# Supplementary material for: A Multi‐Omics, Machine Learning‐Aware, Genome‐Wide Metabolic Model of Bacillus Subtilis Refines the Gene Expression and Cell Growth Prediction
Source: Adv Sci (Weinh). 2024 Sep 17;11(42):2408705. doi: 10.1002/advs.202408705 (PMC11558093; doi:10.1002/advs.202408705)
Supplement: Supplementary file 2 — Supplemental Table 1 [file ADVS-11-2408705-s007.xlsx]

## Sheet: Microarray
Gene ID	168_30C	168_40C	168_50C	168_57C	168_58C	168_59C	168_60C	168_62C	A163_50C	A163_60C	MC85_50	MC85_60C	168_6%NaCl_10min	168_6%NaCl_30min	168_6%NaCl_60min	168_6%NaCl_120min	growth_20min	growth_100min	growth_180min	growth_260min	growth_340min	growth_400min	Mgrowth_30min	Mgrowth_60min	Mgrowth_120min	plasma	LBexp_1_hyb25350202	LBexp_2_hyb25368302	LBexp_3_hyb25348702	LBtran_1_hyb25350002	LBtran_2_hyb25350302	LBtran_3_hyb25350802	LBstat_1_hyb25350502	LBstat_2_hyb25350102	LBstat_3_hyb25350702	LBGexp_1_hyb25351002	LBGexp_2_hyb25350402	LBGexp_3_hyb25350602	LBGtran_2_hyb27737502	LBGtran_3_hyb27061402	LBGstat_1_hyb27738002	LBGstat_2_hyb27737202	LBGstat_3_hyb27737302	S0_1_hyb28386102	S0_2_hyb28384902_01	S0_3_hyb29584102	S1_1_hyb28384002	S1_2_hyb28358602	S1_3_hyb29569102
BSUmisc_RNA_1	0.0144158	0.126039	0.0822718	1.08297	0.0432345	0.0522697	0.0770961	0.0193434	0.441201	0.135788	0.0458037	0.858194	2.21607	1.5716	0.0116939	0.923913	2.01712	0.122919	0.126841	0.277407	0.0112589	1.90581	1.45089	0.0909874	4.90016	0.0937557	9.03178	9.05205	8.99964	8.64987	8.75364	8.75689	8.19218	8.1853	7.90914	9.05244	9.12264	9.16071	8.47164	8.94824	7.19186	6.91864	7.6961	8.38188	8.72702	8.4982	8.69819	8.63817	8.37823
BSUmisc_RNA_10	0.0146386	0.126292	0.0734786	1.04957	0.0394918	0.0523573	0.077136	0.017397	0.441338	0.135798	0.0463711	0.833277	2.1503	1.51227	0.0122477	0.890196	1.98576	0.120791	0.13913	0.272811	0.011014	1.87905	1.42882	0.0882674	4.71355	0.0921093	8.20936	8.94177	8.62685	7.19711	6.75745	6.71482	6.17241	5.91777	5.79094	8.83228	8.31556	8.27342	7.33614	8.3814	9.03856	9.87202	6.33007	7.54606	7.88047	7.29822	7.31392	7.03292	7.15436
BSUmisc_RNA_11	0.0148492	0.126506	0.0647712	1.0165	0.0357855	0.0524407	0.077174	0.0154696	0.441468	0.135807	0.0469112	0.808603	2.08517	1.45352	0.0127583	0.856808	1.95473	0.118687	0.151076	0.268265	0.0107725	1.85254	1.40697	0.0855747	4.53175	0.0904822	6.21101	6.42356	6.06907	6.61514	6.28689	6.18586	6.78694	6.41879	6.17925	5.40582	6.6287	6.12079	6.17821	6.51157	6.03435	5.82835	5.73321	8.17541	8.49746	8.35515	8.42518	8.33362	8.56469
BSUmisc_RNA_12	0.0150482	0.126682	0.0561491	0.983754	0.0321157	0.0525198	0.0772101	0.0135611	0.441592	0.135817	0.0474247	0.784171	2.02068	1.39535	0.0132272	0.823747	1.92403	0.116608	0.162682	0.26377	0.0105343	1.82628	1.38535	0.0829089	4.35467	0.0888741	6.3001	6.75354	6.48185	7.28729	6.93188	6.83999	6.95353	6.50574	6.17293	6.42784	6.50777	6.49993	6.65537	7.00503	5.30335	5.22741	6.10938	7.3698	7.0773	7.65945	8.44573	8.35642	8.26418
BSUmisc_RNA_13	0.0152357	0.126822	0.0476119	0.951328	0.0284819	0.0525949	0.0772445	0.0116714	0.44171	0.135825	0.0479121	0.759979	1.95682	1.33776	0.0136556	0.791012	1.89365	0.114553	0.173951	0.259326	0.0102995	1.80026	1.36395	0.0802702	4.18227	0.0872849	8.37371	8.38129	8.05814	8.52594	8.22047	7.83348	7.75663	7.59096	7.18926	8.6279	8.3807	8.48138	7.14726	8.31311	7.53915	7.34496	7.59901	8.38091	8.31716	8.72493	9.06669	9.0132	8.99963
BSUmisc_RNA_14	0.0154121	0.126927	0.0391593	0.919224	0.0248842	0.0526659	0.077277	0.00980047	0.441823	0.135833	0.0483742	0.736028	1.8936	1.28073	0.0140451	0.758601	1.86359	0.112522	0.184886	0.254931	0.010068	1.77449	1.34277	0.0776582	4.01448	0.0857146	6.77526	6.93591	6.67953	6.98529	6.90834	6.86511	6.61209	6.64639	6.6121	6.9928	7.54342	6.97052	6.95443	6.99034	7.31302	6.99639	7.1522	8.36832	8.91685	8.7093	8.39335	8.30099	8.70088
BSUmisc_RNA_15	0.0155777	0.126999	0.0307908	0.887439	0.0213222	0.052733	0.0773079	0.00794811	0.441929	0.135841	0.0488117	0.712314	1.83182	1.22427	0.0143971	0.726513	1.83384	0.110515	0.195492	0.250586	0.00983974	1.74896	1.32181	0.0750728	3.85124	0.084163	5.60419	6.25144	5.93352	7.64853	7.18378	6.95103	7.74036	7.72675	7.46189	4.99117	5.52046	5.10807	5.82518	6.52261	4.88309	5.06268	5.25812	6.44498	6.23172	6.63479	8.32459	8.43447	8.3373
BSUmisc_RNA_16	0.0157329	0.12704	0.022506	0.855972	0.0177958	0.0527964	0.0773371	0.00611427	0.44203	0.135848	0.0492251	0.688838	1.76903	1.16838	0.0147129	0.694745	1.80442	0.108531	0.205771	0.24629	0.00961477	1.72368	1.30107	0.072514	3.69248	0.08263	7.81249	7.85966	7.67946	8.02469	7.96292	8.01241	8.11319	7.97392	7.80706	5.59739	7.6957	7.80653	7.95774	8.34844	7.33308	6.57025	7.45456	6.6744	6.54568	6.93117	8.07874	8.25769	8.16007
BSUmisc_RNA_17	0.0158779	0.127051	0.0143045	0.824821	0.0143049	0.052856	0.0773647	0.00429886	0.442126	0.135855	0.0496153	0.665597	1.70769	1.11304	0.0149941	0.663297	1.77531	0.106572	0.215728	0.242044	0.00939303	1.69863	1.28054	0.0699816	3.53815	0.0811155	7.78769	7.76994	7.3037	7.82623	7.3809	7.38631	7.40984	7.25453	6.91341	7.8619	8.10973	7.59233	7.10251	8.08969	6.16557	5.79633	6.43978	6.91417	6.93971	7.20804	7.85309	7.94422	8.01121
BSUmisc_RNA_18	0.0160132	0.127033	0.00618577	0.793985	0.0108493	0.0529122	0.0773907	0.00250179	0.442217	0.135862	0.0499828	0.642592	1.64696	1.05827	0.0152419	0.632166	1.74652	0.104636	0.225365	0.237846	0.0091745	1.67383	1.26024	0.0674754	3.38817	0.0796194	5.88043	6.49182	6.24054	7.45353	7.05401	7.09689	7.7749	7.79171	7.59118	4.90439	5.72569	5.54784	5.92166	6.57876	5.46566	5.24324	5.74728	7.58663	7.36899	7.62621	8.4604	8.48238	8.42371
BSUmisc_RNA_19	0.016139	0.126988	0.00185052	0.763462	0.00742874	0.0529648	0.0774152	0.722967	0.442302	0.135868	0.0503283	0.61982	1.58685	1.00405	0.0154578	0.601352	1.71804	0.102723	0.234687	0.233697	0.00895918	1.64927	1.24015	0.0649953	3.24249	0.0781415	6.31247	6.34286	6.04007	6.43725	6.07606	6.24987	6.36839	6.49237	6.24421	6.38488	6.75739	6.59569	5.43304	6.07904	5.85531	5.27484	5.70864	8.60519	8.90793	9.01277	7.60693	7.75543	7.93814
BSUmisc_RNA_2	0.0162557	0.126918	0.0098048	0.73325	0.00404309	0.0530141	0.0774383	0.00103771	0.442382	0.135874	0.0506526	0.59728	1.52735	0.950385	0.0156433	0.570851	1.68987	0.100833	0.243695	0.229596	0.00874702	1.62494	1.22027	0.0625411	3.10105	0.0766819	8.87944	8.85084	8.64839	8.93815	8.79987	8.84657	9.5358	9.60209	9.95115	8.91214	8.9034	9.02223	8.48261	8.70315	9.00529	8.88176	8.57668	9.25537	8.72387	9.17585	9.25809	9.91777	9.04596
BSUmisc_RNA_21	0.0163635	0.126824	0.0176775	0.703348	0.692155	0.0530602	0.0774599	0.00278032	0.442458	0.13588	0.0509562	0.574971	1.46846	0.897271	0.0157996	0.540664	1.66201	0.0989667	0.252395	0.225543	0.00853801	1.60085	1.20061	0.0601128	2.96378	0.0752403	7.26025	7.70501	7.28774	8.04478	7.41245	7.48576	7.25922	6.94454	6.66168	6.41473	7.46846	6.6747	6.07725	7.32849	5.0517	5.05941	5.96268	7.96815	7.75823	8.28624	9.29871	9.38592	9.27243
BSUmisc_RNA_22	0.0164628	0.126708	0.025469	0.673755	0.00262423	0.0531031	0.0774801	0.00450497	0.442529	0.135885	0.0512398	0.552893	1.41019	0.844704	0.0159284	0.510788	1.63446	0.0971231	0.26079	0.221538	0.00833213	1.57699	1.18115	0.0577103	2.83062	0.0738166	7.57655	7.73856	7.5481	7.42039	7.26637	7.17149	7.27002	6.98901	6.66964	6.8444	7.30854	7.22863	6.6912	7.46035	5.46466	5.4061	6.3951	7.6737	7.55212	7.83765	8.51363	8.35908	8.46476
BSUmisc_RNA_23	0.016554	0.126571	0.0331798	0.644468	0.00590625	0.053143	0.0774989	0.00621175	0.442596	0.13589	0.0515042	0.531043	1.35251	0.792682	0.0160309	0.481221	1.60721	0.0953023	0.268882	0.21758	0.00812935	1.55337	1.16191	0.0553332	2.70151	0.0724108	7.89285	7.77212	7.80846	6.80128	7.12311	6.89418	7.28083	7.03349	6.6776	7.27406	7.14862	7.78256	7.30516	7.59221	5.87762	5.75278	6.82753	7.37386	7.33872	7.34479	7.72855	7.65325	7.65709
BSUmisc_RNA_24	0.0166373	0.126414	0.0408103	0.615486	0.00915408	0.05318	0.0775165	0.00790075	0.442658	0.135894	0.0517499	0.509421	1.29543	0.741201	0.0161086	0.451963	1.58027	0.0935041	0.276676	0.213669	0.00792965	1.52999	1.14288	0.0529816	2.57638	0.0710227	5.94799	5.75649	5.68324	5.93461	5.94046	6.12512	6.40967	6.60295	6.38608	4.76209	5.71338	5.53224	5.57869	6.02016	5.42729	5.22317	5.65836	5.9578	6.16499	6.06233	7.74123	7.72311	7.83469
BSUmisc_RNA_25	0.0167131	0.126241	0.0483609	0.586808	0.0123679	0.0532142	0.0775328	0.00957207	0.442716	0.135899	0.0519777	0.488025	1.23896	0.69026	0.0161629	0.423011	1.55363	0.0917285	0.284175	0.209806	0.00773301	1.50684	1.12406	0.0506553	2.45517	0.0696522	8.95404	8.84483	8.60228	8.64805	8.44707	8.43659	8.78011	8.53886	8.49286	8.88768	8.79012	9.01708	8.50438	8.87025	8.21767	7.77158	8.46648	8.25382	8.23829	8.30344	9.08694	9.03236	9.07118
BSUmisc_RNA_26	0.0167816	0.126051	0.055832	0.558432	0.0155479	0.0532456	0.0775479	0.0112258	0.44277	0.135903	0.0521882	0.466855	1.18307	0.639855	0.0161952	0.394363	1.52729	0.0899753	0.291382	0.205989	0.00753941	1.48391	1.10545	0.0483541	2.33783	0.0682992	8.86774	8.14321	7.85008	6.42317	6.3256	5.94304	6.60917	6.4581	6.3241	8.70363	9.57991	7.89968	7.23979	8.47268	8.21961	7.69504	7.31134	7.17223	7.28169	7.2872	6.90364	6.72448	7.15685
BSUmisc_RNA_27	0.0168434	0.125846	0.063224	0.530355	0.0186942	0.0532745	0.0775618	0.012862	0.44282	0.135906	0.0523821	0.445908	1.12778	0.589983	0.0162069	0.366019	1.50125	0.0882443	0.298301	0.202218	0.00734882	1.46122	1.08704	0.0460779	2.22428	0.0669636	8.48233	7.39321	7.52268	4.82075	4.76642	4.99057	5.15548	5.21539	5.15211	8.15026	9.54625	7.56866	7.0654	7.85819	8.43671	7.91351	7.22077	6.56874	6.87971	6.49817	5.4964	5.0057	5.36566
BSUmisc_RNA_28	0.0168985	0.125629	0.0705374	0.502578	0.0218071	0.0533009	0.0775747	0.0144808	0.442866	0.13591	0.0525601	0.425185	1.07308	0.540642	0.0161995	0.337976	1.4755	0.0865354	0.304935	0.198493	0.00716122	1.43876	1.06883	0.0438266	2.11447	0.0656453	8.54892	6.77337	7.10978	5.74198	5.85643	6.30539	4.69905	4.73807	4.86508	8.22618	9.75529	8.18222	7.60307	7.92629	8.2864	7.76934	6.87269	7.47322	7.69714	7.30149	4.47123	4.48082	4.46546
BSUmisc_RNA_29	0.0169475	0.125399	0.0777726	0.475098	0.0248867	0.053325	0.0775864	0.0160823	0.442909	0.135913	0.0527228	0.404682	1.01896	0.491829	0.0161743	0.310234	1.45006	0.0848485	0.311288	0.194814	0.00697659	1.41652	1.05083	0.0416725	2.00833	0.0643441	7.34837	7.71834	7.51801	8.34769	7.82162	7.91436	8.03985	7.53615	7.32105	7.46127	7.46731	7.61253	7.71846	7.59731	7.51946	7.14832	7.33303	8.43172	8.37594	8.68484	9.39869	8.99713	9.93876
BSUmisc_RNA_3	0.0169905	0.125161	0.08493	0.447913	0.0279332	0.0533467	0.0775972	0.0176666	0.442948	0.135916	0.0528709	0.384401	0.965426	0.44354	0.0161328	0.282789	1.4249	0.0831833	0.317364	0.19118	0.0067949	1.39451	1.03304	0.0393981	1.9058	0.06306	10	10	10	9.04399	9.94097	9.98325	9.46185	9.31816	9.0561	10	10	10	9.97932	9.99885	10	9.99976	9.71147	10	9.99769	10	9.86734	9.9587	9.90608
BSUmisc_RNA_30	0.017028	0.124913	0.09201	0.421022	0.0309467	0.0533663	0.077607	0.0192338	0.442984	0.135918	0.0530051	0.364339	0.912469	0.395774	0.0160763	0.255641	1.44009	0.0815399	0.323165	0.187592	0.00661614	1.37273	1.01544	0.0372206	1.80683	0.0617928	7.60881	8.1533	7.92702	8.01832	8.18215	7.97907	8.18507	7.94549	7.66118	7.68668	7.53008	7.5896	7.44102	7.96935	7.26911	7.30329	7.34144	8.09203	8.04288	8.23376	8.84078	8.87932	8.8645
BSUmisc_RNA_31	0.0170602	0.124659	0.0990131	0.394423	0.0339275	0.0533838	0.0776158	0.0207839	0.443016	0.135921	0.053126	0.344494	0.860087	0.348526	0.0160064	0.228788	1.37547	0.0799179	0.328696	0.184048	0.00644028	1.35117	0.998048	0.0350675	1.71133	0.0605425	5.21763	6.30661	5.85404	6.99264	6.42334	5.97489	6.9083	6.57281	6.26626	5.37335	5.06016	5.17919	4.90271	5.93986	4.53822	4.60682	4.97142	6.18407	6.08806	6.46753	7.81422	7.79995	7.85161
BSUmisc_RNA_32	0.0170875	0.124399	0.10594	0.368115	0.0368757	0.0533994	0.0776238	0.0223171	0.443046	0.135923	0.0532344	0.324867	0.808277	0.301795	0.0159244	0.202229	1.35119	0.0783174	0.333959	0.18055	0.00626729	1.32983	0.980853	0.0329385	1.61926	0.0593089	8.29948	8.43543	8.40253	8.6543	8.52631	8.51553	8.75024	8.9118	8.95548	8.26841	8.4394	8.56245	8.2072	8.14012	8.76079	8.59093	8.07532	8.5186	8.57444	8.74812	8.49841	8.70943	8.21876
BSUmisc_RNA_33	0.0171102	0.124136	0.11279	0.342096	0.0397915	0.0534132	0.0776309	0.0238334	0.443073	0.135925	0.0533308	0.305455	0.757037	0.255578	0.0158317	0.175962	1.32719	0.0767381	0.338958	0.177095	0.00609716	1.30872	0.963856	0.0308336	1.53055	0.0580919	7.88818	8.16297	7.99489	7.99316	7.96128	7.93885	7.48588	7.59235	7.57505	8.04856	7.8216	7.78891	7.68265	7.93363	7.60958	8.06826	7.37484	7.79407	7.97982	7.93272	7.6919	7.79264	7.51011
BSUmisc_RNA_34	0.0171286	0.123871	0.119565	0.316365	0.0426751	0.0534253	0.0776372	0.025333	0.443097	0.135927	0.053416	0.286258	0.706364	0.209871	0.0157297	0.149985	1.30348	0.0751799	0.343697	0.173685	0.00592986	1.28783	0.947056	0.0287526	1.44514	0.0568914	7.47688	7.89052	7.58724	7.33202	7.39625	7.36216	6.22153	6.27291	6.19463	7.8287	7.20381	7.01536	7.15811	7.72714	6.45837	7.5456	6.67437	7.06954	7.38519	7.11733	6.88539	6.87585	6.80146
BSUmisc_RNA_35	0.0171431	0.123605	0.126264	0.290919	0.0455266	0.0534357	0.0776428	0.0268159	0.443118	0.135928	0.0534906	0.267274	0.656253	0.164672	0.0156199	0.124296	1.28005	0.0736427	0.348179	0.170318	0.00576537	1.26715	0.930452	0.0266954	1.36296	0.0557072	9.90297	9.90633	9.78569	9.73387	9.83953	9.87477	9.58698	9.8399	9.80229	9.58171	9.91607	9.80388	9.72034	9.77196	9.52895	9.72488	9.13899	9.85747	9.74617	9.93018	9.58512	9.61709	9.69676
BSUmisc_RNA_36	0.017154	0.123339	0.132889	0.265758	0.0483463	0.0534446	0.0776476	0.0282822	0.443137	0.13593	0.0535553	0.248502	0.606702	0.119978	0.0155036	0.0988945	1.25691	0.0721264	0.352408	0.166995	0.00560367	1.2467	0.914043	0.0246619	1.28396	0.0545394	7.59174	7.57163	7.12653	7.40637	7.51244	7.60425	7.18405	7.13411	7.09132	7.33195	7.59024	7.40458	6.80235	7.52223	7.10319	6.45186	7.02695	7.07348	7.03769	7.0426	8.15944	8.33653	8.1215
BSUmisc_RNA_38	0.0171615	0.123076	0.139439	0.240879	0.0511343	0.0534521	0.0776519	0.0297321	0.443154	0.135931	0.0536108	0.229941	0.557708	0.0757865	0.0153823	0.0737784	1.23405	0.0706307	0.356387	0.163715	0.00544474	1.22646	0.897828	0.0226518	1.20807	0.0533877	7.2457	7.59964	7.1187	8.27364	7.93161	7.65807	8.10578	7.79772	7.5653	7.16028	7.15147	6.96706	6.84061	7.64368	6.68735	6.26523	6.72349	7.44918	7.50828	7.85015	8.37782	8.3472	8.46294
BSUmisc_RNA_39	0.0171661	0.122817	0.145915	0.216282	0.0538908	0.0534583	0.0776555	0.0311656	0.443168	0.135932	0.0536577	0.21159	0.509267	0.0320941	0.0152575	0.0489461	1.21146	0.0691555	0.360119	0.160478	0.00528855	1.20644	0.881805	0.0206651	1.13523	0.0522521	9.18037	9.02811	8.75154	8.87266	8.8316	8.87776	9.47739	9.26536	8.87984	8.82184	8.9911	9.18037	8.4187	8.86994	8.89958	8.65152	8.39816	8.56686	8.57523	8.67339	9.21134	9.27579	9.28098
BSUmisc_RNA_4	0.017168	0.122564	0.152318	0.191964	0.056616	0.0534633	0.0776585	0.0325828	0.443181	0.135933	0.0536968	0.193448	0.461377	0.0111018	0.0151304	0.024396	1.18915	0.0677008	0.363608	0.157283	0.00513507	1.18664	0.865974	0.0187017	1.06537	0.0511324	8.77795	8.61985	8.41415	7.97702	8.00451	8.12642	8.02646	7.60882	7.31285	8.64607	8.73663	8.83758	8.18006	8.74394	7.6741	7.3744	7.72673	7.83228	7.91942	7.93784	8.35764	8.41894	8.45136
BSUmisc_RNA_40	0.0171676	0.122318	0.158647	0.167924	0.05931	0.0534673	0.077661	0.0339838	0.443191	0.135934	0.0537286	0.175512	0.414034	0.053804	0.0150025	0.126426	1.16712	0.0662664	0.366858	0.154131	0.00498429	1.16704	0.850332	0.0167613	0.998436	0.0500286	8.37553	8.2116	8.07677	7.08137	7.17741	7.37509	6.57554	5.95228	5.74585	8.4703	8.48216	8.49479	7.94142	8.61793	6.44862	6.09729	7.05529	7.0977	7.26361	7.20229	7.50393	7.5621	7.62174
BSUmisc_RNA_41	0.0171652	0.12208	0.164904	0.14416	0.0619731	0.0534703	0.0776631	0.0353687	0.4432	0.135934	0.0537539	0.157783	0.367236	0.0960154	0.0148753	0.0238642	1.14536	0.064852	0.369872	0.151021	0.00483619	1.14767	0.83488	0.014844	0.934364	0.0489404	9.19796	9.38683	9.22523	9.70152	9.65782	9.6874	9.99836	9.99787	9.99781	9.05268	9.25157	9.23177	9.27702	9.32153	9.67126	9.35782	9.14715	9.81956	9.77614	9.85932	9.83921	9.99096	9.74393
BSUmisc_RNA_42	0.0171611	0.121852	0.171088	0.120671	0.0646054	0.0534724	0.0776647	0.0367376	0.443208	0.135935	0.0537733	0.140259	0.320978	0.137739	0.0147502	0.0475774	1.12387	0.0634577	0.372653	0.147953	0.00469074	1.1285	0.819616	0.0129494	0.873091	0.0478679	8.98321	8.86648	8.45896	8.86538	8.57375	8.38047	7.9891	7.53974	7.14436	9.08508	9.19578	8.78982	7.90359	8.67383	6.38576	6.12986	7.41604	8.70625	8.60053	8.82382	9.35164	9.44201	9.44536
BSUmisc_RNA_43	0.0171557	0.121637	0.1772	0.0974556	0.067207	0.0534738	0.077666	0.0380906	0.443214	0.135936	0.0537875	0.122939	0.275258	0.178977	0.0146285	0.071015	1.10265	0.0620832	0.375205	0.144926	0.00454792	1.10954	0.804538	0.0110775	0.814554	0.0468109	8.85585	8.69374	8.36159	8.50338	8.28573	8.06013	7.64091	7.22142	6.84801	8.98325	9.03032	8.71653	7.74963	8.65467	6.62502	6.24024	7.30376	7.72289	7.7399	7.893	8.69537	8.70975	8.78803
BSUmisc_RNA_44	0.0171493	0.121434	0.183241	0.0745113	0.0697783	0.0534745	0.0776669	0.0394277	0.443218	0.135936	0.0537971	0.105821	0.230073	0.219733	0.0145116	0.0941784	1.0817	0.0607284	0.377532	0.141941	0.00440771	1.0908	0.789647	9.22823	0.758691	0.0457693	8.64656	8.48981	8.25527	8.05777	7.95697	7.71929	7.38878	6.99892	6.61125	8.66443	8.62643	8.62968	7.64958	8.63505	6.86427	6.35063	7.19383	7.19881	7.30984	7.3939	8.29185	8.26084	8.31936
BSUmisc_RNA_45	0.0171421	0.121246	0.189211	0.051837	0.0723193	0.0534747	0.0776675	0.0407491	0.443222	0.135936	0.0538029	0.0889044	0.18542	0.269572	0.0144011	0.117069	1.06102	0.0593931	0.379636	0.138997	0.00427008	1.07226	0.774939	7.40133	0.70544	0.0447429	5.47343	7.29178	6.40346	5.93862	5.68219	5.8999	6.91468	6.56139	5.84574	5.75705	6.01648	5.80749	7.47822	7.02895	5.39984	5.12631	5.83986	8.54409	8.02116	8.22386	9.32048	9.37057	9.16511
BSUmisc_RNA_46	0.0171346	0.121074	0.19511	0.029431	0.0748302	0.0534744	0.0776679	0.0420549	0.443224	0.135936	0.0538055	0.0721881	0.141295	0.299809	0.0142983	0.139689	1.0406	0.0580773	0.381522	0.136093	0.00413501	1.05393	0.760415	5.59671	0.654737	0.0437317	7.91414	7.85875	7.56824	7.96746	7.74784	7.64915	7.48258	7.27677	6.95959	8.00183	8.05333	7.80605	7.1566	8.33903	7.11992	6.99718	7.47206	7.2696	7.38755	7.36029	8.47653	8.67256	8.88739
BSUmisc_RNA_47	0.017127	0.120921	0.200939	0.00729166	0.0773112	0.0534739	0.077668	0.0433451	0.443226	0.135937	0.0538056	0.0556709	0.0976951	0.339135	0.0142046	0.16204	1.02044	0.0567808	0.383192	0.13323	0.00400248	1.0358	0.746073	3.81423	0.606521	0.0427355	9.97902	9.80291	9.84479	9.11057	9.4448	9.52297	8.84016	8.76877	8.56273	9.94126	9.95506	9.97494	9.473	9.6306	9.97642	9.96828	9.10607	9.84057	9.93612	9.90898	9.2074	8.92696	9.28668
BSUmisc_RNA_48	0.0171197	0.120786	0.206698	0.0145825	0.0797625	0.0534731	0.0776681	0.0446199	0.443227	0.135937	0.0538038	0.0393514	0.0546176	0.377991	0.0141214	0.184123	1.54723	0.0555034	0.384651	0.130406	0.00387246	1.01788	0.731912	2.05376	0.560729	0.0417543	8.43248	8.01687	7.74524	6.78878	6.53497	6.29975	6.58386	6.14167	5.92163	8.5893	8.68641	8.2665	7.08856	8.02292	7.22635	6.76816	6.88519	7.29024	7.59619	7.57297	7.55795	7.48162	7.65976
BSUmisc_RNA_49	0.017113	0.120673	0.212388	0.0361931	0.0821843	0.0534723	0.077668	0.0458793	0.443228	0.135937	0.0538009	0.0232286	0.012059	0.416377	0.0140502	0.20594	0.980913	0.054245	0.385901	0.127623	0.00374495	1.16707	0.717931	3.1516	0.517299	0.040788	8.7607	8.65447	8.47195	8.28165	8.10125	8.2539	8.09826	7.88096	7.61257	8.69398	8.83263	8.8025	8.28136	8.69192	8.03021	7.25847	7.70646	7.93315	8.09972	7.9663	8.27506	8.20735	8.20839
BSUmisc_RNA_5	0.0171072	0.120582	0.218009	0.0575418	0.0845768	0.0534714	0.0776678	0.0471235	0.443228	0.135937	0.0537974	0.00730118	0.0299837	0.454299	0.0139924	0.227493	0.961537	0.0530055	0.386947	0.124879	0.0036199	0.982654	0.704129	1.40171	0.476168	0.0398363	9.18851	8.95777	8.8075	8.19164	7.99172	8.00515	8.0964	7.8202	7.52945	9.15672	9.13656	9.2347	8.2044	8.75118	8.83669	7.92812	8.02044	8.16722	8.27367	8.25339	8.50816	8.44465	8.47676
BSUmisc_RNA_50	0.0171027	0.120515	0.223561	0.0786301	0.08694	0.0534706	0.0776677	0.0483525	0.443228	0.135937	0.0537941	0.00843199	0.0715137	0.491758	0.0139493	0.248782	0.942417	0.0517847	0.387792	0.122175	0.0034973	0.965342	0.690504	3.09698	0.437274	0.0388992	9.44879	9.08952	8.95195	7.95065	7.71926	7.54601	8.08982	7.64224	7.30513	9.54081	9.34988	9.45793	7.98678	8.76967	9.28578	8.34183	8.1484	8.26133	8.34264	8.3967	8.59912	8.53738	8.59434
BSUmisc_RNA_51	0.0170998	0.120474	0.229045	0.0994597	0.0892743	0.0534701	0.0776675	0.0495664	0.443228	0.135937	0.0537916	0.0239721	0.112534	0.528758	0.0139224	0.269811	0.923552	0.0505825	0.388438	0.119509	0.00337712	0.948231	0.677056	4.7708	0.400554	0.0379767	7.92978	7.68852	7.47104	7.06353	6.97034	7.05035	6.85633	6.61875	6.45006	6.35696	8.17893	7.74464	6.95255	7.71701	7.69086	7.1852	7.30366	8.08537	8.20177	8.39046	7.58317	7.47629	7.60337
BSUmisc_RNA_52	0.0170987	0.12046	0.234462	0.120032	0.0915797	0.0534699	0.0776675	0.0507653	0.443228	0.135937	0.0537907	0.0393204	0.153048	0.565301	0.0139131	0.29058	0.90494	0.0493987	0.38889	0.116882	0.00325935	0.931319	0.663783	6.42329	0.365946	0.0370685	7.28687	7.12615	7.14261	6.27169	6.45216	6.59893	6.29092	6.4324	6.23716	7.27333	7.37543	7.5041	6.94255	7.14257	8.36944	7.72603	7.25642	7.2062	7.4976	7.67181	6.58522	6.62472	6.64726
BSUmisc_RNA_53	0.0170999	0.120475	0.239811	0.140349	0.0938565	0.0534701	0.0776676	0.0519493	0.443228	0.135937	0.0537919	0.054478	0.193059	0.60139	0.0139229	0.311091	0.886579	0.0482332	0.389152	0.114294	0.00314396	0.914605	0.650685	8.0546	0.333387	0.0361746	8.53333	8.52994	8.43645	7.47131	7.41112	7.42617	7.62464	7.55061	7.55862	8.5325	7.94423	8.52489	7.41145	8.07142	8.4712	8.1361	7.47163	7.50283	7.70842	7.96788	7.77275	7.85932	8.13205
BSUmisc_RNA_54	0.0171036	0.12052	0.245093	0.160412	0.0961049	0.0534709	0.0776678	0.0531186	0.443228	0.135937	0.0537959	0.0694462	0.232569	0.637027	0.0139531	0.331345	0.868467	0.0470858	0.389225	0.111744	0.00303093	0.898088	0.637759	9.66486	0.302815	0.0352949	7.79169	6.99205	6.39775	5.97831	5.64123	5.21615	5.37544	5.38849	5.10065	7.81329	7.70244	7.43534	5.82803	6.94373	6.34376	5.72634	6.27369	6.09894	5.99367	5.86642	7.33053	7.34433	7.18425
BSUmisc_RNA_55	0.0171102	0.120596	0.250309	0.180222	0.0983249	0.0534724	0.0776682	0.0542731	0.443229	0.135937	0.0538035	0.084226	0.271583	0.672217	0.0140051	0.351345	0.850604	0.0459565	0.389115	0.109231	0.00292024	0.881767	0.625005	0.0112542	0.274168	0.0344292	9.98508	9.98763	9.97773	9.9943	9.99727	9.99254	9.99885	9.99605	9.9969	9.7333	9.98181	9.97542	9.99345	9.99411	9.98412	9.98829	9.86878	9.98904	9.9855	9.98438	9.98375	9.99582	9.99006
BSUmisc_RNA_56	0.0171199	0.120706	0.255459	0.199782	0.100517	0.0534746	0.077669	0.055413	0.443231	0.135937	0.0538152	0.0988188	0.310103	0.706961	0.0140804	0.371091	0.832987	0.0448451	0.388825	0.106757	0.00281186	0.865641	0.612422	0.0128228	0.247383	0.0335775	6.82797	6.866	6.64871	6.40035	6.48656	6.2557	6.86028	6.69342	6.47855	7.05548	6.42833	6.75735	6.03111	6.74986	5.65664	5.52473	5.77898	7.11683	7.06347	7.25764	7.61469	7.44675	7.4362
BSUmisc_RNA_57	0.0171333	0.120851	0.260543	0.219093	0.102681	0.0534776	0.07767	0.0565384	0.443233	0.135937	0.0538318	0.113226	0.348133	0.741262	0.0141804	0.390586	0.815614	0.0437514	0.388357	0.104319	0.00270577	0.849708	0.60817	0.0143707	0.222397	0.0327396	6.18589	6.1028	5.89817	5.71068	5.75811	5.80356	5.89303	5.83819	5.69381	6.22312	5.87173	6.13703	5.38272	5.96332	5.1518	4.99918	5.33751	6.17837	6.07695	6.20926	7.00718	6.96267	6.86987
BSUmisc_RNA_58	0.0171504	0.121032	0.265562	0.238156	0.104817	0.0534817	0.0776713	0.0576493	0.443237	0.135937	0.0538539	0.127448	0.385674	0.775124	0.0143064	0.409832	0.798484	0.0426752	0.387716	0.101919	0.00260194	0.833968	0.587763	0.0158981	0.199149	0.0319154	5.81069	5.64268	5.45213	5.31121	5.33108	5.55606	5.28211	5.317	5.22827	5.6964	5.55816	5.7775	5.01541	5.48985	4.87642	4.71224	5.0984	5.57779	5.44078	5.5111	6.63765	6.68271	6.53425
BSUmisc_RNA_59	0.0171717	0.121251	0.270516	0.256973	0.106926	0.0534868	0.0776731	0.058746	0.443241	0.135938	0.0538822	0.141487	0.422731	0.808549	0.01446	0.428828	0.781595	0.0416166	0.386905	0.099555	0.00250036	0.818419	0.575685	0.0174052	0.177576	0.0311048	5.68867	5.48864	5.30474	5.18241	5.19178	5.48076	5.06921	5.14084	5.0747	5.51256	5.45982	5.66149	4.89955	5.33156	4.79296	4.6252	5.02651	5.36623	5.21531	5.25744	6.51295	6.59258	6.42364
BSUmisc_RNA_6	0.0171976	0.12151	0.275406	0.275546	0.109007	0.0534932	0.0776753	0.0598283	0.443247	0.135938	0.0539174	0.155343	0.459307	0.84154	0.0146425	0.447578	0.764945	0.0405752	0.385928	0.0972278	0.00240101	0.80306	0.563773	0.018892	0.157615	0.0303077	7.50423	7.62159	7.29587	7.56222	7.44989	7.46707	7.50856	7.37733	7.30604	7.64477	7.3294	7.19407	7.13386	7.80241	6.98222	6.52343	7.15129	7.59904	7.47825	7.44126	7.89134	7.88709	7.90946
BSUmisc_RNA_60	0.0172282	0.121809	0.280232	0.293876	0.111061	0.0535008	0.077678	0.0608966	0.443254	0.135938	0.0539601	0.169018	0.495404	0.874099	0.0148553	0.466083	0.748533	0.0395511	0.384787	0.0949368	0.00230385	0.78789	0.552026	0.0203588	0.139203	0.029524	7.88315	7.78552	7.37627	6.96466	6.87272	6.83532	6.439	6.12471	5.83523	8.09893	7.70213	7.95618	5.98545	7.15101	6.8627	6.02262	6.2356	6.45902	6.59045	6.8938	8.13937	8.18886	8.1326
BSUmisc_RNA_61	0.017264	0.122151	0.284995	0.311964	0.113089	0.0535098	0.0776812	0.0619507	0.443263	0.135939	0.054011	0.182513	0.531027	0.90623	0.0150998	0.484345	0.732356	0.0385439	0.383486	0.0926816	0.00220888	0.772908	0.540443	0.0218056	0.122279	0.0287535	8.3125	8.12028	7.70214	7.34829	7.27205	7.162	6.56098	6.27075	6.00446	8.5565	7.90607	8.29146	6.22035	7.48602	6.8823	6.22941	6.47384	6.22977	6.55995	6.57071	8.0994	8.12661	8.11815
BSUmisc_RNA_62	0.0173053	0.122538	0.289694	0.329814	0.115089	0.0535204	0.077685	0.062991	0.443273	0.13594	0.0540708	0.19583	0.566178	0.937936	0.0153776	0.502365	0.716414	0.0375537	0.38203	0.0904621	0.00211605	0.758113	0.529023	0.0232325	0.106781	0.0279962	8.72891	8.52764	8.18324	8.06074	8.01365	7.76868	6.80136	6.56534	6.33954	8.97972	8.05647	8.52306	6.66992	8.10818	6.93324	6.66078	6.92559	6.09604	6.54443	6.3262	8.01028	7.99091	8.08363
BSUmisc_RNA_63	0.0173523	0.12297	0.294331	0.347425	0.117062	0.0535326	0.0776894	0.0640173	0.443285	0.135941	0.0541402	0.208969	0.600861	0.969218	0.0156899	0.520144	0.700705	0.0365802	0.38042	0.0882779	0.00202537	0.743503	0.517764	0.0246398	0.0926442	0.027252	8.91583	8.72601	8.43014	8.44437	8.41297	8.09536	6.97181	6.79325	6.5816	9.16585	8.14576	8.60948	6.95146	8.44318	7.00373	7.03327	7.19639	6.05262	6.54009	6.22935	7.91826	7.85829	8.04231
BSUmisc_RNA_64	0.0174055	0.123449	0.298905	0.364799	0.11901	0.0535466	0.0776945	0.0650299	0.443299	0.135942	0.0542198	0.221932	0.635077	1.08128	0.0160382	0.537685	0.685226	0.0356233	0.378662	0.0861288	0.00193679	0.729078	0.506666	0.0260276	0.0798079	0.0265207	8.84487	8.65799	8.35752	8.40536	8.35485	8.05365	7.04088	6.9135	6.68603	9.0899	8.19885	8.56482	7.01435	8.40232	7.21068	7.28907	7.23837	6.11819	6.57927	6.28082	7.83161	7.74808	7.99164
BSUmisc_RNA_65	0.0174652	0.123977	0.303418	0.381939	0.12093	0.0535623	0.0777003	0.0660288	0.443315	0.135943	0.0543102	0.234719	0.668832	1.03053	0.0164238	0.554988	0.669977	0.0346829	0.376758	0.0840145	0.00185029	0.714836	0.495727	0.0273959	0.0682093	0.0258023	8.66747	8.48796	8.17596	8.30176	8.20356	7.94439	7.10148	7.0248	6.77864	8.89649	8.24495	8.45319	7.06415	8.29838	7.61037	7.54539	7.26875	6.28214	6.67722	6.40948	7.73382	7.633	7.92456
BSUmisc_RNA_66	0.0175316	0.124555	0.307869	0.398846	0.122825	0.0535801	0.0777069	0.0670141	0.443333	0.135944	0.0544122	0.247333	0.702127	1.06056	0.0168484	0.572057	0.654955	0.0337588	0.374711	0.0819347	0.00176587	0.700776	0.484945	0.028745	0.0577858	0.0250965	8.43685	8.26692	7.93994	8.15368	7.99371	7.79135	7.15179	7.12138	6.85625	8.6373	8.28287	8.30807	7.10242	8.15937	8.16434	7.78126	7.29076	6.49526	6.80454	6.57675	7.63396	7.51968	7.8476
BSUmisc_RNA_67	0.0176051	0.125185	0.31226	0.415522	0.124694	0.0535999	0.0777143	0.0679859	0.443354	0.135945	0.0545265	0.259773	0.734966	1.09018	0.0173131	0.588891	0.640158	0.0328509	0.372526	0.0798891	0.00168348	0.686897	0.474321	0.0300749	0.0484751	0.0244034	8.20622	8.04587	7.70392	7.98124	7.75993	7.6183	7.18998	7.19749	6.91564	8.36401	8.31143	8.16295	7.13071	8.01331	8.57704	7.9757	7.30761	6.70839	6.93187	6.74401	7.54107	7.41474	7.76728
BSUmisc_RNA_68	0.017686	0.125868	0.31659	0.431967	0.126537	0.0536218	0.0777225	0.0689443	0.443378	0.135947	0.0546536	0.272043	0.767352	1.11939	0.0178195	0.605493	0.625586	0.031959	0.370205	0.0778774	0.00160311	0.673198	0.463853	0.0313858	0.0402148	0.0237228	8.02882	7.87584	7.52237	7.80457	7.53682	7.44903	7.21424	7.24738	6.95363	8.12828	8.32943	8.05132	7.1506	7.88818	8.93856	8.10775	7.32252	6.87233	7.02981	6.87268	7.46421	7.32481	7.6901
BSUmisc_RNA_7	0.0177747	0.126607	0.320859	0.448184	0.128354	0.0536461	0.0777317	0.0698893	0.443404	0.135949	0.0547944	0.284141	0.799289	1.1482	0.0183689	0.621865	0.611236	0.031083	0.367753	0.0758993	0.00152474	0.659678	0.453539	0.0326779	0.0329422	0.0230545	7.95786	7.80783	7.44975	7.64379	7.359	7.30731	7.22273	7.26529	6.967	7.98181	8.3357	8.00666	7.16363	7.812	9.08189	8.15642	7.3387	6.93791	7.06899	6.92414	7.41244	7.25651	7.62259
BSUmisc_RNA_70	0.0178714	0.127402	0.325069	0.464174	0.130146	0.0536727	0.0777418	0.0708212	0.443433	0.135951	0.0549494	0.296071	0.830778	1.1766	0.0189629	0.638008	0.597106	0.0302229	0.365172	0.0739547	0.00144835	0.646335	0.443379	0.0339512	0.0265951	0.0223985	7.95979	7.80936	7.4549	7.47932	7.20957	7.1796	7.20137	7.23529	6.94246	7.89911	8.33428	8.0086	7.17337	7.77072	9.06081	8.12638	7.35707	6.90492	7.0438	6.91113	7.37705	7.20163	7.55897
BSUmisc_RNA_71	0.0179765	0.128255	0.32922	0.479938	0.131912	0.0537018	0.0777528	0.0717399	0.443465	0.135953	0.0551192	0.307832	0.861824	1.2046	0.0196027	0.653923	0.583195	0.0293783	0.362466	0.0720431	0.00137391	0.633169	0.433371	0.035206	0.021111	0.0217547	7.96545	7.81389	7.46972	7.2855	7.05224	7.04042	7.14303	7.15382	6.87573	7.82094	8.33043	8.0143	7.18231	7.73192	9.00356	8.04483	7.37601	6.81539	6.97543	6.87582	7.34358	7.14821	7.49088
BSUmisc_RNA_72	0.0180904	0.129167	0.333312	0.49548	0.133654	0.0537336	0.077765	0.0726457	0.4435	0.135956	0.0553047	0.319427	0.89243	1.23221	0.0202898	0.669613	0.569502	0.0285492	0.359639	0.0701644	0.00130139	0.620179	0.423514	0.0364423	0.0164274	0.0211229	7.97464	7.8213	7.49326	7.07333	6.8926	6.89563	7.0563	7.03365	6.7772	7.74827	8.32476	8.02356	7.19038	7.69604	8.91921	7.92465	7.39493	6.68345	6.87467	6.82378	7.31248	7.09726	7.42094
BSUmisc_RNA_73	0.0182133	0.13014	0.337345	0.510799	0.135371	0.053768	0.0777781	0.0735384	0.443538	0.135958	0.0555064	0.330856	0.922599	1.25942	0.0210256	0.685078	0.556024	0.0277355	0.356694	0.0683181	0.00123079	0.607362	0.413808	0.0376603	0.0124818	0.0205031	7.98718	7.83149	7.52455	6.85378	6.73619	6.7511	6.94975	6.88756	6.65721	7.6821	8.31787	8.03619	7.19755	7.66353	8.81677	7.77873	7.41324	6.52324	6.75232	6.76058	7.28414	7.0498	7.3518
BSUmisc_RNA_75	0.0183456	0.131177	0.34132	0.525897	0.137063	0.0538053	0.0777925	0.0744183	0.44358	0.135961	0.0557251	0.342121	0.952333	1.28624	0.0218116	0.700321	0.54276	0.0269369	0.353634	0.0665041	0.00116206	0.594718	0.40425	0.0388601	0.00921196	0.019895	8.00287	7.84434	7.56265	6.63785	6.58858	6.6127	6.83199	6.72831	6.52615	7.6234	8.31038	8.052	7.20376	7.63481	8.7053	7.61992	7.43036	6.34888	6.61917	6.69181	7.25901	7.00685	7.28607
BSUmisc_RNA_76	0.0184875	0.132277	0.345238	0.540777	0.13873	0.0538455	0.077808	0.0752855	0.443625	0.135964	0.0559613	0.353222	0.981637	1.31267	0.0226491	0.715343	0.529707	0.0261535	0.350463	0.0647221	0.0010952	0.582247	0.39484	0.0400418	0.00655526	0.0192988	8.02153	7.85974	7.60659	6.43654	6.45534	6.48631	6.7116	6.56868	6.39438	7.57316	8.30288	8.0708	7.20895	7.61033	8.59383	7.46112	7.44568	6.17453	6.48603	6.62304	7.23749	6.96943	7.2264
BSUmisc_RNA_77	0.0186395	0.133443	0.349098	0.55544	0.140374	0.0538887	0.0778247	0.07614	0.443674	0.135968	0.0562159	0.364161	1.01051	1.33872	0.0235396	0.730146	0.516865	0.0253849	0.347185	0.0629718	0.00103018	0.569946	0.385577	0.0412057	0.0044493	0.0187141	8.04296	7.87759	7.65543	6.26084	6.34202	6.37779	6.59716	6.42144	6.27226	7.53238	8.296	8.0924	7.21308	7.59053	8.4914	7.31519	7.45863	6.01432	6.36368	6.55984	7.22002	6.93856	7.1754
BSUmisc_RNA_78	0.0188018	0.134677	0.352902	0.569887	0.141993	0.0539351	0.0778427	0.076982	0.443727	0.135972	0.0564893	0.37494	1.03896	1.36438	0.0244844	0.744731	0.504232	0.0246312	0.343803	0.0612529	0.966975	0.557815	0.376459	0.0423518	0.00283165	0.0181409	8.06697	7.89778	7.7082	6.12172	6.25419	6.29301	6.49727	6.29937	6.17017	7.50203	8.29033	8.11661	7.21609	7.57584	8.40704	7.19502	7.46861	5.88238	6.26292	6.5078	7.20702	6.91525	7.13572
BSUmisc_RNA_79	0.0189748	0.135979	0.356649	0.58412	0.143588	0.0539847	0.0778619	0.0778115	0.443784	0.135976	0.0567824	0.385558	1.06699	1.38966	0.025485	0.7591	0.491806	0.023892	0.34032	0.0595651	0.905563	0.545852	0.367486	0.0434803	0.00163986	0.017579	8.09337	7.92019	7.76396	6.0302	6.19742	6.23783	6.42052	6.21524	6.09847	7.48309	8.28648	8.14323	7.21794	7.56671	8.3498	7.11347	7.47503	5.79285	6.19455	6.47248	7.19891	6.90051	7.10998
BSUmisc_RNA_8	0.0191588	0.137351	0.360341	0.598141	0.145159	0.0540377	0.0778826	0.0786286	0.443846	0.13598	0.0570957	0.396019	1.09461	1.41457	0.0265429	0.773254	0.479585	0.0231674	0.33674	0.0579081	0.845922	0.534057	0.358655	0.0445912	0.811477	0.0170285	8.12197	7.94472	7.82175	5.99724	6.17726	6.21814	6.37549	6.18183	6.06752	7.47656	8.28506	8.17208	7.21857	7.56356	8.32871	7.08343	7.4773	5.75986	6.16936	6.45947	7.19611	6.89538	7.10082
BSUmisc_RNA_80	0.0193542	0.138796	0.363977	0.611951	0.146706	0.0540941	0.0779046	0.0794334	0.443911	0.135985	0.05743	0.406322	1.1218	1.4391	0.0276593	0.787196	0.467567	0.0224572	0.333066	0.0562817	0.78803	0.522427	0.349967	0.0456848	0.284062	0.0164891	8.18515	8.00902	7.9094	6.03867	6.21893	6.24829	6.34984	6.17823	6.06075	7.56577	8.31241	8.23604	7.20757	7.57191	8.35493	7.18346	7.45456	5.86545	6.23384	6.5192	7.24958	6.93676	7.1493
BSUmisc_RNA_81	0.0195611	0.140314	0.367558	0.625551	0.148231	0.0541541	0.0779281	0.080226	0.443981	0.135989	0.0577859	0.416468	1.14859	1.46325	0.0288358	0.800927	0.455752	0.0217611	0.329302	0.0546856	0.731864	0.510963	0.341419	0.0467612	4.8315	0.0159608	8.30253	8.13618	8.04346	6.14837	6.3291	6.32821	6.32586	6.17505	6.05472	7.80095	8.3845	8.35507	7.17857	7.59416	8.42425	7.44719	7.39462	6.14382	6.40494	6.67763	7.39107	7.0467	7.27751
BSUmisc_RNA_83	0.0197801	0.141907	0.371084	0.638944	0.149731	0.0542178	0.0779531	0.0810065	0.444056	0.135995	0.0581642	0.42646	1.17496	1.48704	0.0300737	0.814447	0.444136	0.0210791	0.325452	0.0531195	0.677401	0.499663	0.333012	0.0478205	0.117648	0.0154434	8.45482	8.30427	8.20603	6.30444	6.4855	6.44206	6.30408	6.1723	6.04947	8.13345	8.48643	8.50956	7.13758	7.62618	8.5227	7.82004	7.30987	6.53738	6.64912	6.90367	7.59222	7.20388	7.45965
BSUmisc_RNA_85	0.0200113	0.143577	0.374556	0.652131	0.151209	0.0542853	0.0779797	0.081775	0.444135	0.136344	0.0585653	0.436299	1.20093	1.51047	0.0313745	0.82776	0.432719	0.0204111	0.321518	0.0515831	0.624619	0.488525	0.324743	0.0488629	0.116831	0.0149368	8.62271	8.49136	8.37919	6.48501	6.66586	6.57404	6.28505	6.17634	6.04506	8.5146	8.60327	8.67991	7.09059	7.66381	8.63627	8.24746	7.21272	6.98853	6.93285	7.1662	7.82466	7.38696	7.66989
BSUmisc_RNA_86	0.0202551	0.145324	0.377974	0.665114	0.152664	0.0543568	0.0780078	0.0825316	0.444219	0.136006	0.0589901	0.445984	1.2265	1.53353	0.0327396	0.840867	0.421499	0.0197569	0.317505	0.0500761	0.573495	0.47755	0.316611	0.0498884	6.48279	0.0144409	8.78689	8.6755	8.54505	6.66817	6.84791	6.70831	6.2693	6.16819	6.04154	8.89576	8.72011	8.84652	7.0436	7.7029	8.75098	8.67488	7.11557	7.43968	7.22258	7.43412	8.06002	7.57463	7.88241
BSUmisc_RNA_87	0.0205119	0.147152	0.381338	0.677893	0.154096	0.0544322	0.0780375	0.0832764	0.444309	0.136013	0.0594392	0.455519	1.25166	1.55623	0.0341703	0.853768	0.410473	0.0191163	0.313415	0.0485983	0.524007	0.466734	0.308615	0.0508973	2.40821	0.0139557	8.92806	8.83476	8.68568	6.83204	7.00938	6.82905	6.25739	6.16687	6.03896	9.22826	8.82204	8.9898	7.00261	7.7393	8.85283	9.04773	7.03083	7.83323	7.48478	7.67633	8.26994	7.74554	8.07141
BSUmisc_RNA_89	0.020782	0.14906	0.38465	0.690472	0.155506	0.0545117	0.078069	0.0840094	0.444403	0.136019	0.0599133	0.464903	1.27644	1.57857	0.0356681	0.866467	0.399641	0.0184892	0.309252	0.0471493	0.476132	0.456078	0.300755	0.0518896	1.5409	0.0134809	9.02693	8.9472	8.78319	6.95474	7.12799	6.92045	6.24984	6.16606	6.03737	9.46344	8.89413	9.09014	6.97361	7.76886	8.92784	9.31146	6.97088	8.1116	7.68591	7.86171	8.42605	7.8784	8.21105
BSUmisc_RNA_9	0.0210656	0.151051	0.387909	0.70285	0.156893	0.0545955	0.0781021	0.0847308	0.444503	0.136026	0.060413	0.474138	1.30081	1.60056	0.0372345	0.878964	0.389858	0.0178755	0.30502	0.045729	0.429848	0.445581	0.293029	0.0528655	5.36603	0.0130165	9.06417	8.99088	8.81968	7.01437	7.18148	6.96668	6.24721	6.16579	6.03683	9.55265	8.92148	9.12794	6.96262	7.78742	8.96201	9.41149	6.94815	8.21719	7.79245	7.95916	8.49999	7.95186	8.27552
BSUmisc_RNA_90	0.0213632	0.153127	0.391116	0.715031	0.158258	0.0546836	0.078137	0.0854407	0.444608	0.136034	0.0609391	0.483226	1.3248	1.6222	0.0388708	0.891261	0.37855	0.0172751	0.300722	0.0443369	0.385131	0.43524	0.285435	0.0538252	9.06864	0.0125624	9.06391	8.99281	8.81941	7.03457	7.19453	6.98452	6.24923	6.16799	6.0388	9.5518	8.92091	9.12766	6.96356	7.79873	8.97097	9.41144	6.94893	8.21692	7.83934	8.00112	8.52306	7.98773	8.29344
BSUmisc_RNA_91	0.021675	0.155288	0.394271	0.727015	0.159601	0.0547761	0.0781738	0.0861391	0.444719	0.136042	0.0614921	0.492166	1.3484	1.64349	0.0405784	0.903359	0.368288	0.0166877	0.296362	0.0429729	0.34196	0.425055	0.277974	5.47687	0.0908133	0.0121184	9.06314	8.9946	8.81861	7.05361	7.20672	7.00131	6.25518	6.17448	6.0446	9.54932	8.91924	9.12682	6.96633	7.80934	8.97966	9.41128	6.95123	8.21611	7.88396	8.04084	8.54548	8.02206	8.31066
BSUmisc_RNA_92	0.0220014	0.157537	0.397375	0.738804	0.160922	0.0548732	0.0782124	0.0868261	0.444836	0.13605	0.0620728	0.500962	1.37162	1.66443	0.0423588	0.915261	0.358212	0.0161133	0.291943	0.0416367	0.300312	0.415025	0.270643	0.0556962	0.0909378	0.0116845	9.06189	8.99627	8.81731	7.07152	7.21806	7.01709	6.26492	6.18509	6.05409	9.54527	8.91651	9.12545	6.97087	7.81928	8.9881	9.41101	6.955	8.2148	7.92638	8.07838	8.56726	8.0549	8.3272
BSUmisc_RNA_93	0.0223427	0.159874	0.400429	0.7504	0.162222	0.0549749	0.0782528	0.0875019	0.444959	0.136059	0.0626818	0.509613	1.39446	1.68502	0.0442133	0.926968	0.348321	0.0155517	0.287468	0.0403279	0.260164	0.405149	0.263441	0.0566079	0.09106	0.0112605	9.06017	8.99782	8.81553	7.08835	7.22861	7.0319	6.27829	6.19967	6.06711	9.5397	8.91276	9.12357	6.97709	7.82857	8.99629	9.41062	6.96018	8.213	7.96667	8.11383	8.5884	8.08628	8.34308
BSUmisc_RNA_94	0.0226992	0.162302	0.403431	0.761805	0.1635	0.0550815	0.0782953	0.0881666	0.445088	0.136068	0.0633198	0.518122	1.41691	1.70528	0.0461435	0.938481	0.338613	0.0150028	0.282942	0.0390463	0.221493	0.395425	0.256367	0.0575039	0.0911798	0.0108464	9.058	8.99925	8.81328	7.10415	7.23838	7.04579	6.29514	6.21804	6.08353	9.53268	8.90804	9.12119	6.98494	7.83724	9.00422	9.4101	6.9667	8.21073	8.00492	8.14727	8.60892	8.11626	8.35831
BSUncRNA_1	0.0230712	0.164822	0.406384	0.773019	0.164757	0.0551929	0.0783397	0.0888201	0.445223	0.136077	0.0639875	0.526488	1.439	1.7252	0.0481506	0.949803	0.329086	0.0144664	0.278367	0.0377915	0.184278	0.385853	0.249421	0.0583843	0.0912973	0.0104419	9.05541	9.56446	8.81059	7.11894	7.24742	7.05878	6.31532	6.24004	6.10319	9.52427	8.90238	9.11835	6.99434	7.84533	9.01191	9.40944	6.97452	8.208	8.0412	8.17878	8.62882	8.14489	8.37291
BSUncRNA_2	0.0234591	0.167436	0.409287	0.784045	0.165992	0.0553092	0.0783862	0.0894627	0.445364	0.136087	0.0646855	0.534714	1.46071	1.74479	0.0502362	0.960934	0.319739	0.0139424	0.273747	0.0365635	0.148495	0.376431	0.2426	0.0592492	0.0914125	0.0100471	9.0524	9.00178	8.80747	7.13279	7.25575	7.07091	6.33868	6.26551	6.12595	9.51454	8.89583	9.11506	7.00522	7.85286	9.01936	9.40864	6.98356	8.20485	8.07557	8.20844	8.64812	8.1722	8.3869
BSUrRNA_1	0.0238632	0.170145	0.41214	0.794884	0.167207	0.0554307	0.0784348	0.0900944	0.445512	0.136098	0.0654146	0.542801	1.48206	1.76404	0.0524016	0.971876	0.31057	0.0134306	0.269085	0.0353617	0.114122	0.367158	0.235905	0.0600988	0.0915254	0.00966176	9.049	9.00288	8.80395	7.14572	7.26342	7.08223	6.36507	6.29427	6.15166	9.50354	8.88844	9.11135	7.01752	7.85986	9.02657	9.40769	6.99378	8.20129	8.10813	8.23633	8.66681	8.19826	8.40029
BSUrRNA_10	0.0242838	0.17295	0.414945	0.805538	0.168401	0.0555574	0.0784855	0.0907152	0.445667	0.136109	0.0661753	0.550749	1.50304	1.78296	0.0546482	0.982632	0.301578	0.012931	0.264385	0.0341861	0.0811357	0.358033	0.229333	0.0609333	0.091636	0.00928579	9.04524	9.0039	8.84189	7.15778	7.27045	7.09278	6.39434	6.32617	6.18017	9.49135	8.88023	9.10723	7.03115	7.86635	9.03354	9.40659	7.00511	8.19735	8.13893	8.26252	8.68491	8.22311	8.4131
BSUrRNA_11	0.0247213	0.175853	0.417702	0.816008	0.169574	0.0556893	0.0785384	0.0913254	0.445828	0.13612	0.0669684	0.55856	1.52366	1.80156	0.0569775	0.993202	0.29276	0.0124433	0.259651	0.0330362	0.0495145	0.349055	0.222884	0.0617527	0.0917444	0.00891909	9.04112	9.00482	8.79577	7.16901	7.27687	7.10258	6.42633	6.36105	6.21133	9.47802	8.87127	9.10273	7.04605	7.87238	9.04028	9.40532	7.0175	8.19303	8.16807	8.2871	8.70243	8.24679	8.42536
BSUrRNA_12	0.0251759	0.178856	0.420411	0.826296	0.170727	0.0558267	0.0785935	0.091925	0.445997	0.136132	0.0677944	0.566236	1.54392	1.81984	0.0593908	1.00359	0.284114	0.0119674	0.254885	0.0319118	0.0192355	0.340222	0.216555	0.0625573	0.0918507	0.00856155	9.03668	9.00565	8.79116	7.17946	7.28273	7.11169	6.46089	6.39872	6.245	9.46363	8.86158	9.09786	7.06214	7.87796	9.04679	9.40387	7.03088	8.18837	8.19561	8.31015	8.71937	8.26935	8.43708
BSUrRNA_13	0.025648	0.181961	0.423072	0.836403	0.17186	0.0559697	0.0786509	0.092514	0.446172	0.136145	0.0686542	0.573777	1.56382	1.83779	0.0618897	1.01379	0.27564	0.0115033	0.250092	0.0308126	9.72403	0.331534	0.210348	0.063347	0.0919547	0.00821306	9.03192	9.00641	8.78622	7.18917	7.28806	7.12014	6.49787	6.43904	6.28103	9.44822	8.85121	9.09265	7.07937	7.88312	9.05308	9.40225	7.0452	8.18338	8.22162	8.33174	8.73575	8.29084	8.44827
BSUrRNA_14	0.0261379	0.185168	0.425686	0.846332	0.172972	0.0561182	0.0787106	0.0930926	0.446355	0.136158	0.0695484	0.581184	1.58338	1.85543	0.0644754	1.02382	0.267335	0.0110506	0.245275	0.0297383	0.0373866	0.32299	0.204259	0.0641222	0.0920566	0.0078735	9.02687	9.00709	8.78098	7.19817	7.29288	7.12797	6.53713	6.48183	6.31927	9.43186	8.84021	9.08713	7.09765	7.8879	9.05915	9.40045	7.0604	8.17809	8.2462	8.35196	8.75157	8.3113	8.45895
BSUrRNA_15	0.026646	0.18848	0.428253	0.856083	0.174065	0.0562725	0.0787727	0.0936609	0.446545	0.136171	0.0704776	0.588459	1.60258	1.87275	0.0671494	1.03366	0.259199	0.0106094	0.240437	0.0286887	0.0637748	0.314587	0.198288	0.0648828	0.0921563	0.00754276	9.02154	9.00769	8.77546	7.20652	7.29724	7.13522	6.5785	6.52693	6.35958	9.41463	8.82861	9.0813	7.11693	7.89232	9.065	9.39845	7.07642	8.17251	8.2694	8.37089	8.76683	8.33079	8.46915
BSUrRNA_16	0.0271726	0.191897	0.430774	0.865659	0.175138	0.0564327	0.0788372	0.094219	0.446743	0.136185	0.0714424	0.595603	1.62144	1.88976	0.0699132	1.04333	0.251228	0.0101795	0.235581	0.0276635	0.0889111	0.306326	0.192434	0.0656291	0.0922539	0.00722074	9.01597	9.00823	8.76968	7.21425	7.30117	7.14192	6.62184	6.57418	6.4018	9.39657	8.81646	9.0752	7.13711	7.89642	9.07063	9.39624	7.0932	8.16667	8.2913	8.3886	8.78156	8.34935	8.47887
BSUrRNA_17	0.0277179	0.195422	0.43325	0.87506	0.176192	0.0565988	0.0789041	0.0947669	0.446948	0.1362	0.0724437	0.602617	1.63995	1.90646	0.0727681	1.05282	0.243421	0.00976063	0.230712	0.0266624	0.112818	0.298205	0.186696	0.0663612	0.0923494	0.00690732	9.01016	9.00871	8.76365	7.2214	7.30469	7.14812	6.667	6.62341	6.4458	9.37776	8.8038	9.06884	7.15815	7.90021	9.07605	9.39384	7.11068	8.16058	8.31199	8.40518	8.79575	8.36703	8.48815
BSUrRNA_18	0.0282824	0.199056	0.435679	0.884289	0.177226	0.0567709	0.0789735	0.0953047	0.447161	0.136215	0.073482	0.609502	1.65813	1.92285	0.0757156	1.06214	0.235777	0.00935279	0.225833	0.0256851	0.135519	0.290222	0.181072	0.0670792	0.0924429	0.00660239	9.00413	9.00914	8.7574	7.22803	7.30785	7.15385	6.71383	6.67445	6.49141	9.35825	8.79067	9.06225	7.17996	7.90374	9.08127	9.39121	7.12881	8.15426	8.33153	8.4207	8.80942	8.38388	8.49698
BSUrRNA_19	0.0288662	0.2028	0.438064	0.893347	0.178241	0.0569493	0.0790455	0.0958326	0.447383	0.136231	0.074558	0.61626	1.67597	1.93894	0.078757	1.07128	0.228294	0.00895578	0.220947	0.0247313	0.157035	0.282378	0.175561	0.0677833	0.0925343	0.00630583	8.99791	9.00951	8.75095	7.23416	7.31068	7.15915	6.76216	6.72714	6.5385	9.33812	8.77712	9.05545	7.20247	7.90702	9.08628	9.38837	7.14753	8.14774	8.35277	8.43525	8.82257	8.39994	8.5054
BSUrRNA_2	0.0294699	0.206657	0.440405	0.902236	0.179237	0.0571339	0.0791201	0.0963506	0.447612	0.136247	0.0756724	0.622892	1.69347	1.95473	0.0818939	1.08025	0.22097	0.00856948	0.216057	0.0238008	0.17739	0.27467	0.170163	0.0684735	0.0926237	0.00601755	8.99152	9.00984	8.74432	7.23985	7.31321	7.16407	6.81186	6.78132	6.58692	9.31741	8.76319	9.04845	7.22562	7.91009	9.09109	9.38529	7.16677	8.14104	8.36748	8.44891	8.83521	8.41525	8.51341
BSUrRNA_20	0.0300937	0.210627	0.442701	0.910957	0.180214	0.0573249	0.0791973	0.0968589	0.44785	0.136264	0.0768259	0.629398	1.71064	1.97022	0.0851275	1.08906	0.213804	0.00819374	0.211168	0.0228932	0.196606	0.267097	0.164876	0.0691501	0.092711	0.00573742	8.98497	9.01012	8.73752	7.24513	7.31548	7.16863	6.86277	6.83681	6.63652	9.2962	8.74892	9.04128	7.24933	7.91298	9.09571	9.38198	7.18648	8.13417	8.38404	8.46174	8.84735	8.42988	8.52105
BSUrRNA_21	0.0307378	0.214712	0.444953	0.919512	0.181173	0.0575224	0.0792772	0.0973574	0.448096	0.136282	0.0780191	0.635781	1.72749	1.98542	0.0884593	1.09769	0.206793	0.00782842	0.206282	0.0220084	0.214706	0.259658	0.159698	0.0698132	0.0927964	0.00546533	8.97828	9.01037	8.73059	7.25005	7.31751	7.17289	6.91474	6.89347	6.68714	9.27455	8.73435	9.03397	7.27354	7.91572	9.10013	9.37842	7.2066	8.12717	8.39976	8.47385	8.859	8.44386	8.52832
BSUrRNA_22	0.0314027	0.218914	0.447162	0.927902	0.182113	0.0577266	0.0793598	0.0978464	0.448351	0.1363	0.0792527	0.642041	1.74402	2.32139	0.0918908	1.10617	0.199937	0.00747338	0.201403	0.0211459	0.231712	0.252353	0.154629	0.0704628	0.0928799	0.00520118	8.97148	9.01059	8.72353	7.25464	7.31935	7.17687	6.96762	6.95111	6.73866	9.25252	8.71953	9.02652	7.29817	7.91832	9.10436	9.37462	7.22708	8.12003	8.41471	8.48529	8.87017	8.45724	8.53524
BSUrRNA_23	0.0320887	0.223235	0.449328	0.93613	0.183035	0.0579374	0.0794452	0.0983259	0.448614	0.136319	0.0805274	0.648179	1.76022	2.01494	0.0954233	1.11447	0.193233	0.00712848	0.196535	0.0203055	0.247647	0.24518	0.149668	0.0710993	0.0929614	0.00494485	8.96458	9.01079	8.71637	7.25896	7.32102	7.18062	7.02125	7.00958	6.79091	9.23018	8.70449	9.01897	7.32315	7.92083	9.10841	9.37055	7.24784	8.1128	8.42896	8.49616	8.88086	8.47007	8.54182
BSUrRNA_24	0.0327961	0.227675	0.451452	0.944196	0.183939	0.0581551	0.0795334	0.098796	0.448887	0.136338	0.0818438	0.654197	1.7761	2.02926	0.0990582	1.12261	0.18668	0.00679358	0.19168	0.019487	0.262534	0.238137	0.144814	0.0717225	0.093041	0.00469624	8.9576	9.01096	8.70913	7.26305	7.32256	7.18417	7.07549	7.0687	6.84375	9.20758	8.68929	9.01134	7.34841	7.92328	9.11227	9.36622	7.26884	8.10549	8.4426	8.50653	8.89109	8.4824	8.5481
BSUrRNA_25	0.0335252	0.232236	0.453534	0.952103	0.184825	0.0583797	0.0796245	0.0992567	0.449168	0.136358	0.0832026	0.660095	1.79167	2.04331	0.102797	1.1306	0.180275	0.00646854	0.186844	0.0186901	0.276394	0.231225	0.140065	0.0723328	0.0931187	0.00445522	8.95056	9.01112	8.70183	7.26693	7.32401	7.18757	7.13019	7.12833	6.89703	9.1848	8.67396	9.00364	7.37389	7.92568	9.11596	9.36162	7.29002	8.09811	8.4557	8.51649	8.90086	8.49427	8.55408
BSUrRNA_26	0.0342763	0.23692	0.455574	0.959851	0.185694	0.0586113	0.0797185	0.0997083	0.449459	0.136379	0.0846045	0.665876	1.80693	2.05707	0.106641	1.13842	0.174018	0.00615321	0.182028	0.0179144	0.289251	0.22444	0.135419	0.0729303	0.0931945	0.00422169	8.94348	9.01127	8.69449	7.27067	7.3254	7.19085	7.18519	7.18828	6.95061	9.16188	8.65854	8.99589	7.3995	7.92807	9.11947	9.35674	7.31131	8.09069	8.46833	8.52611	8.91017	8.50574	8.55979
BSUrRNA_27	0.0350498	0.241729	0.457573	0.967443	0.186545	0.0588501	0.0798155	0.100151	0.449758	0.1364	0.0860502	0.67154	1.82188	2.07056	0.110592	1.14608	0.167907	0.00584746	0.177236	0.0171598	0.301128	0.217784	0.130877	0.073515	0.0932685	0.00399554	8.93639	9.01141	8.68713	7.2743	7.32675	7.19405	7.24033	7.2484	7.00434	9.13891	8.64308	8.98813	7.42519	7.93048	9.12281	9.35157	7.33267	8.08326	8.48057	8.53547	8.91905	8.51684	8.56523
BSUrRNA_28	0.0358459	0.246664	0.459531	0.97488	0.187378	0.0590962	0.0799154	0.100584	0.450068	0.136422	0.0875403	0.677089	1.83653	2.08377	0.114651	1.15359	0.161939	0.00555115	0.172473	0.0164259	0.312046	0.211253	0.126437	0.0740872	0.0933407	0.00377666	8.92929	9.01155	8.67977	7.27786	7.32811	7.19721	7.29548	7.30851	7.05806	9.11593	8.62762	8.98037	7.45088	7.93294	9.12598	9.3461	7.35402	8.07582	8.49249	8.54465	8.92749	8.52763	8.57043
BSUrRNA_29	0.0366651	0.251726	0.461448	0.982163	0.188194	0.0593496	0.0800184	0.101009	0.450387	0.136445	0.0890755	0.682523	1.85087	2.09671	0.118819	1.16094	0.156114	0.00526413	0.167741	0.0157123	0.322028	0.204848	0.122098	0.0746469	0.093411	0.00356493	8.92222	9.0117	8.67243	7.28139	7.32951	7.20037	7.35048	7.36847	7.11164	9.09302	8.61221	8.97262	7.47649	7.93548	9.12898	9.34034	7.37531	8.0684	8.50417	8.55374	8.93551	8.53815	8.57541
BSUrRNA_3	0.0375077	0.256917	0.463326	0.989295	0.188993	0.0596105	0.0801245	0.101424	0.450715	0.136468	0.0906564	0.687843	1.86492	2.10937	0.123099	1.16814	0.150429	0.00498627	0.163043	0.015019	0.331097	0.198567	0.117858	0.0751944	0.0934796	0.00336024	8.91518	9.01186	8.66513	7.28494	7.33098	7.20356	7.40517	7.42809	7.16493	9.07024	8.59687	8.96492	7.50197	7.93812	9.13183	9.33426	7.39649	8.06102	8.51569	8.5628	8.94311	8.54845	8.58018
BSUrRNA_30	0.0383739	0.262239	0.465164	0.996277	0.189776	0.0598789	0.0802338	0.101831	0.451054	0.136492	0.0922838	0.693052	1.87867	2.12178	0.12749	1.17519	0.144883	0.00471742	0.158384	0.0143455	0.339276	0.192408	0.113716	0.0757296	0.0935465	0.00316249	8.9082	9.01203	8.65789	7.28855	7.33256	7.20683	7.45942	7.48722	7.21777	9.04764	8.58167	8.95729	7.52723	7.9409	9.13452	9.32787	7.41749	8.05371	8.52711	8.57193	8.9503	8.55858	8.58476
BSUrRNA_4	0.039264	0.267693	0.466963	1.00311	0.190542	0.0601551	0.0803462	0.102229	0.451403	0.136517	0.0939583	0.69815	1.89213	2.13391	0.131996	1.18209	0.139474	0.00445744	0.153767	0.0136917	0.346587	0.186372	0.109672	0.0762529	0.0936116	0.00297156	8.9013	9.01222	8.65074	7.29226	7.33428	7.21022	7.51305	7.54568	7.27002	9.0253	8.56663	8.94974	7.55221	7.94383	9.13705	9.32116	7.43826	8.04648	8.53853	8.5812	8.9571	8.56859	8.58917
BSUrRNA_5	0.0401786	0.27328	0.468724	1.0098	0.191291	0.060439	0.0804619	0.102619	0.451761	0.136543	0.0956805	0.703138	1.90529	2.14579	0.136617	1.18884	0.1342	0.00420619	0.149195	0.0130571	0.353053	0.180456	0.105724	0.0767642	0.093675	0.00278734	8.8945	9.01244	8.64368	7.29612	7.33617	7.21376	7.56593	7.60333	7.32153	9.00327	8.55181	8.94229	7.57684	7.94696	9.13943	9.31412	7.45873	8.03935	8.55	8.59069	8.9635	8.57852	8.59342
BSUrRNA_6	0.0411177	0.279003	0.470446	1.01634	0.192024	0.0607309	0.0805808	0.1032	0.452131	0.136569	0.0974512	0.708018	1.91817	2.15741	0.141354	1.19544	0.12906	0.00396354	0.144672	0.0124416	0.358695	0.174659	0.101871	0.0772638	0.0937367	0.00260972	8.88781	9.01269	8.63674	7.30016	7.33827	7.2175	7.6179	7.65998	7.37216	8.98162	8.53724	8.93498	7.60105	7.95032	9.14166	9.30674	7.47885	8.03234	8.56161	8.60048	8.96952	8.58842	8.59754
BSUrRNA_7	0.0420818	0.284863	0.47213	1.02273	0.192741	0.0610308	0.0807031	0.103373	0.45251	0.136596	0.0992711	0.712791	1.93077	2.16877	0.146209	1.2019	0.124052	0.00372934	0.140201	0.0118448	0.363538	0.168981	0.0981116	0.0777518	0.0937968	0.00243858	8.88126	9.01297	8.62995	7.30443	7.34061	7.22146	7.66881	7.71547	7.42176	8.96041	8.52297	8.92781	7.62476	7.95392	9.14376	9.29901	7.49856	8.02547	8.57343	8.61065	8.97516	8.59833	8.60153
BSUrRNA_8	0.0430712	0.290861	0.473777	1.02899	0.193442	0.0613388	0.0808287	0.103738	0.452901	0.136624	0.101141	0.717457	1.94309	2.17988	0.151184	1.20822	0.119174	0.00350345	0.135786	0.0112665	0.367603	0.16342	0.094445	0.0782283	0.0938552	0.00227383	8.87486	9.01329	8.62331	7.30897	7.34322	7.22569	7.71851	7.76965	7.47017	8.9397	8.50904	8.92081	7.64791	7.9578	9.14571	9.29093	7.51781	8.01877	8.58553	8.62128	8.98044	8.60831	8.60543
BSUrRNA_9	0.0440862	0.296999	0.475387	1.0351	0.194127	0.061655	0.0809577	0.104094	0.453302	0.136653	0.103061	0.722019	1.95513	2.19074	0.156279	1.21439	0.114424	0.00328573	0.13143	0.0107063	0.370913	0.157974	0.09087	0.0786934	0.093912	0.00211533	8.86864	9.01366	8.61686	7.31382	7.34614	7.23024	7.76684	7.82234	7.51726	8.91957	8.49549	8.91401	7.67042	7.96198	9.14752	9.28249	7.53652	8.01225	8.598	8.63245	8.98535	8.6184	8.60924
BSUtRNA_1	0.0451271	0.303278	0.47696	1.04108	0.194797	0.0619796	0.0810902	0.104442	0.453714	0.136682	0.105032	0.726477	1.9669	2.20136	0.161497	1.22042	0.109802	0.00307604	0.127136	0.0101641	0.373491	0.152644	0.0873854	0.0791474	0.0939672	0.001963	8.86262	9.01408	8.61061	7.31903	7.34941	7.23513	7.81367	7.87339	7.56288	8.9593	8.48236	8.90742	7.69223	7.96651	9.1492	9.27369	7.55465	8.00593	8.61091	8.64424	8.98992	8.62865	8.61299
BSUtRNA_10	0.0461944	0.309701	0.478497	1.04692	0.195451	0.0623126	0.0812263	0.104782	0.454137	0.136712	0.107055	0.730833	1.9784	2.21173	0.166839	1.22632	0.105304	0.00287424	0.122909	0.00963953	0.375359	0.147428	0.08399	0.0795902	0.0940208	0.0018167	8.85681	9.01456	8.60459	7.32464	7.35304	7.2404	7.85883	7.92261	7.60687	8.88125	8.46971	8.90106	7.71326	7.97139	9.15076	9.26451	7.57214	7.99984	8.62433	8.65672	8.99415	8.63911	8.61669
BSUtRNA_11	0.0472882	0.316267	0.479998	1.05262	0.19609	0.0626542	0.0813658	0.105115	0.454571	0.136743	0.10913	0.735087	1.98963	2.22186	0.172305	1.23207	0.10093	0.00268018	0.118751	0.00913229	0.37654	0.142324	0.0806827	0.0800222	0.0940729	0.00167634	8.85123	9.01509	8.5988	7.33068	7.35709	7.2461	7.90217	7.96986	7.6491	8.86319	8.45756	8.89496	7.73345	7.97668	9.15218	9.25496	7.58892	7.994	8.63833	8.66999	8.99804	8.64982	8.62035
BSUtRNA_12	0.0484089	0.32298	0.481464	1.05819	0.196714	0.0630044	0.081509	0.105439	0.455017	0.136775	0.111259	0.739241	2.59159	2.23175	0.177898	1.23769	0.0966781	0.00249374	0.114666	0.0086421	0.377056	0.137332	0.0774624	0.0804433	0.0941234	0.0015418	8.84591	9.0157	8.59328	7.33721	7.36158	7.25227	7.94354	8.01496	7.6894	8.84595	8.44596	8.88913	7.75272	7.98238	9.15349	9.24501	7.60494	7.98842	8.653	8.68412	9.00161	8.66083	8.624
BSUtRNA_13	0.0495568	0.329841	0.482896	1.06362	0.197323	0.0633634	0.0816558	0.105756	0.455474	0.136808	0.113442	0.743297	2.0113	2.2414	0.183619	1.24318	0.0925458	0.00231476	0.110658	0.0081687	0.37693	0.13245	0.0743279	0.0808538	0.0941725	0.00141296	8.84086	9.01637	8.58804	7.34426	7.36655	7.25893	7.9828	8.05775	7.72765	8.8296	8.43495	8.88361	7.77101	7.98854	9.15467	9.23467	7.62014	7.98313	8.66841	8.69918	9.00486	8.67219	8.62766
BSUtRNA_14	0.0507323	0.33685	0.484292	1.06893	0.197917	0.0637313	0.0818063	0.106065	0.455943	0.136841	0.115678	0.747254	2.02174	2.25083	0.189469	1.24854	0.0885319	0.0021431	0.10673	0.0077118	0.376184	0.127677	0.0712781	0.0812537	0.0942201	0.00128973	8.8361	9.01712	8.58311	7.35187	7.37203	7.26614	8.01978	8.09807	7.76368	8.81419	8.42459	8.8784	7.78823	7.99518	9.15574	9.22393	7.63445	7.97814	8.68463	8.71526	9.00781	8.68395	8.63134
BSUtRNA_15	0.0519357	0.34401	0.485655	1.0741	0.198497	0.0641082	0.0819605	0.106367	0.456424	0.136875	0.117971	0.751115	2.03193	2.26002	0.19545	1.25376	0.0846345	0.00197863	0.102885	0.00727111	0.374842	0.123012	0.0683117	0.0816433	0.0942662	0.00117198	8.83165	9.01795	8.57849	7.3601	7.37805	7.27393	8.05434	8.13575	7.79735	8.79979	8.4149	8.87354	7.80433	8.00233	9.1567	9.21277	7.64784	7.97348	8.70174	8.73244	9.01045	8.69615	8.63506
BSUtRNA_16	0.0531674	0.351323	0.486984	1.07915	0.199063	0.0644941	0.0821185	0.106661	0.456917	0.13691	0.120318	0.754881	2.04187	2.26898	0.201564	1.25886	0.080852	0.00182121	9.91271	0.00684637	0.372925	0.118454	0.0654278	0.0820226	0.0943109	0.00105961	8.82754	9.01886	8.57422	7.36897	7.38465	7.28233	8.08633	8.17062	7.82851	8.78647	8.40593	8.86903	7.81923	8.01001	9.15755	9.2012	7.66022	7.96916	8.71982	8.75079	9.01281	8.70884	8.63883
BSUtRNA_17	0.0544275	0.358789	0.488279	1.08407	0.199615	0.0648893	0.0822804	0.106948	0.457422	0.136946	0.122723	0.758553	2.05157	2.27773	0.20781	1.26383	0.0771827	0.00167069	9.54597	0.00643728	0.370456	0.114002	0.062625	0.0823918	0.0943541	0.952496	8.82377	9.01987	8.57032	7.37854	7.39186	7.29139	8.1156	8.20252	7.85702	8.77428	8.39773	8.86491	7.83286	8.01827	9.1583	9.18921	7.67155	7.96522	8.73893	8.77041	9.01488	8.72206	8.64268
BSUtRNA_18	0.0557165	0.366411	0.489542	1.08887	0.200152	0.0652938	0.0824461	0.107227	0.457939	0.136983	0.125184	0.762131	2.06101	2.28625	0.214192	1.26867	0.0736249	0.00152693	9.18838	0.00604357	0.367459	0.109655	0.0599023	0.082751	0.094396	0.85054	8.82038	9.02097	8.5668	7.38884	7.39972	7.30115	8.14199	8.23129	7.88273	8.76328	8.39033	8.8612	7.84515	8.02712	9.15894	9.17678	7.68177	7.96166	8.75916	8.79136	9.01667	8.73588	8.64662
BSUtRNA_19	0.0570347	0.374189	0.490773	1.09354	0.200676	0.0657077	0.0826157	0.1075	0.458468	0.137021	0.127704	0.765618	2.07022	2.29455	0.22071	1.27339	0.0701769	0.0013898	8.83984	0.00566496	0.363954	0.105411	0.0572586	0.0831004	0.0944365	0.753626	8.81737	9.02217	8.56368	7.39992	7.40826	7.31165	8.16535	8.25675	7.90549	8.75355	8.38378	8.85791	7.85603	8.0366	9.15949	9.16392	7.69082	7.95851	8.78058	8.81372	9.0182	8.75032	8.65067
BSUtRNA_2	0.0583825	0.382126	0.491971	1.09809	0.201186	0.0661312	0.0827893	0.107765	0.45901	0.13706	0.130282	0.769014	2.07918	2.30263	0.227366	1.27798	0.066837	0.00125914	8.50022	0.00530116	0.359966	0.101269	0.0546926	0.0834401	0.0944757	0.661643	8.81477	9.02348	8.56098	7.41182	7.4175	7.32291	8.18553	8.27875	7.92515	8.74514	8.37812	8.85507	7.86543	8.04673	9.15995	9.15061	7.69863	7.95578	8.80327	8.83758	9.01947	8.76544	8.65485
BSUtRNA_20	0.0597681	0.390223	0.493138	1.10253	0.201683	0.0665643	0.0829669	0.108023	0.459565	0.137099	0.132919	0.772321	2.08791	2.31051	0.234161	1.28246	0.0636035	0.00113483	8.16941	0.00495189	0.355516	0.097229	0.0522033	0.0837702	0.0945135	0.574479	8.81261	9.0249	8.55873	7.42458	7.4275	7.33499	8.20238	8.29712	7.94156	8.73812	8.3734	8.8527	7.87328	8.05754	9.16031	9.13685	7.70515	7.95351	8.8273	8.86302	9.02049	8.7813	8.65917
BSUtRNA_21	0.0611677	0.398481	0.494274	1.10684	0.202166	0.0670071	0.0831486	0.108275	0.460133	0.13714	0.135616	0.77554	2.09641	2.31817	0.241097	1.28681	0.0604746	0.00101672	7.84729	0.00461687	0.350628	0.0932887	0.0497894	0.0840909	0.09455	0.492023	8.81089	9.02644	8.55695	7.43825	7.43827	7.34792	8.21575	8.3117	7.95459	8.73255	8.36965	8.85081	7.87951	8.06906	9.16059	9.12262	7.71033	7.95171	8.85274	8.89011	9.02127	8.79792	8.66365
BSUtRNA_22	0.0626059	0.406902	0.495379	1.11104	0.202637	0.0674598	0.0833344	0.108519	0.460713	0.137181	0.138373	0.778672	2.10467	2.32563	0.248175	1.29105	0.0574487	0.904671	7.53375	0.00429582	0.345323	0.0894473	0.0474499	0.0844022	0.0945853	0.414164	8.80963	9.0281	8.55565	7.45286	7.44986	7.36174	8.22549	8.32231	7.96408	8.72849	8.36692	8.84944	7.88405	8.08133	9.16078	9.10793	7.7141	7.9504	8.87968	8.91894	9.02182	8.81537	8.66832
BSUtRNA_23	0.0640749	0.415488	0.496454	1.11512	0.203094	0.0679224	0.0835243	0.108757	0.461307	0.137224	0.141192	0.781718	2.11271	2.33288	0.255396	1.29517	0.054524	0.798539	7.22868	0.00398846	0.339624	0.0857038	0.0451835	0.0847045	0.0946193	0.34079	8.80887	9.02989	8.55486	7.46846	7.46229	7.37648	8.23144	8.3288	7.96988	8.72601	8.36525	8.8486	7.88682	8.09436	9.16089	9.09277	7.71641	7.94959	8.90818	8.94958	9.02214	8.83368	8.67318
BSUtRNA_24	0.0655751	0.42424	0.497499	1.11909	0.203539	0.0683952	0.0837184	0.108989	0.461914	0.137267	0.144072	0.784679	2.12053	2.33993	0.262762	1.29918	0.0516989	0.698187	6.93195	0.00369451	0.333555	0.0820568	0.0429892	0.0849977	0.0946521	0.271791	8.80861	9.0318	8.55459	7.48509	7.47561	7.3922	8.23346	8.331	7.97184	8.72517	8.36469	8.84832	7.88776	8.1082	9.16093	9.07712	7.71719	7.94932	8.93833	8.98212	9.02224	8.85291	8.67826
BSUtRNA_25	0.0671067	0.43316	0.498515	1.12295	0.203971	0.0688781	0.0839167	0.109213	0.462534	0.137312	0.147015	0.787557	2.12813	2.34678	0.270274	1.30307	0.0489717	0.603473	6.64345	0.00341368	0.327137	0.0785054	0.0408658	0.085282	0.0946837	0.207056	8.84096	9.0513	8.58828	7.51326	7.54093	7.42087	8.18941	8.28043	7.94113	8.74477	8.39661	8.85949	7.87939	8.15048	9.09559	8.98205	7.70586	8.01222	8.97761	9.03057	9.01049	8.87595	8.68304
BSUtRNA_26	0.0686701	0.442249	0.499502	1.1267	0.204391	0.0693713	0.0841193	0.109432	0.463168	0.137357	0.150022	0.790353	2.13551	2.35344	0.277935	1.30686	0.0463406	0.514256	6.36307	0.0031457	0.320393	0.0750484	0.0388122	0.0855576	0.0947141	0.146472	8.92441	9.09838	8.67518	7.55831	7.68723	7.46874	8.07581	8.15	7.86192	8.79532	8.47893	8.8883	7.85642	8.2366	8.9271	8.76244	7.67559	8.17444	9.02905	9.10161	8.98018	8.90364	8.6872
BSUtRNA_27	0.0702656	0.451509	0.50046	1.13033	0.204799	0.0698748	0.0843263	0.109644	0.463816	0.137403	0.153092	0.793068	2.14267	2.3599	0.285744	1.31053	0.0438039	0.430395	6.09068	0.00289028	0.313345	0.0716846	0.0368271	0.0858245	0.0947433	0.0899294	9.03852	9.16191	8.79399	7.61252	7.88134	7.52719	7.92048	7.97165	7.7536	8.86444	8.59149	8.92768	7.82207	8.34822	8.69671	8.46901	7.63191	8.39625	9.08602	9.18428	8.93873	8.93301	8.69104
BSUtRNA_28	0.0718936	0.460941	0.50139	1.13387	0.205195	0.0703889	0.0845376	0.10985	0.464478	0.13745	0.156226	0.795702	2.14963	2.36618	0.293704	1.3141	0.04136	0.351751	5.82619	0.00264715	0.306017	0.0684129	0.0349095	0.086083	0.0947714	0.0373161	9.16284	9.23072	8.92345	7.66813	8.09006	7.58763	7.75124	7.77733	7.63559	8.93975	8.71414	8.9706	7.77953	8.46697	8.44569	8.15249	7.58038	8.63793	9.14188	9.26763	8.89356	8.96106	8.69485
BSUtRNA_29	0.0735543	0.470546	0.502292	1.13729	0.205579	0.0709136	0.0847534	0.110049	0.465153	0.137499	0.159426	0.798259	2.15638	2.37226	0.301815	1.31756	0.0390071	0.278182	5.56945	0.00241602	0.298431	0.0652321	0.0330582	0.0863332	0.0947983	0.0114789	9.27694	9.29368	9.04227	7.71743	8.28024	7.64146	7.59591	7.59898	7.52728	9.00887	8.8267	9.00999	7.73202	8.57452	8.2153	7.8636	7.52654	8.85974	9.18999	9.34072	8.85211	8.9848	8.69892
BSUtRNA_3	0.0752481	0.480328	0.503166	1.14062	0.205951	0.071449	0.0849736	0.110243	0.465843	0.137548	0.162692	0.800737	2.16292	2.37816	0.310081	1.32091	0.0367435	0.209548	5.32038	0.00219661	0.290609	0.0621412	0.031272	0.0865751	0.0948242	0.0565668	9.36039	9.33963	9.12916	7.75268	8.41867	7.68006	7.48231	7.46855	7.44807	9.05941	8.90902	9.0388	7.68274	8.6525	8.04681	7.65306	7.47595	9.02196	9.22373	9.39261	8.8218	9.00123	8.70356
BSUtRNA_30	0.0769753	0.490286	0.504014	1.14384	0.206312	0.0719953	0.0851983	0.110431	0.466547	0.137598	0.166024	0.80314	2.16926	2.38388	0.3185	1.32416	0.0345676	0.145708	5.07883	0.00198864	0.282574	0.0591389	0.0295499	0.086809	0.094849	0.0980588	9.39275	9.35743	9.16286	7.76615	8.47219	7.69484	7.43826	7.41798	7.41735	9.07902	8.94094	9.04997	7.6349	8.68257	7.98148	7.57161	7.43415	9.08486	9.23644	9.41233	8.81004	9.00737	8.70906
BSUtRNA_31	0.0787362	0.500422	0.504836	1.14696	0.206662	0.0725525	0.0854276	0.110612	0.467266	0.13765	0.169424	0.805467	2.17541	2.38943	0.327076	1.32731	0.0324776	0.0865213	4.84471	0.00179182	0.274348	0.0562241	0.0278906	0.0870349	0.0948727	0.136066	9.38783	9.35533	9.15547	7.7599	8.46083	7.69395	7.46303	7.4428	7.44163	9.05904	8.93371	9.03901	7.57914	8.65392	7.99142	7.60295	7.39976	9.07813	9.23103	9.40747	8.81166	9.00694	8.71706
BSUtRNA_32	0.0805312	0.510739	0.505631	1.14998	0.207048	0.0731207	0.0856615	0.110788	0.467999	0.137702	0.172891	0.807721	2.18135	2.39479	0.33581	1.33036	0.0304718	0.0318473	4.6179	0.00160589	0.265955	0.0533958	0.026293	0.0872531	0.0948954	0.1707	9.37351	9.34919	9.13455	7.74213	8.42905	7.69133	7.52834	7.50825	7.50563	9.00532	8.91301	9.00885	7.50817	8.57773	8.01762	7.68555	7.36733	9.05881	9.21534	9.39325	8.81591	9.00562	8.72814
BSUtRNA_33	0.0823606	0.521237	0.506401	1.1529	0.207328	0.0737001	0.085961	0.110959	0.468747	0.137755	0.176427	0.809902	2.18711	2.39998	0.344703	1.33331	0.0285485	0.0184547	4.39827	0.00143054	0.257417	0.0506527	0.024756	0.0874636	0.0949172	0.202072	9.35044	9.33919	9.10202	7.7143	8.38031	7.68705	7.62067	7.60078	7.59612	8.92715	8.88037	8.96357	7.42834	8.46865	8.05466	7.80233	7.33628	9.02818	9.19017	9.37024	8.82192	9.00337	8.74103
BSUtRNA_34	0.0842247	0.531919	0.507145	1.15573	0.207644	0.0742908	0.0861433	0.111124	0.46951	0.13781	0.180033	0.812011	2.19268	2.40501	0.353756	1.33616	0.026706	0.0645252	4.18572	0.00126552	0.248755	0.0479937	0.0232784	0.0876666	0.0949379	0.230293	9.31929	9.32555	9.05977	7.67789	8.31805	7.68116	7.72652	7.70685	7.69985	8.83384	8.83733	8.90725	7.34598	8.34134	8.09712	7.93619	7.30604	8.98755	9.15632	9.33901	8.82881	9.15513	8.75445
BSUtRNA_35	0.0861239	0.542785	0.507865	1.15846	0.207951	0.0748928	0.0863913	0.111283	0.470288	0.137865	0.183708	0.81405	2.19806	2.40986	0.362971	1.33892	0.0249427	0.106505	3.98012	0.00111052	0.239994	0.0454177	0.0218591	0.0878622	0.0949577	0.255474	9.28071	9.30846	9.00971	7.63434	8.24574	7.67373	7.83236	7.81293	7.80358	8.7347	8.78539	8.84396	7.26745	8.21044	8.13958	8.07006	7.27602	8.93821	9.1146	9.30011	8.8357	8.99593	8.76711
BSUtRNA_36	0.0880584	0.553837	0.50856	1.16114	0.208247	0.0755063	0.0866441	0.111437	0.471081	0.137922	0.187454	0.81602	2.20326	2.41455	0.372349	1.34159	0.0232567	0.144535	3.78137	0.965284	0.231155	0.0429235	0.0204969	0.0880506	0.0949765	0.277726	9.23536	9.28812	8.95373	7.58513	8.16682	7.66482	7.9247	7.90546	7.89407	8.63903	8.72608	8.77778	7.19907	8.09061	8.17662	8.18684	7.24564	8.88144	9.06582	9.25412	8.84171	8.99066	8.77773
BSUtRNA_37	0.0900286	0.565077	0.509231	1.16365	0.208532	0.0761313	0.0869017	0.111585	0.47189	0.13798	0.19127	0.817922	2.20828	2.41908	0.381892	1.34416	0.0216464	0.178755	3.58934	0.829514	0.222261	0.04051	0.0191907	0.0882319	0.0949944	0.297162	9.1839	9.26475	8.89373	7.53171	8.08474	7.65451	7.9949	7.97091	7.95808	8.55613	8.66092	8.71278	7.14719	7.99649	8.20282	8.26944	7.21433	8.81854	9.01078	9.20159	8.84596	8.9843	8.78505
BSUtRNA_38	0.0920347	0.576506	0.509879	1.16611	0.208808	0.0767681	0.0871641	0.111729	0.472714	0.138039	0.195159	0.819758	2.21313	2.42345	0.391601	1.34665	0.0201101	0.209307	3.40392	0.702933	0.213335	0.038176	0.0179393	0.0884061	0.0950115	0.313891	9.127	9.23854	8.83163	7.47556	8.00296	7.64284	8.01478	7.99573	7.98236	8.49531	8.59144	8.65305	7.11815	7.94274	8.21276	8.30077	7.18152	8.75081	8.95028	9.14309	8.84757	8.97681	8.78777
BSUtRNA_39	0.0940773	0.588126	0.510503	1.16848	0.209074	0.0774167	0.0874316	0.111867	0.473553	0.138099	0.199121	0.821527	2.2178	2.42766	0.401478	1.34904	0.0186461	0.23633	3.22539	0.585262	0.204399	0.0359205	0.0167416	0.0885736	0.0950276	0.328026	9.05002	9.20217	8.77031	7.4115	7.9257	7.6254	7.95471	7.93443	7.8712	8.45972	8.51215	8.60656	7.10681	7.92153	8.15763	8.22293	7.1536	8.66578	8.87027	9.05058	8.80349	8.90946	8.7489
BSUtRNA_4	0.0961565	0.599939	0.511105	1.17077	0.20933	0.0780772	0.0877039	0.112099	0.474409	0.13816	0.203156	0.823233	2.2223	2.43172	0.411523	1.35135	0.0172526	0.259966	3.05246	0.476217	0.195476	0.0337422	0.0155965	0.0887344	0.0950429	0.339676	8.93072	9.1419	8.70047	7.32952	7.84413	7.59474	7.79491	7.77098	7.60615	8.43744	8.4081	8.56802	7.10085	7.90994	8.00496	8.01699	7.13112	8.54665	8.74966	8.89771	8.68026	8.75099	8.63819
BSUtRNA_40	0.0982726	0.611945	0.511685	1.17297	0.209577	0.0787497	0.0879813	0.112128	0.47528	0.138222	0.207264	0.824875	2.22663	2.43563	0.421739	1.35357	0.0159281	0.280356	2.88618	0.375519	0.186588	0.0316401	0.0145027	0.0888886	0.0950574	0.348955	8.75826	9.04825	8.60574	7.22378	7.74211	7.54641	7.56595	7.53606	7.2898	8.41511	8.26663	8.52154	7.09587	7.89993	7.77383	7.72431	7.10465	8.38822	8.57872	8.68755	8.4914	8.54252	8.46446
BSUtRNA_41	0.100426	0.624147	0.512242	1.17509	0.209814	0.0794344	0.0882638	0.112252	0.476167	0.138286	0.211448	0.826455	2.23081	2.4394	0.432126	1.35571	0.0146707	0.297639	2.72605	0.282886	0.177759	0.0296129	0.0134592	0.0890363	0.0950711	0.355972	8.52186	8.91177	8.46974	7.08847	7.60347	7.47597	7.2984	7.26036	7.02474	8.3794	8.07509	8.45127	7.08746	7.88349	7.48332	7.38625	7.06475	8.18528	8.34771	8.42317	8.25043	8.32522	8.23655
BSUtRNA_42	0.102617	0.636546	0.512779	1.17712	0.210042	0.0801312	0.0885513	0.112371	0.477071	0.13835	0.215706	0.827975	2.23482	2.44301	0.442687	1.35777	0.0134787	0.311957	2.57195	0.198037	0.169009	0.0276596	0.0124647	0.0891778	0.095084	0.36084	8.2107	8.72298	8.27609	6.91775	7.41209	7.37897	7.02286	6.97455	6.91359	8.31696	7.82082	8.34132	7.07122	7.8526	7.15253	7.04418	7.00202	7.93261	8.04688	8.10765	7.97089	8.14022	7.9633
BSUtRNA_43	0.104846	0.649143	0.513294	1.17908	0.210262	0.0808404	0.0888441	0.112485	0.477991	0.138416	0.220041	0.829435	2.23867	2.44649	0.453422	1.35974	0.0123506	0.32345	2.42376	0.12069	0.160363	0.025779	0.0115182	0.0893132	0.0950962	0.363669	6.98236	7.33577	7.14099	6.46528	6.68789	6.66009	6.58743	6.51435	7.03779	7.01649	6.89449	7.22793	6.1018	7.07152	6.41775	6.5295	6.41122	7.26868	6.9736	7.36663	7.29787	7.95435	7.18817
BSUtRNA_44	0.107114	0.661941	0.513788	1.18096	0.210472	0.0815621	0.089142	0.112594	0.478928	0.138483	0.224452	0.830836	2.24237	2.44983	0.464334	1.36164	0.0112844	0.332258	2.28138	0.0505651	0.151843	0.02397	0.0106185	0.0894425	0.0951076	0.36457	5.9301	6.05762	6.11986	6.10801	6.07527	5.9971	6.28667	6.19447	7.16198	5.75614	6.11309	6.18208	5.14319	6.31084	5.85525	6.17995	5.85906	6.74439	6.0698	6.79564	6.77202	7.84604	6.55952
BSUtRNA_45	0.10942	0.67494	0.514263	1.18276	0.210674	0.0822964	0.0894451	0.112699	0.479881	0.138551	0.22894	0.832181	2.24592	2.45303	0.475422	1.36346	0.0102787	0.338524	2.14468	0.0126198	0.143471	0.0222314	0.0097645	0.0895659	0.0951184	0.363655	6.00956	6.13397	6.17132	6.1263	6.12443	6.01685	6.29091	6.19509	7.14861	5.86447	6.16293	6.25514	5.17138	6.35475	5.91224	6.23027	5.91285	6.77403	6.12616	6.83693	6.7984	7.86059	6.5921
BSUtRNA_46	0.111765	0.688142	0.514717	1.18449	0.210868	0.0830433	0.0897536	0.1128	0.480851	0.138621	0.233507	0.833469	2.24932	2.45609	0.48669	1.3652	0.00933155	0.342387	2.01355	0.0691457	0.135269	0.0205621	0.00895496	0.0896836	0.0951284	0.361036	6.22278	6.33882	6.31055	6.17657	6.25628	6.07122	6.30306	6.19691	7.11336	6.15219	6.29698	6.45025	5.24897	6.47311	6.06647	6.3667	6.05717	6.85489	6.27877	6.94888	6.87066	7.90036	6.68075
BSUtRNA_47	0.114149	0.701549	0.515153	1.18614	0.211053	0.0838029	0.0900674	0.112896	0.481838	0.138691	0.238152	0.834702	2.25258	2.45903	0.498137	1.36687	0.00844137	0.343987	1.88787	0.119294	0.127262	0.0189609	0.00818879	0.0897957	0.0951378	0.356822	6.53197	6.6359	6.51487	6.25192	6.44735	6.15288	6.3223	6.19987	7.06353	6.56336	6.49204	6.73131	5.36552	6.6459	6.29282	6.56751	6.26642	6.97495	6.50289	7.11359	6.97851	7.95953	6.81187
BSUtRNA_48	0.116572	0.715163	0.515569	1.18772	0.21123	0.0845755	0.0903865	0.112988	0.482842	0.138763	0.242876	0.835882	2.25569	2.46184	0.509767	1.36847	0.00760642	0.343466	1.76753	0.163345	0.11947	0.0174268	0.00746482	0.0899024	0.0951465	0.351126	6.89937	6.98893	6.76155	6.34543	6.67417	6.25448	6.3478	6.20389	7.0064	7.04204	6.72493	7.06221	5.5106	6.85309	6.5662	6.81092	6.51503	7.12215	6.77381	7.31318	7.11165	8.03228	6.97185
BSUtRNA_49	0.119036	0.728984	0.515967	1.18923	0.211399	0.0853611	0.0907111	0.113076	0.483863	0.138836	0.24768	0.83701	2.25867	2.46452	0.521579	1.36999	0.00682501	0.340965	1.65242	0.201581	0.111917	0.0159585	0.00678191	0.0936679	0.0951546	0.344059	7.2872	7.36163	7.02791	6.4502	6.91328	6.36871	6.37873	6.20892	6.94928	7.53232	6.97244	7.40684	5.67376	7.07464	6.86147	7.07518	6.77741	7.28444	7.0668	7.52977	7.25977	8.11279	7.14707
BSUtRNA_5	0.12154	0.743015	0.516347	1.19068	0.211561	0.0861597	0.0910412	0.11316	0.484902	0.13891	0.252565	0.838086	2.26151	2.46709	0.533576	1.37145	0.00609542	0.336623	1.5424	0.234283	0.104625	0.0145549	0.00613892	0.0900998	0.0951621	0.335731	7.6577	7.71772	7.29122	6.55932	7.14122	6.48822	6.41425	6.21488	6.89945	7.97824	7.21138	7.72911	5.84456	7.29053	7.15355	7.33855	7.02798	7.44977	7.35715	7.74545	7.41258	8.19522	7.32393
BSUtRNA_50	0.124084	0.757256	0.516709	1.19205	0.211715	0.0869716	0.0913768	0.113241	0.485958	0.138986	0.257531	0.839112	2.26422	2.46953	0.545759	1.37284	0.00541596	0.330582	1.43738	0.261731	9.76167	0.0132149	0.0055347	0.0901908	0.0951691	0.326255	7.97309	8.02091	7.5288	6.66588	7.33453	6.6057	6.45354	6.22171	6.8642	8.32389	7.41856	7.99291	6.01255	7.48071	7.41731	7.57924	7.24116	7.60611	7.62014	7.94234	7.55976	8.27376	7.48881
BSUtRNA_51	0.12667	0.77171	0.517054	1.19336	0.211862	0.0877968	0.091718	0.113317	0.487032	0.139063	0.26258	0.84009	2.2668	2.47186	0.558129	1.37416	0.00478492	0.322982	1.33723	0.284208	9.09149	0.0119374	0.0049681	0.090277	0.0951754	0.315741	8.1956	8.23494	7.71793	6.76298	7.46973	6.71379	6.49576	6.22934	6.85083	8.51333	7.57077	8.16213	6.1673	7.62517	7.62764	7.77553	7.39136	7.74139	7.83104	8.10256	7.69103	8.34259	7.62811
BSUtRNA_52	0.129296	0.786378	0.517382	1.19461	0.212002	0.0886354	0.0920647	0.113389	0.488124	0.139141	0.267711	0.841019	2.26925	2.47407	0.570688	1.37542	0.00420058	0.313963	1.24185	0.301994	8.4527	0.0107212	0.00443797	0.0903583	0.0951813	0.304301	8.35899	8.39222	7.88004	6.86267	7.56784	6.82651	6.57415	6.28101	6.88181	8.60314	7.6887	8.27034	6.32895	7.74193	7.8083	7.94889	7.50146	7.87038	8.01344	8.24369	7.82153	8.40935	7.75679
BSUtRNA_53	0.131964	0.801261	0.517694	1.19579	0.212134	0.0894875	0.0924171	0.113458	0.489234	0.13922	0.272925	0.841902	2.27158	2.47617	0.583437	1.37661	0.00366126	0.303668	1.1511	0.31537	7.84455	0.00956515	0.00394317	0.090435	0.0951867	0.292045	8.52063	8.54784	8.04901	6.97847	7.66463	6.959	6.71383	6.40965	6.96747	8.68695	7.80717	8.3745	6.51918	7.86081	7.9968	8.13215	7.61033	8.01274	8.20437	8.39269	7.96963	8.48385	7.89614
BSUtRNA_54	0.134674	0.816362	0.517989	1.19691	0.21226	0.0903533	0.0927753	0.113524	0.490362	0.139301	0.278223	0.84274	2.27379	2.47817	0.596377	1.37775	0.00316525	0.292235	1.06488	0.324618	7.26629	0.00846813	0.00348255	0.0905072	0.0951915	0.279086	8.67815	8.69951	8.22085	7.10564	7.75871	7.10561	6.90183	6.59972	7.09688	8.76443	7.92393	8.47358	6.72988	7.97948	8.18863	8.32056	7.71638	8.16377	8.39915	8.54572	8.12981	8.5635	8.04197
BSUtRNA_55	0.137426	0.831681	0.518269	1.19798	0.212379	0.0912329	0.0931391	0.113586	0.491508	0.139383	0.283606	0.843534	2.27589	2.48006	0.60951	1.37882	0.00271083	0.279807	0.983073	0.330019	6.71715	0.00742899	0.00305496	0.090575	0.095196	0.265534	8.82916	8.84494	8.39156	7.23948	7.84871	7.26071	7.12515	6.8357	7.25909	8.83522	8.03715	8.56657	6.95291	8.09558	8.37932	8.50935	7.81802	8.3188	8.59316	8.69893	8.29656	8.64572	8.19013
BSUtRNA_56	0.140221	0.847221	0.518534	1.19899	0.212492	0.0921263	0.0935088	0.113645	0.492673	0.139466	0.289074	0.844285	2.27787	2.48185	0.622838	1.37984	0.00229631	0.266523	0.905562	0.331854	6.1964	0.00644661	0.00265925	0.0906386	0.0951999	0.2515	8.9713	8.98184	8.55716	7.37525	7.93327	7.41867	7.37082	7.10207	7.44317	8.89897	8.1448	8.65244	7.18015	8.20679	8.56438	8.69376	7.91366	8.47314	8.78173	8.8485	8.46434	8.72794	8.33646
BSUtRNA_57	0.143058	0.862982	0.518785	1.19994	0.212599	0.0930337	0.0938843	0.1137	0.493856	0.139551	0.294628	0.844994	2.27974	2.48354	0.636362	1.3808	0.00191997	0.252524	0.83223	0.330405	5.70327	0.00551982	0.00229428	0.0906981	0.0952035	0.237096	9.10219	9.10792	8.71363	7.50824	8.011	7.57386	7.62586	7.3833	7.63818	8.95535	8.24455	8.73018	7.40346	8.31077	8.73932	8.86903	8.00171	8.6221	8.96024	8.99057	8.62766	8.80757	8.47678
BSUtRNA_58	0.145939	0.878966	0.519021	1.20083	0.212699	0.0939551	0.0942657	0.113752	0.495058	0.139637	0.300269	0.845663	2.28151	2.48513	0.650083	1.3817	0.00158013	0.23795	0.762962	0.325951	5.23701	0.00464751	0.0019589	0.0907536	0.0952067	0.222434	9.21946	9.22089	8.857	7.63372	8.08054	7.72063	7.87728	7.66386	7.8332	9.00401	8.33465	8.79875	7.61471	8.40517	8.89966	9.0304	8.08058	8.761	9.12403	9.12133	8.78098	8.88203	8.60694
BSUtRNA_59	0.148863	0.895175	0.519243	1.20168	0.212794	0.0948907	0.094653	0.113801	0.496279	0.139724	0.305997	0.846292	2.28317	2.48663	0.664002	1.38255	0.00127506	0.222944	0.697643	0.318776	4.79688	0.00382852	0.00165196	0.0908053	0.0952095	0.207623	9.32073	9.31845	8.98325	7.74698	8.14051	7.85334	8.1121	7.92823	8.01728	9.04459	8.41295	8.85715	7.80578	8.48765	9.0409	9.17311	8.14867	8.88515	9.26845	9.23691	8.9188	8.94874	8.72278
BSUtRNA_6	0.151831	0.911611	0.519451	1.20247	0.212883	0.0958407	0.0950463	0.113848	0.497519	0.139813	0.311813	0.846884	2.28473	2.48803	0.678121	1.38335	0.00100308	0.207644	0.636156	0.309159	4.38211	0.00306172	0.00137232	0.0908533	0.0952119	0.192776	9.40363	9.39832	9.08841	7.84328	8.18954	7.96638	8.31734	8.16087	8.17949	9.07676	8.47741	8.90435	7.96855	8.55588	9.15857	9.29239	8.2044	8.98986	9.38887	9.3335	9.03559	9.00512	8.82012
BSUtRNA_60	0.154843	0.928275	0.519647	1.20321	0.212966	0.096805	0.0954456	0.113891	0.498778	0.139903	0.317718	0.847438	2.28619	2.48935	0.692442	1.3841	0.76246	0.192193	0.578387	0.297382	3.99196	0.00234596	0.00111883	0.0908977	0.0952141	0.178003	9.46578	9.45821	9.16847	7.91792	8.22627	8.0541	8.48668	8.34627	8.30889	9.10017	8.52599	8.93932	8.09487	8.60751	9.24817	9.38349	8.24618	9.07046	9.48063	9.40724	9.12585	9.04858	8.8948
BSUtRNA_61	0.1579	0.945167	0.51983	1.20391	0.213044	0.0977838	0.095851	0.113931	0.556502	0.139994	0.323713	0.847956	2.28756	2.49059	0.706966	1.38481	0.551512	0.17673	0.524218	0.283727	3.62567	0.00168011	0.89033	0.0909387	0.0952159	0.163417	9.50481	9.49582	9.21943	7.96617	8.24931	8.11086	8.58713	8.4689	8.39455	9.11447	8.55664	8.96106	8.17662	8.6402	9.30523	9.44164	8.27241	9.12226	9.5391	9.4543	9.18405	9.07656	8.94267
BSUtRNA_62	0.161774	0.962291	0.520882	1.20456	0.213116	0.0987773	0.0962625	0.113969	0.501354	0.140087	0.329797	0.84844	2.28884	2.49174	0.721694	1.38546	0.368527	0.161396	0.473535	0.268474	3.28249	0.00106302	0.685688	0.0909765	0.0952174	0.149127	9.51835	9.50887	9.23731	7.9833	8.25729	8.13103	8.62572	8.51322	8.42554	9.11931	8.5673	8.96853	8.20568	8.65162	9.32524	9.46208	8.28151	9.14056	9.55962	9.47083	9.20468	9.08645	8.95955
BSUtRNA_63	0.164147	0.979648	0.52016	1.20516	0.213184	0.0997854	0.0966802	0.114004	0.502672	0.140181	0.335972	0.848891	2.29003	2.49281	0.736628	1.38607	0.211851	0.146332	0.426222	0.251904	2.96167	0.49356	0.503751	0.0910111	0.0952187	0.135246	9.51241	9.50305	9.23176	7.98171	8.25534	8.12664	8.61242	8.49807	8.41089	9.1157	8.56402	8.96301	8.20221	8.64994	9.32422	9.46012	8.28085	9.12462	9.54838	9.45338	9.19147	9.07542	8.95289
BSUtRNA_64	0.167339	0.997238	0.520308	1.20572	0.213247	0.100808	0.0971041	0.114037	0.504009	0.140277	0.342238	0.84931	2.29113	2.49381	0.751768	1.38664	0.0796268	0.131678	0.382162	0.234299	2.66246	0.0294151	0.343373	0.0910427	0.0952198	0.121884	9.4947	9.48573	9.21518	7.97679	8.24935	8.11344	8.57422	8.45459	8.36888	9.10467	8.55409	8.94653	8.19173	8.64469	9.32089	9.45391	8.27871	9.07887	9.51571	9.4033	9.15358	9.04375	8.93341
BSUtRNA_65	0.170577	1.01506	0.520444	1.20624	0.213305	0.101846	0.0975342	0.114067	0.505366	0.140374	0.348597	0.849697	2.29216	2.49473	0.767118	1.38716	0.0296975	0.117576	0.341241	0.21594	2.3841	0.507046	0.203406	0.0910714	0.0952207	0.109154	9.4654	9.45714	9.18771	7.96828	8.23911	8.09142	8.5137	8.38577	8.30238	9.08594	8.53735	8.91922	8.17419	8.6355	9.31488	9.44297	8.27481	9.00646	9.4632	9.32402	9.0936	8.99363	8.90186
BSUtRNA_66	0.17386	1.03313	0.520571	1.20672	0.213359	0.102899	0.0979706	0.114095	0.506743	0.140473	0.355048	0.850055	2.2931	2.49558	0.782677	1.38764	0.117877	0.104165	0.303342	0.197109	2.12583	0.940471	0.0827023	0.0910974	0.0952213	9.7165	9.42468	9.41749	9.14947	7.95595	8.22441	8.06057	8.43344	8.29459	8.21427	9.05923	8.51366	8.88119	8.14951	8.62203	9.30581	9.4268	8.26889	8.91053	9.39244	9.219	9.01413	8.92722	8.85902
BSUtRNA_67	0.17719	1.05143	0.520687	1.20716	0.213408	0.103968	0.0984134	0.114121	0.508141	0.140573	0.361592	0.850384	2.29397	2.49637	0.798447	1.38809	0.186617	9.15866	0.26835	0.178086	1.88691	0.00133083	0.0198848	0.0911208	0.0952218	8.60295	9.37271	9.367	9.10058	7.93955	8.20503	8.02085	8.33601	8.18403	8.10743	9.02426	8.48288	8.83256	8.11762	8.60393	9.29329	9.40492	8.2607	8.7942	9.30501	9.09165	8.91778	8.8467	8.80563
BSUtRNA_68	0.180567	1.06997	0.520793	1.20756	0.213454	0.105051	0.0988625	0.114145	0.509558	0.140674	0.368231	0.850685	2.29476	2.49709	0.814431	1.3885	0.237622	7.99815	0.236149	0.159152	1.66659	0.00167927	0.105503	0.0911417	0.0952222	7.57844	9.30966	9.30589	9.04117	7.91883	8.18077	7.97226	8.22399	8.05707	7.98476	8.98074	8.44486	8.77347	8.07844	8.58083	9.27694	9.37683	8.24995	8.66062	9.20249	8.94541	8.80714	8.75424	8.74245
BSUtRNA_69	0.183991	1.08876	0.52089	1.20793	0.213495	0.10615	0.0993181	0.114166	0.510997	0.140777	0.374964	0.850961	2.29549	2.49774	0.830628	1.38887	0.272596	6.93965	0.206623	0.140589	1.46411	0.00198692	0.175299	0.0911604	0.0952224	6.63925	9.2357	9.23438	8.97136	7.89356	8.15141	7.91478	8.09995	7.91669	7.84911	8.92839	8.39945	8.70403	8.0319	8.5524	9.25639	9.34206	8.23639	8.51293	9.08648	8.78372	8.6848	8.65201	8.67025
BSUtRNA_7	0.187462	1.10778	0.520979	1.20827	0.213533	0.107264	0.0997801	0.114186	0.512455	0.140881	0.381793	0.851211	2.29615	2.49834	0.847041	1.38921	0.293244	5.97847	0.179657	0.122678	1.27872	0.00225493	0.230421	0.0911768	0.0952226	5.78168	9.15171	9.15269	8.89128	7.86348	8.11675	7.84838	7.96646	7.76588	7.70338	8.86692	8.3465	8.62437	7.97794	8.51827	9.23125	9.30011	8.21976	8.35426	8.95856	8.61704	8.55337	8.54217	8.58978
BSUtRNA_70	0.190981	1.12706	0.521059	1.20857	0.213567	0.108394	0.100249	0.114203	0.513935	0.140987	0.388718	0.851438	2.29675	2.49888	0.863671	1.38952	0.301271	5.10995	0.155134	0.1057	1.10966	0.00248443	0.272015	0.0911912	0.0952226	5.00202	9.05574	9.06104	8.80105	7.82836	8.07656	7.77305	7.8261	7.60762	7.55045	8.79605	8.28588	8.5346	7.91649	8.4781	9.20114	9.25048	8.19978	8.18774	8.82031	8.42771	8.41545	8.42691	8.50179
BSUtRNA_71	0.194548	1.14657	0.521131	1.20885	0.213597	0.10954	0.100724	0.114219	0.515436	0.141095	0.395739	0.851642	2.29729	2.49936	0.88052	1.38979	0.298381	4.3294	0.13294	8.9937	0.956192	0.00267657	0.30123	0.0912036	9.52227	4.29654	8.95008	8.95965	8.70081	7.78794	8.03065	7.68877	7.68144	7.44489	7.39319	8.7155	8.21744	8.43485	7.84746	8.43154	9.16567	9.19271	8.1762	8.01652	8.67331	8.24026	8.27362	8.3084	8.40706
BSUtRNA_72	0.198163	1.16634	0.521195	1.20909	0.213625	0.110701	0.101206	0.114234	0.516957	0.141204	0.402858	0.851824	2.29777	2.4998	0.897588	1.39004	0.286279	3.63216	0.112957	7.5669	0.817551	0.00283249	0.319212	0.0912143	8.62294	3.66156	8.83421	8.84873	8.59067	7.742	7.97879	7.59553	7.53507	7.28066	7.2345	8.62499	8.14102	8.32524	7.77079	8.37823	9.12448	9.12628	8.14875	7.84373	8.51917	8.0511	8.1305	8.18879	8.30633
BSUtRNA_73	0.201827	1.18636	0.521252	1.20931	0.213649	0.111878	0.101694	0.114246	0.518525	0.141314	0.410075	0.851987	2.2982	2.50018	0.914878	1.39026	0.266669	3.01356	0.0950712	6.29904	0.692988	0.00295332	0.327109	0.0912233	7.7593	3.09335	8.70827	8.72851	8.47076	7.69027	7.92078	7.49329	7.38954	7.11793	7.07725	8.52422	8.05649	8.2059	7.68641	8.31782	9.07717	9.05073	8.11716	7.67251	8.35945	7.86365	7.98868	8.07027	8.20036
BSUtRNA_74	0.20554	1.20663	0.521303	1.2095	0.213671	0.113072	0.102189	0.114257	0.520064	0.141426	0.417391	0.85213	2.29858	2.50052	0.93239	1.39045	0.241256	2.46891	0.079166	5.18074	0.58175	0.00304021	0.326067	0.0912309	6.93281	2.5882	8.57246	8.5992	8.3412	7.63252	7.85641	7.38205	7.24745	6.95967	6.92432	8.41293	7.96379	8.07694	7.59424	8.24996	9.02336	8.96555	8.08117	7.506	8.19575	7.68135	7.85075	7.95501	8.08992
BSUtRNA_75	0.209302	1.22715	0.521347	1.20967	0.213689	0.114281	0.102691	0.114267	0.521651	0.14154	0.424806	0.852255	2.29891	2.50082	0.950126	1.39062	0.211745	1.99355	0.0651257	4.20267	0.483086	0.0030943	0.317236	0.0912371	6.14496	2.14241	8.42694	8.46103	8.20212	7.5685	7.78547	7.26179	7.11136	6.80886	6.77859	8.29081	7.8625	7.93849	7.49422	8.17429	8.96268	8.87026	8.04051	7.34732	8.02966	7.50764	7.71932	7.84518	7.97576
BSUtRNA_76	0.213114	1.24792	0.521385	1.20981	0.213706	0.115507	0.1032	0.114276	0.523257	0.141655	0.432321	0.852364	2.2992	2.50108	0.968088	1.39077	0.17984	1.58279	0.0528347	3.35547	0.396241	0.00311672	0.301761	0.091242	5.39723	1.75227	8.27188	8.31421	8.05365	7.49797	7.70774	7.13248	6.98384	6.66848	6.64295	8.1576	7.75274	7.79067	7.38627	8.09048	8.89474	8.76437	7.99492	7.19963	7.86275	7.34595	7.59699	7.74294	7.85864
BSUtRNA_77	0.216976	1.26895	0.521418	1.20994	0.21372	0.116749	0.103715	0.114283	0.524887	0.141771	0.439937	0.852457	2.29944	2.5013	0.986277	1.3909	0.147246	1.23198	0.0421772	2.6298	0.320465	0.00310862	0.28079	0.0912458	4.69109	1.41406	8.10745	8.15897	7.89591	7.42068	7.62301	6.99411	6.86748	6.54153	6.52026	8.01301	7.63429	7.6336	7.27033	7.99816	8.81917	8.64739	7.94414	7.06605	7.69661	7.19971	7.48634	7.65048	7.73932
BSUtRNA_78	0.220889	1.29024	0.521446	1.21004	0.213732	0.118007	0.104238	0.114289	0.526538	0.141889	0.447654	0.852536	2.29965	2.50149	1.00469	1.391	0.115668	0.936422	0.0330375	2.01629	0.255003	0.00307114	0.255477	0.0912487	4.02802	1.12408	7.93384	7.99552	7.72902	7.33639	7.53107	6.84667	6.76484	6.43096	6.41343	7.85675	7.50699	7.46741	7.14631	7.89698	8.73557	8.51883	7.8879	6.94972	7.53284	7.07236	7.38999	7.56996	7.61856
BSUtRNA_79	0.224851	1.31178	0.521469	1.21013	0.213741	0.119282	0.104767	0.114294	0.528211	0.142009	0.455474	0.852602	2.29982	2.50165	1.02334	1.39109	8.68099	0.691455	0.0252997	1.5056	0.199104	0.00300541	0.226949	0.0912508	3.4095	0.878623	7.75119	7.82408	7.55312	7.24486	7.43171	6.69012	6.67851	6.33978	6.32532	7.68854	7.37069	7.29222	7.01415	7.78659	8.64358	8.37821	7.82593	6.85379	7.373	6.96734	7.31053	7.50356	7.49711
BSUtRNA_8	0.228865	1.33359	0.521488	1.2102	0.21375	0.120574	0.105304	0.114298	0.529907	0.142131	0.463396	0.852655	2.29996	2.50178	1.04222	1.39116	6.23764	0.492401	0.0188483	1.08839	0.152014	0.00291258	0.196374	0.0912522	2.837	0.673968	7.5597	7.64487	7.36832	7.14584	7.32473	6.52446	6.61105	6.27096	6.25882	7.50809	7.22526	7.10814	6.87378	7.66664	8.5428	8.22503	7.75797	6.78138	7.2187	6.88807	7.25055	7.45343	7.37573
BSUtRNA_80	0.23293	1.35566	0.521504	1.21026	0.213756	0.121883	0.105847	0.114302	0.531625	0.142254	0.471422	0.852699	2.37842	2.50188	1.06133	1.39122	4.29359	0.334588	0.0135673	0.755292	0.112981	0.00279379	0.164892	0.091253	2.31202	0.506411	7.35953	7.45811	7.17475	7.03909	7.2099	6.34966	6.56504	6.22748	6.2168	7.31513	7.07054	6.91531	6.72512	7.53678	8.43286	8.05881	7.68376	6.73563	7.07152	6.83798	7.21266	7.42177	7.25518
BSUtRNA_81	0.237047	1.37799	0.521515	1.21031	0.213761	0.123208	0.106397	0.114304	0.533365	0.142378	0.479552	0.852732	2.30017	2.50196	1.08067	1.39127	2.79265	0.213341	0.0093411	0.496959	0.081252	0.00265018	0.133651	0.0912535	1.83602	0.372241	7.15085	7.26401	6.97253	6.92436	7.08701	6.16572	6.54306	6.21233	6.20216	7.10937	6.9064	6.71384	6.56811	7.39665	8.31337	7.87906	7.60303	6.71969	6.93304	6.82053	7.19945	7.41073	7.13623
BSUtRNA_82	0.241216	1.40058	0.521524	1.21034	0.213765	0.12455	0.106955	0.114306	0.535128	0.142504	0.487786	0.852757	2.30023	2.50202	1.10025	1.3913	1.67867	0.123986	0.00605393	0.304045	0.0560749	0.00248289	0.103797	0.0912536	1.41048	0.26775	6.81757	6.99275	6.63204	6.53021	6.75907	5.76696	6.53812	6.25082	6.86368	6.49058	6.55122	6.36013	6.25425	6.66807	7.17076	6.73893	6.64323	6.97493	6.82624	6.86122	7.55382	7.99977	7.02731
BSUtRNA_83	0.245437	1.42345	0.521531	1.21037	0.213768	0.12591	0.10752	0.114308	0.536914	0.142632	0.496126	0.852775	2.30028	2.50206	1.12007	1.39133	0.895461	0.0618486	0.00359004	0.167197	0.0366967	0.00229305	7.64791	9.12537	1.03688	0.189226	6.29125	6.49995	6.11264	5.88946	6.15857	5.27549	6.53104	6.28931	7.52525	5.73175	5.95414	5.85543	5.74878	5.8334	5.86138	5.56136	5.72547	7.23018	6.65506	6.90192	7.9082	8.58881	6.84021
BSUtRNA_84	0.24971	1.44658	0.521535	1.21038	0.213769	0.127287	0.108092	0.114309	0.538723	0.142762	0.504573	0.852787	2.30031	2.50209	1.14012	1.39134	0.38686	0.0222552	0.00183368	0.0770631	0.0223648	0.00208182	5.28434	6.30925	0.716708	0.132962	5.41691	5.10161	5.3602	5.1727	5.11127	4.94397	5.68095	5.52405	7.12443	5.33087	5.02602	5.26069	5.00985	5.58406	5.55633	5.39985	5.80214	6.06339	5.74972	5.79496	6.54921	7.35209	5.97687
BSUtRNA_85	0.254037	1.46998	0.521538	1.21039	0.213771	0.128681	0.108671	0.114309	0.540556	0.142893	0.513126	0.852795	2.30033	2.50211	1.16042	1.39135	0.0966939	0.531868	0.66911	0.0242933	0.0123264	0.00185032	3.32726	3.9751	0.451431	0.095246	5.93255	5.59775	5.80234	5.49339	5.39688	5.2084	5.98948	5.78313	7.13127	5.84043	5.54831	5.7565	5.36907	5.99055	6.01252	5.8074	6.19002	6.29092	6.0026	6.03398	6.86816	7.52582	6.37084
BSUtRNA_86	0.258416	1.49365	0.521539	1.2104	0.213771	0.130092	0.109257	0.11431	0.542411	0.143026	0.521786	0.852799	2.30034	2.50212	1.18095	1.39136	0.0312103	0.00799559	0.0194226	0.463593	0.00582904	0.0015997	1.78705	2.13631	0.242531	0.0723692	7.06694	6.68925	6.77503	6.19892	6.04665	5.8397	6.66825	6.37173	7.15112	6.96145	6.69735	6.84922	6.17466	6.88482	7.01613	6.70402	6.89222	6.79147	6.58278	6.58519	7.56986	7.90805	7.23755
BSUtRNA_9	0.262849	1.5176	0.521539	1.2104	0.213771	0.131521	0.109851	0.11431	0.54429	0.14316	0.530555	0.852802	2.30035	2.50212	1.20173	1.39136	0.0530243	0.00800114	0.347662	0.00655838	0.00211992	0.0013311	0.674062	0.806288	0.0914859	0.0606216	8.20134	7.78075	7.74773	6.90445	6.75006	6.59489	7.34701	7.0069	7.18294	8.08248	7.8464	7.94683	7.01853	7.7791	8.01974	7.60063	7.56534	7.29202	7.22263	7.19977	8.27156	8.29027	8.10427
BSU00010	0.267336	1.54181	0.521539	1.2104	0.213771	0.132968	0.110453	0.11431	0.546192	0.143297	0.539432	0.8528	2.30035	2.50212	1.22275	1.39136	0.0249199	0.00415881	0.431354	0.00334196	0.446427	0.00104565	0.00133314	0.00155675	0.225108	0.0562936	8.71697	8.27689	8.18987	7.22515	7.19652	7.23098	7.65554	7.4057	7.22572	8.59203	8.36869	8.45729	7.49259	8.18559	8.47593	8.00819	7.86602	7.51954	7.65449	7.62893	8.59051	8.464	8.49823
BSU00020	0.361284	1.74314	0.307108	0.28662	0.166018	0.188404	0.15173	0.0985449	1.10557	0.30114	0.996526	0.335346	0.265781	1.64312	1.45185	1.04476	0.00306917	0.00114259	0.386244	0.165226	0.0558195	0.744511	0.228768	0.273818	0.031124	0.0556753	8.66936	8.16825	8.09103	7.01461	7.35057	7.6861	7.58985	7.53852	7.34395	8.45495	7.98796	8.46912	7.59452	8.10516	8.28489	7.84188	7.51185	7.50307	7.83358	7.82423	8.45288	8.37704	8.39503
BSU00030	0.094692	0.408193	0.612047	0.191695	0.545501	0.457074	0.252498	0.153277	0.456056	0.413969	0.304789	0.584555	0.377381	1.32905	0.0256405	0.326018	0.00619596	0.510507	0.220386	0.145133	0.697288	0.428048	0.00478857	0.00602568	0.717905	0.063763	8.58561	8.11484	8.00359	6.92782	7.15339	6.77252	6.56631	6.466	6.21012	8.41211	8.63116	8.14939	7.19697	7.64982	7.51976	7.01513	7.08016	6.97963	7.17977	7.15681	7.95136	7.84482	8.00278
BSU00040	0.41296	1.26161	1.30573	1.35107	1.63934	0.672032	1.12423	0.21845	0.915027	1.38123	1.34171	1.27998	0.919421	1.67838	0.98056	0.760362	0.00383997	0.830581	0.0745047	0.187555	0.234165	0.14472	0.0037199	0.00627149	0.836899	0.059155	8.5434	8.38044	8.37153	7.84128	7.84594	7.8225	7.76106	7.66034	7.39457	8.51503	8.47379	8.36918	7.96956	8.3125	8.05403	7.82217	7.70597	7.85238	7.9025	7.93524	8.16126	8.14313	8.13151
BSU00050	0.236067	0.679372	2.22587	0.6904	1.19608	1.96266	0.482202	0.319632	2.35607	2.45632	0.945018	1.72758	1.15847	1.96984	1.41102	0.312863	0.00388905	0.00373725	0.0606435	0.468093	0.261702	0.00190413	0.00393275	0.00628802	0.833564	0.0535191	8.60599	8.4598	8.41497	7.80978	7.81367	7.90575	7.77357	7.66034	7.30689	8.59598	8.43237	8.40467	7.96271	8.25642	8.75155	7.803	7.70573	7.99322	7.93677	7.8685	8.21631	8.22173	8.21597
BSU00060	0.0966539	0.421653	0.939717	0.715006	0.819203	0.732507	0.602559	0.215954	1.88408	1.6131	0.763925	0.929797	1.20029	1.8213	1.77972	1.70212	0.0116173	0.0025539	0.3423	0.00110994	0.193232	0.132835	0.0287718	0.044467	0.00902095	0.0565823	8.47238	8.33733	8.26844	7.79	7.87258	7.99549	7.59271	7.56532	7.36668	8.51212	8.29998	8.51536	7.95761	8.24725	7.8182	7.45407	7.62814	7.84966	8.00818	8.05981	7.98823	7.90535	7.99405
BSU00070	0.129494	0.301576	1.70423	0.574803	0.945742	1.40306	0.473255	0.324405	1.88149	1.47762	0.835389	0.730151	1.29696	1.99401	1.14589	1.16024	0.00702376	0.00190494	0.159901	0.00115717	0.725615	0.697195	0.100219	0.0345942	0.0156616	0.0529722	8.70278	8.4966	8.53984	7.48284	7.61879	7.93651	7.62683	7.52844	7.51123	8.78974	8.70564	8.69146	8.10102	8.40319	8.125	7.59108	8.05435	7.965	8.18314	8.19122	8.07893	7.99898	8.15497
BSU00080	0.00813643	0.140469	0.0483921	0.0343937	0.0790627	0.050647	0.050982	0.0531517	0.0930258	0.0866502	0.0763072	0.0601952	1.62376	1.4344	1.13752	1.05943	0.00489656	0.314766	0.43197	0.389549	0.553335	0.469091	0.00360631	0.00519379	0.00182022	0.0664291	4.361	4.24678	4.5605	4.46637	4.29549	4.39304	4.41395	4.50943	4.60442	4.3591	4.5773	4.4305	4.56963	4.58954	4.53919	4.44785	4.77297	4.07393	4.23784	4.39598	4.5127	4.49762	4.25366
BSU00090	0.369903	0.831363	1.18951	0.163982	0.221585	0.213295	0.160911	0.0739054	1.94266	0.658006	1.15174	0.294528	0.896661	2.50721	1.16009	1.22564	0.00762641	0.874407	0.00100236	0.262464	0.12923	0.611207	0.0075424	0.00214428	0.00142904	0.0472524	9.46419	9.33778	9.24052	9.60642	9.04983	9.24084	8.43994	8.44311	8.34199	9.31198	9.79702	9.41478	8.75936	9.36675	7.54703	6.9919	8.24031	8.48954	8.75936	8.76417	8.98199	8.93387	9.0097
BSU00100	0.290053	2.33021	0.299537	0.228793	0.0763399	0.0755757	0.0358614	0.0324262	0.861003	0.0723332	0.507699	0.153753	2.61486	3.87607	2.28315	1.62401	0.00424106	0.660653	0.218347	0.0578188	0.811685	0.848168	0.00237964	0.00322573	0.469741	0.0462434	9.07885	8.95329	8.7556	6.1372	6.85768	7.17765	7.45349	7.36062	7.16441	9.08921	8.78745	9.08455	8.09205	8.90151	9.20251	8.46089	8.53206	7.62211	8.11762	8.07634	7.85163	7.68727	7.85222
BSU00110	0.17784	0.697753	1.97388	0.705523	0.574702	0.636739	0.267567	0.123189	3.67769	0.705699	2.49057	0.667255	0.309998	2.8328	2.39135	2.06742	0.00783392	0.00189485	0.00309807	0.0024055	0.540766	0.720325	0.00386635	0.00610277	0.957464	0.0456486	8.85743	9.00276	8.92095	8.22885	8.40545	8.61134	8.01259	7.82202	7.58195	8.78288	8.92742	8.68727	8.58103	9.01938	8.07409	7.53965	7.98079	8.4282	8.59653	8.61017	8.93827	8.53465	8.92917
BSU00120	0.693531	0.781789	2.30574	1.61694	1.01784	0.595953	0.532376	0.179509	4.36332	1.08534	1.51837	1.02141	0.516183	1.71077	1.71919	0.645251	0.00923181	0.00262039	0.00374885	0.00348157	0.815618	0.187027	0.00376286	0.00621583	0.971605	0.0452874	8.95901	9.05612	8.98447	8.27085	8.51909	8.64659	8.18647	8.12618	8.08747	9.02458	8.94852	8.81282	8.62711	9.08839	8.25343	7.6988	8.13639	8.73289	8.85891	8.93701	9.13895	8.82447	8.99648
BSU00130	0.163734	0.308049	0.739545	0.0627953	0.200414	0.100662	0.0696572	0.0537526	2.33727	0.272836	0.78081	0.215924	0.460927	0.937685	0.370682	0.359215	0.0821895	0.0135973	0.00572427	0.00109677	0.0193294	0.0108939	0.0213591	0.0459386	0.0101072	0.0539405	8.39367	8.47453	8.51509	7.70163	7.9193	7.98814	6.67693	6.81579	6.72937	8.54774	8.45384	8.55128	7.91007	8.33108	6.60093	6.26851	6.8079	8.0396	8.11058	8.21339	7.40959	7.31588	7.4593
BSU00140	0.0195296	0.253835	0.241749	0.0414564	0.0523318	0.0330573	0.0370917	0.0585568	0.472128	0.148813	0.303802	0.0722551	1.30178	1.80046	0.123829	0.760791	0.0178989	0.00379502	0.512943	0.975309	0.00134342	0.651038	0.779295	0.616212	0.108915	0.0522517	7.57434	7.54223	7.42165	5.98717	6.38584	6.61635	6.27337	5.99329	5.91446	7.54028	7.55816	7.73414	7.13216	7.45559	6.38231	6.21137	6.98459	6.71999	6.74539	6.68839	6.66386	6.69113	6.67764
BSU00150	0.0746579	0.404106	0.150823	0.0758194	0.0759921	0.0266783	0.0397762	0.0318016	0.269954	0.10159	0.24864	0.0579132	1.91026	1.584	0.438696	0.742292	0.00612905	0.538313	0.143247	0.515936	0.00216242	0.00114597	0.0521667	0.0645748	0.00941428	0.0487639	7.83736	7.77382	7.56412	6.25785	6.58545	6.63922	6.31478	5.99396	5.79404	7.92719	7.8848	7.95448	7.31965	7.72635	6.65687	6.53137	7.1842	6.79132	7.01742	6.81568	6.96112	6.86978	6.93352
BSU00160	0.0198026	0.0599444	0.138822	0.0561544	0.0901099	0.043732	0.0423601	0.015008	0.0420187	0.0503244	0.0703732	0.0698266	0.904166	0.989961	0.188296	0.175381	0.00481267	0.636567	0.839267	0.901143	0.443216	0.0884117	0.007302	0.0111442	0.00345153	0.0542282	4.44579	4.40053	4.44072	4.47821	4.37236	4.45966	4.41249	4.50949	4.5947	4.47804	4.44018	4.5319	4.61238	4.58966	4.50161	4.51651	4.72275	4.28985	4.38265	4.46823	4.34154	4.3878	4.27398
BSU00170	0.0439013	0.122787	0.107213	0.0629355	0.0603998	0.0582228	0.00991922	0.0112542	0.120735	0.101118	0.150547	0.0778884	3.95991	5.35554	2.41116	3.14215	0.00399046	0.352885	0.443742	0.453378	0.646725	0.271656	0.0024823	0.00609784	0.00162152	0.0555269	4.63094	4.50638	4.57318	4.74926	4.56184	4.60328	4.52724	4.62803	4.64738	4.57786	4.66833	4.6728	4.94679	4.76016	4.81375	4.71472	4.90785	4.82734	4.91701	5.0582	4.54629	4.53959	4.53514
BSU00180	0.0166655	0.233832	0.129965	0.0772107	0.12608	0.0772613	0.0668903	0.053018	0.245927	0.140037	0.18253	0.0852211	0.389935	2.02935	1.54902	0.86081	0.00375767	0.307668	0.459591	0.506905	0.643112	0.268266	0.915649	0.00127975	0.337413	0.0734335	6.26523	6.37778	5.80823	5.99124	5.76749	5.43841	5.54076	5.39196	5.28979	6.64084	6.69135	6.32025	5.65152	6.32122	6.33388	5.92473	6.18721	5.60825	5.3017	5.64986	6.39861	6.61326	6.41127
BSU00190	0.131982	0.534712	1.55056	0.251967	0.317079	0.411549	0.143519	0.0973548	1.81267	0.612593	0.866161	0.407533	0.945874	1.11377	1.88028	0.877196	0.00455548	0.286779	0.484316	0.051842	0.0798372	0.1162	0.0029816	0.0021267	0.568298	0.0514337	8.06539	7.84742	7.76047	6.91155	6.87467	6.82768	6.95019	6.65119	6.48481	8.24918	8.01318	8.05466	7.55195	7.8276	8.08088	7.70948	7.51228	6.75693	7.00444	7.0498	7.24759	7.16791	7.37617
BSU00200	0.960207	1.35578	2.76857	0.790365	0.82545	0.448642	0.195523	0.337862	3.05173	0.946427	2.66388	0.98889	0.342604	0.775287	0.533688	0.191096	0.00559766	0.00133483	0.887447	0.0304332	0.27244	0.567618	0.890415	0.0011084	0.081921	0.0561192	9.13191	8.94608	8.79541	8.40437	8.41115	8.52754	8.55426	8.27286	7.92062	8.90783	9.0555	9.01028	8.55047	8.96311	8.78006	8.45659	8.61294	7.70513	7.91075	7.94674	8.57281	8.49396	8.66625
BSU00210	0.35623	0.835754	1.21911	0.639683	0.912963	0.364351	0.152997	0.177454	1.08527	0.669375	1.62058	0.638139	0.110365	0.433266	0.0440806	0.0473481	0.00708876	0.0215689	0.00426351	0.0123002	0.0369195	0.00930976	0.0126288	0.0207622	0.0111486	0.0566578	8.42787	8.12593	8.07246	7.32346	7.52736	7.73798	7.56539	7.41002	6.96086	8.35555	7.86315	8.34096	7.27866	7.91488	7.95814	7.63166	7.57683	7.0406	7.11892	7.05719	7.85199	7.73239	7.8387
BSU00220	0.0331879	0.0986348	0.225764	0.0799331	0.125427	0.108213	0.0935131	0.0389162	0.25122	0.177655	0.244659	0.119026	0.273579	0.309	0.102354	0.809392	0.0043626	0.0407466	0.308057	0.358905	0.704357	0.425194	0.00194625	0.00229054	0.256695	0.0552525	7.65306	7.58642	7.52498	6.62267	6.75709	6.86784	6.85493	6.78997	6.44532	7.83696	6.92411	7.63869	6.5689	7.347	7.57922	7.35042	7.44036	6.56662	6.61283	6.78153	7.35569	7.29066	7.46906
BSU00230	0.0402324	0.408961	0.0332461	0.109822	0.029014	0.0138143	0.0453411	0.0202245	0.124817	0.0654598	0.493393	0.243132	0.510269	0.118661	1.1783	2.3287	0.00436497	0.0988644	0.324825	0.509341	0.651191	0.43278	0.0344402	0.0244788	0.00113423	0.0548458	7.2802	7.216	7.08126	6.11159	6.17932	6.17894	6.43469	6.17277	5.95535	7.52954	6.19339	7.03478	5.75248	6.40055	6.92888	6.68252	6.26376	6.12667	6.12889	5.98148	7.0052	6.88658	6.86252
BSU00240	0.00697598	0.0699137	0.0830221	0.25427	1.22284	1.30519	0.469859	0.0870466	0.0874851	0.453211	0.0816018	0.433929	1.97832	0.671946	1.87721	2.32744	0.00480055	0.29751	0.384359	0.381031	0.545534	0.467253	0.00205481	0.00597328	0.00103499	0.0845986	7.34843	7.18259	6.78116	5.00671	5.09713	5.01605	5.60105	5.70949	5.27193	7.37734	5.66504	7.03763	4.98639	5.00555	7.50861	7.57804	6.15552	6.87348	7.91329	7.41582	7.32719	6.95299	7.29782
BSU00250	0.303441	0.310101	0.26969	0.201924	0.779489	0.269487	0.158382	0.0599449	0.348405	0.274052	0.52075	0.526206	2.0789	3.24277	1.07969	1.13356	0.00348585	0.343109	0.325361	0.0855725	0.274432	0.218197	0.00345554	0.00270736	0.230881	0.0751223	7.35553	7.4599	7.1221	7.69259	7.54647	7.27151	7.20901	7.01344	6.82197	7.38766	7.22437	7.13679	6.94333	7.34257	6.62705	6.61689	7.17396	8.53774	8.11507	8.16518	7.70915	7.70643	7.72622
BSU00260	0.0564073	0.14019	0.270135	0.182199	0.278522	0.345712	0.316172	0.0729631	0.360595	0.0819467	0.464254	0.185041	1.34223	3.71211	1.37753	2.06262	0.00353721	0.114561	0.166511	0.0208687	0.0303232	0.0890517	0.523082	0.298747	0.0187664	0.0623101	7.34049	7.3344	7.1258	7.49079	7.33431	7.1376	7.12893	6.98002	6.72099	7.30865	7.07051	7.05669	6.87518	7.17061	6.47813	6.28846	7.1316	8.00702	7.36468	7.57267	7.49865	7.4043	7.56838
BSU00270	0.131739	0.591823	0.656926	0.742962	0.620794	0.702485	0.575638	0.0937044	0.845012	0.380391	0.912964	0.773903	0.567435	1.79914	0.688163	0.44228	0.00176841	0.126082	0.0574472	0.0765756	0.471582	0.490265	0.00101068	0.648947	0.0456704	0.0631155	7.57033	7.27929	7.1548	6.76608	6.64891	6.44524	6.82215	6.6614	6.39258	7.55678	7.24929	7.23412	6.72237	7.05911	7.07998	6.73292	6.82588	6.38231	6.32424	6.32449	6.86448	6.78106	6.91849
BSU00280	0.114937	0.901201	1.33409	0.645709	1.133	1.26044	1.00912	1.21337	1.4435	2.03358	1.03557	1.0686	0.305932	3.09666	0.933864	0.913167	0.00449173	0.0968625	0.279584	0.103048	0.900778	0.65063	0.00313822	0.00216827	0.701138	0.0576192	7.67337	7.27353	7.17658	6.73846	6.54013	6.46381	6.82549	6.67853	6.44617	7.65097	7.32455	7.44366	6.85408	7.02852	7.02955	6.64091	6.80065	6.47349	6.71979	6.61929	6.81616	6.76742	7.06019
BSU00290	0.470655	1.07949	2.20311	0.755698	1.36783	0.479102	0.316059	0.132885	2.22696	1.36203	1.80202	1.04673	0.0396109	1.62634	0.935626	0.402977	0.0103174	0.00112308	0.00161424	0.246252	0.00111615	0.00252047	0.00485193	0.00251122	0.001216	0.0579162	8.10911	8.01953	7.98151	8.56448	8.09136	8.04233	7.66489	7.42861	7.05158	7.86936	7.94484	7.93639	8.16348	8.20021	7.80723	7.40876	8.03765	7.36375	7.48905	7.418	7.85545	7.78946	8.0568
BSU00300	0.118047	0.302864	1.26263	0.684653	0.745295	0.797126	0.558114	0.143126	2.03454	1.03127	1.18832	0.73096	0.268854	1.43734	1.302	1.60853	0.00467095	0.363846	0.44263	0.226459	0.528956	0.284911	0.00689736	0.00343891	0.00155472	0.0574929	8.46966	8.39499	8.44489	8.67615	8.41916	8.35062	8.19333	7.90769	7.70596	8.35792	8.34825	8.38671	8.47412	8.45897	8.17991	7.81149	8.14486	7.92286	7.93617	7.97866	8.46774	8.41015	8.41528
BSU00310	0.253463	0.669153	0.927846	0.411089	0.678391	0.354381	0.174118	0.0935344	0.91122	0.818758	0.891828	0.858979	0.678678	1.9852	0.945804	1.00539	0.00423273	0.103457	0.19308	0.143807	0.819032	0.631881	0.215994	0.285097	0.374898	0.0575138	8.32162	8.24803	8.00814	8.32104	8.02753	7.91879	7.90034	7.51489	7.24048	8.27151	7.95399	8.15764	7.99606	8.22031	7.91693	7.55105	7.81592	7.4616	7.61026	7.75187	7.99574	8.04052	8.1135
BSU00320	0.225881	0.267267	0.535484	0.40637	0.309201	0.327617	0.361171	0.0683106	0.508586	0.492233	0.669953	0.616583	0.00705869	1.16559	0.113945	0.257703	0.00297351	0.782413	0.543355	0.169907	0.822213	0.815963	0.00191018	0.0113969	0.0021857	0.0567378	8.40088	8.4407	8.26789	8.34374	8.11836	7.91175	7.94119	7.66417	7.31661	8.45283	8.22975	8.28034	7.91147	8.21727	8.37986	7.9889	7.83982	7.68109	7.73954	7.73115	8.25081	8.20244	8.38654
BSU00330	0.107293	0.277833	0.112539	0.211357	0.168221	0.112085	0.137022	0.0351658	0.216343	0.151341	0.222686	0.379479	0.774234	1.37578	0.77578	0.285298	0.00254743	0.457607	0.0716319	0.392697	0.00127201	0.920074	0.092603	0.00612935	0.00116459	0.0550439	8.17243	8.19668	8.16602	7.80541	7.63481	7.63344	7.88552	7.60566	7.15572	8.30567	7.98844	8.07408	7.79474	8.14255	8.45926	7.99503	8.18265	7.45802	7.53898	7.71747	8.11646	8.15805	8.12047
BSU00340	0.373481	0.431657	0.229434	0.339362	0.649966	0.19046	0.115013	0.0779381	0.441402	0.784448	0.573311	0.902792	1.26058	0.645991	1.05725	0.960755	0.00393622	0.0562322	0.434092	0.532982	0.973979	0.528266	0.00250374	0.00444062	0.773369	0.05371	7.57531	7.26213	7.19254	6.03445	5.87548	5.87187	6.52193	6.30839	5.77933	7.71498	7.45888	7.30682	6.39317	6.81044	7.25084	6.52252	6.42399	6.41313	6.54464	6.43495	6.96142	6.99502	7.05267
BSU00350	0.031332	0.162219	0.328919	0.204302	0.275049	0.378776	0.47607	0.0905212	0.362108	0.332662	0.164748	0.250488	0.519841	0.0076538	0.313145	0.110161	0.0043005	0.119141	0.319771	0.526599	0.811062	0.483235	0.733037	0.00694948	0.00162071	0.0526421	7.78842	7.39412	7.29369	6.48575	6.33385	6.26352	6.42716	6.22576	5.81737	7.78064	7.61153	7.57449	6.65452	7.07495	7.38836	6.71296	6.54583	6.6377	6.80181	6.67706	7.2853	7.25566	7.3122
BSU00360	0.398056	0.328494	0.219887	0.280508	0.248843	0.256819	0.0921607	0.0628305	0.221352	0.316286	0.249412	0.491125	1.03657	0.153948	0.851821	0.382996	0.00328976	0.167771	0.423637	0.479049	0.759068	0.155017	0.554923	0.00784491	0.685381	0.0532011	7.51363	7.23764	7.13897	6.36194	6.3023	6.21935	6.24739	6.14337	5.8308	7.65503	7.50558	7.49936	6.50578	6.98943	7.2229	6.57856	6.4889	6.55869	6.69759	6.45663	7.03539	7.09047	7.12659
BSU00370	0.646338	0.637291	0.60997	0.35306	0.22986	0.0468445	0.0640432	0.0708881	1.42423	0.191031	2.12175	0.192368	0.948157	2.49531	2.96558	1.84602	0.00531302	0.00287602	0.760532	0.00272396	0.00361839	0.00177652	0.204459	0.00517419	0.407603	0.0301122	8.78489	8.57935	8.50495	7.86307	8.26105	8.02904	6.98207	7.05931	6.94148	8.7759	8.78618	8.98115	7.77182	8.30097	6.12939	6.09686	6.69094	9.31773	9.22176	9.43262	9.18364	9.11302	9.12533
BSU00380	0.178157	0.322961	2.03541	0.318043	0.479888	0.249556	0.462722	0.164289	1.74028	0.233493	1.17435	0.223248	1.24882	1.77425	0.491673	0.502328	0.00119189	0.751703	0.679867	0.562325	0.00177564	0.00136717	0.500149	0.976717	0.00299922	0.0518745	8.37887	8.38656	8.32032	7.69884	7.8508	8.11186	7.6485	7.48074	7.5029	8.33972	8.30028	8.37797	8.58879	8.72549	7.82056	7.58362	8.14858	7.47843	7.95576	7.83919	7.95779	7.82827	7.96591
BSU00390	0.483978	0.690071	0.376751	0.37766	0.178112	0.364086	0.207769	0.092029	0.684018	0.162898	0.507214	0.25832	1.14881	0.0695114	1.75914	1.27915	0.00319056	0.0710354	0.247818	0.352062	0.970354	0.00105439	0.748136	0.00138279	0.00127591	0.0632021	7.06582	7.06243	6.99286	6.58067	6.7833	7.0921	6.50797	6.48253	6.41968	6.98825	6.93017	6.94243	7.12846	7.27277	6.5968	6.43578	6.72593	6.75039	6.90658	6.93329	6.94396	6.97634	6.9807
BSU00400	0.0258435	0.138278	0.211582	0.0854608	0.153449	0.207387	0.110121	0.0482282	0.389977	0.344925	0.325545	0.277407	0.580237	0.00465853	0.304633	0.816692	0.00481239	0.27011	0.680296	0.474959	0.879111	0.535066	0.0241133	0.00106431	0.00226357	0.061836	7.54729	7.58557	7.15875	7.18224	6.88498	6.72144	7.24811	6.82995	6.59552	7.17897	7.92313	7.46289	7.66449	8.24021	8.83419	7.8494	8.30077	6.84169	6.81552	7.07288	7.68611	7.56283	7.73216
BSU00410	0.113657	0.763145	0.0683744	0.136651	0.127405	0.0237596	0.0463658	0.0356923	0.282549	0.0937491	0.577135	0.163589	0.0418026	0.396242	0.252798	0.104079	0.00604736	0.40101	0.936615	0.0012056	0.00178663	0.00101494	0.0033376	0.00432506	0.00104866	0.048844	7.49998	6.84497	6.68372	5.32448	5.226	5.21864	5.50373	5.29614	5.11803	7.6415	7.66029	7.3641	5.63484	6.63606	6.59626	5.90714	5.96152	5.95017	5.87791	5.96725	6.58922	6.63	6.71051
BSU00420	0.0169019	0.140554	0.310514	0.0568243	0.112523	0.131411	0.0982555	0.0571989	0.338336	0.308533	0.0892835	0.217788	0.228162	0.64841	0.36936	0.535568	0.00492764	0.171395	0.639637	0.622282	0.00104041	0.504992	0.357891	0.00213988	0.146267	0.0461613	7.26316	6.63144	6.43428	5.08973	5.11594	5.2153	5.39481	5.24607	5.18085	7.31854	7.3573	7.19565	5.62138	6.40783	6.24606	5.67976	5.77587	5.81902	5.90843	5.76389	6.35677	6.15182	6.28933
BSU00430	0.0394311	0.357805	0.0329167	0.11793	0.065926	0.0220383	0.0642882	0.0235504	0.323112	0.161464	0.485459	0.446397	0.189615	0.0854874	0.777122	4.29391	0.00272608	0.374954	0.287129	0.728485	0.231649	0.0948991	0.860169	0.272379	0.430912	0.047738	4.83592	4.32475	4.46433	4.31889	4.25842	4.36847	4.28275	4.43974	4.48989	4.93577	5.79155	4.91341	4.61201	4.62869	4.58568	4.46277	4.73701	4.06624	4.36124	4.42863	4.28783	4.3052	4.17811
BSU00440	0.351555	1.31152	0.0612778	0.176874	0.324723	0.0566407	0.0785321	0.0267513	0.710327	0.445693	0.654122	0.393913	4.26799	4.81556	3.8895	5.02755	0.00400474	0.0859893	0.244683	0.282443	0.172651	0.166663	0.233664	0.0561316	0.0130216	0.0686375	9.31379	9.17549	9.32553	9.09552	9.04231	9.24721	8.94835	9.18425	8.68565	9.01961	9.3355	9.20307	8.90671	8.56658	8.92734	8.9973	8.56047	9.23181	9.32484	9.5727	9.15375	9.28318	9.01667
BSU00450	0.015541	0.197568	0.0822774	0.0752028	0.167563	0.0910132	0.065331	0.0676644	0.19631	0.303574	0.22945	0.353324	1.99084	3.28886	1.7747	2.47871	0.0054104	0.040082	0.0186042	0.420852	0.0533769	0.200684	0.192448	0.368832	0.475311	0.0764875	6.1141	5.8601	5.90749	4.92878	4.69149	4.62257	5.14547	5.4718	4.92044	6.39028	6.61148	5.72721	5.15866	5.28537	5.58445	5.64349	5.10946	6.55384	6.47045	6.68596	5.93898	5.59219	6.00895
BSU00460	0.552487	0.63227	0.117943	0.0804058	0.0385301	0.066328	0.0403208	0.036652	0.385733	0.0939488	0.41794	0.119037	0.0781396	0.939047	0.5177	0.586913	0.0070424	0.00158953	0.683676	0.30397	0.209754	0.00109414	0.00362841	0.00645341	0.639028	0.0529322	7.92742	7.53986	7.33295	6.98436	6.58672	6.83162	6.36141	6.08723	5.95754	8.08339	7.87048	7.80095	6.34381	7.23665	6.59438	6.15054	6.4822	6.74681	6.78507	6.69953	7.34635	7.23341	7.4365
BSU00470	0.452709	0.743104	0.593761	0.689499	0.441281	0.213182	0.0791537	0.0426156	0.227703	0.234382	0.413204	0.319726	0.146688	0.367785	0.327284	0.11239	0.00712223	0.00291581	0.556091	0.765079	0.61493	0.00145722	0.00381716	0.00591561	0.684866	0.0499919	8.23095	8.17019	7.78322	7.26277	6.99734	7.15599	6.55101	6.53314	6.37283	8.47267	8.12483	8.08919	6.759	7.48423	7.04895	6.79333	6.59721	7.85565	7.52697	7.38766	7.91905	7.77915	7.85095
BSU00480	0.165651	0.884805	0.204006	0.165473	0.0783653	0.0543988	0.0448851	0.0457272	0.768994	0.112945	0.369346	0.152169	0.108237	0.474055	0.699637	0.421844	0.00909917	0.00338168	0.00217171	0.00247538	0.00186417	0.00101241	0.0143768	0.0160926	0.00337604	0.0492554	8.65099	8.58687	8.6348	7.86574	8.07431	8.23297	7.64146	7.51817	7.27675	8.66115	8.6462	8.68235	7.97338	8.37035	7.90638	7.70493	7.50856	8.08041	8.17228	7.99834	8.71898	8.6469	8.53431
BSU00490	0.542147	3.18927	1.5747	1.03498	1.10857	0.278796	0.167222	0.123125	5.69543	0.993252	7.9594	1.70035	0.752656	2.48473	1.81356	0.65595	0.00274283	0.0565535	0.385723	0.45978	0.779981	0.201344	0.00204193	0.00188726	0.0382532	0.050328	8.2919	8.80694	8.68097	9.93822	9.74985	9.61848	9.97037	9.98129	9.98542	7.86402	8.0281	7.71041	8.83231	8.88287	7.5263	7.15366	8.01139	9.43429	9.30257	9.45255	9.95914	9.99297	9.96574
BSU00500	0.133402	0.670189	2.2878	1.4433	0.847116	0.728137	0.484727	0.189725	1.46711	0.950251	2.37093	1.19725	1.72383	2.11882	1.21204	0.425679	0.00201883	0.401789	0.171727	0.41168	0.514959	0.184809	0.439934	0.109694	0.3731	0.0471378	9.36073	9.0603	8.98375	7.14552	7.32721	7.37333	7.70096	7.43997	7.32621	9.37029	9.51308	9.37194	8.97365	9.1991	9.07444	8.57862	8.71668	7.55908	7.96553	7.82793	8.0665	7.91378	8.08876
BSU00510	0.880833	2.53894	5.07402	4.49682	3.52842	0.97531	0.358668	0.269252	4.97519	4.58089	2.95016	4.5274	0.0670394	1.1327	0.00154494	0.903325	0.0030802	0.493207	0.0873849	0.628323	0.0017637	0.00122773	0.00316166	0.00359335	0.00161609	0.0435673	9.21202	9.03108	8.98496	7.00423	7.40517	7.71359	7.85219	7.8377	7.77784	9.34396	9.28547	9.34336	8.97808	9.11589	8.78649	8.40746	8.5829	8.3771	8.66775	8.48209	7.95221	7.67447	7.94784
BSU00520	0.788119	2.51533	6.0434	4.99479	1.31765	0.711045	0.31266	0.18259	5.45361	1.45522	1.76354	1.81086	7.74278	6.58251	6.00565	7.3255	0.0064037	0.950539	0.459539	0.189791	0.0024363	0.00288532	0.4434	0.00301555	0.6573	0.0774574	9.12348	9.01489	8.89516	7.57667	7.74141	7.9629	7.93864	7.98243	8.23426	9.24583	9.12452	9.2254	9.1458	9.0141	8.65624	8.12664	8.53377	9.05507	9.09746	9.33088	7.82974	7.7282	7.87296
BSU00530	0.176411	0.835273	0.104636	1.09738	0.589642	0.121134	0.235997	0.0836824	0.70429	0.316277	1.1568	0.584095	3.03211	2.31282	0.877779	1.35919	0.00758628	0.395604	0.497068	0.968223	0.00232749	0.00169597	0.707179	0.00451892	0.459463	0.0640323	7.81316	7.67651	7.50017	6.87053	6.65631	6.734	6.21199	6.17435	6.05561	7.96615	7.75483	7.81721	6.67441	7.05784	6.00496	5.71039	6.25821	7.67261	7.69144	7.71904	7.56801	7.42977	7.60749
BSU00540	0.232578	0.640698	0.966897	0.752291	0.63017	0.308563	0.120759	0.110757	0.987628	0.63817	1.17597	0.698718	1.9298	1.85899	1.54438	1.2575	0.00992167	0.760114	0.547382	0.968607	0.00273515	0.00148733	0.00239587	0.0100393	0.00145048	0.0633494	7.84318	7.66142	7.55611	7.06553	6.85107	6.96407	6.33451	6.32297	6.13581	7.88247	7.68867	7.92201	6.74905	7.12345	6.17848	5.87014	6.35037	7.63731	7.58351	7.65152	7.69921	7.71705	7.69857
BSU00550	0.325308	0.779497	0.17183	0.262449	0.14583	0.182337	0.193452	0.0932554	0.574354	0.119729	0.70119	0.176209	0.152852	1.66675	0.764222	1.48199	0.00769177	0.231189	0.900301	0.710585	0.00208906	0.00183539	0.012962	0.0157255	0.00100725	0.0583789	7.74293	7.56357	7.42044	7.01388	7.04867	7.25871	6.4509	6.37225	6.27556	7.81991	7.40527	7.73833	6.90738	7.24879	6.47977	6.05689	6.53138	7.17247	7.43682	7.48643	7.29227	7.24372	7.45645
BSU00560	0.040557	0.173902	0.715117	1.36342	1.54878	0.592149	0.139943	0.0666322	1.11207	0.521125	0.734605	0.364243	0.977272	0.221924	0.0366731	0.33512	0.00598268	0.264929	0.659199	0.592461	0.865675	0.728472	0.00148282	0.006157	0.00147395	0.0650813	7.50587	7.36035	7.28216	6.8105	7.01712	7.17201	6.26166	6.27218	6.09869	7.52802	7.11666	7.5297	6.70309	6.9827	6.40122	5.8064	6.44825	7.21674	7.16745	7.348	7.19181	7.32359	7.37732
BSU00570	0.0127813	0.125447	0.111974	0.285976	0.437071	0.370072	0.263668	0.0425783	0.188208	0.292626	0.137847	0.235138	0.248271	1.37593	1.66604	0.615722	0.0043132	0.00110404	0.00175489	0.00220072	0.0016443	0.00183028	0.00491819	0.00623531	0.520155	0.0469465	6.97891	6.61071	6.37822	5.3924	5.48203	5.46771	5.35668	5.23435	5.15801	7.07429	6.68286	6.99583	5.699	6.21099	6.70584	6.38678	5.95311	5.59396	5.87603	5.67426	5.70411	5.57115	5.76289
BSU00580	0.0366047	0.643464	0.459321	0.13575	0.725992	0.790586	0.53514	0.0970493	0.408139	0.689592	0.213728	0.249734	0.491135	0.567863	0.764463	0.441373	0.00661436	0.242777	0.514462	0.419244	0.00140668	0.00116431	0.0138322	0.037221	0.0106796	0.0525952	7.92887	7.89107	7.76769	6.9717	7.43806	7.43958	7.42071	7.17858	7.0136	7.74393	7.68752	7.74883	7.41249	7.53133	8.15803	7.8181	7.30871	7.3563	7.47376	7.60319	7.15865	7.0576	7.4023
BSU00590	0.141192	0.196043	1.423	0.226243	0.591454	0.576239	0.192943	0.0751927	2.19002	0.433618	1.14652	0.323794	0.461362	0.265457	0.0824292	0.269336	0.0101946	1.84031	0.186292	0.510591	0.00217244	0.00308614	0.0167561	0.0426566	0.00935484	0.0582227	7.97248	7.91301	7.71593	6.9754	7.45741	7.52016	7.43643	7.20319	7.02363	7.93745	7.68733	7.9103	7.49671	7.8327	8.12858	7.80634	7.67075	7.51597	7.50774	7.68047	7.1855	7.10017	7.40855
BSU00600	0.44697	1.16839	0.271732	0.287854	0.157003	0.0919659	0.116153	0.0172662	1.66775	0.117882	0.801247	0.222438	0.757455	0.298952	1.4513	2.97072	0.0103552	0.166128	0.248688	0.769127	0.00243657	0.00356224	0.00256191	0.109304	0.00142366	0.0556862	7.94889	7.80389	7.73698	6.91113	7.45729	7.41331	7.35836	7.19857	7.05711	7.91603	7.62487	7.85132	7.30164	7.5249	7.88905	7.49726	7.24405	7.44815	7.45787	7.50715	7.14022	6.92194	7.27976
BSU00610	0.157647	0.571008	2.57993	0.176053	0.416115	0.537642	0.104046	0.0646532	2.02833	0.259188	0.827029	0.287234	0.502362	0.0160961	1.05874	2.56674	0.00885053	9.16489	0.750928	0.594739	0.00228277	0.00152923	0.00600725	0.00840103	0.00123113	0.0504473	7.93743	7.77939	7.74439	7.02286	7.46888	7.35864	7.52356	7.30642	6.89397	7.88241	7.67302	7.84009	7.16193	7.43483	7.23302	6.89177	6.91145	7.40129	7.35146	7.07542	7.09238	6.91387	7.12228
BSU00620	0.365906	0.344796	3.41384	1.77364	1.59256	1.32352	0.951176	0.942177	2.9322	0.573013	1.59822	0.676306	1.48995	0.239239	1.07094	1.36036	0.0252233	0.00166685	0.00239296	0.00111906	0.00104796	0.00167806	0.0274639	0.0372148	0.712103	0.0436609	8.52478	8.47605	8.22057	8.15093	7.97596	7.82754	8.18708	7.83023	7.48273	8.27927	8.42078	8.23046	7.90559	8.23068	7.73971	7.61492	7.71493	8.06006	7.9685	7.99422	8.54182	8.37407	8.58136
BSU00630	1.10279	5.02217	0.689946	0.432095	0.397885	0.415739	0.25334	0.298279	5.57717	0.87635	5.39653	0.430432	1.63214	0.442306	0.706966	0.383173	0.00237291	0.00105556	0.689114	0.0253722	0.457137	0.269631	0.545583	0.441224	0.36408	0.0499893	8.9971	8.87303	8.52552	8.49711	8.43397	8.21707	8.37966	8.16288	7.82681	8.96821	8.99837	8.95124	8.02377	8.66133	8.05354	7.72998	7.98487	8.15198	7.97827	8.08379	8.8292	8.78542	8.81718
BSU00640	0.0259253	0.213031	0.0430615	0.0657259	0.0436816	0.0249971	0.0276985	0.0181022	0.110539	0.0711364	0.137664	0.150636	0.628015	1.87388	3.31514	1.64588	0.00530843	0.321364	0.67005	0.40195	0.49832	0.434102	0.00234048	0.28256	0.0724169	0.0671322	5.58533	5.0231	5.01993	4.54661	4.51275	4.65758	4.57617	4.69061	4.68523	5.50965	4.82583	5.15522	4.88124	4.95554	5.74628	5.76255	5.01822	4.84515	4.94497	5.0568	4.8675	4.82425	4.87767
BSU00650	0.0437526	1.41222	0.360545	0.614376	2.58328	0.95644	1.85594	0.533815	1.10397	2.82494	1.58361	1.1207	0.231732	0.311547	1.97784	1.5016	0.00558027	0.467743	0.580335	0.562966	0.517253	0.449958	0.00576732	0.00288185	0.0688086	0.0754655	5.60352	5.48379	5.21312	5.63364	5.50193	5.52007	5.35498	5.28186	5.39527	5.44132	5.34568	5.46579	5.31183	5.58952	5.77064	5.65841	5.23313	5.52838	5.50888	5.64665	5.41018	5.36926	5.36118
BSU00660	0.0126859	0.357483	0.223196	0.107969	0.264284	0.0647807	0.118882	0.0553319	0.330179	0.217072	0.273387	0.142201	1.45264	0.726134	1.76181	2.30303	0.00503987	0.799239	0.717659	0.919299	0.857331	0.402303	0.00677215	0.00906121	0.0030466	0.0712419	5.3536	5.14102	5.05664	5.13191	5.00946	5.01059	4.72947	4.81511	4.78622	5.34477	5.23858	5.29758	5.19334	5.31966	4.92042	4.7197	5.07935	4.93754	4.99854	5.10065	4.93661	4.92905	4.93376
BSU00670	0.152994	1.46166	1.10365	0.562401	1.89063	0.825866	1.94444	0.691896	1.55594	2.90914	1.91813	1.12207	0.927817	2.0905	0.811578	0.297156	0.00353862	0.310179	0.325198	0.212879	0.394694	0.346494	0.00355495	0.0019174	0.00122918	0.0623795	8.02998	8.09047	7.75294	7.76736	7.56116	7.55195	7.6842	7.36639	7.18671	7.95092	7.54761	7.67134	6.97517	7.80089	7.10204	6.94168	7.58146	6.87584	6.67927	6.80866	7.82071	7.84082	7.95221
BSU00680	0.701166	2.65669	0.284472	0.191402	0.0906376	0.0718461	0.0315084	0.0331707	1.57627	0.170301	1.47063	0.220911	1.67605	0.168822	0.319509	0.833166	0.424002	0.547005	0.760189	0.354013	0.00125925	0.00166665	0.00610832	0.0340423	0.01062	0.0616769	8.96289	8.71746	8.60974	8.66279	8.46436	8.53167	8.22514	7.87574	7.60364	8.9159	8.70952	8.90227	8.22642	8.72925	8.03318	7.81501	8.09927	7.8327	7.84656	7.85167	8.48665	8.42183	8.51897
BSU00690	1.70324	4.59984	3.75283	1.15567	1.42533	0.904325	0.250049	0.465419	6.55475	1.04702	5.53816	1.58756	1.29556	0.0992122	0.245844	0.76239	0.00197988	0.808096	0.405592	0.686699	0.392056	0.00104808	0.00187792	0.00423932	0.68614	0.0738532	9.70314	9.49038	9.4183	9.06694	9.19435	9.34938	8.93548	8.74897	8.73839	9.44948	9.4332	9.55447	9.08025	9.43042	9.10171	8.84864	8.72442	8.56226	8.7997	8.88717	8.9384	8.94224	9.09192
BSU00700	0.0558643	0.348996	0.178636	0.129715	0.167486	0.0757677	0.116858	0.0510422	0.295523	0.239124	0.537699	0.190103	0.588916	0.0637221	0.204573	0.630949	0.00421215	0.375841	0.00152219	0.00200201	0.681777	0.00130079	0.328819	0.506061	0.283603	0.063682	7.95847	7.53641	7.32039	5.96544	6.01909	6.06433	5.72363	5.52611	5.36453	7.76559	8.04436	7.8032	6.33666	7.15022	6.87294	6.15606	6.61311	6.67185	6.79805	6.58719	6.99737	6.87967	7.10955
BSU00710	0.0834223	0.318371	0.576015	0.733747	0.573066	0.277509	0.234199	0.077036	0.940888	0.601547	0.548852	0.516312	0.208417	0.0537938	0.191703	0.560173	0.00567222	0.246212	0.628974	0.760553	0.00115029	0.00155224	0.00222378	0.00281989	0.0334499	0.0659518	7.90183	7.5361	7.39756	6.11128	6.27208	6.46229	6.10277	6.00453	5.88238	7.85601	7.82361	7.80308	6.84043	7.30336	7.18932	6.3519	6.78767	7.00227	7.04946	6.96841	6.88867	6.78046	7.01053
BSU00720	0.107705	0.26931	0.321698	0.156116	0.230935	0.0864385	0.0809841	0.0283775	0.551312	0.440769	0.726772	0.289269	2.18821	2.8371	1.94724	1.66182	0.00512743	0.32386	0.33599	0.496508	0.953793	0.900813	0.0443013	0.00312976	0.00262448	0.0669191	7.50829	7.45353	7.29854	6.86683	6.64309	6.62454	6.55538	6.31872	6.22075	7.26502	7.61074	7.30415	7.10621	7.4449	6.31079	6.12773	6.79645	6.62414	6.78671	6.7742	7.32525	7.2576	7.48877
BSU00730	0.146167	0.401232	3.00496	0.253824	0.127157	0.121738	0.111539	0.0880029	5.5905	0.272864	1.02471	0.227096	0.465487	1.5197	1.56162	0.621049	0.0031542	0.106984	0.262933	0.463608	0.0242371	0.474949	0.00169286	0.101536	0.233874	0.0781395	8.11918	8.22972	8.04552	7.96351	7.9196	7.97018	7.40717	7.14942	7.08165	7.87549	8.08881	7.88706	7.90286	8.25132	7.15707	6.61986	7.39234	7.47873	7.52011	7.5588	8.67466	8.27315	9.21549
BSU00740	0.112186	0.396654	0.778191	0.0829674	0.147006	0.167584	0.0627078	0.0635239	0.848172	1.12645	0.509312	1.51496	0.876745	1.06316	1.23666	0.688556	0.00435745	0.251052	0.576581	0.0282946	0.0593907	0.233706	0.00980212	0.0037567	0.786959	0.0458662	7.3041	7.29912	7.15541	7.54402	7.04667	7.09586	6.64007	6.42067	6.43444	7.25131	7.3633	7.12629	7.03738	7.36551	7.16047	6.7687	6.83332	6.5467	6.72877	6.68021	7.32913	7.22868	7.49313
BSU00750	0.481387	1.51488	0.387091	0.0906457	0.134994	0.104559	0.0805961	0.111382	1.64599	0.697355	1.53657	0.70553	1.288	0.803413	0.867121	0.756063	0.00547678	0.00206059	0.00456037	0.00206603	0.00239823	0.00258863	0.00406191	0.00345016	0.243079	0.0405547	8.04325	7.99637	7.84662	7.99744	7.85353	7.81504	7.63848	7.41178	7.40234	7.92452	7.94926	7.8995	7.64588	7.87027	8.07427	7.92546	7.51795	7.53553	7.65079	7.69736	8.18418	8.1572	8.32463
BSU00760	0.26217	0.490128	1.384	0.435502	0.525696	0.255705	0.135188	0.133441	1.51067	1.84866	1.6644	1.70943	0.823228	0.647785	0.256398	0.518015	0.00768023	0.19611	0.0343302	0.285691	0.00103709	0.00114098	0.00356601	0.0019448	0.0340985	0.0428333	7.95993	7.82929	7.75786	7.25306	7.17298	7.09993	7.16687	6.95535	6.73077	7.71438	7.64834	7.68529	7.47021	7.74031	8.05851	7.75436	7.50539	7.12016	7.23607	7.25449	7.96616	7.82772	8.01442
BSU00770	0.0694852	0.453883	0.982543	0.16027	0.468867	0.322905	0.249961	0.137251	0.700171	1.11331	0.301433	0.70515	0.630326	0.377353	0.32638	1.07645	0.00594564	0.0671243	0.112398	0.180399	0.437482	0.621112	0.00269156	0.00305047	0.594815	0.0436312	7.94234	7.81328	7.74311	7.20579	7.15181	7.24275	7.18782	7.01229	6.76552	7.89649	7.66041	7.69009	7.40612	7.74978	7.83462	7.57726	7.32773	7.23272	7.43797	7.40753	7.76154	7.71413	7.97349
BSU00780	0.631818	4.37938	0.909043	0.295119	0.201762	0.235581	0.104587	0.0466993	1.57673	0.45869	4.68866	1.1123	0.743015	0.309784	0.484026	1.22233	0.0028128	0.553061	0.00111052	0.869594	0.526825	0.00109712	0.00295006	0.00186418	0.519752	0.0434391	8.16849	7.9001	7.80027	7.37147	7.35081	7.45348	7.3841	7.34543	7.10821	7.81196	7.77739	7.75356	7.68341	7.88186	7.97736	7.72155	7.48516	7.35442	7.65055	7.56456	7.98131	7.89037	8.11077
BSU00790	0.108031	1.77372	2.18601	1.05023	1.99223	2.03899	2.31654	0.500582	3.62278	1.73237	1.62968	2.26848	0.855704	0.285019	0.72754	1.27633	0.0130077	0.00224792	0.00106564	0.00116867	0.642606	0.00368606	0.00555309	0.00250147	0.00139638	0.0455311	8.01269	7.94023	7.85257	7.44788	7.39116	7.44959	7.39855	7.16315	7.09545	7.94182	7.6937	7.85496	7.61441	7.88143	7.97257	7.68188	7.52618	7.38742	7.52951	7.54469	7.93063	7.77514	8.07548
BSU00800	0.451301	0.89949	1.36465	0.659714	1.32188	0.767509	0.395241	0.143781	2.05544	2.20067	1.89463	4.26133	0.749789	0.952603	1.10167	1.18322	0.00358948	0.807183	0.642802	7.24154	0.227211	0.00150299	0.00175355	0.00349338	0.151324	0.0448454	8.49628	8.17825	8.04807	7.5215	7.46869	7.59697	7.39169	7.1945	7.05838	8.03867	8.29191	8.41809	7.67838	8.17952	8.06748	7.71615	7.63948	7.44422	7.55433	7.62318	8.00284	7.93725	8.09591
BSU00810	0.104308	0.488643	0.113789	0.299758	0.889103	0.0909121	0.0931189	0.0977596	1.76204	1.7142	2.37118	1.89245	1.02421	0.0858242	1.05689	2.10346	0.00118514	0.00115691	0.608241	0.27964	0.483629	0.679629	0.00483435	0.00752593	0.0021737	0.0462858	8.63831	8.41451	8.2949	7.9047	7.91741	8.05495	7.66216	7.57048	7.38624	8.77287	8.51024	8.64965	8.10939	8.52324	8.26531	7.94038	8.01285	7.89761	8.05507	8.13514	8.33466	8.22797	8.46913
BSU00820	0.146882	0.397377	0.971528	0.553611	1.20974	1.40538	0.862583	0.253154	0.96655	1.63818	0.855393	1.65517	0.84107	0.173984	0.364422	0.0814769	0.0170205	0.00813538	0.0010997	0.00393655	0.00823546	0.0107841	0.00621271	0.00893747	0.372935	0.0466878	8.72134	8.55971	8.4316	7.86234	8.15864	8.30693	7.72385	7.60201	7.49907	8.70011	8.54123	8.84401	8.18804	8.64306	8.08118	7.80361	7.92789	8.1673	8.33074	8.26698	8.46173	8.36752	8.38503
BSU00830	0.214029	0.795129	5.74969	5.3415	4.45014	4.92556	1.72169	1.62364	8.21115	4.39242	4.85397	5.24063	1.05647	3.62676	0.355287	0.294885	0.00431221	0.29776	0.380517	0.369416	0.551495	0.399618	0.00399024	0.0242301	0.00429907	0.0739215	8.78022	8.31836	8.21432	8.83182	8.53231	8.51165	7.77138	7.68222	7.43023	7.80516	8.0782	7.9742	8.05827	8.02905	7.20993	7.37795	7.1177	8.11874	8.12448	8.06853	8.80659	8.73466	8.85689
BSU00840	0.404553	0.830549	6.32153	6.87194	5.04659	2.71008	1.38758	1.13575	7.13521	3.9275	5.42212	5.70707	0.833918	4.15769	0.143029	0.795758	0.00467712	0.263105	0.371936	0.0501919	0.0661108	0.280833	0.00240371	0.00689867	0.00130718	0.0712889	8.47038	8.02002	7.93764	8.54724	8.12169	8.20669	7.55391	7.37921	7.20038	7.80613	7.72821	7.6893	7.84719	7.85188	6.89403	7.03867	6.88573	7.76113	7.63823	7.67041	8.45355	8.41488	8.58591
BSU00850	0.717817	0.884932	5.17601	6.02754	7.86506	2.39502	0.799581	0.612424	5.50119	4.53928	4.88402	5.64647	1.5045	4.57928	1.34599	1.86764	0.00345267	0.0208437	0.544454	0.342832	0.0431749	0.240604	0.00215262	0.00397567	0.00124197	0.0653634	8.51138	8.10132	8.03351	8.49966	8.352	8.19808	7.5337	7.48281	7.42051	7.80637	7.68109	7.74549	7.95246	7.92981	6.77106	6.96855	6.89408	7.67649	7.52612	7.66115	8.42439	8.54338	8.56584
BSU00860	0.216117	1.9227	0.436371	4.29434	2.32371	1.6406	4.22535	0.819266	1.95187	0.77351	2.06721	2.65961	1.8701	4.30616	2.10241	3.18013	0.00309607	0.601727	0.00294039	0.00185889	0.00353295	0.00131013	0.0606899	0.114109	0.0282158	0.0598665	8.49476	8.14139	8.038	8.72913	8.44361	8.44569	8.126	8.04276	8.00502	7.84108	7.67824	7.79082	8.06234	8.04228	6.98404	7.00537	7.0208	7.83464	7.85985	7.95213	8.53582	8.56394	8.69645
BSU00870	0.0180015	0.173604	0.263975	1.33891	2.76444	4.16358	5.69694	1.46599	0.295978	0.974883	0.162751	1.50831	2.03581	3.7079	2.46158	3.96222	0.00502185	0.155452	0.0231753	0.0705903	0.423207	0.612097	0.357961	0.98643	0.536572	0.0485796	7.65615	7.25219	6.99929	6.87799	6.88498	6.90364	6.8876	6.84319	6.75477	7.43238	7.6424	7.19862	6.43744	6.71569	6.31418	6.45525	5.99778	7.00191	6.81328	6.78625	7.90359	7.97345	7.97422
BSU00880	0.259666	0.544282	1.39064	2.40438	4.61745	4.62046	2.01919	2.267	1.59818	2.14779	0.814369	2.27181	0.100832	2.63481	1.67296	1.36833	0.00408339	0.295574	0.279988	0.483775	0.00101225	0.00135254	0.00297849	0.726152	0.413958	0.0459419	7.87854	7.50585	7.40733	7.38883	7.22935	7.30774	7.20051	7.11381	7.01464	7.63167	7.80014	7.46198	6.77749	7.03969	6.66687	6.70035	6.3962	7.08292	7.02337	7.03799	8.20552	8.18946	8.32912
BSU00890	0.125798	0.379368	0.504733	1.81328	2.73851	2.32338	3.41914	0.645823	0.473719	0.465111	0.579208	2.45228	0.235625	1.81146	0.177114	0.650648	0.00356401	0.287282	0.729801	0.274173	0.00121052	0.00127032	0.00128702	0.00661679	0.00112313	0.0503306	8.04719	7.92817	7.79311	7.86094	7.7277	7.76165	7.78753	7.66229	7.67631	7.91858	7.95697	7.8552	7.64363	7.74663	7.50036	7.35636	7.34608	7.56096	7.43942	7.50648	8.46962	8.48219	8.57203
BSU00900	0.113644	0.819785	0.176029	1.15714	0.425645	0.750171	1.24383	0.275332	0.723134	0.325551	0.50748	1.88952	0.390244	1.18673	0.447156	0.351226	0.0123528	0.563545	0.0939409	0.00233373	0.00321935	0.147737	0.212041	0.671215	0.671845	0.0534086	7.86762	7.74387	7.69421	7.38227	7.35967	7.60826	7.69118	7.38541	7.2499	7.73113	7.8065	7.88718	7.44347	7.67367	7.34769	7.08458	7.28184	7.29103	7.10818	7.48795	8.18369	8.30681	8.28631
BSU00910	0.0643139	0.246779	1.05389	0.288139	0.818222	1.49695	0.557091	0.133963	0.954794	0.561126	0.317458	0.632334	2.9931	1.2631	0.896367	1.58457	0.00424613	0.0958867	0.0876234	0.185472	0.575707	0.306911	0.0800907	0.0869825	0.0117108	0.0556155	7.75433	7.48087	7.42924	6.75182	6.91792	7.12074	6.60231	6.39266	6.10434	7.72233	7.45167	7.59621	6.75087	7.22257	5.54694	5.78008	6.10968	6.66071	6.86157	6.93753	7.5069	7.46913	7.57281
BSU00920	0.189034	1.17148	1.06152	0.110908	0.950978	0.711978	0.518692	0.166099	0.688027	0.51947	0.226575	0.305158	1.39959	1.5074	0.281802	1.34669	0.00152104	0.00146991	0.00179776	0.407651	0.990441	0.00114767	0.00375033	0.0305045	0.0131195	0.0542482	8.72291	8.68981	8.52176	8.42367	8.37202	8.54338	7.9534	7.71278	7.67181	8.72105	8.74991	8.80439	8.18488	8.80573	7.80414	7.50835	8.0151	7.86758	8.02759	8.07343	8.25366	8.21378	8.30972
BSU00930	0.00999566	0.894601	0.17619	0.0488314	0.94918	0.133589	0.138367	0.105606	0.356122	0.468712	0.202924	0.226684	0.408936	0.52299	0.332594	0.219488	0.00979861	0.124279	0.0132341	0.5578	0.0017543	0.00123359	0.147773	0.277909	0.0433647	0.0564627	7.56063	7.53883	7.42705	6.87811	6.90221	7.17479	7.07726	6.92431	6.89646	7.82033	7.6749	7.70768	6.68987	7.24454	5.97199	5.82799	6.23877	7.03406	7.44592	7.32741	7.14313	7.12704	7.18989
BSU00940	0.492393	1.33966	0.875835	0.684418	1.76985	0.529845	0.196043	0.228094	1.28531	0.58299	1.13673	0.923175	0.384118	0.0376301	0.383461	0.613742	0.00988296	0.358342	0.0605834	0.248527	0.00180975	0.00237492	0.0169453	0.031382	0.00420159	0.0557599	7.69496	7.66317	7.70804	7.01327	7.20356	7.49498	7.35374	7.25939	7.19552	7.72257	7.64306	7.73408	7.18467	7.50311	6.41055	6.13489	6.67351	7.49254	7.67639	7.73285	7.37454	7.2194	7.43019
BSU00950	0.177064	0.317359	0.578441	0.337347	0.679561	0.267506	0.317894	0.0829099	0.617284	0.705864	0.709764	0.539482	0.424224	0.142206	0.134847	0.692606	0.00866413	0.367229	0.203895	0.34897	0.00221251	0.00254646	0.00599144	0.0110109	0.822086	0.0548835	7.79691	7.64347	7.70877	7.13192	7.28965	7.54686	7.5292	7.44441	7.27396	7.81632	7.71475	7.7572	7.21572	7.52435	6.63456	6.21689	6.73605	7.8166	7.79469	7.92555	7.66162	7.52353	7.65982
BSU00960	0.177077	0.62056	0.925627	0.466274	0.722308	0.881383	0.396921	0.263686	1.43998	0.795453	1.18573	0.739416	0.254806	0.421331	0.110294	0.600351	0.00572637	0.555472	0.243592	0.214986	0.629984	0.00107609	0.0118973	0.0238319	0.00518321	0.0560583	7.7775	7.70755	7.65186	7.0577	7.35075	7.49911	7.45878	7.3636	7.28392	7.86384	7.61298	7.73317	7.1304	7.40733	6.82766	6.73474	6.68796	7.74975	7.71158	7.88546	7.49344	7.43178	7.67838
BSU00970	0.0824972	0.281954	0.942063	0.196732	0.424893	0.383044	0.218151	0.0829709	1.00132	0.423198	0.482081	0.311149	0.136741	0.281774	0.328887	0.847708	0.00552981	0.19419	0.285465	0.0546627	0.291591	0.373762	0.387329	0.00212834	0.0311128	0.053897	7.85804	7.8753	7.79511	7.27952	7.57511	7.53351	7.42563	7.48833	7.41851	7.88259	7.85247	7.91898	7.22566	7.56375	7.10307	6.95788	6.78883	8.0247	7.92907	8.05472	7.80907	7.77551	7.88757
BSU00980	0.315846	1.14238	2.8134	0.361784	0.549306	0.534786	0.10742	0.14603	1.50323	0.538079	0.839271	0.697794	1.22352	1.15185	0.533493	0.0242576	0.00486461	0.808527	0.365677	0.00110424	0.0016494	0.364976	0.00142604	0.292751	0.82723	0.0665851	8.57518	8.61282	8.37663	9.01674	8.82566	8.66145	8.95345	8.7689	8.4866	8.47589	8.45996	8.35431	7.76079	8.43718	8.12464	8.1768	8.09635	8.80676	8.6103	8.67448	9.19679	9.27227	9.32373
BSU00990	0.156344	2.71669	0.0809848	0.202367	0.123475	0.0322431	0.190761	0.0330152	0.942772	0.154798	1.27596	0.203558	1.22163	0.983179	0.978681	0.756352	0.00721549	0.0103271	0.00520041	0.0142221	0.0189621	0.00512513	0.968324	0.589075	0.0497766	0.0560225	8.34673	8.43979	8.03678	8.51714	8.32779	8.00635	8.591	8.43648	8.16919	8.39263	8.25546	8.34296	7.51769	8.00161	7.85111	7.61892	7.66715	8.28579	8.04713	8.24966	9.11446	8.95862	8.82148
BSU01000	0.129398	0.556646	0.668116	0.241474	0.37218	0.183044	0.117119	0.114832	1.26459	0.369319	0.868441	0.303803	1.62696	1.38012	1.56898	2.22489	0.00686706	0.567854	0.130491	0.678094	0.823934	0.0960545	0.401438	0.646714	0.321354	0.0562658	8.15581	8.17407	7.86932	8.09005	7.93671	7.70686	8.16431	8.10966	7.80761	8.26508	8.11677	8.12833	6.98742	7.59543	7.53176	7.04133	7.29415	8.03367	7.72013	7.69143	8.66593	8.507	8.58045
BSU01010	0.0950697	0.337218	0.352104	0.112469	0.134376	0.11257	0.0924651	0.0730778	0.360238	0.17872	0.191975	0.0956953	1.27524	1.07866	0.166966	1.43779	0.00938029	0.00288235	0.725767	0.35218	0.00175345	0.00182404	0.00362982	0.00581025	0.00105047	0.0513661	8.84512	8.33994	8.30988	6.57065	6.69526	6.82082	7.57856	7.42593	6.95345	8.8929	8.46706	8.7326	6.72304	7.63877	7.99354	7.16567	7.3643	7.56229	7.71831	7.9402	8.03552	7.8484	8.14442
BSU01020	2.75784	7.54596	7.07317	6.77381	8.31293	3.2898	0.974118	0.393715	6.93548	4.15676	7.39087	3.95832	0.11261	0.644909	0.318991	0.0255584	0.00349987	0.315279	0.405213	0.215826	0.180157	0.17041	0.00416109	0.00321728	0.698443	0.0409854	9.99915	9.99848	9.99915	9.115	9.85354	9.95207	9.48115	9.21675	8.97085	9.99775	9.99903	9.99964	9.98587	9.9966	9.99903	9.9983	9.81258	9.99806	9.99769	9.99752	9.9649	9.88168	9.87952
BSU01030	0.59902	1.25105	5.30646	3.5809	4.31098	2.84254	1.9832	0.896546	1.72899	1.8218	1.5646	1.5267	0.433168	1.09452	0.215931	0.1578	0.003218	0.29075	0.343116	0.250434	0.122467	0.0455729	0.00570458	0.00544234	0.92572	0.0410244	9.9966	9.99006	9.99278	8.2998	9.20976	9.3259	8.89225	8.66026	8.5792	9.99411	9.99485	9.99836	9.9179	9.97712	9.99661	9.94262	9.75639	9.92244	9.8871	9.97941	9.62483	9.26354	9.54135
BSU01040	2.71249	7.12913	2.3789	5.15647	7.94587	2.5461	1.16031	0.549533	8.44794	4.85086	6.61047	5.71278	0.120903	2.2856	0.905628	0.0569963	0.00450944	0.310641	0.436234	0.249843	0.306634	0.068679	0.0125615	0.0163287	0.00242837	0.02858	9.99915	9.99879	9.99945	8.42355	9.60182	9.72114	8.245	8.1531	8.06512	9.98107	9.99861	9.99951	9.80099	9.99866	9.99921	10	9.4923	9.9983	9.99897	9.99915	9.46241	9.3847	9.41965
BSU01050	1.67507	4.99316	0.834414	2.41957	3.31326	0.754077	0.406487	0.167903	3.94904	2.42523	5.66109	2.73216	0.37509	0.572724	0.861426	0.908345	0.00409762	0.379038	0.395964	0.270938	0.243836	0.159246	0.070498	0.0849715	0.0123299	0.0298549	9.99412	9.99388	9.99266	8.8181	9.51791	9.5555	8.33169	8.18178	8.16044	9.98926	9.99242	9.99478	9.79044	9.9952	9.99558	9.99509	9.43245	9.99334	9.99478	9.98837	9.41633	9.3915	9.29274
BSU01060	0.197187	0.383864	1.15652	0.899522	2.68783	2.35586	0.978485	0.679223	0.909884	0.451113	0.39541	0.798225	1.08237	2.51784	2.10954	1.33938	0.00389183	0.939281	0.575848	0.499636	0.00166656	0.769316	0.0116774	0.013788	0.00180294	0.037779	8.59083	8.14	7.959	5.40162	6.06216	6.20352	5.79958	5.75013	5.72125	8.53924	8.38628	8.61397	7.22851	7.44338	8.75018	8.39551	7.09735	8.06176	8.27699	8.21744	7.14385	6.94383	7.23725
BSU01070	1.48721	4.43304	1.95849	2.67637	4.2941	2.16302	1.78899	0.721383	5.53883	5.03469	6.6634	2.49169	1.10595	0.636394	0.310035	0.639056	0.0034925	0.386998	0.475557	0.441585	0.461952	0.179527	0.00655375	0.0085751	0.00142209	0.0557668	9.44454	9.19974	9.15267	8.40601	8.58498	8.74482	8.51061	8.5131	8.48156	9.44293	9.2503	9.55253	8.67077	9.04463	8.85861	8.47478	8.25975	8.93149	9.16625	9.11989	9.0796	8.85625	9.08228
BSU01080	3.98672	2.47081	2.99314	4.21637	8.44324	4	2.85426	2.03774	9.9537	6.72819	7.40557	5	0.719507	0.209536	0.804549	0.183072	0.00254831	0.491981	0.438091	0.493462	0.235053	0.0299312	0.0098773	0.0132507	0.00217805	0.051589	9.49445	9.46552	9.33148	8.70067	9.05439	9.18435	8.81654	8.77995	8.77715	9.66448	9.47129	9.8324	8.92448	9.2212	9.06177	8.62253	8.55218	9.49054	9.50217	9.64476	9.26524	9.18464	9.2922
BSU01090	3.16331	6.48472	0.596271	3.16408	2.88553	1.27734	2.16512	0.930121	4.87753	1.1935	5.06589	2.32158	0.00451935	0.733415	0.138887	0.0129606	0.00330964	0.303285	0.34181	0.301177	0.0917703	0.0180122	0.00650189	0.0066223	0.00116022	0.0576771	9.98296	9.98581	9.9912	8.83346	9.76005	9.96978	9.33484	9.24203	9.06236	9.8486	9.98423	9.98653	9.90371	9.92079	9.9837	9.96221	9.47463	9.9865	9.9872	9.99104	9.89614	9.74699	9.9011
BSU01100	1.50582	2.53803	8.03404	4.44234	9.43416	5.47783	6.04839	5.14429	4.78309	5.51786	6.52133	3.34526	1.32941	1.65084	1.46539	1.62125	0.00419091	0.286622	0.402049	0.335072	0.194553	0.108814	2.00442	2.05896	0.352758	0.0409948	9.9066	9.96732	9.97409	8.83158	9.67596	9.94127	9.28706	9.20247	9.04723	9.82626	9.91437	9.9733	9.7774	9.89099	9.96879	9.91521	9.45525	9.9584	9.95541	9.97402	9.70219	9.67774	9.63685
BSU01110	3.0703	9.45749	3.598	6.04034	9.04983	4.51665	2.05492	1.34304	5.42929	6.20743	7.68834	5.78005	0.582625	0.67448	0.526187	1.36492	0.00435456	0.296744	0.415108	0.389545	0.260664	0.280834	0.00970352	0.0103235	0.00154605	0.0421364	9.99915	9.99909	9.99933	9.33337	9.99988	10	9.79534	9.64249	9.58428	9.9872	9.99939	9.9997	10	10	9.99952	9.99976	10	9.99855	10	9.99921	10	10	10
BSU01120	4.42936	3.0502	4.44604	8.01408	7.64188	5.05455	6.81302	1.35205	5.7537	2.36575	6.67563	2.32579	0.329313	0.105615	0.125274	0.423285	0.00454426	0.286965	0.414848	0.433503	0.227547	0.017003	0.0102128	0.0125177	0.00182205	0.0431888	9.99127	9.99151	9.99284	9.29113	9.98817	9.98908	9.64483	9.61011	9.54181	9.97482	9.99169	9.9946	9.99109	9.98944	9.97479	9.97295	9.90096	9.9908	9.98781	9.99249	9.88644	9.8379	9.83871
BSU01130	2.29528	5.13868	5.61064	6.9816	9.70186	6.54118	6.82853	10	5.58442	8.99103	6.32428	6.08754	0.197346	1.50313	0.380346	0.142631	0.00419317	0.421792	0.503035	0.400928	0.0926435	0.122836	0.0201088	0.0258658	0.00513553	0.0364565	9.95809	9.95508	9.96135	9.81168	9.93897	9.95613	9.59183	9.48428	9.59364	9.87669	9.96301	9.97415	9.78037	9.96297	9.7986	9.59472	9.55008	9.95816	9.94091	9.96306	9.73342	9.70842	9.63752
BSU01140	0.0837981	0.285916	0.0369312	0.104583	0.0995855	0.0475274	0.112903	0.0737002	0.145643	0.0594709	0.235397	0.195499	0.726241	1.85831	1.30447	0.554708	0.00357693	0.162896	0.00115776	0.00142814	0.00262991	0.00110027	0.00175431	0.00662431	0.528156	0.0563458	6.69661	6.43786	6.2241	5.74835	5.74134	5.84869	5.48491	5.41626	5.37376	6.76657	6.83053	6.82731	6.37783	6.58088	5.72585	5.91484	6.76795	6.13745	6.26673	6.08552	6.24873	6.16031	6.28903
BSU01150	5.66046	6.86555	3.08175	2.95892	1.57238	1.94475	0.945423	0.354854	5.23114	0.993558	6.99531	1.20473	0.257375	1.02234	1.1365	1.38012	0.00406129	0.288085	0.371513	0.275874	0.0939341	0.0204933	0.00656573	0.0077922	0.00101971	0.0481259	9.99218	9.99182	9.98853	8.03865	9.49649	9.66641	8.55099	8.43758	8.49711	9.97603	9.98969	9.9943	9.62945	9.82671	9.99133	9.96694	9.15995	9.91287	9.98902	9.99122	9.53183	9.52291	9.61611
BSU01160	2.21801	4.56964	5.2925	9.19669	7.29225	4.50202	7.87402	1.70123	5.77181	5.49543	5.51036	3.43419	0.693054	0.47521	0.375139	0.522006	0.00434953	0.287179	0.403979	0.283166	0.0840739	0.0353255	0.00742349	0.00853966	0.001134	0.0446314	9.95876	9.95805	9.93726	7.78284	9.18252	9.49191	8.36685	8.29904	8.3203	9.88507	9.92959	9.97112	9.46845	9.71509	9.90054	9.83812	9.09431	9.83077	9.87442	9.96833	9.32902	9.10465	9.34083
BSU01170	3.64769	6.71748	1.76489	6.78188	7.58252	3.475	4.26136	2.64731	5.41562	4.62289	5.6184	4.64066	0.411711	0.966987	1.09844	0.645663	0.00431718	0.298004	0.358543	0.34971	0.173533	0.332482	0.0101733	0.0114567	0.00145709	0.0372924	9.99175	9.98102	9.99011	8.2538	9.65133	9.92749	8.7452	8.81854	8.76056	9.99703	9.99127	9.99411	9.90632	9.96364	9.99242	9.99205	9.45299	9.99043	9.98817	9.99298	9.88814	9.54414	9.87824
BSU01180	3.49162	4.70291	5.24603	10	8.31293	3.38611	5.21739	7.86846	6.30499	10	6.71171	5.23148	0.557058	0.263424	0.065127	0.166277	0.00445424	0.288409	0.364026	0.342893	0.0212057	0.173059	0.0243675	0.0253704	0.00344148	0.0547364	9.9846	9.98412	9.98829	8.28305	9.86713	9.98325	8.85248	8.95269	8.88117	9.9889	9.98447	9.98974	9.97932	9.98932	9.99164	9.99539	9.45835	9.98244	9.97391	9.98783	9.71323	9.67652	9.83938
BSU01190	2.06714	3.02475	8.83902	8.72699	8.26018	4.74808	7.7187	8.37268	5.12515	6.94974	6.99531	7.39166	1.44491	1.05646	0.0759949	1.21886	0.00430279	0.289021	0.403381	0.368121	0.133303	0.326858	0.00853271	0.00981147	0.00129173	0.0370578	9.99824	9.9977	9.99806	8.36687	9.74003	9.95261	8.82947	8.85177	8.92085	9.99951	9.99794	9.99885	9.96422	9.99885	9.99715	9.99794	9.42203	9.99661	9.99509	9.99836	9.9324	9.66427	9.82082
BSU01200	2.82742	3.64463	7.0209	7.83747	6.80314	4.10029	7.35294	8.7412	3.34891	6.416	4.08443	5.24036	1.25364	0.0755998	0.286167	0.399588	0.00424209	0.29512	0.39904	0.362092	1.73085	0.290148	0.00868451	0.0109301	0.00140386	0.0453673	9.98672	9.98666	9.98908	8.38064	9.50183	9.73297	8.61085	8.76865	8.73669	9.94532	9.98635	9.99114	9.78104	9.98719	9.97551	9.9835	9.2593	9.96749	9.98138	9.98958	9.8474	9.75184	9.7825
BSU01210	2.1741	3.41047	10	3.46058	7.15857	4.63333	7.42574	7.88095	6.24093	7.32146	6.90454	6.8693	1.1466	0.0012003	0.277368	0.729864	0.00457278	0.289358	0.422382	0.36236	0.188971	0.0162664	0.00877723	0.0105261	0.00132903	0.0442561	9.96567	9.96423	9.94121	8.32711	9.30326	9.69705	8.23243	8.45921	8.49249	9.88725	9.96567	9.97536	9.51781	9.86392	9.76793	9.78857	9.01764	9.94714	9.95317	9.9719	9.3631	9.32042	9.42845
BSU01220	5.99484	8.80457	3.84754	7.20253	3.57765	2.603	2.41546	3.59852	7.87546	3.00292	7.77662	4.34824	0.911593	0.179567	0.593057	0.468623	0.00435604	0.307438	0.420428	0.324635	0.146071	0.160434	0.0109619	0.0133751	0.00161241	0.0424798	9.99121	9.98412	9.98659	8.27565	9.32619	9.50708	8.23583	8.30427	8.31678	9.95819	9.9909	9.99381	9.51339	9.90792	9.7669	9.81665	8.8941	9.96476	9.98817	9.99273	9.4136	9.22751	9.43906
BSU01230	4.30538	7.17576	5.88413	8.46726	7.16843	3.10615	4.54545	7.8006	5.09479	6.47819	6.10656	4.38835	0.864263	0.210815	0.157908	0.337793	0.00471903	0.305376	0.421146	0.381708	0.150675	0.331209	0.0149447	0.0173525	0.00209811	0.0486014	9.96737	9.88948	9.90431	8.40729	9.43048	9.61569	8.36842	8.39912	8.41496	9.83039	9.96774	9.93052	9.50162	9.94046	9.66683	9.70062	8.86118	9.94417	9.90305	9.93932	9.4096	9.2565	9.4108
BSU01240	1.97614	3.46135	7.557	4.41215	7.29225	5.10092	7.61421	8.89785	3.04748	6.83135	5.30627	4.53744	1.19117	0.00948182	0.289069	0.798162	0.00427447	0.316248	0.43503	0.349191	0.0644569	0.0405683	0.0309956	0.0359383	0.00453822	0.0340745	9.9889	9.98145	9.95935	8.54863	9.45311	9.61441	8.17688	8.29813	8.44395	9.95315	9.98842	9.98962	9.53491	9.94774	9.70786	9.81356	8.92414	9.9819	9.94249	9.9845	9.48254	9.26166	9.51067
BSU01250	2.01885	6.48037	8.08362	4.83206	6.2058	5.84034	5.89777	7.75781	5.82656	8.08468	7.10878	6.24899	0.73291	0.0464596	0.33074	0.68897	0.00437834	0.314594	0.415438	0.319096	0.271686	1.22822	0.0141778	0.0171844	0.0020433	0.0482975	9.9772	9.97696	9.98083	8.68501	9.54897	9.90237	8.55165	8.67824	8.63753	9.92287	9.9772	9.98434	9.66637	9.95867	9.83102	9.87342	9.03348	9.84796	9.96493	9.98226	9.67824	9.48331	9.6357
BSU01260	5.00273	4.6762	2.09445	1.22024	0.953893	1.35181	2.09497	2.61591	3.47896	3.0015	6.20833	2.5	1.58791	0.581113	0.474361	1.17421	0.00427346	0.312527	0.430475	0.345508	0.126666	0.216848	0.0124013	0.0154261	0.00192583	0.0414139	9.96956	9.97011	9.97518	8.67475	9.56105	9.78715	8.4958	8.43764	8.46886	9.88974	9.96974	9.97931	9.65449	9.92219	9.82957	9.77898	9.01983	9.95041	9.95972	9.97741	9.57318	9.46882	9.53104
BSU01270	4.48194	3.92913	2.50207	7.74841	6.33414	3.81344	4.87013	3.74576	6.21387	2.39221	7.60204	5.44578	0.916075	0.133352	0.327533	0.584841	0.00475524	0.331714	0.443711	0.384483	0.0244181	0.231688	0.0113403	0.0152924	0.00187689	0.0374296	9.94457	9.92664	9.85468	8.80251	9.61438	9.74856	8.43764	8.40197	8.4214	9.86195	9.9453	9.95934	9.6845	9.91982	9.75617	9.6481	9.02581	9.92716	9.93072	9.93714	9.3965	9.30568	9.46507
BSU01280	3.57428	6.799	1.63048	7.17528	2.78035	1.85025	2.54813	4.66828	4.53586	2.27237	6.52364	3.616	1.31162	0.298403	0.268325	0.960023	0.00474226	0.301345	0.412072	0.373728	0.047822	0.236895	0.0128622	0.0164073	0.00213038	0.0366688	9.95021	9.92094	9.95686	8.65478	9.25108	9.55404	8.03105	8.14788	8.14981	9.75005	9.95106	9.96517	9.32777	9.8207	9.56137	9.5744	8.80292	9.89107	9.93715	9.81584	9.27264	9.09967	9.41644
BSU01290	3.33907	4.25679	5.34582	8.54354	7.8335	4.53507	5.6391	4.34193	4.28287	7.19928	5.28744	5.83979	1.35503	0.360498	0.234154	0.941836	0.00436219	0.311185	0.430664	0.384788	0.129662	0.194191	0.0090167	0.012386	0.00154718	0.0444826	9.97277	9.97248	9.97973	8.76014	9.41683	9.61799	8.26594	8.3372	8.3632	9.77226	9.97259	9.98101	9.65685	9.93469	9.83569	9.89447	8.99667	9.9677	9.96439	9.97245	9.4039	9.40235	9.40504
BSU01300	5.75213	8.04968	7.98859	9.17742	8.30851	4.20575	3.57569	5.52588	7.22689	5.9584	5.52671	6.09164	1.13758	0.165571	0.0599356	0.537708	0.00479124	0.314547	0.433465	0.385312	0.333238	0.103632	0.0149229	0.019462	0.00229178	0.0269837	9.97338	9.97411	9.97998	9.03574	9.60886	9.96002	8.46247	8.51353	8.46029	9.88743	9.9735	9.9804	9.75878	9.96977	9.81302	9.84916	9.00338	9.9696	9.96445	9.9802	9.59264	9.61315	9.51406
BSU01310	3.47803	5.81296	0.727904	4.44184	2.38328	1.88475	7.34095	1.49787	3.45104	2.55495	5.20979	3.42036	0.786678	0.546317	0.0841254	0.577996	0.00464727	0.305565	0.409894	0.375706	0.0123515	0.205281	0.011536	0.0146794	0.00192016	0.0381808	9.94912	9.9512	9.94897	8.89646	9.53417	9.52364	8.13875	8.24145	8.31435	9.80988	9.94991	9.92111	9.42958	9.78234	9.61477	9.63384	8.81121	9.94545	9.93612	9.96094	9.25766	9.14352	9.24339
BSU01320	3.23639	5.43744	7.31065	6.16468	5.16876	2.47772	2.48276	4.05969	3.98148	3.66712	4.20904	4.36926	1.12314	0.345963	0.158701	0.63144	0.00470196	0.304559	0.411013	0.384598	0.216497	0.0328424	0.017379	0.0221123	0.00286458	0.0401912	9.95646	9.95762	9.93653	9.01007	9.45232	9.59002	8.27626	8.28768	8.34144	9.6285	9.95688	9.96177	9.43838	9.72413	9.56731	9.56234	8.85741	9.95374	9.94528	9.94919	9.46423	9.49447	9.23253
BSU01330	1.83881	4.25754	8.15466	4.04177	7.88491	5.59919	6.24133	8.24066	5.79515	4.28877	5.6525	5.77267	0.839872	0.61703	0.220703	1.05312	0.00434888	0.316455	0.420513	0.374693	0.164526	0.0305231	0.0321146	0.0398287	0.00507163	0.0337243	9.97786	9.9783	9.98362	9.03155	9.43904	9.76288	8.26995	8.39735	8.36374	9.96456	9.97896	9.98574	9.5391	9.88516	9.58877	9.76237	8.9189	9.9776	9.97106	9.98407	9.36401	9.21666	9.2375
BSU01340	1.6668	3.79721	8.49817	8.67378	8.40689	4.71186	7.40132	7.06259	4.94253	5.48189	6.62811	5.78745	0.635836	0.73067	0.316333	0.108444	0.00465647	0.303728	0.405784	0.363849	0.1918	0.0671736	0.0801593	0.0975089	0.0128877	0.0277621	9.99594	9.99527	9.99484	9.30569	9.66795	9.72454	8.36448	8.40835	8.49328	9.9824	9.9963	9.99697	9.58488	9.93384	9.77175	9.82823	8.90178	9.99606	9.99545	9.99703	9.48714	9.33607	9.36866
BSU01350	3.73889	3.8347	4.55796	5.96942	5.26991	3.88811	5.16648	7.88721	5.58442	4.03421	3.92312	6.40227	0.785558	0.184902	0.0864252	0.559989	0.00470591	0.296451	0.399937	0.373113	0.047067	0.0970168	0.0206158	0.0280843	0.00343465	0.0286675	9.98587	9.9769	9.8667	9.11519	9.62414	9.62454	8.26673	8.30555	8.26823	9.96705	9.98781	9.98028	9.29236	9.70756	9.53404	9.58247	8.72076	9.95259	9.97889	9.97995	9.20401	9.11611	9.13169
BSU01360	5.16646	7.94072	1.87698	6.22538	4.53279	1.41332	2.3879	2.4532	4.48852	5.90574	4.95346	3.78401	1.63605	0.774863	0.00802514	0.746577	0.00449806	0.313278	0.429747	0.376279	0.0781393	0.121854	0.00894921	0.0115697	0.00157478	0.0281938	9.93778	9.94665	9.95049	9.04697	9.37885	9.52965	8.21416	8.2878	8.2294	9.9151	9.97283	9.98034	9.20147	9.52304	9.36639	9.41168	8.49708	9.81866	9.94516	9.94138	9.00102	8.87208	9.10926
BSU01370	7.15756	7.40948	3.5017	6.05752	8.66334	3.85576	3.2491	2.74922	6.91318	7.25136	6.50087	6.51766	0.674346	1.54512	0.0667185	0.0762295	0.00453095	0.299869	0.41382	0.362134	0.139461	0.0958761	0.0524892	0.0687248	0.00879479	0.0285047	9.98181	9.9612	9.977	9.16058	9.44165	9.64918	8.47856	8.40167	8.37565	9.98701	9.98508	9.98216	9.5183	9.87333	9.61125	9.71251	8.87691	9.95792	9.97027	9.98704	9.24639	9.10829	9.29202
BSU01380	3.69513	5.53761	3.96952	3.87075	1.10093	1.22144	2.59665	2.50441	4.05278	3.26841	7.06161	3.28967	1.35293	0.625828	0.0107559	0.308695	0.00480679	0.308352	0.436377	0.381554	0.0446444	0.112306	0.0123956	0.0168631	0.00222046	0.0280723	9.87319	9.92288	9.92798	9.04181	9.31921	9.36389	8.1056	8.13518	8.1057	9.86025	9.95512	9.96304	9.34039	9.62344	9.50701	9.54905	8.80627	9.81502	9.94067	9.96221	8.9176	8.89027	9.12957
BSU01389	4.85768	7.69689	4.6734	6.17531	4.90387	2.20121	2.69281	3.60109	4.77927	5.14867	6.02578	4.5165	1.30059	0.469236	0.165612	0.274943	0.00465072	0.308971	0.430929	0.378107	0.0197733	0.153538	0.0127802	0.0175417	0.002291	0.0286063	9.98642	9.96569	9.98635	9.45682	9.86798	9.96141	8.78303	8.86101	8.77648	9.96687	9.98629	9.99053	9.91068	9.97566	9.97933	9.97016	9.27624	9.98068	9.96518	9.98934	9.65551	9.51739	9.52928
BSU01390	6.02024	9.85616	5.83648	8.47988	8.7068	3.51454	2.98408	5.80702	5.50576	7.02892	4.98995	5.74333	1.16924	0.385786	0.47869	0.24119	0.00449466	0.309161	0.425482	0.371896	0.0105581	0.214934	0.0139323	0.0195588	0.00250802	0.0299504	9.98338	9.9381	9.98562	9.39436	9.61055	9.80135	8.57721	8.60181	8.51771	9.96857	9.98296	9.98811	9.83258	9.98149	9.9823	9.95087	9.32086	9.98087	9.97488	9.98607	9.42627	9.35183	9.39867
BSU01400	4.15432	8.63299	8.88889	6.97304	8.20378	4.01444	5.05618	8.86607	4.71491	5.1943	5.73518	5.54601	0.796135	0.315833	0.919422	0.243136	0.00462398	0.307255	0.427663	0.365646	0.053362	0.294357	0.0215477	0.0322299	0.004233	0.0338126	9.98326	9.97769	9.98611	9.46452	9.68045	9.72526	8.5808	8.61809	8.5199	9.97585	9.98272	9.9872	9.84744	9.98598	9.95363	9.94359	9.33317	9.97251	9.97707	9.98171	9.42415	9.37864	9.44173
BSU01410	3.19995	5.13251	9.5082	6.31752	8.75561	4.30341	6.91244	7.23761	3.95948	6.57916	4.64754	5.58468	0.461443	0.801468	1.0196	0.615721	0.00449166	0.309477	0.437105	0.376046	0.0334188	0.0739772	0.0128397	0.0175638	0.0022617	0.0314877	9.98963	9.98981	9.99254	9.58748	9.91998	9.89	8.8112	8.74921	8.70728	9.98004	9.99018	9.99357	9.84932	9.98616	9.92133	9.95233	9.32195	9.97687	9.98538	9.98874	9.3802	9.42879	9.59028
BSU01420	1.78237	1.91078	9.22465	1.70149	7.92491	5.04537	7.28155	7.18193	7.23906	6.27543	3.57909	3.25346	0.567729	0.116623	0.0627819	0.90905	0.00417577	0.321431	0.451408	0.349512	0.0554931	8.05239	0.0252711	0.0337308	0.00423623	0.027639	9.99018	9.98903	9.9906	9.41105	9.73778	9.76725	8.71315	8.76665	8.61517	9.77286	9.98805	9.99399	9.68299	9.96437	9.7509	9.81665	9.07158	9.95683	9.9713	9.99285	9.10803	8.95498	9.11823
BSU01430	2.68818	4.09794	5.11577	4.05229	7.04874	4.77253	5.92885	3.88955	6.32353	3.61261	5.13085	4.7659	0.156377	1.30447	0.409231	0.108754	0.00458853	0.306875	0.425727	0.346497	0.0231573	1.03007	0.0134593	0.0202323	0.00263597	0.0357293	9.98138	9.9809	9.98441	9.47223	9.5912	9.62903	8.74296	8.73104	8.66104	9.95418	9.98102	9.98701	9.64679	9.9132	9.87896	9.81489	9.11345	9.96282	9.97416	9.98425	9.26749	9.25323	9.26661
BSU01440	3.73561	7.91087	4.13032	6.38587	9.37575	4.32456	3.35988	1.91255	7.03764	6.32492	5.20251	4.33989	0.597179	0.0287127	0.502988	0.289839	0.00463783	0.720293	0.978287	0.65346	0.241606	0.145689	0.523055	0.709783	0.0927413	0.0344346	9.9906	9.99218	9.99454	9.60235	9.68027	9.72721	8.75528	8.72333	8.74282	9.88312	9.99691	9.99794	9.91802	9.98713	9.97691	9.922	9.5001	9.98547	9.98386	9.99443	9.32084	9.44286	9.37588
BSU01450	0.28571	0.535251	0.85624	0.323412	2.70296	3.45094	1.51412	1.72223	0.960921	2.22787	0.708909	1.5679	2.60149	2.17894	1.1447	0.859269	0.00423127	0.767062	0.652065	0.308982	0.649695	0.718673	0.00406836	0.00573805	0.597874	0.0302605	8.26285	7.78891	7.99303	5.84521	6.43395	6.64681	6.35212	6.33038	6.16315	8.34942	7.28331	7.71764	6.92211	7.37759	8.16264	8.39757	6.8619	8.02331	8.25831	8.31089	7.37661	7.17943	7.44917
BSU01460	0.128933	0.291459	0.567337	0.459636	1.15896	1.82065	3.89386	1.22336	0.428833	1.05377	0.413155	0.990459	3.11446	2.70678	1.68685	2.35222	0.0312188	0.172002	0.00444539	0.00345162	0.00913827	0.0110643	0.00698575	0.0109225	0.00116128	0.0280483	7.94561	7.63432	7.67139	5.87198	6.31019	6.61483	6.30671	6.18602	6.07359	7.94303	7.08755	7.71885	6.90726	7.41304	8.19555	8.39727	6.79681	8.10057	8.17689	8.17469	7.32926	7.10023	7.31438
BSU01470	0.498764	0.723496	0.416103	0.725348	3.00338	0.521613	1.69821	1.17086	0.735594	2.38303	0.708522	2.14398	3.39302	3.31492	3.10919	3.2627	0.0101042	0.160735	0.00164174	0.00165112	0.00440977	0.00547433	0.00676856	0.00959228	0.958235	0.0248169	7.83742	7.58921	7.52571	5.87034	6.38942	6.4953	6.23452	6.14476	5.97656	7.92325	7.16487	7.70963	6.81393	7.40375	8.07124	8.25474	6.60214	7.98583	7.97166	7.83731	7.31398	7.0203	7.24653
BSU01480	0.682994	0.672914	0.176712	0.481301	0.909535	0.996692	1.43479	1.08554	0.755955	0.677002	0.291497	1.52399	2.86962	2.60463	2.38503	2.72735	0.00224301	0.474364	0.2102	0.0820871	0.645449	0.57046	0.0113833	0.0155756	0.00191925	0.0214422	8.7838	8.34419	8.2739	5.82173	6.66062	7.0617	6.43195	6.2833	6.21844	9.35615	8.97484	9.47826	7.17703	7.88374	8.35307	8.6286	6.85209	8.41246	8.54284	8.51957	7.41705	7.40618	7.56972
BSU01490	6.96459	5.63775	2.3601	6.77381	3.05795	1.74349	3.07985	1.6915	6.76101	4.6145	7.09524	6.32168	0.427743	0.852644	0.505112	0.462976	0.00327669	0.286682	0.312072	0.171045	0.231673	0.0334312	0.00593757	0.00499939	0.00111491	0.0344149	9.95925	9.96217	9.95182	8.85919	9.28797	9.42717	9.17013	8.94042	8.6755	9.91334	9.96222	9.97579	9.93718	9.90489	9.968	9.95973	9.7083	9.90803	9.87442	9.96324	9.42003	9.51248	9.38449
BSU01500	10	9.43628	4.38797	8.22254	6.94222	3.22693	2.21686	1.12311	8.75764	4.13829	9.71317	4.86022	0.580301	1.02319	0.542639	0.656001	0.00223747	0.419405	0.1155	0.123491	0.144861	0.870289	0.0289797	0.0256835	0.00348039	0.0313118	9.74983	9.74016	9.61392	8.03373	8.6323	9.0164	8.58383	8.38083	8.30292	9.63329	9.84881	9.93859	9.37847	9.52153	9.69853	9.75994	9.32512	9.33287	9.37495	9.70889	8.97392	8.80391	8.66553
BSU01510	0.255403	0.715956	0.13006	0.0580444	0.0497152	0.0333545	0.0413588	0.0309993	0.218934	0.153034	0.447309	0.10496	3.49228	2.60412	1.23927	0.0084124	0.00490384	0.233528	0.304116	0.446364	0.990614	0.468574	0.00200833	0.00150716	0.337784	0.0687057	7.65354	8.04912	7.73868	8.1993	7.95485	7.70485	7.05777	6.67282	6.53439	7.73592	7.32073	7.73232	6.9511	7.74754	6.35285	6.04176	7.14587	7.70628	7.16563	7.14397	8.27257	8.33974	8.36314
BSU01520	0.0265083	0.0874058	0.209526	0.0217846	0.00556712	0.0416557	0.0138579	0.0131276	0.0273955	0.0172955	0.072614	0.0174335	1.0883	1.10398	0.233946	1.29122	0.00781295	0.00186024	0.00190566	0.0033319	0.00309434	0.00322092	0.743454	0.00240126	0.645474	0.183763	4.81415	5.21195	4.84221	4.76922	4.60831	4.59442	4.64623	4.66734	4.61463	4.80578	5.46133	4.79793	4.76094	4.91202	4.51295	4.435	4.77266	4.70709	4.80198	4.71349	5.48773	5.31305	5.3234
BSU01530	0.0458832	0.140223	0.0343846	0.0305976	0.0668412	0.0261908	0.0309455	0.0256537	0.10251	0.0848825	0.162816	0.0829639	0.584372	1.21768	0.773951	1.48696	0.00488866	0.506171	0.550804	0.583892	0.580021	0.479743	0.00521216	0.0041448	0.016191	0.180181	4.76272	4.73046	4.79689	4.70877	4.52106	4.57355	4.45547	4.57505	4.59088	4.78618	5.2427	4.7594	4.76379	4.92331	4.58574	4.5768	4.85763	4.53047	4.54421	4.6278	4.95407	4.92741	4.93333
BSU01540	0.345107	0.964449	2.70785	0.331307	0.398572	0.342834	0.114758	0.0621867	1.82121	0.362573	1.28414	0.782158	0.700796	0.0970336	1.66559	1.16779	0.00436076	0.0796981	0.431626	0.214767	0.140057	0.0813546	0.582842	0.00219046	0.124151	0.0554079	8.99576	8.94978	8.86913	9.08593	8.87371	8.81314	8.32271	8.27189	8.11645	8.20846	8.22672	8.229	8.50244	8.55893	7.53097	7.44734	8.1342	8.42185	8.42423	8.52097	8.20819	8.26042	8.34676
BSU01550	0.0209045	0.346186	0.209967	0.0752206	0.136284	0.0559734	0.0899756	0.0547567	0.512171	0.286276	0.325048	0.148755	0.281025	0.274775	0.2943	0.159185	0.00579391	0.669709	0.767652	0.69467	0.7537	0.531416	0.00422017	0.00637566	0.00172342	0.0517726	4.53578	4.42272	4.5301	4.45515	4.31205	4.40566	4.36101	4.53732	4.61105	4.45194	4.63722	4.5623	4.61571	4.67536	4.59119	4.50123	4.79875	4.25158	4.34492	4.45794	4.39441	4.34729	4.21073
BSU01560	0.0777014	0.506536	0.110692	0.0689213	0.0923909	0.0270579	0.0972238	0.0319021	0.520446	0.118729	0.507225	0.118481	0.923304	0.0981141	0.743158	0.948022	0.00640961	0.551521	0.523171	0.319361	0.866564	0.639317	0.00108098	0.00144174	0.158524	0.0662154	6.64154	6.71517	6.51522	7.61533	7.61679	7.36871	7.43322	7.25423	7.17541	6.11435	5.38983	6.01891	5.52982	5.56997	4.76569	4.81419	5.17504	6.75711	6.69025	6.43343	7.28415	7.26555	7.37253
BSU01570	0.0229385	0.14753	0.0492535	0.037967	0.103041	0.0508088	0.0805822	0.0764777	0.0933208	0.239402	0.0992978	0.116191	0.419302	0.417916	1.17783	1.7528	0.00461274	0.533126	0.436652	0.519328	0.566392	0.508472	0.00310162	0.00346854	0.0443123	0.0483182	4.28022	4.12784	4.40693	4.39002	4.29956	4.36343	4.32015	4.54449	4.57028	4.25855	4.36395	4.34239	4.54877	4.52593	4.46119	4.44385	4.66765	4.00303	4.20326	4.34402	4.19519	4.26099	4.00512
BSU01580	0.0809681	0.493881	0.0473828	0.123436	0.0939665	0.0423587	0.0767205	0.0338523	0.304149	0.15012	0.69501	0.260053	0.75482	1.35382	1.54013	1.85941	0.00384584	0.292017	0.400715	0.336823	0.559338	0.396855	0.00544563	0.00462683	0.424097	0.0495832	7.15242	6.89025	6.54859	5.29201	5.51522	5.67686	5.57743	5.52775	5.4683	7.25216	6.952	7.0772	6.20313	6.66452	7.27866	7.12315	6.36597	6.07066	6.36725	6.22747	6.45045	6.35031	6.44832
BSU01590	0.0576459	0.320476	0.0488799	0.0963374	0.0906835	0.0551995	0.0504471	0.0368549	0.215979	0.0652158	0.178858	0.144524	0.00798863	0.14542	0.145553	1.06801	0.00633524	0.0069932	0.00534822	0.0024502	0.516365	0.00527606	0.00467155	0.002157	0.0977703	0.0456128	6.29616	6.31485	6.27149	6.54346	6.39537	6.3313	5.73935	5.83927	5.57834	6.46255	6.46775	6.38136	6.11266	6.35327	6.52607	6.02681	6.14131	5.62805	5.63567	5.58149	6.04054	6.0164	5.99112
BSU01600	0.178898	0.541543	0.808292	0.0279864	0.0725927	0.0679203	0.0317056	0.0398483	1.10064	0.248788	1.03315	0.409977	0.264161	0.419148	0.628947	0.529336	0.00383803	0.00213804	0.00102538	0.00159524	0.00106975	0.00124308	0.00595571	0.0067824	0.00120852	0.263751	6.98807	7.69373	7.60174	6.15965	6.43353	6.50337	4.90608	4.9198	4.93599	6.73022	6.56114	6.65922	4.96814	5.82017	4.36367	4.33171	4.72135	4.77606	4.82977	4.9676	5.337	5.40462	5.25961
BSU01610	2.75092	2.65492	0.16658	0.0166727	0.0178955	0.0415358	0.0263919	0.0376128	2.25831	0.210051	3.4327	0.377065	1.06456	1.36514	0.374635	0.172571	0.00405547	0.00217256	0.980862	0.00215915	0.00195118	0.00137485	0.00258551	0.00273715	0.889212	0.2492	7.24764	7.89968	7.85033	6.42372	6.62021	6.73454	4.9232	4.96889	4.96771	7.19821	6.89718	6.8943	5.14883	6.07091	4.38548	4.37071	4.73	4.87857	4.93424	5.01908	5.35537	5.4951	5.48554
BSU01620	3.0868	2.7536	0.471255	0.215514	0.201859	0.0839223	0.0405865	0.0514633	4.31131	1.46774	5.54153	4.11283	0.25657	0.116224	0.375954	1.04169	0.00453844	0.465991	0.0543963	0.258005	0.526855	0.332496	0.00474453	0.00491041	0.00108701	0.256165	7.48773	8.15952	8.1017	6.72772	6.8791	6.94284	5.23089	5.30683	5.20108	7.25379	7.20296	7.1695	5.16587	6.12043	4.46985	4.43894	4.73561	4.98871	5.17284	5.22146	5.65415	5.70165	5.63671
BSU01630	3.98705	2.56229	1.60494	0.40024	0.658861	0.119371	0.126976	0.0662957	2.39586	1.36174	4.93704	2.64612	0.0513307	0.277012	1.09897	1.41584	0.0150582	0.00834686	0.0064041	0.00500782	0.0175015	0.00870248	0.904849	0.185857	0.92007	0.252353	8.44139	9.25273	9.18834	8.19699	8.2579	8.26925	6.21448	6.02124	5.78614	8.19511	8.44425	8.24326	6.75378	7.9431	5.03279	4.63533	5.35911	5.6846	6.00483	6.19465	6.61893	6.83673	6.83226
BSU01640	0.183782	0.325948	0.583796	0.0741303	0.157642	0.0579853	0.0223136	0.0346512	0.567502	0.362637	1.4478	0.525916	0.401328	0.835242	1.37563	1.15636	0.00481834	0.476635	0.111568	0.536438	0.488369	0.517852	0.00314006	0.00759417	0.796682	0.220381	6.90844	7.47918	7.35157	6.37147	6.14201	5.96567	4.90128	5.01489	5.01571	6.97914	7.0346	7.00754	4.90265	5.21526	4.41173	4.46696	4.73463	5.255	5.47169	5.58542	6.27529	6.2779	6.33323
BSU01650	0.0473392	0.317795	0.125824	0.0650375	0.117465	0.0570708	0.0522456	0.0665123	0.174027	0.188158	0.216628	0.142252	1.48587	0.510577	1.11708	1.19539	0.00406443	0.548934	0.507263	0.299246	0.283327	0.23568	0.00802622	0.0133089	0.00189601	0.0468896	4.68497	4.69729	4.78069	4.9519	4.635	4.67123	5.63153	5.66094	5.49881	4.44581	4.43563	4.50113	4.71958	4.67391	4.47719	4.42657	4.77041	4.43753	4.56593	4.69727	6.9322	6.84644	6.96014
BSU01660	0.0431724	0.20062	0.0678933	0.0510888	0.101104	0.040179	0.0346456	0.0375086	0.172836	0.283987	0.146205	0.128411	0.835841	0.113489	1.02502	1.076	0.00460015	0.533365	0.360201	0.299625	0.332653	0.363345	0.00369776	0.0047804	0.00114551	0.0418374	4.73567	4.78914	4.92716	5.00871	4.6415	4.6881	5.5237	5.59216	5.46338	4.50152	4.47153	4.54203	4.73444	4.71312	4.37082	4.4077	4.70513	4.54446	4.62496	4.7752	6.87939	6.82521	6.83924
BSU01670	0.024916	0.347198	0.0343093	0.0494645	0.0754512	0.0330411	0.0373031	0.0148125	0.104123	0.0629709	0.122342	0.0750603	0.805293	0.134471	0.696661	1.09349	0.00417771	0.560904	0.597	0.340879	0.25109	0.30708	0.00769434	0.0106192	0.00243083	0.0396728	4.96255	5.19764	5.35777	5.2258	4.71533	4.79744	5.54598	5.62461	5.50397	4.73897	4.53309	4.46321	4.79659	4.78844	4.33269	4.36725	4.71793	4.79961	4.84973	5.06946	7.00423	6.88003	6.95335
BSU01680	0.0135677	0.103677	0.0441332	0.022486	0.0406375	0.040817	0.0372047	0.0208888	0.0977227	0.168127	0.0436388	0.0754048	0.368872	0.140768	0.613873	0.486597	0.00406824	0.453583	0.413277	0.184933	0.180728	0.20974	0.00509197	0.006151	0.00159271	0.0407941	5.06771	5.90999	5.60248	5.43136	4.93963	5.00616	5.61689	5.70359	5.55373	4.86604	4.68652	4.57189	4.68381	4.81582	4.27881	4.32152	4.66253	4.84944	5.02566	5.14571	6.92705	6.83449	6.92358
BSU01690	0.0958324	0.16785	0.0422156	0.0564355	0.101309	0.0197303	0.0600241	0.0235919	0.134997	0.120791	0.365542	0.18637	0.127961	0.677417	0.105142	0.261793	0.00321721	0.417366	0.384817	0.186531	0.244829	0.200472	0.0527126	0.0556522	0.0101947	0.0281975	6.0845	6.87267	6.54398	5.98796	5.64705	5.74639	5.84584	5.80463	5.70691	5.65723	5.52786	5.65215	5.39999	5.45981	4.45719	4.41104	4.86409	5.64088	5.61413	5.82645	7.19636	7.13383	7.11725
BSU01700	0.175211	0.180717	0.0390534	0.0412249	0.0341372	0.0133545	0.0534098	0.0151068	0.310908	0.0922455	0.199187	0.0904624	0.453771	0.300928	0.726588	0.477864	0.00258788	0.267663	0.15724	0.155558	0.132438	0.0413938	0.0916099	0.0927349	0.0154416	0.028407	6.39519	7.19417	6.82194	6.35095	6.02085	6.01063	5.89672	5.84625	5.70721	6.10215	6.27708	6.28275	6.17755	6.10854	4.7192	4.66014	5.28847	6.03851	5.848	6.1568	7.27105	7.28702	7.26635
BSU01710	0.1101	0.808272	0.182527	0.11331	0.253545	0.0592218	0.0484837	0.0231108	0.626058	0.335984	0.815597	0.25402	1.63285	1.91822	1.28275	1.19567	0.00422433	0.40736	0.290332	0.27732	0.354191	0.241217	0.0368415	0.0338988	0.00116859	0.0464012	5.3801	6.11915	5.77298	6.13605	5.77386	5.72576	5.7558	5.52265	5.44388	5.14634	5.61986	5.53303	5.48016	5.67437	4.50937	4.5503	5.07856	5.35388	5.41126	5.37098	6.38763	6.18329	6.23609
BSU01720	0.148957	0.169319	0.084635	0.0395063	0.0975143	0.0391116	0.136757	0.0328699	0.168951	0.107992	0.157563	0.102662	1.07801	1.73638	1.31909	1.3373	0.00779709	0.0093167	0.00672209	0.00752502	0.0099716	0.00687459	0.0335555	0.024845	0.641426	0.0458074	5.62626	6.28885	5.86587	6.56052	6.0476	5.88898	5.75325	5.49981	5.3487	5.47542	6.00636	5.76945	5.94512	6.12201	5.00358	4.78508	5.37904	5.88023	5.66534	5.76171	6.5332	6.51283	6.50271
BSU01730	1.63822	3.54537	0.672474	0.288995	0.557905	1.53979	1.43515	1.3064	3.33674	1.20361	1.28224	1.54066	0.0115659	2.62927	4.01248	0.814167	0.201811	0.00158637	0.00118239	0.00263782	0.00489845	0.00385833	0.00325514	0.00666402	0.778447	0.0343599	8.71812	8.58439	8.40041	7.99987	8.31772	8.19238	8.18866	8.18512	8.05259	8.95346	8.7846	8.90433	7.14695	7.92593	7.81795	9.19048	8.26651	9.33886	9.23068	9.29709	8.64786	8.68202	8.76764
BSU01740	0.734826	0.753319	0.315405	0.284574	0.660448	0.312093	0.175394	0.211699	0.6082	0.495827	0.314793	0.616083	0.55857	2.39486	4.27405	1.97551	0.0130694	0.0175232	0.00217879	0.0378176	0.083096	0.0612966	0.00315343	0.00458978	0.814567	0.0340788	8.67337	8.6147	8.42207	8.00994	8.35127	8.20384	8.27802	8.31235	8.12447	8.84921	8.68702	8.85032	7.18995	7.90244	7.78129	9.10751	8.01206	9.34825	9.036	9.14267	8.72341	8.66134	8.65467
BSU01750	0.081961	0.415837	1.60234	0.11352	0.109675	0.097703	0.050796	0.0880423	1.03821	0.144528	1.12554	0.125493	0.356164	0.639681	0.222208	0.717927	0.00446458	0.415737	0.104829	0.364059	0.00231499	0.001586	0.00171636	0.00113824	0.333119	0.0460566	8.11791	8.09083	7.89917	7.58808	7.49951	7.30355	7.447	7.16686	7.72304	8.15057	7.95691	8.11577	7.77564	8.09521	8.02845	7.62663	7.6883	7.3161	7.35036	7.33861	7.68636	7.62626	7.73289
BSU01760	0.516428	1.69482	0.722921	0.104832	0.0646331	0.131267	0.0614489	0.0376253	2.135	0.159664	0.781927	0.208382	0.0737188	0.541379	0.0888512	0.00498757	0.00456863	0.690748	0.28487	0.278398	0.352987	0.26319	0.0031107	0.00364572	0.97828	0.0476473	8.32089	8.15618	8.07373	7.65781	7.49648	7.43485	7.80908	7.56197	7.42343	8.30591	8.02149	8.26141	8.05063	8.24616	7.94505	7.56561	7.82257	7.24277	7.52011	7.55832	7.80786	7.7991	7.90073
BSU01770	0.117821	0.2714	0.295806	0.314879	0.199868	0.0867127	0.0609653	0.0258087	0.387946	0.217985	0.49118	0.233673	0.835001	1.83149	0.287572	0.318248	0.00796385	0.680827	0.266586	0.457362	0.180567	0.0481458	0.00748722	0.00539975	0.00163768	0.0496544	8.39476	8.24433	8.15777	7.58007	7.56637	7.8401	7.82268	7.58439	7.49506	8.32303	8.01967	8.28841	8.1026	8.32039	6.72948	6.7519	7.54556	7.57737	7.76126	7.70681	7.75177	7.69491	7.77467
BSU01780	0.764625	4.20358	0.461975	0.1782	0.106469	0.103995	0.0786662	0.0848503	1.60219	0.395551	1.73144	0.64347	1.6939	2.77192	0.830105	1.25939	0.0436619	0.00259456	0.00724877	0.456382	0.92119	0.00158838	0.00131133	0.00251633	0.20826	0.0536268	9.18874	9.23339	9.10091	9.41045	8.88578	8.60054	9.69844	9.60464	9.75611	9.18321	7.74131	9.35441	8.85577	9.27862	9.33651	8.59948	8.69394	8.37329	8.67157	9.03529	8.49472	8.37922	8.49993
BSU01790	0.0309332	0.346209	0.0810318	0.0673207	0.0967597	0.0336257	0.0353674	0.0171617	0.0781636	0.158855	0.118303	0.185362	0.668154	1.02167	1.26201	0.805951	0.00452326	0.365386	0.398432	0.447348	0.406832	0.264194	0.00105096	0.00144571	0.164696	0.0658022	7.88676	8.01243	7.74611	8.15226	7.72596	7.53511	7.73004	7.58202	7.59896	7.82484	7.1864	7.97787	7.16905	7.83002	7.6499	7.02724	7.27528	7.44887	7.57707	7.68199	7.75088	7.63289	7.75543
BSU01800	0.0446385	0.097277	0.123945	0.0417473	0.0454648	0.0157484	0.0177337	0.0241058	0.154325	0.075184	0.151855	0.0538483	1.02408	0.52212	0.243692	0.312344	0.00427949	0.305697	0.218173	0.294012	0.36263	0.0884187	0.0197203	0.0182904	0.00621167	0.0369159	6.00348	6.14462	5.84506	6.36916	6.01435	5.94638	5.41618	5.26995	5.17052	5.85226	6.33645	5.97467	5.32208	5.92202	5.4856	5.16694	5.55548	5.91341	5.87355	5.73046	6.46093	6.33793	6.44638
BSU01810	0.0124612	0.0599125	0.100226	0.0236319	0.0393684	0.0400699	0.0575349	0.0406711	0.0572053	0.104338	0.0969773	0.201023	0.516616	0.336564	0.0828944	0.404942	0.00506342	0.00156376	0.00132064	0.00164933	0.00191979	0.00175009	0.0156007	0.0132499	0.371397	0.0619752	5.04739	4.99958	4.98013	5.52774	5.08312	5.05112	4.96807	4.90503	4.83367	4.83698	4.93929	4.93598	5.1284	5.24743	4.80466	4.79078	5.15207	4.69753	4.76971	4.75038	5.2999	5.17059	5.21941
BSU01820	0.0601968	0.325988	0.0957136	0.0570328	0.100428	0.0587208	0.0504721	0.0755265	0.1557	0.138247	0.251096	0.239704	0.478147	0.217022	0.270677	0.0886681	0.00355988	0.838657	0.755594	0.889939	0.00105082	0.464798	0.0090058	0.00536668	0.236888	0.0474969	5.00979	5.09015	4.99414	5.44022	5.04848	5.07612	5.07431	5.06939	5.05095	4.83279	4.97647	4.95127	5.08577	5.1528	4.75635	4.74875	5.0451	4.71109	4.79076	4.82583	5.24497	5.22432	5.2008
BSU01830	0.10765	0.6647	0.474891	0.315074	0.389621	0.146607	0.12742	0.0884149	0.698003	0.288845	0.933115	0.576565	1.00124	0.00837619	0.462178	0.515952	0.00459706	0.00106958	0.00183746	0.00182774	0.00168059	0.775881	0.0180334	0.0185054	0.00186045	0.0345208	4.64379	4.61709	4.7401	4.63564	4.48891	4.54776	4.47083	4.56557	4.63924	4.67459	4.6921	4.61121	4.66792	4.65078	4.48004	4.42669	4.74256	4.56178	4.6758	4.65863	4.38411	4.39592	4.31794
BSU01845	0.0792662	0.110268	0.0312361	0.0479181	0.0899639	0.0388505	0.0196965	0.0315858	0.0794799	0.0969651	0.16351	0.219741	0.198932	0.786101	0.359016	0.865028	0.0040135	0.603984	0.0011635	0.0012957	0.00121277	0.558839	0.00926028	0.00946593	0.934775	0.0300432	4.89408	4.75046	4.76934	4.8006	4.61796	4.70066	4.59287	4.68752	4.73372	4.83418	4.90909	4.95619	4.84801	4.91518	4.86605	4.74936	4.93856	4.51061	4.65693	4.74941	4.59206	4.56633	4.60499
BSU01860	0.0474045	0.156321	0.0625537	0.117246	0.167577	0.0549906	0.036696	0.0423803	0.19333	0.130668	0.235832	0.267588	0.156427	0.535278	0.30366	1.08038	0.00342994	0.138389	0.489542	0.763655	0.744943	0.341796	0.487133	0.426503	0.00909598	0.0282685	5.31606	5.14987	5.18843	5.30227	5.04842	5.0152	4.89582	5.02303	4.96923	5.24483	5.35629	5.45263	5.19922	5.205	5.17837	4.95424	5.23294	4.9637	5.05709	5.03488	5.36792	5.28927	5.33001
BSU01870	0.0383683	0.0805803	0.0312549	0.0336719	0.0188851	0.0218976	0.0443698	0.0215855	0.071375	0.0249366	0.0787079	0.0582017	0.45076	0.00289388	0.188447	0.590472	0.00434139	0.166673	0.63456	0.907507	0.00106058	0.553444	0.582211	0.650671	0.237774	0.0286768	5.46731	5.30683	5.2883	5.31423	5.12498	5.17987	5.09234	5.08294	5.00653	5.23317	5.37637	5.52708	5.24131	5.38157	5.28947	5.14553	5.26659	5.03309	5.06928	5.11191	5.4465	5.4669	5.52811
BSU01880	0.00870103	0.0665738	0.0659293	0.0551771	0.120322	0.0738256	0.070763	0.0704042	0.146656	0.083134	0.0634321	0.103909	0.0299097	0.044245	0.454025	0.590971	0.00151768	0.0747435	0.62146	0.0011736	0.304412	0.306952	0.866918	0.792318	0.039361	0.0296799	5.45919	5.34957	5.33951	5.43075	5.22588	5.22841	5.08998	5.05663	5.01249	5.21758	5.48523	5.5641	5.33402	5.42005	5.28353	5.12418	5.26122	4.96364	5.01577	5.07334	5.4217	5.33263	5.38392
BSU01889	0.010765	0.189047	0.125417	0.104769	0.176659	0.107106	0.0901717	0.0775125	0.178732	0.168129	0.128246	0.175698	0.106617	0.910755	0.662166	0.606561	0.00180804	0.375162	0.643678	0.00100977	0.387883	0.359868	0.00129179	0.00479502	0.391663	0.0419795	7.47063	6.94658	6.63427	7.02948	6.6682	6.33985	6.32589	6.06584	5.64985	7.24348	7.48969	6.93988	6.31252	6.77936	6.62299	6.13289	6.55137	6.74336	6.72841	6.82222	7.99884	7.93355	7.97804
BSU01890	0.0178004	0.356347	0.164908	0.140565	0.202347	0.123008	0.100503	0.0798712	0.219752	0.290542	0.338538	0.33256	0.326918	2.28291	0.957098	0.658202	0.0022541	0.675581	0.713057	0.845942	0.613178	0.525638	0.00156187	0.0086738	0.743966	0.0534335	4.91288	5.00988	4.85932	4.98583	4.87653	5.02485	5.41885	5.41268	5.41739	4.51366	5.00558	5.01013	4.88488	5.16998	4.88066	4.79854	4.951	4.79198	4.79907	4.90383	5.25412	5.05604	5.28708
BSU01900	0.210301	0.425047	0.0440903	0.0835989	0.0798024	0.0385734	0.0225454	0.0259394	0.459297	0.511795	3.03751	1.67494	1.46252	3.33949	1.9784	1.81708	0.00253127	0.03939	0.00133197	0.00118462	0.00147228	0.00204415	0.001034	0.00201454	0.154575	0.0420269	4.39048	4.25697	4.38175	4.39543	4.20594	4.32187	4.41589	4.51004	4.57963	4.27208	4.33926	4.46339	4.51875	4.55804	4.36094	4.35882	4.81728	3.93957	4.28437	4.20801	4.22102	4.16541	4.23796
BSU01910	0.0143664	0.0539867	0.100105	0.0409546	0.115892	0.243858	0.0936583	0.243844	0.0217407	0.0170259	0.287028	0.47671	0.057518	2.11388	3.27357	1.46843	0.00434269	0.333921	0.237342	0.0959365	0.56849	0.405133	0.010377	0.0139555	0.00241634	0.0552652	6.34868	6.31813	6.24722	6.55991	6.35272	6.4072	7.31295	7.74164	7.49743	6.00998	6.42906	6.37705	6.32217	6.42113	6.82985	7.16118	6.32916	7.49278	7.3847	7.52604	8.26633	8.05477	8.35271
BSU01920	0.0694061	0.232414	0.0300968	0.069672	0.068982	0.0918681	0.0308472	0.021993	0.105711	0.0652679	0.282135	0.322096	0.16112	4.34809	3.78394	1.76381	0.00421539	0.492572	0.496364	0.00546827	0.0406604	0.196349	0.0035309	0.00729686	0.00170221	0.0433566	5.18991	5.2054	5.14365	4.90881	4.84529	5.39439	5.35322	5.587	5.40536	5.16023	5.23215	5.342	4.9511	5.07954	5.59233	5.77395	5.18315	6.27332	6.11148	6.02963	7.33283	7.10812	7.39563
BSU01935	0.00538894	0.0563553	0.0331621	0.042706	0.0573006	0.042048	0.0372547	0.0430957	0.0336322	0.0376682	0.278998	0.0901323	1.36067	6.39125	6.24806	4.54492	0.00623958	0.991892	0.0017964	0.145251	0.00365795	0.00295673	0.00423144	0.00820482	0.00181023	0.0405443	5.36585	5.29447	5.35547	5.05842	4.94157	5.03158	5.37635	5.69393	5.48514	5.26831	5.34174	5.40317	5.03951	5.15948	5.08728	5.03569	5.14018	6.36887	6.23451	6.23547	7.42287	7.14584	7.47227
BSU01950	0.0356734	0.200394	0.0559096	0.0483235	0.083947	0.0280357	0.0290331	0.0280113	0.0535875	0.102775	0.482397	0.174026	1.52764	5.65263	5.23097	4.21093	0.00826376	0.00138018	0.00289762	0.285034	0.00727523	0.00571711	0.00493198	0.00911277	0.00191824	0.0383143	5.45657	5.5169	5.41202	6.14406	5.87172	5.86738	6.5487	6.5524	6.38808	5.33348	5.27297	5.27647	5.06321	5.28743	4.98945	4.98772	5.0746	6.47719	6.31987	6.34532	7.64665	7.54518	7.86489
BSU01960	0.0328194	0.0996499	0.0489366	0.0417166	0.0666146	0.0921392	0.0350946	0.0265025	0.0679512	0.0510182	0.40578	0.174576	0.938826	5.2448	5.02994	3.92742	0.0032179	0.116247	0.939582	0.161846	0.00341356	0.00247283	0.0038638	0.0068727	0.00137007	0.0338648	5.35809	5.36679	5.30493	5.89838	5.60847	5.58269	6.39814	6.40457	6.18703	5.22711	5.11686	5.25183	4.89798	5.14328	4.9029	4.87418	4.92388	6.08985	6.03559	5.81634	7.40916	7.25524	7.49786
BSU01970	0.00884562	0.0778945	0.0472012	0.0428253	0.147307	0.022647	0.141289	0.0326676	0.0597932	0.0390591	0.177488	0.0552861	0.582045	3.65389	4.24251	3.54561	0.0053682	0.45014	0.591833	0.264535	0.958335	0.634336	0.00184702	0.00210102	0.0103802	0.0360876	5.46215	5.33381	5.28812	5.78203	5.53736	5.59161	6.39947	6.4632	6.17786	5.29198	5.17988	5.40129	5.0033	5.24094	5.11467	5.02654	5.14103	6.16324	6.05846	6.08328	7.57777	7.39939	7.59239
BSU01980	0.0234025	0.285263	0.187032	0.0544559	0.102444	0.0578897	0.0386855	0.0439007	0.184783	0.100524	0.450079	0.149398	1.01535	3.37349	3.82874	3.36443	0.00536511	0.47063	0.533189	0.153576	0.591633	0.394224	0.00289104	0.00488621	0.902664	0.0372102	5.41115	5.33017	5.25232	5.67504	5.41408	5.50788	6.32352	6.39406	6.18041	5.26631	5.20353	5.24382	4.93375	5.13035	5.00236	4.89613	5.03608	6.10384	5.9987	6.01594	7.53012	7.49939	7.44159
BSU01990	0.0436583	0.118089	0.0366164	0.0459017	0.122146	0.0366597	0.0401664	0.0284314	0.0429713	0.0732695	0.209892	0.116649	0.0990232	2.68789	2.91396	2.74699	0.00521781	0.366083	0.469066	0.47221	0.721941	0.623649	0.00252349	0.00380213	0.392728	0.0360672	5.55525	5.49525	5.37161	5.18465	5.18699	5.19795	5.25529	5.24	5.16104	5.42487	5.48238	5.53801	5.25865	5.44051	5.85986	5.85074	5.47028	5.58415	5.59533	5.54758	5.88587	5.70966	5.9109
BSU02000	0.089588	0.345346	0.0740329	0.0767642	0.0694443	0.0192294	0.0249927	0.0437987	0.154834	0.12021	0.536426	0.209302	0.363392	2.23096	2.0022	1.52779	0.00399661	0.221459	0.28782	0.670327	0.258108	0.141069	0.00365407	0.00719327	0.00156779	0.0419106	5.70935	5.55697	5.5125	5.49685	5.44805	5.42797	5.64154	5.64144	5.55975	5.53823	5.51573	5.65882	5.36367	5.5494	6.26258	6.21713	5.67957	5.69641	5.69591	5.69952	6.03459	5.95563	6.23179
BSU02010	0.0287255	0.122659	0.192585	0.0331834	0.0731289	0.102877	0.0534288	0.0333447	0.0565937	0.0414612	0.170158	0.095498	0.418788	2.17431	1.95702	1.37083	0.00255075	0.411387	0.652642	0.652255	0.807054	0.439187	0.00280874	0.00569664	0.00129521	0.0441155	5.88085	5.80784	5.68342	5.6649	5.5515	5.61922	5.76558	5.66793	5.54693	5.73739	5.66201	5.85683	5.5143	5.7937	6.45219	6.35081	5.85724	6.70709	6.85229	6.90168	6.94742	6.86469	7.1261
BSU02019	0.0297971	0.144297	0.136832	0.0765242	0.118268	0.0746986	0.0592667	0.0359037	0.092771	0.054892	0.176308	0.0848879	1.29512	1.73289	1.19722	1.0302	0.00338302	0.368426	0.577104	0.567214	0.770567	0.41061	0.0109266	0.0103833	0.658383	0.0410594	7.15964	7.07104	6.92326	6.78599	6.78366	6.90304	5.94601	5.86576	5.64985	6.8454	7.18913	6.98521	6.15275	6.76297	6.45928	6.06308	6.04587	6.69408	6.85569	7.12344	7.14992	7.36203	7.33299
BSU02030	0.0308686	0.165935	0.0810796	0.119865	0.160301	0.0465202	0.064374	0.0420495	0.128948	0.0683228	0.197275	0.0815603	2.12405	1.33747	0.476196	0.788291	0.00421529	0.325466	0.41519	0.395983	0.678924	0.335047	0.0190446	0.0150699	0.197134	0.0380034	5.59818	5.86331	5.51966	5.64512	5.38908	5.20966	5.70808	5.51013	5.28451	5.47305	5.71738	5.5837	5.44262	5.73373	5.44499	5.06826	5.65903	5.09909	5.20439	5.34985	5.81876	5.70663	5.80376
BSU02040	0.0143196	0.131217	0.290369	0.0876646	0.114753	0.156165	0.079417	0.0569479	0.0493148	0.0583763	0.772392	0.845549	1.58216	3.27002	2.36443	1.89501	0.00360614	0.426211	0.143548	0.0235069	0.417832	0.0712625	0.00234291	0.00150705	0.872967	0.0719961	5.183	5.42796	5.33526	7.0188	6.59716	6.39494	6.60438	6.55586	6.39793	5.11757	5.23045	5.11153	5.99109	5.96268	5.69058	5.64725	6.10066	6.67428	6.30252	6.25224	8.08584	7.90565	7.91564
BSU02050	0.0467584	0.0735249	0.467126	0.03423	0.0811704	0.038861	0.0387389	0.0371474	0.0247535	0.0421595	0.63356	0.130921	0.651698	3.18549	3.96458	3.42677	0.00382003	0.289233	0.14149	0.15563	0.230573	0.425357	0.0037553	0.00725874	0.00463577	0.12989	6.02562	6.32128	6.14279	7.16306	7.70282	7.14664	7.63144	7.71944	7.36176	5.84771	5.84461	5.71447	6.39857	6.51205	6.65353	6.42729	6.45111	7.94369	7.43912	7.66375	8.02194	7.76738	8.07433
BSU02060	0.0955296	0.222414	0.0822551	0.0565244	0.106703	0.0408519	0.0405434	0.0339278	0.161184	0.103118	0.301229	0.145946	0.391616	1.44264	0.30181	0.759842	0.00355048	0.299158	0.415945	0.389794	0.260059	0.309838	0.905085	0.591536	0.100954	0.0250838	6.74621	6.75227	6.47596	6.05678	6.07163	6.11384	5.80978	5.65638	5.71195	7.14141	6.92053	7.04152	5.84077	6.40723	5.37317	5.41252	5.18528	6.52417	6.29815	6.25818	6.81943	6.86584	6.85506
BSU02070	0.0266991	0.150972	0.0341898	0.0857346	0.107189	0.0237924	0.0232323	0.034131	0.0820898	0.0362476	0.064657	0.0555189	0.812865	0.458198	0.85506	0.353667	0.00425644	0.554209	0.517908	0.358693	0.601573	0.246708	0.00410921	0.00551082	0.0021536	0.046938	4.43269	4.30026	4.47331	4.41175	4.28396	4.41895	4.3094	4.53799	4.55673	4.53939	4.89417	4.60017	4.61329	4.63209	4.49258	4.47679	4.72135	4.18613	4.44295	4.51777	4.59388	4.55226	4.58122
BSU02080	0.010972	0.119104	0.0362727	0.0655786	0.11246	0.0225912	0.0268372	0.0328217	0.0894276	0.0448048	0.0636748	0.0454126	0.60185	0.891054	1.07052	0.199235	0.00415805	0.286619	0.339153	0.43837	0.428928	0.241905	0.00206783	0.00367141	0.703147	0.057292	4.33317	4.1787	4.35742	4.36205	4.22378	4.35008	4.27649	4.45979	4.52653	4.42567	4.62539	4.45514	4.56678	4.51567	4.28681	4.40388	4.69678	4.05389	4.3198	4.44843	4.29359	4.31223	4.15762
BSU02090	0.00531695	0.105527	0.0432291	0.0454226	0.129181	0.0222242	0.0387301	0.0315123	0.112723	0.0708832	0.0633983	0.0421773	0.390836	2.01449	1.3396	0.136396	0.00388324	0.496262	0.450056	0.45728	0.495565	0.251031	0.0062032	0.00459234	0.313387	0.0322641	4.59752	4.81764	4.73737	5.58679	5.17425	5.21439	5.5169	5.44038	5.31616	4.39363	4.5887	4.41745	4.75633	4.91378	4.39973	4.41758	4.78205	5.01147	5.03312	5.15612	6.06254	6.0526	6.15702
BSU02100	0.0255157	0.821958	0.173691	0.415	0.456355	0.0845606	0.225624	0.0984894	0.352598	0.264264	0.870423	0.699454	3.69877	5.64857	2.96583	3.65773	0.0039176	0.337648	0.266433	0.391229	0.34512	0.107694	0.993041	0.00178	0.436622	0.0474408	4.44324	4.39235	4.47689	5.04257	4.69537	4.71656	4.77731	4.81493	4.93502	4.42652	4.42011	4.49495	5.25446	4.82704	4.52028	4.56534	4.75846	5.74769	5.28313	5.4895	4.59897	4.64256	4.59286
BSU02110	0.131141	0.542972	4.0602	4.88284	3.98647	1.95065	2.15433	0.890786	3.99058	1.18302	3.93546	2.24106	8.81694	8.71758	6.12424	7.21805	0.00361346	0.475614	0.169363	0.0500895	0.127008	0.194097	0.00286945	0.00428125	0.835271	0.115776	4.75799	5.26815	5.20505	7.28432	6.23744	5.86313	6.85463	6.7458	6.58251	4.57203	4.78265	4.67487	7.6939	6.13294	5.36196	4.91585	5.9525	8.17977	8.20098	8.7348	6.04248	6.21568	6.29709
BSU02120	0.886249	0.998108	0.755778	0.482697	0.246185	0.167171	0.075124	0.0538281	0.542668	0.429799	0.429166	0.513394	0.256058	0.779702	1.18222	0.470457	0.00352846	0.276332	0.286955	0.446898	0.609526	0.533256	0.20982	0.00117338	0.406018	0.0218342	7.85925	8.19693	8.02519	8.10292	8.23278	8.31154	7.40389	7.32185	7.32117	7.67044	7.35142	7.478	7.21341	7.60757	5.89913	5.9029	6.03313	7.64785	7.36062	7.3632	8.15156	8.11117	8.10361
BSU02130	0.273688	0.624866	0.0866143	0.0943983	0.130753	0.103807	0.0317088	0.0187174	0.366324	0.246294	0.417326	0.187367	0.507031	0.341804	0.413166	1.08528	0.00462026	0.587388	0.0979017	0.932182	0.00143755	0.00141085	0.00155534	0.00176868	0.148595	0.201044	7.79151	7.54641	7.36704	5.73633	5.67266	5.7655	5.87911	5.66112	5.80862	6.53525	6.1379	6.53416	5.00997	5.24622	4.90296	4.77519	4.83916	8.06975	8.17665	8.33057	5.75595	5.97431	6.01617
BSU02140	0.160365	0.247003	0.0499591	0.0383807	0.0733254	0.0560351	0.0193453	0.0351162	0.255437	0.221562	0.134633	0.0846625	0.0628577	0.935919	0.499415	0.846881	0.0290345	0.00795863	0.00735187	0.00787386	0.0138273	0.00911406	0.168981	0.00246523	0.366894	0.183981	7.76246	7.51306	7.32615	5.51056	5.42846	5.51067	5.59146	5.30489	5.52724	6.4705	6.02382	6.47712	4.72152	4.87943	4.61162	4.61701	4.66978	7.81484	7.9426	7.92549	5.45286	5.61942	5.72687
BSU02150	0.00456219	0.114336	0.0378662	0.035268	0.154337	0.0393225	0.0715908	0.0450925	0.0311555	0.129705	0.070509	0.0727111	0.302677	0.624329	0.528948	0.556048	0.00395009	0.305924	0.334209	0.449077	0.465015	0.465335	0.801983	0.00271487	0.00162327	0.0540549	5.11926	4.92749	4.94797	4.75114	4.73232	4.893	4.52226	4.61606	4.64532	4.94857	5.15362	5.09029	4.9309	5.01156	5.26541	5.0249	5.03121	4.43965	4.66821	4.67122	4.60795	4.62892	4.45983
BSU02160	0.0232918	0.279824	0.443511	0.367237	0.69486	0.709349	0.790519	0.317027	0.634837	0.813061	0.388542	0.792412	0.754266	0.65465	0.632625	0.459946	0.0138298	0.882167	0.875642	0.00196804	0.882317	0.580032	0.00667132	0.48346	0.00177708	0.029787	5.59084	6.06562	5.86739	6.21488	5.88009	5.934	5.25396	5.17104	5.18207	5.62112	5.75674	6.03972	6.32023	5.89051	6.0295	5.89416	5.88875	5.19669	5.44657	5.57168	6.49992	6.4292	6.54982
BSU02170	0.0419696	0.227388	0.171658	0.317108	0.956195	0.286071	0.175044	0.134219	0.406968	1.74891	0.470781	2.13621	0.741574	0.366729	0.171457	0.814699	0.00347572	0.627707	0.634224	0.691752	0.844891	0.531127	0.024428	0.0202443	0.0157758	0.0373302	5.25711	5.5389	5.36366	5.45467	5.40862	5.44896	4.90711	4.95631	4.98089	5.36109	5.19152	5.31664	5.40036	5.40895	5.60845	5.50247	5.22191	5.08928	5.31765	5.34319	5.80972	5.71014	5.76131
BSU02180	0.0419313	0.144264	0.0664141	0.0801376	0.113401	0.0501581	0.100385	0.096483	0.142596	0.28455	0.190911	0.157864	0.500728	0.327227	0.0570332	0.275872	0.00470128	0.262668	0.422175	0.605669	0.00108092	0.851363	0.221067	0.619812	0.642172	0.0540711	7.42545	7.51161	7.16591	6.33584	6.33755	6.24265	5.97886	5.74868	5.35863	7.30228	7.02126	7.32836	5.73653	6.60662	4.7832	4.69283	5.32735	5.80739	5.96169	5.69613	6.99228	6.80514	6.84615
BSU02181	0.0677818	0.165068	0.0471429	0.0551224	0.0746269	0.0249446	0.054665	0.0490023	0.066975	0.0930524	0.10916	0.0723559	2.22125	0.793383	0.0724081	0.641416	0.00423393	0.14992	0.267844	0.557014	0.00103295	0.803789	0.0011059	0.463304	0.154508	0.0516867	7.75369	7.74007	7.56209	6.71771	6.72627	6.7141	6.40491	6.12648	5.80425	7.53795	7.37395	7.68714	5.97686	6.95197	4.81746	4.79937	5.62044	6.2058	6.21283	5.98316	7.29492	7.21573	7.25309
BSU02190	0.0936322	0.200648	0.0405031	0.0471687	0.0631193	0.0169162	0.0331453	0.0204516	0.0383854	0.0304852	0.0780964	0.0470647	3.94177	1.25954	0.122531	1.00696	0.00376658	0.106488	0.190876	0.534704	0.985	0.756215	0.00199074	0.419022	0.0122119	0.0484539	7.86326	7.81353	7.70343	6.87902	6.8888	6.9338	6.58046	6.29071	6.06648	7.61419	7.4966	7.81018	6.09599	7.08278	4.90636	5.01465	5.84206	6.38739	6.31575	6.13185	7.40644	7.38217	7.41807
BSU02200	0.0201717	0.231384	0.243381	0.105288	0.206106	0.141884	0.319336	0.171715	0.361096	0.168303	0.294882	0.223714	0.348914	0.771858	0.80162	0.51349	0.0764501	0.00434537	0.00175728	0.0122346	0.0412781	0.0275399	0.00140331	0.00164277	0.119253	0.0471653	6.74561	6.76549	6.57341	5.94851	6.06386	6.22627	4.82485	4.93535	5.03649	6.59915	6.66558	6.64345	5.77158	6.17974	5.19389	5.31718	5.14621	5.7822	5.92742	5.96228	5.85344	5.90136	5.9947
BSU02210	0.0450203	0.119377	0.0288309	0.0271447	0.0445927	0.0238319	0.0151288	0.0131223	0.0818618	0.112478	0.075076	0.0844582	1.10303	0.941044	0.596814	0.554468	0.00419083	0.325126	0.38171	0.39472	0.745782	0.474046	0.00101873	0.371163	0.603681	0.051483	5.57489	5.54448	5.38459	5.38056	5.2084	5.27646	5.05209	5.06325	5.08042	5.36564	5.51779	5.47945	5.21111	5.32591	4.58968	4.62368	4.9126	5.36944	5.28768	5.12621	5.80639	5.80893	5.66702
BSU02220	0.104261	0.28628	0.0358859	0.0281809	0.0243628	0.0269636	0.0464257	0.0234346	0.107462	0.060536	0.150533	0.0698652	0.926878	0.466397	0.400131	0.0357252	0.0106546	0.00146147	0.00114363	0.0019982	0.00209158	0.348589	0.00405772	0.00344802	0.0220951	0.0537486	5.4661	5.58868	5.37707	5.71916	5.38077	5.3622	5.16738	5.10195	5.11632	5.33233	5.44126	5.38272	5.43056	5.56257	5.02733	5.08312	5.26506	5.53389	5.5457	5.58034	6.04672	6.0848	6.09184
BSU02230	0.4542	1.82144	0.263741	0.102124	0.258297	0.0560059	0.0490981	0.0473098	1.0181	0.417413	0.722085	0.229979	1.43698	3.3889	1.85653	0.691356	0.105084	0.0227049	0.00239842	0.0345073	0.0579109	0.027178	0.00564104	0.00918217	0.00184513	0.0265295	7.021	7.21345	6.99298	6.55536	6.70546	6.88101	5.82216	5.64757	5.63254	6.73022	6.90409	6.6253	6.91004	7.30949	4.7155	4.69052	5.91782	7.0274	7.03623	7.17601	7.34465	7.23498	7.36628
BSU02240	0.106435	0.0967569	0.108147	0.082309	0.0598518	0.0477459	0.0632781	0.0311541	0.0778469	0.0523594	0.131215	0.161326	0.807593	0.422207	0.04955	0.442573	0.00287875	0.485002	0.507132	0.304033	0.0394715	0.171312	0.00472617	0.00679844	0.00108345	0.0341889	5.59448	6.1123	5.69185	6.73009	6.50488	6.47934	6.95456	6.66486	6.55323	5.47985	5.49675	5.60888	5.90801	5.84578	5.72185	5.77353	5.49917	6.84024	6.33995	6.51319	7.79931	7.71929	7.69208
BSU02250	0.0180664	0.110444	0.0306008	0.0405345	0.0175141	0.0093999	0.0330664	0.0177681	0.0562733	0.0235341	0.0832252	0.0423399	0.633755	0.576047	0.322032	0.183718	0.00337011	0.523974	0.598064	0.428963	0.422471	0.227017	0.00278387	0.00336083	0.742007	0.037112	5.6077	6.02427	5.68846	6.47725	6.46575	6.45435	6.99724	6.70831	6.58537	5.32116	5.31099	5.57472	5.60859	5.77531	5.6493	5.7019	5.45108	6.35312	5.98687	6.0834	7.54097	7.45027	7.58591
BSU02260	0.215058	0.874754	0.0440453	0.162668	0.0734382	0.0226755	0.0332424	0.0217471	0.201641	0.0564194	0.300903	0.151472	2.29911	2.12972	2.36022	2.32601	0.00288847	0.22501	0.451927	0.533675	0.00156538	0.00109819	0.264422	0.310142	0.0777436	0.0558133	7.06309	7.1635	7.10857	6.79606	7.01554	6.72574	6.61391	6.61279	6.16868	7.15864	6.96899	6.89867	6.47267	6.91933	7.26435	6.8928	6.39382	7.41994	7.24941	7.29483	7.16768	7.07876	7.14593
BSU02270	0.149087	0.692828	0.840752	0.340784	0.508229	0.209682	0.265839	0.0888457	0.567034	0.337211	0.453231	0.221971	1.51269	0.519833	1.12991	0.895416	0.0064913	0.625991	0.0230338	0.845227	0.00135714	0.00110695	0.00211187	0.0017327	0.493199	0.0557027	7.88278	7.78012	7.61448	7.11511	7.15448	6.96177	6.90259	6.76785	6.41409	8.1783	7.87461	7.86667	6.86044	7.30135	7.29854	6.9936	6.65267	7.00245	7.01633	6.77269	6.8472	6.75086	6.90357
BSU02280	0.787694	1.42386	0.491466	0.25123	0.120913	0.0976839	0.0412514	0.0436148	0.819891	0.192763	0.534019	0.195587	0.288033	0.145166	0.252265	0.441353	0.00524148	0.521649	0.25299	0.971801	0.00157626	0.00112318	0.00246684	0.00207518	0.0734611	0.0561753	7.89831	7.87403	7.79554	7.11948	7.35263	7.14749	7.05195	7.02954	6.80332	8.1053	7.89577	8.04744	7.2065	7.74899	7.6191	7.27951	7.06821	6.96164	7.06857	6.93613	6.73631	6.63952	6.75999
BSU02290	0.076383	0.643781	0.80691	0.309889	0.545093	0.276327	0.230529	0.0976198	0.892606	0.706071	0.721348	0.373688	0.776587	0.159917	0.00123676	0.110518	0.00420431	0.486055	0.425489	0.00122495	0.00181086	0.00105854	0.00931856	0.00895012	0.00166885	0.0528254	7.87211	7.70088	7.62492	6.94336	7.14174	6.97148	6.99378	6.80528	6.64182	8.08776	7.74634	7.86467	7.00197	7.66875	7.52721	7.13377	6.87854	6.96176	6.98515	6.91149	6.52575	6.41271	6.49689
BSU02300	0.0063955	0.0999371	0.0543107	0.0229716	0.0923335	0.103448	0.0639073	0.0462811	0.120581	0.118698	0.0904533	0.113863	0.709961	0.638122	0.0912446	1.43662	0.00402931	0.313744	0.433794	0.415591	0.649272	0.362608	0.37853	0.00292453	0.513117	0.0533767	5.60843	5.47846	5.35832	4.82081	4.75883	4.71753	4.8036	4.85819	4.8358	5.61105	5.88749	5.72005	5.0198	5.50758	5.1197	4.75354	5.18089	4.73713	4.7742	5.01968	4.69871	4.72783	4.61032
BSU02310	0.0150924	0.218854	0.239715	0.0777506	0.212095	0.216611	0.112138	0.0775018	0.201262	0.337474	0.291975	0.3144	1.00141	4.60078	4.23397	1.90844	0.00405999	0.279385	0.350606	0.0501438	0.37263	0.0875735	0.00103269	0.00208419	0.619425	0.0496589	5.61656	5.93261	5.78086	6.19231	6.06477	6.00978	6.48738	6.66687	6.56514	5.5858	5.75261	5.6428	5.2487	5.53853	5.10134	6.52992	5.58175	7.48049	7.06942	7.13198	6.85423	6.74486	6.99992
BSU02320	0.01269	0.117211	0.142323	0.027405	0.086288	0.0658047	0.0788665	0.0531215	0.0412547	0.0453127	0.0769303	0.0604065	1.46966	1.78903	1.62644	0.663766	0.339996	0.00286962	0.00204122	0.105734	0.00145668	0.00509462	0.00128945	0.00123443	0.518686	0.0337295	6.00882	6.18554	6.07799	6.0282	6.00568	6.15194	5.7198	5.72492	5.65885	5.81239	5.97276	5.91272	5.97732	6.19327	6.25273	5.94832	5.83743	6.54573	6.37666	6.361	6.20296	6.0711	6.26605
BSU02330	0.457992	0.794636	0.581027	0.171438	0.108275	0.100101	0.0540591	0.0498728	0.417457	0.124993	0.63208	0.560333	1.48648	3.56142	2.34563	1.72092	0.00297542	0.403146	0.245289	0.227833	0.0293709	0.265893	0.00262428	0.00253699	0.0848447	0.0569102	8.07721	8.0399	7.91288	7.6444	7.58445	7.61833	7.28314	7.01769	6.86572	8.14929	8.19239	8.10327	7.9353	8.03069	8.2687	8.07484	7.78344	7.65305	7.58739	7.63929	7.57419	7.63493	7.63793
BSU02340	0.0297132	0.102054	0.0256494	0.0401685	0.0645845	0.0279345	0.0188957	0.0231865	0.161644	0.535488	0.141241	0.0677783	0.279646	0.223587	0.399797	0.417787	0.0035633	0.442717	0.318585	0.280988	0.179489	0.317317	0.00325782	0.00517415	0.0010246	0.0300546	4.62615	4.78708	4.75429	6.18533	5.75256	5.72273	6.53547	6.52645	6.43906	4.31146	4.36947	4.37049	4.67774	4.66796	4.40385	4.41304	4.68173	6.00381	5.71933	5.71272	6.75365	6.91418	6.90139
BSU02350	0.0308248	0.128627	0.418215	0.596397	1.45645	2.0951	1.07486	0.849589	0.377986	0.946727	0.0961209	0.606362	0.380845	1.30712	0.864722	0.604929	0.00193504	0.129057	0.24092	0.0300596	0.380985	0.237161	0.00203136	0.0043151	0.192382	0.0242414	7.26462	7.07541	6.90191	5.69282	6.32062	6.33215	4.76359	4.8097	4.86332	6.71718	7.13115	6.70219	4.93339	5.36051	5.96956	6.88879	5.67604	6.2916	6.47324	6.34108	8.45331	8.29335	8.3806
BSU02360	0.198548	0.262457	0.163355	0.866064	0.598497	0.449977	0.435334	0.308123	0.416124	0.257958	0.377056	0.891674	0.380913	0.553703	1.31381	0.335108	0.317713	0.0822584	0.113293	0.0425514	0.411998	0.0467441	0.00295046	0.00618346	0.0833103	0.0229823	7.30525	7.0383	6.87697	5.66205	6.23847	6.28719	4.67549	4.76608	4.81575	6.60946	7.31382	6.56559	4.90453	5.26485	6.16442	7.08537	5.94134	6.2431	6.4639	6.42986	8.41638	8.24016	8.41431
BSU02370	0.0959124	0.511072	0.492965	0.158974	0.245035	0.136326	0.0924224	0.107576	0.645697	0.386008	0.874774	0.457616	1.64738	1.06931	1.02516	1.39281	0.00212275	0.139136	0.33732	0.299143	0.241602	0.34782	0.702766	0.00699583	0.0981159	0.0407546	6.94623	6.51243	6.25765	5.5423	5.55775	5.69633	5.61325	5.62418	5.49504	6.69242	7.46719	6.60807	5.39532	5.65544	5.43384	5.63409	5.55761	5.96845	6.11555	6.178	6.64791	6.51095	6.58984
BSU02380	0.0188424	0.0935077	0.108689	0.104731	0.130342	0.128921	0.0592097	0.0617916	0.193989	0.180378	0.272521	0.283453	0.228566	0.317896	0.467399	0.261501	0.00827281	0.00155015	0.00251445	0.00119847	0.00220555	0.00119797	0.00277538	0.00215444	0.737336	0.0541633	6.03235	5.79256	5.58252	5.17895	5.18104	5.26809	5.0799	5.22803	4.98849	5.99523	6.50213	5.87588	4.90719	5.14297	4.93236	4.81262	4.94637	5.14438	5.17399	5.20632	5.95129	6.16637	5.9206
BSU02390	0.0683093	1.03144	0.0285891	0.138862	0.0800693	0.025267	0.11975	0.0633352	0.437115	0.181504	0.972103	0.264474	0.322992	0.102636	0.561717	2.52677	0.00309279	0.421587	0.525933	0.103684	0.324631	0.160674	0.00804672	0.00257114	0.00159383	0.04843	5.38277	5.43463	5.29946	5.24668	5.39533	5.45388	5.40349	5.35301	5.2472	5.26691	5.67487	5.39437	5.32468	5.71043	4.75126	4.64073	5.12958	6.05831	5.52853	5.78121	7.51514	7.54269	7.54007
BSU02400	0.133569	0.0813134	0.0205071	0.0263185	0.0092895	0.0242315	0.016973	0.0186302	0.0426044	0.0317982	0.151573	0.034498	0.747194	1.95019	0.63977	0.737067	0.00169618	0.617365	0.404086	0.522328	0.830902	0.622638	0.164627	0.00566705	0.00185714	0.0287454	5.05049	5.19661	4.95974	4.80891	4.82782	4.94658	4.43702	4.55761	4.62223	5.09063	5.40323	5.12634	4.56381	4.84531	4.39203	4.36603	4.65223	5.25736	5.1203	5.1382	7.77421	7.00132	8.15619
BSU02410	0.192914	0.373626	0.0247205	0.0143444	0.0147377	0.0475841	0.195095	0.0127209	0.227153	0.0504958	0.369317	0.0999068	1.97036	2.77071	1.40182	2.07628	0.00331041	0.488154	0.474308	0.554894	0.9644	0.426657	0.333785	4.38863	1.82132	0.0310839	5.40909	5.90436	5.59702	5.60148	5.6402	5.56849	5.04128	4.90309	4.95786	5.37014	5.37024	5.47344	4.81108	5.71984	4.37427	4.41237	4.77553	5.56792	5.39434	5.51536	6.92862	6.73164	6.93601
BSU02420	0.0170407	0.0650317	0.0961131	0.0366209	0.106271	0.0814414	0.0687964	0.0846741	0.0543196	0.0412628	0.0771881	0.0660777	1.30694	2.34909	1.36904	0.863304	0.00432608	0.559342	0.580546	0.46639	0.385009	0.462113	0.797775	0.00595421	0.00305385	0.0325711	4.47847	4.35264	4.45431	4.52033	4.37988	4.49382	4.42518	4.56606	4.64993	4.33495	4.32744	4.42856	4.54101	4.57843	4.38555	4.4037	4.69331	5.97542	6.04463	6.05197	4.43994	4.45723	4.44327
BSU02430	0.00864044	0.0609755	0.0272543	0.0136424	0.0284546	0.0270593	0.0366489	0.0326812	0.0422952	0.053056	0.0382256	0.0469954	0.172155	0.11103	0.111029	0.584229	0.00762178	0.00486281	0.00444814	0.00283966	0.00281418	0.00232371	0.00213471	0.00245099	0.00590566	0.0379868	4.37416	4.2383	4.38345	4.47026	4.36532	4.37763	4.35105	4.51994	4.62119	4.30618	4.26188	4.33802	4.5515	4.54013	4.373	4.3701	4.66984	5.56732	5.82817	5.96162	4.38653	4.36105	4.35784
BSU02440	0.0928853	1.45533	0.176663	0.107726	0.732952	0.194855	0.566188	0.0999248	0.510072	0.926513	0.512856	0.401134	0.669701	1.53007	1.097	0.461128	0.00428672	0.228777	0.216728	0.235167	0.0190246	0.143452	0.0224136	0.0206248	0.00875746	0.0418961	5.90887	5.71654	5.63785	5.97788	5.81438	5.70647	5.6325	5.434	5.46976	5.59181	5.63951	5.5942	5.69803	5.98016	5.53039	5.33077	5.66744	5.18047	5.17472	5.29638	5.86599	5.84477	5.8362
BSU02450	0.0894389	0.431297	0.183282	0.0964033	0.249764	0.112552	0.072696	0.0751042	0.362624	0.297744	0.338069	0.163648	0.396209	1.28489	0.678682	0.292872	0.00461915	0.363266	0.409483	0.501788	0.52774	0.26958	0.00261464	0.0030219	0.80819	0.0439579	6.13581	5.92006	5.77134	5.85699	5.76846	5.77879	5.67354	5.52423	5.55361	5.8735	5.9602	5.8635	5.76267	6.07679	5.61591	5.41938	5.7262	5.16315	5.15246	5.3731	5.7862	5.78789	5.89623
BSU02460	0.0543999	0.142741	0.0217683	0.0295479	0.0339946	0.0459098	0.0321211	0.0169541	0.0558437	0.0449843	0.112002	0.0549371	0.709198	1.14565	1.12831	0.421631	0.00368809	0.241925	0.238424	0.259173	0.65294	0.517376	0.0101423	0.00316455	0.00206931	0.0354907	4.69413	4.63243	4.63349	4.65421	4.5585	4.648	4.6911	4.77221	4.82705	4.50346	4.49015	4.55095	4.5863	4.62881	4.35797	4.37853	4.7431	4.40035	4.61088	4.68909	5.1091	5.14949	5.24439
BSU02470	0.0132158	0.102157	0.120887	0.0391165	0.128426	0.172338	0.0703596	0.0828121	0.150835	0.190157	0.114445	0.155911	1.02219	1.03497	1.57794	0.749389	0.0449438	0.0528002	0.0507773	0.0387753	0.0187089	0.022271	0.00689754	0.0406528	0.837565	0.0347868	4.629	4.57786	4.53835	4.56494	4.52622	4.61802	4.57817	4.70647	4.8056	4.40133	4.46977	4.49956	4.54871	4.59069	4.41209	4.39715	4.71568	4.4121	4.51042	4.70029	4.90751	4.94639	5.11051
BSU02480	0.0424368	0.128606	0.0368385	0.0760577	0.200666	0.0721141	0.0612917	0.0512501	0.0729625	0.155733	0.102244	0.168759	0.462192	0.927491	0.644333	1.73185	0.0038477	0.0015589	0.0014327	0.00109436	0.747103	0.981787	0.00148679	0.229578	0.104627	0.038076	4.45409	4.31141	4.40304	4.52531	4.32194	4.51676	4.51509	4.6482	4.70401	4.32153	4.37759	4.44488	4.52166	4.54923	4.45531	4.40473	4.71263	4.24202	4.41208	4.53382	4.86919	4.82819	4.89355
BSU02490	0.121358	0.351772	0.139603	0.0823002	0.228322	0.119893	0.130906	0.181171	0.39901	0.334463	0.469018	0.229349	1.22283	0.19592	0.837822	1.90659	0.00948352	0.00432278	0.22973	0.429561	0.00323293	0.00214322	0.399971	0.82368	0.470512	0.0337645	4.41856	4.357	4.43059	4.60426	4.47878	4.52009	4.55492	4.65452	4.70547	4.21637	4.22185	4.29591	4.48255	4.4971	4.2739	4.32752	4.61133	4.38382	4.5692	4.72452	5.29329	5.34064	5.60918
BSU02500	0.136526	0.253208	0.0895263	0.0721937	0.185191	0.0704673	0.0813383	0.0986119	0.371184	0.354661	0.346689	0.533336	0.10371	0.328216	0.21782	0.638537	0.00428274	0.305732	0.50015	0.321844	0.369685	0.427589	0.154863	0.0578261	0.0685498	0.0492042	6.53996	6.32898	6.0428	5.73075	5.78975	5.88121	5.53184	5.47842	5.394	6.57342	6.799	6.64169	5.5129	6.10969	5.66258	5.36782	5.41615	5.88817	6.01939	5.9555	6.88254	6.86251	6.96481
BSU02510	0.0262848	0.226377	0.129336	0.0596236	0.091916	0.0655621	0.069706	0.0917466	0.168877	0.159954	0.25807	0.354612	0.855684	0.39858	0.568882	1.59507	0.00393717	0.930328	0.898815	0.706031	4.82425	0.356407	0.79312	0.00114557	0.467747	0.0320242	5.46761	5.14823	5.0868	5.39422	5.02603	5.16209	5.24631	5.32312	5.34034	4.7897	4.71739	4.88331	4.59891	4.66328	4.45706	4.44992	4.73506	5.3626	5.42042	5.45292	6.11044	6.03726	6.30801
BSU02520	0.0513671	0.135142	0.208653	0.177619	0.12975	0.128521	0.302606	0.163668	0.174601	0.151508	0.30537	0.495242	0.492461	0.220016	0.415459	0.896058	0.00441965	0.00191978	0.186074	0.262319	0.740062	0.372373	0.522561	2.87351	0.724649	0.0461432	6.82384	6.93894	6.72249	6.89735	6.81818	6.86305	7.23961	7.09966	7.01373	6.79716	6.64611	6.42457	6.84256	7.48684	7.01598	6.47745	6.92675	7.42781	7.24808	7.2164	7.35951	7.22073	7.38211
BSU02530	0.0158793	0.198655	0.0584212	0.0375144	0.160213	0.0462341	0.0620896	0.0707187	0.186546	0.0942636	0.140791	0.0741996	0.129238	0.0414514	0.262036	0.19705	0.00395759	0.978448	0.00121544	0.00115159	0.00126877	0.78633	0.00333265	0.00460145	0.00245384	0.0541034	5.99238	5.86889	5.72407	5.39646	5.53851	5.62013	4.94414	5.01981	4.9609	6.22443	6.09059	6.24398	5.25847	5.78751	4.93866	4.85222	5.10105	5.66304	5.74602	5.87908	6.34168	6.41386	6.73622
BSU02540	0.132667	0.284371	0.0554102	0.0626579	0.111556	0.0273828	0.021536	0.0316497	0.168282	0.083108	0.441162	0.214084	0.437733	0.412033	0.918686	0.848618	0.00347268	0.00149576	0.0017564	0.00172175	0.00113264	0.00150079	0.00238354	0.0474164	0.332519	0.0487748	5.66884	5.56831	5.37488	5.08093	5.27265	5.43373	4.69431	4.8526	4.84546	5.83727	5.77154	5.87788	4.9112	5.3454	4.64532	4.59299	4.82935	5.43411	5.5019	5.27724	5.98355	6.0332	6.13713
BSU02550	0.19987	0.256747	0.0655986	0.0491542	0.0793769	0.0191813	0.0205244	0.0194531	0.198128	0.0798113	0.498428	0.0991173	2.23455	2.2182	1.72646	2.19241	0.00394658	0.703137	0.36473	0.651465	0.739153	0.61156	0.00105947	0.00186423	0.320392	0.0422044	6.22599	6.13152	5.85531	6.23157	5.92311	5.78759	5.40841	5.18027	5.06492	6.00773	6.30443	6.02825	5.62611	6.30192	4.8783	4.7829	5.4718	5.34728	5.27112	5.40187	6.18107	6.0885	6.27235
BSU02560	0.0578974	0.149343	0.0628579	0.0288422	0.050629	0.0317548	0.0199163	0.0387397	0.196985	0.122442	0.177961	0.0570912	2.19824	1.97548	1.29782	1.94728	0.0041338	0.418388	0.351262	0.431114	0.598852	0.581511	0.00631222	0.00790767	0.59311	0.0425166	6.41763	6.33007	6.09941	6.2025	5.89568	5.69682	5.44793	5.39408	5.20661	6.38251	6.39164	6.14677	5.89831	6.43102	4.70642	4.77252	5.4512	5.41643	5.56536	5.50627	6.33883	6.29336	6.33893
BSU02570	0.14694	0.222523	0.0566602	0.0149912	0.0128617	0.0177546	0.0177836	0.0148958	0.325929	0.0410826	0.144865	0.024508	2.13079	1.52471	0.501785	1.49202	0.003868	0.610623	0.607988	0.850566	0.865975	0.576316	0.00497629	0.00483429	0.00189281	0.0407809	6.41733	6.34201	6.21591	6.08148	5.77052	5.90214	5.6022	5.49786	5.39612	6.25125	6.42857	6.26309	5.97653	6.50756	5.13079	4.99827	5.41049	5.50749	5.7635	5.68595	6.2026	6.17225	6.28994
BSU02580	0.145159	1.26944	0.0921186	0.46537	0.771349	0.108331	0.150293	0.0807728	1.5022	0.637634	2.23812	0.722509	2.09448	1.28199	0.0731503	1.24689	0.00396731	0.683196	0.48855	0.657116	0.646924	0.577607	0.0306821	0.0301694	0.00696022	0.0412508	6.1463	6.17688	6.01064	5.88891	5.76184	5.91525	5.50482	5.458	5.36179	6.1206	6.15021	6.0504	5.7643	6.10811	5.14237	4.9076	5.33546	5.63943	5.97352	5.70963	6.03332	5.96394	6.02356
BSU02585	0.0972557	0.951811	0.1969	0.690237	0.643724	0.182899	0.376979	0.143035	0.926588	0.355429	1.59265	0.525441	4.47233	4.66095	2.26194	3.29046	0.00406407	0.541826	0.373857	0.410918	0.437346	0.409333	0.0178578	0.0188752	0.00423266	0.0443207	5.22143	5.32837	5.22798	5.81005	5.55721	5.64975	5.37505	5.36561	5.2904	5.1593	5.3405	5.1876	5.68093	5.63133	4.79372	4.58424	5.06885	6.28092	6.39299	6.2129	6.27532	6.2305	6.38104
BSU02590	0.0385013	0.448747	0.277254	0.789379	0.384815	0.221689	0.527331	0.177001	0.221983	0.0732238	0.620961	0.223183	6.85018	8.03992	4.45073	5.33404	0.0041174	0.400456	0.310945	0.262313	0.322531	0.24106	0.00324512	0.00504113	0.00113226	0.0470165	4.48988	4.60708	4.59526	5.70198	5.16545	5.18284	5.16726	5.18756	5.14956	4.30345	4.68913	4.48208	5.56978	5.16088	4.44506	4.32619	4.81606	6.82165	6.68412	6.69565	6.51732	6.49706	6.73852
BSU02600	0.0211141	0.104386	0.0200741	0.0150602	0.0166346	0.0494014	0.00983503	0.0244034	0.0473877	0.0751074	0.0558321	0.0363246	0.749902	0.284964	0.90257	0.811736	0.00411307	0.450786	0.590744	0.430362	0.440892	0.398363	0.997738	0.00160075	0.664837	0.0375997	4.90603	4.83328	4.71055	4.64948	4.6495	4.74501	4.60634	4.67002	4.65874	4.76397	4.65013	4.81401	4.58873	4.78079	4.49531	4.43754	4.76303	4.6902	4.81672	4.89899	5.00822	4.99478	4.84044
BSU02610	0.153391	1.70879	0.518541	0.894749	0.862585	0.130625	0.31178	0.103558	0.77892	0.728418	1.70187	1.46872	0.760707	1.05569	1.38111	0.891757	0.00401128	0.439747	0.450899	0.535319	0.524033	0.24196	0.0378472	0.0316534	0.00392182	0.0498086	5.84665	5.93643	5.81163	6.38166	5.97753	5.83061	5.48181	5.33582	5.18486	5.64406	6.02134	5.8933	5.87061	6.17373	5.11534	5.02763	5.44565	5.39348	5.28228	5.16412	5.73564	5.54998	5.66357
BSU02619	0.0987927	0.968699	0.348997	0.46825	0.475797	0.117399	0.193944	0.0842349	0.463244	0.415216	0.953096	0.766835	0.790912	0.94528	0.716234	0.587288	0.00343544	0.782025	0.943016	0.788049	0.829882	0.442451	0.0218455	0.020906	0.00336446	0.0493971	4.46495	4.39974	4.42495	4.5139	4.35386	4.46542	4.32221	4.43439	4.56961	4.42797	4.57912	4.57547	4.68751	4.75585	4.35821	4.44713	4.75048	4.05062	4.33121	4.37564	4.1693	4.22569	4.14543
BSU02620	0.0266263	0.228604	0.123997	0.0417499	0.0890084	0.104173	0.0761065	0.0649118	0.147568	0.102013	0.204322	0.0649531	0.813781	0.686249	0.0513611	0.28282	0.00293914	0.0011243	0.00143513	0.97253	0.00107545	0.642942	0.00584368	0.00763321	0.00229331	0.0481873	4.50091	4.42175	4.51554	4.54011	4.40816	4.52737	4.51989	4.6047	4.67466	4.46426	4.58597	4.54191	4.71273	4.72635	4.37639	4.39127	4.72445	4.14241	4.40619	4.48628	4.28607	4.28361	4.23099
BSU02630	0.108398	0.272062	0.0418533	0.0668834	0.215847	0.10572	0.195476	0.221604	0.280499	0.306986	0.289132	0.202719	0.0165851	0.106452	0.413173	0.283557	0.00354437	0.487114	0.54261	0.421407	0.392848	0.332257	0.0070042	0.00418227	0.993246	0.0410696	4.50376	4.3162	4.4383	4.5111	4.40907	4.53908	4.43635	4.63866	4.66531	4.38313	4.46316	4.48081	4.57854	4.65533	4.37579	4.39788	4.76236	4.12758	4.39515	4.41748	4.28467	4.39726	4.14185
BSU02640	0.0108057	0.213367	0.0387634	0.0426582	0.170987	0.0251978	0.055838	0.0445289	0.0510578	0.0919315	0.0714142	0.0756148	0.306412	0.474793	0.610566	0.58013	0.00374384	0.553167	0.597877	0.541485	0.345202	0.283033	0.00117894	0.00450414	0.00140402	0.0495841	4.34857	4.30893	4.40074	4.43378	4.36083	4.45068	4.34983	4.58805	4.55248	4.33258	4.34108	4.38244	4.51517	4.52192	4.2736	4.29908	4.59628	4.17499	4.22856	4.33942	4.30153	4.36548	4.0475
BSU02650	0.20467	1.38858	0.564381	0.286075	0.726816	0.448941	0.475913	0.254146	1.27954	0.721972	1.40902	0.732486	0.446746	0.0466773	0.551106	0.49237	0.00433366	0.549518	0.427546	0.287491	0.146877	0.282543	0.015723	0.013484	0.00220099	0.0548089	5.59515	5.83397	5.57475	6.66108	6.12745	6.12628	6.13113	5.97427	5.95876	5.46116	5.75583	5.56998	5.9521	6.10411	5.94835	5.82284	5.92982	5.87273	5.87439	5.89082	6.59947	6.54764	6.54079
BSU02660	0.0857332	0.373196	0.210927	0.212849	0.324409	0.144964	0.114184	0.12213	0.443435	0.284877	0.513781	0.276864	0.731039	0.915449	0.496511	0.583282	0.00455641	0.894652	0.669423	0.79383	0.379594	0.592718	0.0149857	0.00607573	0.304148	0.0441017	5.73912	5.84276	5.63846	6.19358	5.98681	6.044	5.54325	5.4608	5.48337	5.58653	5.84037	5.81217	5.77685	6.20335	5.95417	5.79136	5.67567	5.89579	5.74572	5.84195	6.33264	6.252	6.27078
BSU02670	0.0259507	0.220933	0.136792	0.0558983	0.0782734	0.0456561	0.0457159	0.0651418	0.227572	0.0790381	0.0668508	0.058632	0.0586685	0.36917	1.25359	1.32422	0.00597522	0.241258	0.941049	0.478887	0.48081	0.500169	0.00439739	0.00653587	0.745483	0.0492481	6.69066	5.93224	5.61898	4.88059	5.01584	5.16913	4.9215	4.96749	4.92682	6.88035	6.33299	6.84709	4.91932	5.24233	5.4556	5.02884	4.93887	5.66565	5.9657	5.63938	6.69551	6.57493	6.73543
BSU02680	0.0999191	0.29964	0.213726	0.124895	0.246989	0.102524	0.061512	0.0778395	0.357016	0.26261	0.286434	0.197133	0.270882	0.786133	1.84581	1.94255	0.00313416	0.588628	0.00177941	0.00146798	0.00141699	0.00130683	0.00317464	0.00544439	0.187511	0.0497734	6.77399	5.86368	5.47591	4.92981	4.93005	4.84707	4.69146	4.76869	4.80475	6.99158	6.34476	6.66365	4.74287	5.20652	5.51275	5.11606	4.95106	5.7093	5.69973	5.81137	6.88873	6.81011	6.90915
BSU02690	0.115625	0.439359	0.123141	0.0446602	0.0583031	0.0407687	0.0233102	0.0462708	0.175951	0.0771406	0.211266	0.0675468	0.0145019	0.418874	0.521086	0.047621	0.00476563	0.424316	0.4424	0.296088	0.328955	0.200417	0.0129033	0.0156098	0.00465893	0.0619545	4.83471	4.91846	4.88632	4.95949	4.91379	5.07672	4.59784	4.62536	4.65656	4.7133	4.83923	4.84987	4.99027	5.21769	4.60022	4.58444	4.93314	6.01574	5.6239	5.76456	5.00191	4.94809	4.93048
BSU02700	0.286299	0.313012	0.0271829	0.0192987	0.0194144	0.0442966	0.0839048	0.02907	0.105157	0.0898039	0.359792	0.0518498	2.25874	5.77676	3.41949	1.15006	0.0045492	0.298528	0.412831	0.345911	0.566065	0.641232	0.00537941	0.00620288	0.00147115	0.0352238	6.33916	6.25132	6.12799	5.0342	5.60671	5.74275	4.26733	4.43865	4.4933	6.42638	6.83757	6.92823	5.19019	5.88105	4.37748	4.49201	4.92839	7.73849	7.71224	7.68664	7.56534	7.60164	7.56935
BSU02710	0.0239552	0.261456	0.033561	0.0837151	0.102272	0.0422223	0.0806622	0.0172777	0.146216	0.0984687	0.151712	0.103354	0.698992	2.36145	2.11546	0.772052	0.00483404	0.737181	0.841419	0.665586	0.742018	0.865068	0.185306	0.863016	0.0411102	0.0114316	5.26287	5.2984	5.10779	4.48106	4.71103	4.8009	5.08196	5.12668	5.2136	5.43689	5.59512	5.45536	4.72759	5.06267	5.25498	5.25453	4.89596	6.26363	6.38042	6.00443	5.66046	5.75344	5.37082
BSU02720	0.156519	0.352946	0.0637517	0.0390086	0.0466584	0.0196725	0.0149622	0.0350459	0.150813	0.11234	0.263452	0.0722054	0.517005	0.868955	0.376494	0.541482	0.00427296	0.297945	0.00148719	0.0020887	0.00235812	0.00167504	0.00653136	0.0100389	0.00163366	0.0492674	8.00153	7.61358	7.3412	5.98128	6.29113	6.05523	5.64543	5.43613	5.32072	8.11319	8.08638	8.2273	5.79802	6.92358	6.29503	5.72616	6.08049	6.93318	7.10745	7.01377	7.25353	7.1559	7.25787
BSU02730	0.127687	0.967232	0.111294	0.07828	0.144067	0.0819116	0.0493382	0.0241803	0.27763	0.273658	0.477522	0.113255	1.49178	1.63365	1.30831	1.42851	0.00594448	0.00398031	0.00385783	0.00385371	0.0040723	0.00213886	0.00579524	0.356107	0.787535	0.0485592	6.07365	6.27872	6.04274	6.20772	5.99524	5.97544	5.65982	5.45114	5.33457	6.20374	6.15227	6.15144	6.14692	6.36395	5.1074	5.16882	5.5929	5.71724	5.68705	5.70146	6.00113	5.98674	5.84172
BSU02740	0.155461	0.42364	0.0807471	0.0605567	0.0383552	0.0394591	0.0341565	0.0241726	0.328462	0.0661889	0.418283	0.0746443	1.93828	2.49395	1.07355	2.45848	0.00460776	0.317015	0.206685	0.461287	0.483937	0.252583	0.0010954	0.00120388	0.00183989	0.0471376	6.36148	6.50589	6.28787	6.48077	6.28822	6.22948	5.87759	5.59331	5.52135	6.293	6.47478	6.42432	6.37668	6.67065	5.68997	5.65095	6.03843	5.8565	5.87203	5.85752	6.22266	6.0959	6.24822
BSU02750	0.0409726	0.114107	0.0229718	0.046271	0.0652926	0.0125856	0.034546	0.0215557	0.135461	0.0592233	0.117947	0.085267	0.464586	0.167813	0.503141	1.04531	0.00329366	0.606643	0.808885	0.00101708	0.799889	0.73629	0.00133485	0.00393913	0.00271706	0.0492931	6.30853	6.26126	6.01501	5.11243	5.2695	5.46789	5.36197	5.27609	5.31464	5.98886	6.3168	5.93753	5.30461	6.01088	5.01164	4.91081	5.22429	4.94263	5.1311	5.16163	5.71727	5.56557	5.72681
BSU02760	0.0191012	0.169441	0.0811167	0.0464555	0.152413	0.0329746	0.135144	0.0395533	0.254484	0.115612	0.122752	0.0810218	0.185663	0.191279	0.323047	0.846445	0.00379682	0.620735	0.651208	0.647239	0.767032	0.383787	0.00220824	0.916032	0.216604	0.0509636	6.17881	6.22925	6.04359	5.00774	5.41195	5.70046	5.44963	5.46274	5.55191	5.95014	6.14317	5.87327	5.2638	5.94265	5.02133	4.89771	5.12604	5.06191	5.32378	5.25774	5.62535	5.47121	5.61803
BSU02770	0.0115074	0.228974	0.139262	0.04664	0.220557	0.0533636	0.235391	0.0575509	0.373507	0.172001	0.139072	0.0767766	0.0889859	0.269494	0.253289	0.704381	0.00418801	0.456702	0.285214	0.419902	0.604932	0.335979	0.0028141	0.00359611	0.0708887	0.0337768	6.04181	6.29127	6.14207	6.84637	6.56719	6.46235	6.65191	6.53168	6.42132	5.5835	5.92934	5.73134	6.24079	6.50544	5.54221	5.64203	5.71242	6.13872	6.08285	6.2612	6.74073	6.67117	6.89241
BSU02780	0.0766877	0.233965	0.0327009	0.0299893	0.0485231	0.0517821	0.0313047	0.0282716	0.0584472	0.0515087	0.551474	0.197827	0.347377	1.69215	1.00997	0.418707	0.00435383	0.411292	0.488337	0.395099	0.445444	0.217088	0.0012573	0.0015957	0.918752	0.00559746	5.05018	5.01388	4.97697	4.47487	4.61577	4.73239	4.97808	5.06951	5.07592	5.52809	5.72199	5.74985	4.651	4.82547	4.56113	4.58754	4.81734	8.39072	8.85254	8.6241	8.44561	8.45691	8.19451
BSU02785	0.0474692	0.248679	0.124534	0.0832669	0.156873	0.134816	0.158928	0.0570792	0.178176	0.103739	0.407957	0.181367	0.322551	0.923309	0.643522	0.391173	0.00465387	0.266223	0.31088	0.367614	0.641015	0.425287	0.0028064	0.00274281	0.894665	0.0196021	5.19224	5.26868	5.17093	4.86186	5.1191	5.0906	5.33991	5.36432	5.45831	5.45578	5.48503	5.55575	5.03669	5.11861	4.70769	4.84644	4.88677	6.9416	7.17018	7.11884	7.06592	7.06118	6.99959
BSU02790	0.0182507	0.284461	0.216367	0.136545	0.265222	0.21785	0.28655	0.0858868	0.297905	0.15597	0.264441	0.155376	0.297725	0.154472	0.277077	0.382508	0.00485623	0.153049	0.133423	0.35178	0.836585	0.633486	0.00435549	0.00622255	0.870578	0.0363481	5.4869	5.54848	5.39709	5.48805	5.62242	5.69482	5.80292	5.78458	5.8407	5.41176	5.34708	5.36166	5.42237	5.69064	5.06915	5.22596	5.06302	5.49248	5.48782	5.61358	5.68622	5.66545	5.74967
BSU02800	0.0918296	0.512188	0.050757	0.029288	0.139666	0.0433913	0.201663	0.0290403	0.163491	0.135046	0.523198	0.137753	0.488786	0.600832	2.16595	0.960627	0.00431276	0.364983	0.531851	0.544432	0.472663	0.457076	0.00382367	0.0312096	0.0069618	0.0399677	5.93459	5.5788	5.43853	5.94608	5.42239	6.19581	5.94668	5.98716	5.78741	5.96113	5.7759	5.94221	5.4063	6.41639	6.03211	5.42775	5.58577	6.37014	6.53051	6.7653	5.76074	5.78995	5.686
BSU02810	0.0273612	0.290608	0.0259996	0.0527058	0.0400496	0.00792364	0.0559317	0.0149219	0.0912735	0.0502666	0.217745	0.0697482	0.410965	0.906893	1.19306	0.657044	0.383056	0.00132034	0.00102096	0.0015042	0.367236	0.608636	0.0101599	0.428887	0.00118753	0.0457376	5.68636	5.6045	5.40079	5.38675	5.2138	5.17653	5.15451	5.09017	5.01279	5.63932	5.87409	5.68249	5.37489	5.77076	6.18357	5.85104	5.71992	5.48448	5.47624	5.57943	6.11365	6.07061	5.98312
BSU02820	0.204816	0.537345	0.127682	0.416165	0.252342	0.11656	0.148959	0.102969	0.537148	0.097874	0.964282	1.06586	0.180111	0.170289	0.444997	0.954923	0.00123121	0.0060214	0.00471453	0.00614984	0.627979	0.00286435	0.388784	0.364006	4.14153	0.0568445	6.95805	6.78737	6.59119	7.28244	6.97016	7.00285	6.71493	6.44856	6.30831	6.83478	7.06844	6.79266	6.87851	7.17608	6.72087	6.34881	6.81644	6.85889	6.70863	6.81072	7.52278	7.44506	7.44772
BSU02830	0.0467173	0.109115	1.00233	0.263969	0.289319	0.072337	0.0976051	0.0500476	0.214686	0.103037	0.185874	0.115777	2.94498	3.05846	2.09471	3.21282	0.0032111	0.00129812	0.00123411	0.00121393	0.00161793	0.997894	0.30129	0.0357777	0.00709554	0.0352264	4.84775	4.62121	4.69113	5.01605	4.6125	4.67936	4.52487	4.6304	4.66069	4.83728	5.0111	4.86723	5.48707	5.07123	4.60192	4.47897	4.84239	5.87721	5.57889	5.85249	4.53634	4.49793	4.57613
BSU02840	0.0422616	0.121913	1.00807	0.432677	0.243699	0.0692384	0.0312521	0.0315838	0.241098	0.099955	0.21722	0.120763	5.70985	5.94663	3.74442	5.22952	0.0039003	0.404313	0.402761	0.395488	0.468267	0.290423	0.00321305	0.0198891	0.00309736	0.0361847	4.83004	4.63503	4.6381	5.01023	4.61796	4.69411	4.57878	4.65404	4.74435	4.81683	4.93893	4.90764	5.43989	5.04634	4.6598	4.53901	4.90273	5.59396	5.17369	5.34985	4.56011	4.53747	4.54429
BSU02850	0.0151989	0.0672716	0.311892	0.0461146	0.121184	0.0448083	0.0408203	0.0603282	0.627794	0.15194	0.106689	0.0712008	0.458935	2.45798	0.918125	1.21404	0.00589571	0.0234299	0.980393	0.00158219	0.715167	0.924563	0.0093291	0.00607964	0.0023309	0.0326525	5.94957	5.63718	5.5179	5.48161	5.12668	4.91994	4.89697	5.05468	4.7994	5.73969	5.70119	5.70579	5.0141	5.23317	5.27547	5.07694	5.12695	6.02077	5.98972	5.97603	7.2896	6.95572	7.28921
BSU02860	0.0137119	0.452895	0.174609	0.13734	0.36494	0.111866	0.137597	0.0523242	0.296066	0.237382	0.194417	0.193888	0.468641	2.05727	1.70343	1.39955	0.0057342	0.206499	0.899731	0.854386	0.913292	0.800983	0.00229962	0.00117328	0.483764	0.037942	7.06903	6.50473	6.26014	5.47743	5.2894	5.06811	5.06168	5.06684	5.00732	7.29257	6.53937	6.61195	5.24937	5.91655	6.35031	5.92194	5.94268	5.50543	5.6916	5.69249	6.35017	6.35516	6.52326
BSU02870	0.0178586	0.147427	0.145773	0.181169	0.193375	0.0820172	0.0811106	0.0526415	0.155429	0.171263	0.173772	0.211207	0.594776	2.19905	1.79954	1.53157	0.0065298	0.151821	0.565841	0.615471	0.59903	0.651478	0.00183326	0.00104494	0.319503	0.0417741	7.16055	6.39058	6.23824	5.55019	5.33187	5.35322	5.31097	5.33952	5.27952	7.28335	6.59899	6.83508	5.50532	5.91789	6.25364	5.80792	5.68835	5.77518	6.19569	5.94	6.40946	6.41483	6.38938
BSU02880	0.0412661	0.141708	0.122772	0.0563088	0.102139	0.0435088	0.045391	0.0458536	0.0909329	0.10242	0.120848	0.127665	0.94813	2.62759	1.90612	1.75081	0.00404503	0.637229	0.681547	0.715161	0.573835	0.409934	0.0707994	0.0038878	0.00570148	0.0944198	5.70013	5.4028	5.06677	5.47293	5.04854	5.01653	5.138	5.07668	5.00118	5.36492	5.45302	5.43539	4.72237	5.20057	4.49701	4.46047	5.01828	4.65454	4.66336	4.71065	5.98603	6.05224	5.94601
BSU02890	1.44331	2.10334	0.533175	0.613469	0.379146	0.23001	0.113043	0.106597	0.831353	0.206707	1.78932	0.713048	3.02355	5.63013	4.47386	3.71415	0.00631817	0.00562501	0.00825329	0.00943271	0.0144803	0.0090901	0.0122199	0.0278605	0.00864637	0.0554921	8.98909	9.02374	8.97149	8.9478	8.81965	8.85234	8.27766	8.03584	7.87803	8.84496	9.03282	8.84899	8.61189	8.99019	8.38398	8.52919	8.22391	9.19663	8.97388	9.17791	8.89577	8.95316	8.99078
BSU02900	0.808178	6.57036	0.318781	1.33594	0.58729	0.148487	0.204827	0.062376	4.33633	0.400143	4.65889	5.99173	1.88856	5.12505	3.29968	3.32223	0.00709394	0.0173108	0.0208217	0.0232039	0.0395999	0.0223453	0.0140438	0.027742	0.00780122	0.0488923	8.86064	8.90437	8.75858	8.73811	8.6997	8.74852	8.28221	8.22941	8.22716	8.69089	8.80231	8.8184	8.48825	8.90988	8.26786	8.29616	8.18497	8.91393	8.75196	8.80111	8.56789	8.54193	8.82585
BSU02910	0.541675	2.39727	7.61093	1.69779	3.89873	4.6623	1.5018	0.484198	6.86901	2.62815	6.67898	4.29026	2.2191	4.84572	3.47575	3.39993	0.0214722	0.0853755	0.104894	0.153197	0.244322	0.139138	0.0864928	0.161863	0.0534525	0.0538634	8.90133	8.96215	8.90675	8.86605	8.83184	8.89135	8.53757	8.56086	8.48514	8.85352	8.82444	8.81573	8.6869	9.03322	8.47387	8.52907	8.26756	8.8885	8.81202	8.99012	8.73844	8.72568	8.89182
BSU02920	0.328874	1.8229	2.83742	1.5673	2.63872	1.71921	0.604571	0.371003	4.28813	2.48442	6.43379	4.21535	1.12164	3.38842	2.74971	2.328	0.00337795	0.00562227	0.00641461	0.0112279	0.0173061	0.00663224	0.0143214	0.0339775	0.00834213	0.0607139	8.90018	8.92159	8.84686	8.8459	8.87498	8.83492	8.48517	8.60655	8.56042	8.88841	8.85561	8.84723	8.49741	8.75146	8.30343	8.31024	8.0187	8.9505	8.81208	8.88517	8.71195	8.81331	8.83155
BSU02930	0.15954	0.723945	1.89384	0.41716	1.43287	2.05495	0.462052	0.134214	1.50971	0.434594	0.925091	0.966018	0.684523	3.24263	2.6823	1.55601	0.00435342	0.49255	0.745915	0.421307	0.808512	0.775266	0.00303035	0.00519151	0.00166303	0.0586985	7.58877	7.51822	7.44926	7.69283	7.56304	7.66347	7.27676	7.35236	7.18689	7.55842	7.49169	7.40185	7.13853	7.64107	7.34272	7.01495	6.86897	7.5827	7.53364	7.66375	7.83647	7.88721	7.97877
BSU02940	0.405221	0.955321	1.47292	1.09128	2.75247	1.18472	0.724829	0.365485	2.05289	0.683974	1.66051	1.51452	1.72026	4.68941	3.37349	2.92574	0.00381319	0.206675	0.114311	0.407467	0.475755	0.0602584	0.00297077	0.00440766	0.0019761	0.0535205	7.67107	7.70889	7.52893	7.6847	7.78218	7.80157	7.46934	7.51069	7.39718	7.49464	7.61644	7.61994	7.31571	7.72763	7.37175	7.0098	7.13483	7.68769	7.55269	7.86257	7.91687	7.98376	8.07002
BSU02950	0.0568932	0.367345	0.0720776	0.179427	0.300665	0.12105	0.11195	0.0279009	0.395622	0.246777	0.880742	0.354432	0.204931	0.11667	0.725632	0.128333	0.00457787	0.218532	0.292541	0.288289	0.210026	0.271481	0.00288211	0.00467383	0.00147084	0.0643491	6.01852	5.96965	5.81144	5.17943	5.40018	5.53627	5.20132	5.26449	5.34107	6.2501	6.18593	6.26455	5.63036	6.02878	6.45777	6.45689	5.60247	7.33341	7.4862	7.2465	6.8938	6.61047	6.63186
BSU02960	0.0166057	0.0928431	0.0199493	0.0638969	0.0671374	0.0153207	0.0436247	0.019819	0.0469411	0.061925	0.0891076	0.170931	1.8122	1.44345	2.23574	2.51769	0.0028247	0.588538	0.65552	0.649264	0.616665	0.312474	0.0182195	0.0215706	0.00778007	0.0636752	4.54324	4.45673	4.4778	4.27623	4.21031	4.31398	4.20771	4.3633	4.38046	4.50686	4.5511	4.5546	4.41524	4.4648	4.24378	4.27105	4.60262	4.03996	4.22892	4.26027	4.19494	4.20259	4.0398
BSU02970	0.0163612	0.141621	0.525354	0.0902172	0.247568	0.218148	0.122441	0.103815	0.739152	0.389775	0.231661	0.956822	0.0311261	0.145178	0.0673744	0.842804	0.00393351	0.20448	0.370353	0.256813	0.136857	0.15552	0.00111813	0.758606	0.283017	0.0771713	6.87102	6.68776	6.39569	6.78338	6.39864	6.36491	6.65659	6.53903	6.10543	7.12575	7.01562	6.86421	6.04833	6.63818	6.89924	6.21022	6.58154	5.73607	5.93961	6.11677	7.43717	7.37659	7.44954
BSU02980	0.476767	1.66838	0.420888	0.0790993	0.111569	0.0410061	0.0526504	0.0719215	0.600239	0.236492	0.740418	0.302881	2.13447	3.57642	3.75169	2.79447	0.0178107	0.00458672	0.00208029	0.00704445	0.0114951	0.00704084	0.0012765	0.644446	0.170173	0.0512144	8.1563	8.21105	8.09109	6.41201	6.42267	6.97694	7.09602	6.79021	6.83898	8.52522	8.45117	8.33113	8.38189	8.81732	9.35706	8.29447	8.19423	7.25967	7.60875	7.56589	7.44287	7.19356	7.50726
BSU02990	1.02874	1.64231	0.721582	0.160624	0.20436	0.0948214	0.0536579	0.0805263	0.702631	0.356264	1.17592	0.327206	2.65881	3.22779	4.28665	3.20302	0.00870158	0.834525	0.415021	0.00156573	0.00297243	0.00166439	0.0044867	0.00488604	0.628757	0.0552861	8.15381	8.06888	7.93206	6.37681	6.70115	7.46106	7.20852	7.00323	6.93948	8.49197	8.32448	8.31875	8.28451	8.55608	9.0302	8.16437	7.77216	7.39481	8.0282	7.76622	7.18987	7.07258	7.31814
BSU03000	1.16908	3.00683	0.645886	0.351612	0.282182	0.111049	0.0725384	0.0950161	0.637067	0.56031	1.06141	0.560838	2.15611	2.84424	3.6543	2.6231	0.00631265	0.278934	0.601579	0.741767	0.00107771	0.701048	0.0170956	0.0175945	0.00175235	0.0561442	7.86356	7.77994	7.73528	6.22417	6.83505	7.52532	7.01218	6.82539	6.93686	8.34918	8.19615	8.21468	8.33836	8.61945	9.07159	8.17395	8.01394	7.72922	8.16415	8.12957	7.02138	7.02352	7.14199
BSU03010	0.0828201	0.265003	0.0290449	0.0895007	0.086275	0.0596099	0.0458684	0.0173897	0.201826	0.0718537	0.233179	0.0709334	1.93	2.79375	2.83874	1.61301	0.00383683	0.395228	0.412123	0.164463	0.0247302	0.017652	0.0255476	0.00892997	0.00678228	0.127638	4.72549	4.80812	4.73391	4.82542	4.91682	5.02849	5.18001	5.13482	5.00246	4.59685	4.82795	4.67675	4.83637	4.94413	4.59192	4.51481	4.7904	6.04705	5.33118	5.40647	8.1977	8.17746	8.18553
BSU03020	0.0787972	0.211766	0.0547892	0.0567792	0.100897	0.214002	0.0272859	0.0183113	0.249702	0.190941	0.317519	0.193679	1.71762	2.7356	1.87371	0.760781	0.00389258	0.355019	0.385787	0.11877	0.425264	0.276265	0.0153736	0.00827173	0.00154533	0.0353129	4.59807	4.71269	4.55607	4.52961	4.63591	4.89057	4.86067	4.87332	4.99341	4.4034	4.36953	4.49925	4.61862	4.58996	4.38621	4.3886	4.7183	5.70531	4.99551	4.97868	7.79409	7.82693	7.73956
BSU03030	0.0719665	0.360954	0.156858	0.0906123	0.155559	0.0947245	0.0672023	0.0618457	0.544096	0.246729	0.313369	0.141992	1.32078	0.102017	0.708097	0.502062	0.00412622	0.27013	0.187065	0.408921	0.667646	0.311323	0.00622719	0.00293983	0.277275	0.0400582	6.66131	6.72954	6.04741	6.8962	6.44955	6.28816	6.20283	6.0066	5.94903	6.13905	6.37733	6.48567	5.1204	6.09033	4.77369	4.82165	5.4128	5.59759	5.9714	5.86957	7.24698	7.28781	7.54298
BSU03040	0.0852793	0.2048	0.249118	0.183119	0.354946	0.0935724	0.0786487	0.0575182	0.156897	0.126056	1.64968	1.55893	1.04837	1.44547	2.54848	1.45378	0.00426606	0.376434	0.0636948	0.27468	0.292891	0.308389	0.0093017	0.00885403	0.522654	0.0346557	6.81353	6.52359	6.23156	7.50851	6.87479	6.93598	7.13615	7.13046	7.11076	5.92387	5.45812	5.69596	5.40018	5.51043	5.01715	4.84931	5.17242	6.08489	6.24738	6.38432	7.18132	7.34766	7.44972
BSU03050	4.30538	7.94072	8.46715	5.78409	7.48058	0.711022	1.17324	0.545547	4.90308	7.17352	6.25	5.09583	0.928443	1.45793	0.991717	0.756038	0.00687927	0.1158	0.750981	0.155999	0.439506	0.148919	0.00237818	0.793149	0.117687	0.507563	8.00414	9.95599	9.96299	7.43872	6.8652	7.33195	8.34396	8.39316	8.07866	9.25991	8.29937	9.96104	9.0851	7.55507	7.8662	7.16027	6.225	9.68351	9.64097	9.93617	4.91382	4.84566	4.82692
BSU03060	8.333	6.22111	6.09724	6.00845	3.47265	2.05621	2.48482	2.72427	7.28814	4.15544	7.29747	4.28843	0.491003	1.66683	0.601128	0.425588	0.00348903	0.712076	0.00102178	0.00121821	0.00137504	0.729178	0.00157278	0.00164704	0.344958	0.976232	7.63686	9.80509	9.67308	7.30192	7.00735	7.44741	7.11496	7.44167	6.51167	9.09376	7.33086	9.41866	7.80639	6.8366	7.11004	6.66153	5.40671	9.31216	9.23335	9.59698	4.68913	4.67234	4.63367
BSU03070	0.0918064	0.166454	0.0630259	0.0797186	0.101904	0.0309589	0.0266335	0.0463168	0.225824	0.11243	0.369624	0.19504	1.04584	2.88847	2.93935	2.67959	0.00154236	0.00344781	0.00236278	0.00676661	0.0109922	0.00918732	0.00365573	0.549892	0.00138636	0.0554797	7.06758	6.56318	6.32336	5.7387	6.1812	6.30897	4.74222	4.84464	4.87906	7.48882	7.35324	7.528	5.12118	5.93925	4.91084	4.89959	4.91662	6.43087	6.76317	6.29542	7.48701	7.30897	7.42431
BSU03080	0.0163261	0.113429	0.176131	0.079177	0.123699	0.0299488	0.0452156	0.0308881	0.242986	0.164958	0.210558	0.150921	1.49871	1.24999	0.525619	1.201	0.0038071	0.270678	0.597019	0.0011681	0.00116857	0.656235	0.00157569	0.00135291	0.8798	0.0463318	6.42734	6.09412	5.83948	5.68147	5.55672	5.50491	5.13114	4.9757	4.9372	6.58209	6.89585	6.50879	5.54946	6.25561	5.49493	5.31985	5.54055	5.23405	5.14135	5.35027	6.35186	6.38651	6.42655
BSU03090	0.0329035	0.424196	0.235283	0.201555	0.246601	0.122037	0.131125	0.0438064	0.290575	0.192329	0.333443	0.213605	2.37483	2.43209	1.93569	3.80475	0.00492834	0.152936	0.446401	0.584573	0.769475	0.335494	0.00187511	0.00157886	0.292834	0.0424397	6.05473	5.71363	5.49417	5.16784	5.12444	5.17835	4.97772	4.93073	4.87827	6.16435	6.32202	6.12413	5.19916	5.62921	5.22286	5.09252	5.10904	4.90182	4.92993	4.89384	5.85926	5.74896	5.87749
BSU03100	0.0145606	0.0793075	0.0768244	0.0898351	0.0876402	0.0515384	0.0494003	0.0420187	0.165739	0.121897	0.104906	0.149626	1.95783	1.54472	1.1071	1.98577	0.00378217	0.00107919	0.0019851	0.00232087	0.00255987	0.00239112	0.00359985	0.00390679	0.00190253	0.0441962	6.16941	5.70338	5.66861	5.22762	5.21399	5.10724	5.11444	5.06355	4.91424	5.8383	6.24075	6.10295	5.47385	5.70442	5.30432	5.14584	5.26311	4.84454	4.97658	4.97184	6.10723	5.99481	6.02217
BSU03110	0.0367206	0.516563	1.05441	0.0864115	0.1519	0.162404	0.0714122	0.0548638	2.39207	1.23281	0.955192	0.799293	1.13704	0.52558	0.278517	0.166788	0.00374787	0.336901	0.395163	0.437502	0.460406	0.151554	0.234417	0.00139262	0.528675	0.0454805	4.20914	4.07509	4.30578	4.33898	4.17506	4.3212	4.22531	4.36276	4.47051	4.18366	4.25284	4.24518	4.48765	4.52854	4.3336	4.36585	4.62017	3.92661	4.17559	4.23247	4.08957	4.10477	3.94454
BSU03120	0.0171301	0.343247	0.0479675	0.0447598	0.1915	0.0387591	0.0559117	0.0372905	0.093354	0.207946	0.134606	0.154291	0.0689102	0.358658	0.446489	0.405292	0.00368211	0.376967	0.514598	0.720744	0.620044	0.310839	0.00151808	0.00425517	0.935495	0.0496938	4.28247	4.14875	4.3096	4.3192	4.21237	4.33746	4.25628	4.40985	4.46844	4.35673	4.26807	4.35617	4.48922	4.43792	4.26118	4.29695	4.63504	3.93497	4.21297	4.23708	4.23957	4.1773	4.1216
BSU03130	0.502217	1.66451	2.04747	0.671883	0.897954	0.22679	0.31538	0.287115	1.73167	3.14084	2.41374	1.92644	3.95246	4.23362	1.94125	3.01195	0.00311544	0.445339	0.362595	0.206231	0.00176796	0.882426	0.00138082	0.00594129	0.00150341	0.0589828	8.66378	8.57372	8.31941	7.80857	8.02153	8.25323	7.74746	7.46336	7.27378	8.24408	8.64566	8.67416	8.76809	8.9707	7.1095	7.30814	7.82805	7.99861	7.98597	8.06356	7.94027	7.8894	7.87508
BSU03140	0.0732216	0.208751	0.0413451	0.0265333	0.0157176	0.0246615	0.0265281	0.0112688	0.115017	0.0439835	0.124763	0.042472	1.17747	0.664856	0.170529	0.569387	0.00434157	0.304284	0.345467	0.24665	0.40922	0.27068	0.00542296	0.00796485	0.002668	0.0448374	5.39017	5.47058	5.20954	5.74149	5.58268	5.50436	5.29221	5.13859	5.09536	5.09227	5.45963	5.37052	5.33438	5.64439	4.74399	4.70247	5.15036	5.27359	5.25037	5.24442	5.70193	5.67188	5.5785
BSU03150	0.0272435	0.0970704	0.0644151	0.0780812	0.103482	0.0205116	0.0287237	0.0342819	0.1573	0.0695471	0.148098	0.0743968	1.29521	0.816831	1.50424	1.48425	0.00364766	0.160549	0.206458	0.544834	0.40532	0.195566	0.0185599	0.020325	0.00165338	0.0518894	6.53559	6.60428	6.33034	6.68433	6.41897	6.26134	5.83012	5.59982	5.42188	6.4157	6.61457	6.59769	6.31101	6.60917	6.31867	6.30053	6.01485	6.32055	6.2364	6.29173	6.43984	6.35588	6.4525
BSU03160	0.0169461	0.131832	0.0356502	0.0571884	0.0930767	0.0276839	0.0652596	0.028355	0.0850207	0.11534	0.128515	0.0849442	0.754569	0.457079	0.291706	0.898159	0.00346719	0.187803	0.384551	0.473913	0.433303	0.0719581	0.00186035	0.00157897	0.63828	0.0651652	5.08415	5.07651	4.98219	5.19163	5.12025	5.23606	4.81155	4.92636	4.91071	4.688	4.94081	4.8171	4.95516	5.10922	4.53046	4.52579	4.8486	4.46714	4.60633	4.61787	5.2457	5.29328	5.32765
BSU03170	0.0252082	0.0783029	0.0334523	0.0329842	0.0586887	0.0248035	0.0251526	0.0589549	0.105998	0.0707542	0.120072	0.0548212	0.794313	1.08935	0.979919	0.0613663	0.00288336	0.249993	0.335566	0.456305	0.554447	0.518868	0.00388067	0.0279092	0.00676757	0.0369714	6.03126	5.97911	5.6509	5.38317	5.06565	5.05057	4.81374	4.79166	4.72357	5.97399	6.32456	5.68376	4.79817	5.24434	4.38967	4.43682	4.82203	5.31458	5.14226	5.04439	6.31294	6.30561	6.35554
BSU03180	0.0243537	0.201362	0.121422	0.0822185	0.185267	0.118404	0.118761	0.0567289	0.169958	0.0753328	0.144493	0.114064	1.96426	3.06755	2.07191	0.949951	0.00237466	0.479525	0.453142	0.838464	0.00114381	0.714942	0.659807	0.0376507	0.0118445	0.0352843	6.32018	6.31104	6.1002	5.50049	5.24863	5.34721	4.89764	4.95674	4.89911	6.1101	6.37672	6.03177	4.98081	5.52573	4.2913	4.37125	4.81399	5.46299	5.59666	5.55763	7.24462	6.58482	8.04747
BSU03190	0.101172	0.145264	0.0320472	0.0762835	0.149077	0.123237	0.0980479	0.0252537	0.143907	0.0663556	0.2785	0.132172	1.09248	1.87623	0.889188	0.420315	0.00281389	0.321638	0.459823	0.441714	0.651574	0.308922	0.00127956	0.00254212	0.75476	0.0366316	5.93289	5.73248	5.71898	4.70331	4.71127	4.93426	4.55996	4.69074	4.66622	5.89541	6.06027	5.79463	4.76282	5.12476	4.39949	4.41419	4.74335	5.30877	5.51349	5.40787	6.58152	5.87783	7.48398
BSU03200	0.105198	0.335644	0.0891549	0.0634682	0.175835	0.0802012	0.0588688	0.0490689	0.271559	0.267288	1.20299	1.83784	0.229644	1.0428	0.111778	3.60362	0.0035553	0.50441	0.331554	0.0409461	0.35936	0.317478	0.653193	0.663932	0.724719	0.475685	4.40345	4.3801	4.51274	5.53338	4.91373	4.8825	8.3558	8.43824	8.09427	4.34684	4.43648	4.41351	4.71594	4.7465	4.38555	4.39333	4.68764	7.53214	6.60064	6.75258	9.13059	9.29774	9.28177
BSU03210	0.150032	0.118257	0.0754079	0.061432	0.173502	0.101119	0.0512482	0.0613835	0.148487	0.185358	1.31008	2.52412	0.314965	1.04097	0.345612	2.30934	0.0035645	0.110585	0.287718	0.18171	0.571745	0.361511	0.385807	0.0165784	0.428079	0.133224	4.39818	4.51736	4.53623	5.44022	4.92762	4.88451	8.54321	8.73724	8.51157	4.35018	4.46025	4.41685	4.74784	4.82474	4.39694	4.39915	4.6955	6.77618	6.6075	6.80654	9.20722	9.40271	9.35356
BSU03220	0.0633331	0.221232	0.221796	0.0677791	0.0987473	0.124953	0.125569	0.0575839	0.570654	0.355289	0.779722	0.666825	0.421187	0.205437	0.237525	1.13102	0.00353835	0.174883	0.337098	0.253419	0.284195	2.32062	0.00419524	0.00821934	0.00203889	0.0413691	7.2141	7.02606	6.87351	5.86111	5.84247	5.8854	7.78547	7.86778	7.46213	6.97083	6.90816	6.7565	5.24998	5.81452	5.49469	5.32816	5.18687	6.31231	6.53573	6.35749	8.8805	9.07129	9.02534
BSU03230	0.259271	0.607645	0.253972	0.157786	0.118527	0.0767591	0.0482194	0.0355223	0.263797	0.135405	0.322594	0.25802	1.89788	2.26407	2.10858	2.05426	0.00359668	0.330526	0.381192	0.244311	0.139791	0.102613	0.0141465	0.00794329	0.00450904	0.0540724	6.69351	6.96646	6.56777	7.43143	7.00129	6.78132	6.73023	6.55993	6.32696	6.0675	6.72428	6.35041	6.05888	6.60431	5.03667	5.08549	5.91867	6.62493	6.48283	6.40479	7.99041	8.04459	8.03473
BSU03240	0.0536355	0.388232	0.0658716	0.166403	0.109222	0.0629327	0.0374706	0.0225397	0.299234	0.0802899	0.345205	0.245605	1.55964	1.49792	0.00270741	1.20968	0.00386784	0.206617	0.460547	0.375016	0.375288	0.28168	2.09812	1.95025	0.522332	0.0389557	6.90553	6.55796	6.35983	5.18781	5.32708	5.59082	5.10515	5.03718	5.03697	7.00141	7.17075	6.96221	5.85459	6.21379	5.58221	5.40452	5.52665	5.25016	5.49723	5.42664	5.55296	5.54883	5.4397
BSU03250	0.0255201	0.115658	0.305282	0.0828155	0.11175	0.0824057	0.0307108	0.0515906	0.257489	0.103505	0.16619	0.0854094	1.01841	0.546851	0.502031	1.07377	0.00641118	0.0012041	0.00336079	0.00281699	0.00344011	0.00541694	0.00382808	0.00457593	0.465995	0.0397524	7.15042	6.68983	6.47287	5.16183	5.34467	5.49192	5.09204	5.02303	4.94766	7.09353	7.48629	7.16319	5.74435	6.45912	5.90659	5.7318	5.58547	5.14825	5.44979	5.17344	5.8187	5.58855	5.76883
BSU03260	0.0405417	0.106267	0.0322562	0.0430047	0.0596873	0.0326573	0.0205574	0.0255093	0.0991836	0.061613	0.0956974	0.0864044	0.40847	0.832374	0.988016	1.07404	0.00302766	0.289355	0.381835	0.306178	0.321902	0.27585	0.00438789	0.0120233	0.003437	0.0809813	5.42619	5.45366	5.19025	5.25906	4.86398	4.90793	4.66912	4.67068	4.68165	5.42675	6.02085	5.38023	4.71437	5.10273	4.39591	4.3855	4.85287	4.63946	4.60087	4.7336	5.78274	5.80602	5.78581
BSU03270	0.442151	0.384176	0.453219	0.215065	0.20814	0.148411	0.153083	0.0643358	0.235972	0.124741	0.867884	0.373704	0.055054	1.1179	1.31505	1.075	0.00428077	0.105501	0.0488536	0.427902	0.474262	0.182378	0.00938956	0.00801174	0.00250518	0.198373	8.09371	8.54146	8.50544	7.25919	7.03405	7.03986	5.97012	5.87111	6.01186	8.19044	8.20949	8.10636	5.46906	6.20505	4.76029	4.82942	5.07253	6.20944	6.4076	6.55722	7.70935	7.13723	7.22233
BSU03280	0.181028	0.288905	0.127477	0.161798	0.123732	0.101898	0.0792349	0.047521	0.172355	0.0991597	0.152855	0.0648648	0.857136	0.915493	1.40337	1.521	0.00371386	0.27603	0.584864	0.157781	0.212812	0.296688	0.00365284	0.00672833	0.00171276	0.0967978	5.74282	5.47864	5.47494	6.80516	7.38551	7.60347	7.5782	7.51987	7.66963	5.84334	5.6403	5.79797	6.95352	6.96254	7.31629	7.10848	7.19346	7.46529	6.91016	7.18146	6.35738	6.24406	6.19425
BSU03290	0.153993	0.536201	0.59176	0.353729	0.460798	0.274991	0.216031	0.234125	1.13351	0.153179	0.246398	0.173418	0.278002	0.0255576	0.624266	0.174998	0.0035908	0.181244	0.406017	0.15855	0.214806	0.335915	0.00879552	0.00798333	0.00120546	0.146622	6.6436	6.85139	6.90512	7.04137	8.01127	8.36591	8.47261	8.31831	8.41229	6.73028	6.70493	6.64448	7.69863	7.7564	7.87281	7.31487	8.0958	7.83422	7.39574	7.81757	6.53708	6.48342	6.54618
BSU03300	0.0828473	0.301822	0.848377	0.0582808	0.0966903	0.0903897	0.0736499	0.0704323	0.682187	0.114134	0.289999	0.0616485	0.282448	0.246531	0.305602	0.439225	0.00253609	0.399448	0.495463	0.139006	0.475095	0.439589	0.00635322	0.00275357	0.00278805	0.413837	5.25165	7.00678	6.88959	6.38567	7.52172	8.1169	8.3371	8.34474	8.44243	6.55624	4.78143	5.39116	7.88782	7.73339	7.70686	7.0303	8.18222	7.08165	7.13221	7.88207	5.10104	5.01516	5.01567
BSU03310	0.017287	0.330172	0.038682	0.0583449	0.0896386	0.0139851	0.11291	0.0231872	0.0778315	0.0507669	0.14257	0.0688528	0.610332	0.0477882	0.110174	0.604483	0.00340451	0.544328	0.683727	0.368027	0.529966	0.180424	0.0062343	0.00601668	0.0010489	0.0263212	4.26955	4.17925	4.33824	4.34645	4.29507	4.44631	4.33192	4.49072	4.54713	4.27633	4.24454	4.31084	4.54677	4.55543	4.38403	4.42748	4.71677	4.35119	4.4944	4.6017	4.35149	4.31793	4.27052
BSU03320	0.262306	0.53696	0.040719	0.12158	0.365186	0.0381896	0.0909457	0.0746613	0.390971	0.178949	0.968636	0.594806	0.177439	0.213703	0.201541	0.00563575	0.00368032	0.578832	0.658176	0.286875	0.579042	0.343628	0.00262684	0.00419918	0.483865	0.0278582	4.29253	4.23017	4.34995	4.34202	4.24932	4.40099	4.22671	4.42096	4.47482	4.29696	4.30106	4.34803	4.58175	4.59749	4.33166	4.40582	4.67576	4.4471	4.51667	4.58759	4.26127	4.27663	4.19351
BSU03330	0.0200669	0.371736	0.0555976	0.0388132	0.140618	0.0611698	0.082031	0.0313023	0.545181	0.221747	0.228976	0.154752	0.240167	0.0706353	0.839445	0.739496	0.00379327	0.348323	0.525394	0.284404	0.477683	0.251073	0.00684576	0.011062	0.00136874	0.0475475	5.24486	5.18764	5.03601	4.87622	4.90256	5.02794	4.7115	4.80162	4.85299	5.24968	5.27109	5.28357	4.9993	5.19244	5.17286	5.19345	5.07131	5.57561	5.50663	5.50476	4.69173	4.67622	4.60911
BSU03340	0.039746	0.105275	0.0181897	0.0103409	0.00792559	0.0144791	0.00937456	0.0149402	0.0731213	0.0349737	0.128933	0.0245061	0.806029	1.88651	0.669707	0.72118	0.00333962	0.332834	0.471973	0.50737	0.380502	0.26411	0.0017641	0.017805	0.00637498	0.0265413	4.29168	4.2232	4.32817	4.55814	4.31806	4.41003	4.34911	4.51247	4.51341	4.2921	4.28195	4.30513	4.53597	4.47154	4.5087	4.4188	4.66771	4.25879	4.27454	4.45709	4.66039	4.44626	4.59177
BSU03350	0.00544635	0.0447887	0.0359854	0.0191836	0.0385517	0.0580567	0.0285816	0.0508324	0.0654208	0.0418659	0.0438871	0.0360197	0.420073	2.34713	0.180033	0.910561	0.00364603	0.391122	0.609207	0.378852	0.556888	0.415572	0.00155381	0.00920867	0.00469461	0.0393882	4.28986	4.18682	4.35462	4.51129	4.34239	4.44716	4.42239	4.56824	4.60558	4.2904	4.31076	4.32728	4.55216	4.58857	4.62119	4.52391	4.78248	4.1636	4.28552	4.44752	4.64111	4.57403	4.56842
BSU03359	0.00796563	0.88947	0.0863661	0.162507	0.795923	0.143809	0.22736	0.144048	0.315559	0.72291	0.388835	0.419876	1.32423	1.75691	0.517521	1.51485	0.00381381	0.425973	0.601286	0.380969	0.503062	0.431462	0.00369641	0.0055643	0.00366994	0.0309923	4.33996	4.17282	4.38648	4.51553	4.26643	4.38618	4.36981	4.55658	4.55175	4.28962	4.35806	4.3998	4.50202	4.47403	4.3493	4.30217	4.6479	4.20157	4.43992	4.50311	4.54805	4.56045	4.62354
BSU03360	0.0153367	1.73415	0.197365	0.298256	1.52661	0.203076	0.41014	0.213394	0.565697	1.3978	0.733784	0.793615	2.22838	0.933305	0.85501	1.98616	0.003986	0.442248	0.593365	0.388439	0.449236	0.448668	0.00583901	0.0031093	0.00260196	0.0322744	4.32534	4.1727	4.35238	4.37376	4.23737	4.3823	4.30491	4.51781	4.54312	4.27711	4.29845	4.38311	4.54804	4.51306	4.36451	4.33789	4.66472	4.15264	4.38453	4.40985	4.47256	4.41788	4.35111
BSU03370	0.0574866	0.487802	0.649942	0.241584	0.362527	0.119001	0.244645	0.0553883	0.512954	0.338943	0.724187	0.350695	0.644804	0.566284	0.572086	0.186336	0.00432336	0.192293	0.786461	0.00119822	0.00133632	0.845834	0.00204717	0.00109146	0.647307	0.0565984	7.37366	7.06152	6.81538	6.05769	6.09256	6.11711	5.42693	5.35125	5.37789	7.41497	7.3644	7.45343	6.38208	6.82361	6.88579	6.22356	6.16478	6.87899	7.07566	6.88278	6.35714	6.37384	6.46148
BSU03380	0.0907904	0.365239	0.196819	0.188785	0.12543	0.145195	0.116839	0.0657039	0.350833	0.241678	0.926589	0.321481	0.765747	0.0351668	0.17299	0.00317354	0.0136857	0.103015	0.929992	0.00231463	0.00231591	0.00232346	0.00146916	0.00192199	0.447209	0.0534247	7.50411	7.16295	6.9573	6.36673	6.277	6.28767	5.53906	5.43461	5.39795	7.6378	7.68612	7.55294	6.49911	7.20825	7.10519	6.50347	6.59215	6.86404	7.09975	7.20768	6.64227	6.66687	6.98203
BSU03385	0.0722568	0.239105	0.247017	0.175435	0.126073	0.0941889	0.0713426	0.0629009	0.315873	0.22703	0.686135	0.246661	0.984792	0.912179	0.128258	0.0453417	0.00935936	0.309564	0.745736	0.00152589	0.00142201	0.00146371	0.00212792	0.00455776	0.00118614	0.0389459	7.14393	6.79421	6.58432	6.09848	5.99966	5.95841	5.5915	5.41665	5.35291	7.17433	7.27528	7.11462	6.03333	6.83074	6.80113	6.19144	6.4127	6.37983	6.41873	6.40401	6.47792	6.47473	6.5919
BSU03390	0.0483588	0.155924	0.297214	0.160028	0.126716	0.0431824	0.0431784	0.0549108	0.280403	0.211704	0.328698	0.150654	1.13258	1.80587	0.113933	0.08751	0.00466926	0.517272	0.56148	0.602942	0.528102	0.501556	0.00328897	0.00661111	0.00192507	0.026865	6.29859	5.95795	5.77953	5.52137	5.40376	5.31463	5.61416	5.35848	5.22484	6.1652	6.33099	6.14622	5.26132	6.01506	6.10017	5.53407	5.97243	5.43986	5.28744	5.22685	6.04363	5.98905	5.75476
BSU03400	0.0406704	0.138273	0.0344488	0.0362988	0.0796774	0.301288	0.0218236	0.0153284	0.105076	0.0760016	0.129388	0.0683449	0.925649	1.82471	1.34207	0.0749572	0.00423393	0.518565	0.594227	0.42966	0.530193	0.375133	0.00438472	0.00577954	0.00123905	0.0358856	4.40422	4.28364	4.40171	4.54218	4.39663	4.49303	4.51024	4.62566	4.59823	4.38847	4.35643	4.36211	4.65385	4.61266	4.61998	4.4877	4.8213	4.18286	4.39133	4.60261	4.5318	4.57137	4.34565
BSU03410	0.0183755	0.107187	0.0192423	0.0661985	0.0225779	0.021882	0.0774689	0.0164593	0.103234	0.0639725	0.167381	0.113128	0.589599	0.304071	1.17039	0.747617	0.00457322	0.427557	0.500443	0.492829	0.530442	0.328784	0.0051463	0.00643564	0.00141099	0.0458732	5.15983	5.2984	5.24255	5.64906	5.77276	5.9326	5.33234	5.28715	5.37486	5.20738	5.37716	5.2852	5.5072	5.89173	5.06061	4.95939	5.19144	4.57389	4.6073	4.84067	4.67894	4.76033	4.43151
BSU03420	0.0618608	0.366893	0.147684	0.0374921	0.0580762	0.0234309	0.0162987	0.0242954	0.238731	0.0794454	0.222003	0.0656537	0.816956	2.3683	1.88022	1.10287	0.00418369	0.425285	0.405143	0.439706	0.489609	0.392792	0.0010959	0.00268677	0.00100912	0.0528162	6.69212	6.7179	6.49623	6.17458	6.4257	6.30053	6.17071	6.1876	6.07499	6.72962	6.70487	6.76202	6.55131	6.96849	6.38189	5.97507	6.57886	7.71717	7.75307	8.05872	7.95834	7.96666	8.13333
BSU03430	0.411174	0.393045	0.177873	0.0323007	0.0121394	0.0690289	0.0240204	0.0274145	0.310333	0.0445466	0.152331	0.0322643	0.807329	2.06579	1.82006	1.56339	0.00431024	0.311457	0.315678	0.595194	0.00105195	0.00111559	0.290126	0.00146099	0.00123364	0.0340216	7.59696	7.46384	7.34805	6.77021	7.06924	7.16758	6.56607	6.35359	6.21571	7.19736	7.56774	7.42606	7.15987	7.629	5.7264	5.54596	6.68101	7.9914	8.05805	8.3382	7.98932	8.13009	8.41971
BSU03440	0.379977	0.272535	0.181857	0.0378853	0.0215793	0.0225214	0.0123618	0.0192204	0.570244	0.0806914	0.233298	0.0685715	0.213184	0.0440564	0.219279	0.206007	0.00457642	0.444716	0.306806	0.444485	0.596693	0.460437	0.169607	0.00228642	0.00149989	0.0784605	5.84744	5.97438	5.88947	6.27315	6.56986	6.4342	6.44914	6.27473	6.17664	5.55024	5.68245	5.64754	6.32859	6.53936	6.95622	6.78745	6.31124	5.9888	5.57512	5.91226	5.44547	5.40056	5.29254
BSU03450	0.0214817	0.0808561	0.0694106	0.0506472	0.0910616	0.0523749	0.0755062	0.064891	0.214507	0.132417	0.151963	0.0977313	1.31623	0.688581	1.32572	0.757821	0.00377029	0.454822	0.309319	0.424917	0.41202	0.334599	0.0215968	0.0106293	0.27854	0.0334209	6.33449	6.4224	6.10991	6.82446	6.4618	6.52685	4.81027	4.89252	4.88027	5.91592	6.17968	5.77934	6.32077	7.00218	5.27474	4.86168	5.39049	5.46505	5.28841	5.41925	6.48118	6.66469	6.61519
BSU03460	0.0167815	0.226036	0.0958937	0.0539123	0.135113	0.0564992	0.103412	0.0567459	0.279547	0.167457	0.139981	0.126535	0.475726	0.460726	0.924775	0.822109	0.00403048	0.718972	0.615434	0.512859	0.726591	0.632818	0.96243	0.399975	0.0209531	0.0336023	6.43085	6.54469	6.39945	6.93085	6.59983	6.64929	4.88046	4.90455	4.85925	5.89377	6.30728	5.9467	6.53397	7.15004	5.26626	4.86193	5.5706	5.5655	5.51167	5.6048	6.71066	6.75996	6.98525
BSU03470	0.0390407	0.170272	0.15773	0.308691	0.156238	0.095552	0.0819382	0.0566639	0.274715	0.0828372	0.312556	0.273954	0.430399	2.50586	1.03655	0.0972436	0.00848042	0.00415854	0.00162863	0.00277474	0.00128976	0.557645	0.00248132	0.00997692	0.00324427	0.0619191	5.98838	5.80899	5.68912	5.5278	5.57455	5.76205	5.52352	5.51542	5.37601	5.475	6.01952	5.74766	5.88121	6.02466	5.8675	5.63208	5.98401	6.49402	6.58905	6.71824	6.42559	6.40907	6.53812
BSU03480	0.213628	0.901169	1.17041	0.325932	0.468376	0.450058	0.30907	0.329253	2.12482	0.435284	1.06244	0.597469	0.456442	1.88058	1.63518	0.667171	0.00704353	0.00222507	0.00169828	0.00215426	0.00345036	0.00204468	0.0161851	0.0213625	0.00947869	0.00568257	8.91716	8.93953	8.91118	8.83837	9.15844	9.34034	9.3431	9.43877	9.48051	8.72529	8.61776	8.66518	8.99451	8.96651	9.63356	9.6692	9.06664	9.85874	9.92016	9.95949	9.51467	9.49502	9.6169
BSU03490	0.793623	3.07584	1.86584	4.42293	6.27331	5.48865	5.32548	5.99825	5.26852	7.79397	3.3516	3.06099	0.775611	0.242595	1.17686	1.06707	0.0042102	0.395467	0.350837	0.714286	0.927375	0.365104	0.00532958	0.00483385	0.0018298	0.0109471	9.12403	9.26206	9.2165	9.42435	9.55971	9.6854	9.7257	9.82277	9.87714	8.95219	8.98418	8.90409	9.34918	9.42836	9.90442	9.96701	9.34194	9.96325	9.97719	9.98516	9.58172	9.47658	9.57434
BSU03500	0.619616	0.535686	1.60524	5.00882	4.90338	5.90861	3.54416	7.51788	3.80997	5.58107	2.20545	3.22977	0.860013	0.349917	0.948394	1.23573	0.00325327	0.00109777	0.352544	0.882487	0.00135776	0.260084	0.00655627	0.00675892	0.00297056	0.00569094	9.13755	9.27613	9.16256	9.33167	9.56906	9.79826	9.84476	9.69803	9.69268	8.97312	8.93979	8.88952	9.40697	9.37112	9.89727	9.95803	9.51181	9.63652	9.91883	9.93799	9.30653	9.47785	9.54178
BSU03510	1.53671	1.17956	1.22753	6.0429	8.72626	3.60571	3.36826	6.13127	5.27203	6.22671	2.93853	5.15846	1.00133	0.0590483	0.648082	2.19958	0.00438954	0.536425	0.360427	0.603062	0.767995	0.0880338	0.526154	0.475266	0.109122	0.0123654	8.9074	9.05721	8.98563	9.28706	9.36344	9.39774	9.53379	9.56527	9.68648	8.67748	8.7174	8.6156	9.05084	9.20621	9.69217	9.85304	9.12753	9.8746	9.95056	9.97305	9.11379	9.04485	9.14328
BSU03520	0.632115	0.531688	0.630226	2.5995	3.41645	0.602573	1.79532	1.34947	0.826345	2.89441	1.09276	3.67656	0.136141	0.276513	0.177436	0.461748	0.00423986	0.0181236	0.136756	0.421244	0.475588	0.25892	0.00502353	0.00345023	0.0014017	0.0153383	8.47833	8.79664	8.58596	9.01426	9.06367	9.10826	9.32482	9.34842	9.62663	8.22958	8.37154	8.23938	8.6544	9.00445	9.7238	9.65368	8.9609	9.95089	9.97658	9.96845	8.97592	8.8087	8.72962
BSU03530	0.272153	0.185094	0.0336146	0.0533376	0.0465999	0.0570499	0.0659311	0.0425089	0.173064	0.0981856	0.159114	0.127753	0.503167	0.205124	0.820119	0.504204	0.00309814	0.704416	0.48834	0.209337	0.268275	0.413116	0.00601247	0.00837818	0.00910267	0.0322993	5.64306	5.87022	5.69622	5.52258	5.59591	5.71769	5.65205	5.72644	5.67227	5.58847	5.73921	5.60482	5.08286	5.51814	5.4936	5.90738	4.94374	7.29436	7.09283	7.07427	6.99786	6.95839	7.00799
BSU03540	0.0160795	0.0922434	0.130229	0.0457585	0.0848053	0.0381964	0.0359499	0.0482768	0.165987	0.121186	0.16846	0.0870396	0.713185	0.337167	0.717666	0.172271	0.00436226	0.336002	0.372214	0.332379	0.34799	0.428187	0.00521462	0.00307117	0.287548	0.0535993	6.43098	6.52723	6.14194	6.57563	6.21966	5.78801	6.01359	5.80968	5.60204	6.42292	6.65963	6.41601	5.6309	6.41542	6.242	5.76418	5.89514	6.19279	6.13441	5.90917	6.73983	6.45534	6.59099
BSU03550	0.0143327	0.0693602	0.0226342	0.00407949	0.00603417	0.0334367	0.0181926	0.0211828	0.117355	0.0359846	0.13013	0.0279793	0.470154	0.152769	1.64607	0.554747	0.00341533	0.785847	0.826771	0.454067	0.502317	0.382179	0.00145282	0.00262141	0.859523	0.0550762	5.09464	5.05687	4.90805	4.57798	4.48096	4.59727	4.65048	4.67871	4.66816	5.05179	4.89436	5.0122	4.79708	5.03615	5.39602	5.15324	4.97544	4.64624	4.86289	4.76346	4.54022	4.48216	4.47893
BSU03560	0.00905823	0.118246	0.0698751	0.0377997	0.12918	0.0310229	0.0517198	0.0605713	0.172735	0.158744	0.136036	0.0857246	1.80452	1.38193	0.556705	1.04617	0.00357097	0.872984	0.88477	0.746102	0.858895	0.899653	0.00158375	0.179158	0.00275594	0.043154	5.03533	5.04553	4.86345	5.10612	4.72577	4.75266	4.53397	4.61594	4.65613	4.93043	5.19085	4.93628	4.77488	5.07669	4.60568	4.60021	4.88365	4.57504	4.57412	4.76146	5.16633	5.12317	5.16447
BSU03569	0.427026	0.895925	0.0521262	0.0544052	0.0681628	0.0533688	0.180439	0.0569021	0.280222	0.706816	1.03258	0.174211	1.0496	1.58388	0.296582	0.277752	0.00416149	0.646396	0.647251	0.705655	0.724028	0.620207	0.109772	0.0978789	0.00929989	0.0435714	6.43304	6.41889	6.03631	5.82434	5.52753	5.48767	5.54459	5.36291	5.37212	6.36145	6.49419	6.37335	5.59015	6.3129	5.90192	5.35818	5.78312	5.68363	5.73577	5.61534	5.97791	5.96261	6.00707
BSU03570	0.226763	0.669945	0.0960677	0.0518746	0.16576	0.0740286	0.155503	0.0527803	0.23387	0.464183	0.562014	0.137269	1.00716	1.88517	0.309157	0.314825	0.00532409	0.33991	0.409733	0.665208	0.58916	0.340761	0.217842	0.195579	0.0144878	0.0446854	6.60315	6.4991	6.13739	5.91264	5.67836	5.58403	5.63784	5.31868	5.41715	6.40672	6.62876	6.59278	5.94785	6.60965	6.2443	5.79215	6.03344	5.83918	5.9003	5.75124	6.24685	6.13781	6.15708
BSU03580	0.026501	0.443965	0.149087	0.049344	0.263358	0.0852141	0.130567	0.0503946	0.119846	0.164045	0.091447	0.100326	0.968016	0.417887	0.34442	0.351897	0.00793624	0.218889	0.976693	0.944004	0.00129576	0.716933	0.514089	0.00216079	0.46058	0.0487289	7.10233	6.59658	6.17708	5.22647	5.2496	5.33156	5.14286	5.11435	5.01856	7.18716	7.17658	7.05432	5.73423	6.46647	6.55377	5.80112	5.96743	5.35043	5.54297	5.34561	5.59807	5.63094	5.74797
BSU03590	0.20397	0.476829	0.134432	0.204112	0.126485	0.0711411	0.132593	0.0548579	0.312858	0.0853234	0.112148	0.162692	0.641642	1.47175	0.50512	0.171416	0.0059936	0.457123	0.54307	0.00138683	0.00182674	0.00112106	0.00464389	0.00278453	0.463041	0.106516	7.73396	7.41049	7.22531	5.94038	6.50275	6.62927	5.69886	5.44421	5.54444	7.79296	7.63118	7.9171	6.73868	7.34087	6.80172	6.36343	6.34988	6.71073	6.83014	6.96654	6.85775	6.63109	7.02988
BSU03600	0.0734367	0.441145	1.07883	0.0970658	0.197596	0.247493	0.125346	0.0666609	0.320231	0.132903	0.125228	0.114608	0.100838	1.40448	0.110533	0.929196	0.0086773	0.409861	0.644152	0.00222582	0.00307982	0.00193138	0.491966	0.267881	0.388853	0.101165	7.62746	7.36659	7.12058	5.73251	6.28634	6.44888	5.49019	5.3826	5.44266	7.73234	7.55252	7.84586	6.08889	6.90573	6.36201	5.85158	5.94591	6.35518	6.60562	6.33121	6.73273	6.48178	6.94335
BSU03610	0.197588	0.565169	1.30955	0.153922	0.233777	0.135327	0.0787172	0.173131	0.454896	0.16678	0.285211	0.162909	0.0718264	0.9084	0.0880748	0.376747	0.00566404	0.0217579	0.244334	0.00128783	0.00227264	0.00161027	0.531545	1.92609	0.410271	0.100743	8.24993	7.97849	7.77236	6.25184	6.85677	6.98015	5.88081	5.58797	5.59967	8.26095	8.30914	8.44521	6.96783	7.77594	6.88846	6.2568	6.6637	6.84714	7.02489	7.05247	7.19436	6.9032	7.50017
BSU03620	0.0191275	0.653042	0.341721	0.222486	0.814539	0.209753	0.391248	0.104971	0.229723	0.627631	0.447781	0.440208	1.10786	4.01928	1.50631	0.230755	0.00462934	0.347816	0.387841	0.418485	0.438378	0.336656	0.00112557	0.0044007	0.00184933	0.0646838	5.48374	5.20698	5.13218	4.72552	4.65891	4.81467	4.42451	4.4864	4.5481	5.21558	5.24064	5.26033	4.74554	4.89041	4.44519	4.44664	4.75822	4.61657	4.65474	4.75728	5.47887	5.47315	5.5104
BSU03630	0.0384164	0.211233	0.102125	0.204016	0.166271	0.131441	0.0891964	0.0770485	0.169713	0.143696	0.130876	0.0805214	1.1728	1.12887	0.496375	1.11812	0.00451144	0.318487	0.263672	0.457014	0.167125	0.178606	0.00125169	0.0057988	0.33685	0.0423336	5.21781	5.0856	5.16895	5.46031	5.22096	5.47724	4.79498	4.87714	4.86678	4.89644	5.11699	5.0588	6.34187	6.27649	7.14665	7.26696	6.50719	4.55366	4.78961	4.89445	4.55277	4.55566	4.61663
BSU03640	0.00548181	0.0657017	0.11517	0.0602264	0.128174	0.145088	0.111204	0.125434	0.31544	0.163687	0.0615915	0.0533967	0.807371	0.915973	1.03992	1.22718	0.00488696	0.27279	0.260618	0.206685	0.195356	0.167056	0.0182704	0.0195963	0.00151456	0.0452732	5.14079	5.03656	4.98529	5.39033	5.24007	5.2849	4.81896	4.86463	4.93423	4.90427	5.02468	5.01705	6.13759	6.13755	6.93525	7.01386	6.26217	4.65096	4.81563	4.918	4.60782	4.63892	4.6096
BSU03651	0.0148484	0.0830829	0.0761405	0.0597436	0.0901207	0.105688	0.0740107	0.0792661	0.21957	0.11855	0.0643184	0.0428271	0.791064	0.930336	1.11524	1.43144	0.0048414	0.287788	0.262757	0.222134	0.218444	0.196612	0.0362616	0.0298369	0.00273104	0.0452833	5.19331	5.11507	5.08916	5.43415	5.26501	5.34248	4.87858	4.99064	5.12732	4.96229	5.09527	5.10516	6.08871	6.26143	6.89912	7.00901	6.28747	4.79362	4.89347	5.04651	4.64832	4.66057	4.72377
BSU03652	0.0337513	0.12095	0.0371111	0.0593349	0.0643832	0.0662883	0.0368178	0.0296126	0.1237	0.0734124	0.0736756	0.0384967	0.774519	0.944698	1.14005	1.57062	0.00470821	0.315642	0.270131	0.259885	0.238113	0.251503	0.0532275	0.0382454	0.00386754	0.0452882	4.80578	4.8106	4.78694	5.02673	4.91737	5.0641	4.72765	4.74214	4.8728	4.66075	4.75044	4.82323	5.65516	5.69671	6.45425	6.48776	5.98797	4.52611	4.57903	4.74287	4.45025	4.50163	4.42732
BSU03660	0.0602213	0.187739	0.072135	0.056216	0.0579635	0.0705534	0.0433146	0.0254718	0.146431	0.0838572	0.373372	0.304195	0.285383	0.372837	0.783306	0.968438	0.00449265	0.330639	0.284176	0.307042	0.246431	0.28106	0.0607529	0.0417344	0.00436958	0.0452896	5.80741	5.83918	5.69574	6.32935	6.02946	6.01039	5.7283	5.60705	5.63272	5.52712	5.87494	5.79099	5.87581	6.13033	5.46178	5.38735	5.48819	5.16115	5.25335	5.3223	5.90024	5.80718	5.99337
BSU03670	0.0693938	0.239312	0.0953675	0.041723	0.0660803	0.0355694	0.0286853	0.0585682	0.238579	0.12525	0.58049	0.267617	0.689327	0.542812	1.20546	1.84037	0.0037167	0.280971	0.482876	0.375113	0.20535	0.187229	0.00246733	0.00263168	0.0557197	0.0273463	7.2013	7.10954	6.84924	5.98911	5.93542	6.02179	5.29275	5.37804	5.30498	7.3251	7.03733	7.21671	4.87694	5.40021	4.57028	4.5976	4.86872	5.51458	5.89921	5.58137	5.55005	5.57624	5.47905
BSU03680	0.0262973	0.10949	0.0288147	0.0114901	0.00801182	0.0220397	0.0113948	0.0428711	0.0614658	0.0227264	0.0704626	0.0286594	1.19902	1.6797	0.503597	1.39745	0.00442777	0.374894	0.450577	0.344844	0.361974	0.239435	0.317401	0.00301419	0.00152033	0.0441015	4.78134	4.64952	4.62936	4.44392	4.3143	4.39801	4.34947	4.5245	4.53886	4.78521	4.65335	4.75133	4.53791	4.57412	4.38397	4.44094	4.69502	4.11317	4.32999	4.43244	4.76176	4.8929	4.73323
BSU03690	0.0125021	0.146786	0.0808949	0.0619648	0.0498964	0.0224826	0.0238593	0.0172254	0.165296	0.078359	0.301881	0.0733859	0.61624	0.333019	0.547306	0.535064	0.00344865	0.477944	0.541068	0.483445	0.469842	0.225571	0.00119813	0.0044962	0.00166376	0.0566965	4.54403	4.52099	4.55394	4.50079	4.32158	4.44613	4.32998	4.49588	4.55187	4.56657	4.74523	4.53487	4.5675	4.63822	4.4907	4.42244	4.68587	4.12146	4.34977	4.37352	4.64584	4.66506	4.54738
BSU03700	0.00642125	0.0841681	0.0341898	0.0280369	0.140396	0.0278761	0.0606853	0.0218336	0.0396041	0.0622171	0.0398886	0.0473282	0.717664	2.25488	2.00619	1.17535	0.00465693	0.356432	0.469347	0.343735	0.297311	0.239196	0.00392947	0.00655332	0.00242825	0.0441527	4.7512	4.58429	4.53526	4.39579	4.39238	4.4508	4.32361	4.49892	4.53929	4.89699	4.87173	4.94575	4.58424	4.71645	4.58083	4.49601	4.73378	4.33575	4.48591	4.59226	4.3373	4.33231	4.26579
BSU03710	0.0635765	0.49681	0.0411442	0.161113	0.210123	0.0385135	0.062597	0.0373442	0.33983	0.146217	0.619914	0.515802	1.12688	2.95734	2.26155	1.8929	0.00413856	0.0511957	0.350333	0.0824499	0.343265	0.730951	0.00287306	0.00258193	0.703367	0.0487367	4.90354	4.67535	4.73282	4.53022	4.45323	4.59066	4.44461	4.53963	4.55381	5.02121	5.00867	5.06226	4.67501	4.76914	4.81848	4.67348	4.85464	4.42681	4.67058	4.79919	4.48936	4.51012	4.54387
BSU03720	0.016586	0.109393	0.0516466	0.0830036	0.142935	0.0445534	0.0723706	0.0300185	0.073219	0.103649	0.142912	0.108798	0.176467	2.08354	1.58548	1.08187	0.00431441	0.528075	0.883475	0.728983	0.296649	0.0568655	0.0040406	0.00532571	0.00139644	0.0453464	5.00652	4.92416	4.7947	4.7725	4.72631	4.84124	4.80281	4.82726	4.84783	5.09245	5.04864	5.15874	4.77185	4.89763	4.98285	4.90778	4.85909	4.71945	4.76771	4.78168	4.78219	4.79308	4.77604
BSU03730	0.0691554	0.204827	0.0884106	0.055702	0.12999	0.0664362	0.0331011	0.075214	0.291546	0.301802	0.405231	0.28891	0.685006	1.29779	0.515434	0.286973	0.00433057	0.514412	0.645176	0.710825	0.852018	0.42761	0.00133626	0.00232217	0.456328	0.0472014	4.64756	4.5373	4.63234	4.61167	4.52319	4.65121	4.76523	4.82191	4.80469	4.49964	4.54588	4.68015	4.75863	4.8455	4.96557	4.69835	4.95916	4.38455	4.54615	4.72203	4.52695	4.62279	4.47844
BSU03740	0.0246403	0.0837474	0.039826	0.040452	0.0437156	0.0255673	0.020138	0.0277447	0.060146	0.0723727	0.0658691	0.0568052	0.166806	0.387373	0.409762	0.513968	0.00463795	0.0201836	0.0645371	0.18814	1.52915	0.263263	0.0511602	0.354849	0.0399374	0.0467728	4.46859	4.37592	4.46845	4.52876	4.30022	4.4448	4.47423	4.56411	4.66099	4.43544	4.38839	4.49652	4.55028	4.66796	4.60174	4.43773	4.74499	4.11825	4.38477	4.49409	4.36561	4.33989	4.29302
BSU03750	0.113368	0.254035	0.13574	0.0771767	0.182992	0.0727524	0.168121	0.0943869	0.148855	0.0848009	0.240465	0.14531	0.161579	0.107824	0.564503	0.476862	0.00507343	0.00192514	0.00135578	0.00344692	0.00193206	0.313408	0.102961	0.0543089	0.0372379	0.0463697	6.55403	6.7476	6.5208	6.49606	6.18029	6.29604	7.85189	7.58658	7.49865	6.68344	6.48515	6.56723	6.22945	6.61384	7.08337	6.49395	6.97301	6.49547	6.68867	7.1077	6.24964	6.15461	6.50677
BSU03760	0.317065	0.832617	0.140169	0.174614	0.144459	0.0740796	0.114351	0.0887852	0.497791	0.169678	0.243541	0.290898	0.295285	0.749042	0.638092	0.772223	0.00459307	0.0485824	0.129293	0.217468	0.2456	0.157659	0.0034281	0.0091513	0.00418605	0.0486401	6.73966	6.96173	6.86362	6.45564	6.33943	6.61161	8.31069	8.16562	8.07896	6.94134	6.53161	6.74897	6.49474	6.88218	7.2655	6.60513	7.22522	6.90303	7.03811	7.4914	6.58213	6.60616	6.69886
BSU03770	0.140186	0.177259	0.0918833	0.086987	0.0705702	0.0275218	0.0430287	0.0197813	0.219346	0.0910011	0.277961	0.149575	2.95675	2.87768	2.22823	0.891292	0.00314074	0.172681	1.40832	0.281514	0.607066	0.425018	0.00636268	0.0433445	0.00166141	0.0186831	7.74172	7.63795	7.34987	7.48842	7.18961	7.38358	7.74163	7.66672	7.42422	7.69569	7.39969	7.42994	6.48437	7.20497	6.26546	6.13204	6.75799	8.58969	8.62164	8.6195	8.61215	8.61949	8.62151
BSU03780	0.0788146	0.270052	0.200453	0.137994	0.221914	0.0589363	0.0762272	0.0763459	0.648309	0.371237	0.583824	0.459471	0.132757	0.354976	0.189568	0.465665	0.00397855	0.279567	0.152371	0.290317	0.515386	0.37508	0.00513707	0.00414573	0.0439874	0.0278344	7.94331	7.97206	7.86713	8.70018	8.377	8.50673	8.92558	8.9612	8.82509	7.8443	7.66441	7.72965	7.88982	7.7533	6.90191	6.63891	7.05535	8.82123	8.79303	8.72977	9.09057	9.24298	9.0961
BSU03788	0.185244	0.330569	0.159581	0.110703	0.171065	0.0557481	0.0759363	0.0607923	0.576285	0.302393	0.637921	0.384289	0.402015	0.44814	1.06969	0.49281	0.00384571	0.300127	0.140168	0.268883	0.391855	0.352455	0.00326241	0.00377365	0.390121	0.0318019	4.58479	4.60987	4.64204	4.63303	4.53641	4.60716	4.49324	4.61576	4.68548	4.47488	4.6072	4.60217	4.62638	4.69721	4.48246	4.52185	4.78833	6.86531	6.55465	5.70182	6.76838	6.30646	5.7088
BSU03789	0.42345	0.386042	0.0836761	0.0600198	0.0766302	0.049827	0.0749374	0.0319072	0.442526	0.174539	0.661276	0.244664	0.902065	0.62116	2.70421	0.562567	0.00359902	0.310298	0.117506	0.229075	0.263386	0.336694	0.0012127	0.00308263	0.00103294	0.0344857	5.37646	5.62996	5.3511	5.36691	5.31543	5.39654	4.99047	5.17705	5.11408	5.13645	5.49499	5.35092	5.23931	5.37374	5.14552	5.15172	5.20393	8.74421	8.36399	7.91229	8.57614	8.3492	7.65849
BSU03790	0.671813	0.506665	0.0428042	0.0327287	0.0257809	0.0466388	0.0730019	0.0163537	0.370503	0.105695	0.726192	0.169482	1.17132	0.714324	3.58434	0.657414	0.00346619	0.326811	0.105304	0.20764	0.204093	0.330779	0.249178	0.00271055	0.00137907	0.0407172	5.45718	6.10333	5.76199	6.07001	5.98256	6.20691	5.21856	5.00893	4.9784	5.3674	5.74303	5.56513	5.593	6.22829	4.55022	4.54017	5.13738	5.74133	5.56797	5.61819	7.34168	7.17725	7.20184
BSU03800	0.897118	2.04268	0.553898	0.133388	0.0596536	0.0484891	0.034562	0.0349863	4.48079	0.596485	2.50631	0.730943	0.00459481	0.274303	0.991693	0.832687	0.00957676	0.371248	0.600844	0.00127332	0.00209988	0.0011632	0.00411022	0.00403769	0.715233	0.124468	8.63504	8.85569	8.69742	6.55767	6.72651	6.77744	5.7062	5.59271	5.49528	8.88082	8.72128	8.85008	5.77085	6.27011	5.61785	5.46614	5.46796	6.16076	6.38309	6.39546	7.12142	6.92903	7.2991
BSU03810	0.165323	1.05437	3.55753	0.166293	0.340825	0.299325	0.06031	0.0662743	4.01291	2.10278	1.9388	1.69166	0.106396	0.193292	0.386677	1.76127	0.0130718	0.218681	0.481278	0.00127093	0.00243477	0.00129345	0.00732226	0.00702935	0.00123298	0.124576	8.81764	8.89782	8.92889	6.62151	6.93594	6.96201	5.85452	5.76295	5.54614	9.03836	8.74293	8.94729	6.06676	6.57754	5.68367	5.4824	5.71468	6.18492	6.42173	6.39661	7.27063	7.23098	7.58245
BSU03820	0.788129	2.24153	3.88698	0.368565	0.375795	0.190844	0.137485	0.0808775	4.14225	1.42907	3.12649	1.14098	0.296108	0.766583	0.298802	2.31761	0.0171502	0.00179997	0.00253072	0.00145237	0.0058179	0.00313284	0.0109283	0.0103946	0.00253491	0.132907	8.85191	8.94026	8.92034	6.64706	6.97544	7.02633	5.88992	5.73245	5.60349	9.03915	8.78812	8.94638	6.21575	6.69505	5.78386	5.58466	5.9205	6.33895	6.52505	6.68578	7.55479	7.50364	7.72646
BSU03830	0.796118	1.91579	4.41268	1.17641	2.81463	0.47124	0.110517	0.11463	4.79032	1.48558	6.9631	3.29996	0.267676	0.956014	0.114041	1.12019	0.00498262	0.264878	0.402292	0.288607	0.00128134	0.881953	0.0710936	0.063956	0.016778	0.122443	9.08758	9.2001	9.1256	7.31078	7.6123	7.75861	6.51895	6.44923	6.49745	9.15936	9.09765	9.20149	7.00355	7.57091	6.4354	6.01826	6.52297	6.78714	7.08507	7.35387	7.9216	7.94737	8.12793
BSU03840	0.105442	0.310391	0.0626647	0.073862	0.129172	0.0463013	0.0449464	0.0192955	0.261271	0.367132	0.451882	0.566277	0.298869	0.0744223	0.514608	0.54341	0.00506375	0.341083	0.281676	0.351456	0.622121	0.379582	0.0066178	0.00896089	0.00129534	0.0707473	6.14958	5.84003	5.66843	4.69263	5.15107	5.52699	4.87779	5.00845	5.01091	6.3677	6.11352	6.36807	5.31668	5.77804	5.73022	5.35472	5.37087	5.76919	5.93901	5.61165	6.0141	5.78104	5.83389
BSU03850	0.0282493	0.303481	0.0364554	0.0507549	0.0337465	0.0239715	0.0305765	0.0151025	0.0804057	0.0665024	0.140655	0.220122	1.06668	1.6996	1.45406	2.43965	0.00679423	0.27002	0.692987	0.72674	0.00109138	0.604303	0.00249528	0.00396654	0.543774	0.0669462	6.50023	6.15098	5.83808	4.95724	5.25051	5.45163	5.06241	5.08847	5.05113	6.72895	6.48437	6.66966	5.40084	6.1387	6.32903	5.88919	5.97974	6.02113	5.97098	5.92195	6.50022	6.39785	6.46639
BSU03860	0.0983272	0.490649	0.0930672	0.111012	0.0779396	0.0271719	0.0694499	0.035405	0.263554	0.0675534	0.313468	0.137175	1.31702	2.95398	3.48155	0.954579	0.00351223	0.201523	0.255123	0.304805	0.301085	0.26937	0.110497	0.573969	0.271619	0.0564526	6.88746	6.96846	6.64288	6.71328	6.94219	7.03343	6.07054	5.83058	5.84574	6.50527	6.8329	6.7537	6.8619	7.10579	6.35297	6.08813	6.55485	6.67391	6.53439	6.61402	6.63433	6.6229	6.55334
BSU03870	0.0193111	0.374638	0.295309	0.132599	0.8315	0.13398	0.207257	0.141606	0.572551	0.440702	0.119114	0.183546	0.641241	2.47437	2.62559	0.142252	0.00389332	0.127507	0.170915	0.241491	0.306466	0.415747	0.941786	0.798597	0.0936822	0.0560252	7.1241	7.08214	6.92181	6.87053	7.0824	7.2254	6.26651	5.96954	5.84198	6.85753	7.10477	6.96014	7.18067	7.37358	6.47147	6.1845	6.81948	6.66544	6.77894	6.87648	6.74928	6.80217	6.99149
BSU03880	0.0179169	0.0952472	0.131724	0.0675471	0.0912137	0.053905	0.073274	0.0433892	0.172862	0.157609	0.171561	0.127992	0.562141	0.126616	1.17441	0.568284	0.0069668	0.557453	0.00126022	0.821087	0.614544	0.00109685	0.00812229	0.0100837	0.0012734	0.0559166	6.17268	6.21864	5.84403	6.5306	6.16087	6.00396	6.25631	6.11341	5.91598	6.04086	6.34464	6.11752	5.60125	6.42756	6.08442	5.7102	5.96243	5.73873	5.63725	5.7912	6.627	6.72745	6.62089
BSU03890	0.0704175	0.242811	0.0552044	0.0535225	0.0714779	0.0197173	0.0128889	0.0295506	0.275816	0.162337	0.379353	0.121502	0.0429416	1.88592	1.00426	1.0335	0.00795569	0.00182732	0.00189388	0.00247756	0.00197594	0.00128492	0.247828	0.00746596	0.00104521	0.0340573	4.81045	4.8562	4.69137	5.36806	5.13451	5.01247	4.71575	4.70368	4.74314	4.65875	4.60417	4.61613	4.66331	4.90838	4.33748	4.34772	4.69538	4.56093	4.59832	4.69103	5.93425	5.82931	5.98154
BSU03900	0.577625	2.20164	1.64162	1.09516	2.18219	1.24334	1.28703	0.342068	3.01877	2.96745	4.4633	1.36796	0.90733	1.28511	0.732522	0.641905	0.209436	0.00110242	0.589442	0.99685	0.950074	0.115478	0.00166506	0.00461515	0.00118485	0.0481209	4.48806	4.35094	4.4241	4.77159	4.52689	4.55395	4.64915	4.70902	4.72181	4.45655	4.41635	4.45307	4.51099	4.6126	4.32748	4.35682	4.67618	4.24462	4.37944	4.49124	5.10546	5.02129	5.13682
BSU03910	0.0529885	0.505475	0.0918053	0.26695	0.110256	0.063788	0.109793	0.0536015	0.353096	0.0639647	0.297691	0.123954	1.54494	4.5409	3.71739	2.77196	0.00481463	0.168509	0.0325426	0.291254	0.351126	0.365492	0.0592101	0.0644414	0.0134776	0.0837286	6.53225	6.51177	6.19795	7.19692	6.96458	7.02384	6.91559	6.75078	6.86705	6.28948	6.57351	6.36989	7.14471	7.18937	6.4628	6.12282	6.84734	5.58875	5.54904	5.66815	6.3692	6.49476	6.49555
BSU03920	0.00667484	0.128157	0.0347543	0.0618988	0.1517	0.0415973	0.0534066	0.0461214	0.0876447	0.156787	0.126837	0.100231	1.10711	0.637191	0.708258	0.759289	0.00377835	0.536814	0.527142	0.511484	0.613211	0.31231	0.00201884	0.00384887	0.944045	0.0527828	4.17846	4.13493	4.27933	4.34196	4.21073	4.36149	4.21524	4.37564	4.53036	4.11946	4.23671	4.24597	4.49474	4.52587	4.32797	4.39114	4.66607	3.97881	4.15357	4.32701	4.08921	4.13248	3.9483
BSU03930	0.00591684	0.0927083	0.0483813	0.0287382	0.0735793	0.0519682	0.0847393	0.0490358	0.0482818	0.0623619	0.0459842	0.055337	0.238752	1.42257	1.14266	0.918273	0.00370893	0.382577	0.485823	0.276439	0.388976	0.409874	0.764144	0.00170024	0.505288	0.0439907	4.32085	4.24472	4.38502	4.46735	4.34221	4.43776	4.37952	4.52681	4.54342	4.28798	4.38402	4.36939	4.5954	4.61825	4.42179	4.40309	4.70032	4.08035	4.23905	4.4411	4.25709	4.27409	4.1578
BSU03940	0.860398	1.06049	1.5018	0.569806	1.3714	0.346871	0.255547	0.156022	4.01574	1.71974	2.82262	4.78082	0.51402	0.233911	0.268697	0.499966	0.00442003	0.0449673	0.634236	0.278316	0.435748	0.637654	0.00307208	0.00190927	0.00140731	0.0949579	6.85192	7.08402	7.09431	5.12724	6.19327	6.36643	7.71868	7.6776	7.52052	6.87319	6.07228	6.95596	5.83616	6.57742	7.48794	6.47315	6.44697	7.4734	7.36098	7.75368	5.92007	5.9301	5.88283
BSU03950	1.44801	1.58141	0.471987	0.206083	0.315037	0.0934174	0.0570744	0.0851124	1.27991	0.402285	1.14805	1.73407	0.330011	1.16807	0.0268674	0.212408	0.00437393	0.121135	0.594094	0.678302	0.540621	0.396173	0.00117839	0.643293	0.502652	0.0851008	7.40726	7.81923	7.76744	5.37638	6.53873	6.71652	8.12837	8.11488	7.82414	7.50369	6.62264	7.52315	6.38189	7.13152	8.04191	7.06547	6.96113	7.77385	7.91056	8.04879	6.38709	6.30913	6.37131
BSU03960	0.207553	0.499125	1.81633	0.0747687	0.172249	0.142555	0.0917476	0.0953272	1.26292	0.32227	1.15555	0.284846	0.334665	0.151563	0.588705	0.38994	0.00485444	0.0353469	0.543365	0.505631	0.618777	0.520949	0.153344	0.00237606	0.578964	0.0696625	7.6946	8.08604	7.92162	5.38833	6.39464	6.60306	8.1359	8.0376	7.7827	7.7378	6.77316	7.86242	6.20362	7.21389	8.10754	7.09798	7.02305	7.92431	8.074	8.08585	6.75735	6.64667	6.5956
BSU03970	0.0101506	0.075162	0.0657837	0.022746	0.0645899	0.0254326	0.0383645	0.0250783	0.11428	0.105705	0.0484163	0.0363215	1.73463	2.55392	1.25589	1.35389	0.00394446	0.263063	0.631503	0.760597	0.950597	0.47085	0.63121	0.449769	0.677838	0.0465292	6.55172	6.59428	6.42506	6.02686	6.01296	5.6771	5.46724	5.42416	4.99377	6.38488	6.51978	6.5182	5.97089	6.3679	6.13212	5.72422	5.74204	6.26714	6.13587	5.97972	6.39527	6.41847	6.27253
BSU03981	0.0194434	0.0813626	0.0661164	0.0466469	0.0658902	0.0251443	0.0283064	0.0440412	0.0415879	0.0682376	0.038328	0.134455	0.740588	0.323692	1.1504	2.98129	0.00347692	0.340293	0.556382	0.779019	0.906124	0.488807	0.00627515	0.33511	0.00190172	0.0276162	5.35123	7.00581	6.92175	7.28796	5.79958	5.726	5.67439	5.57764	5.58934	7.29196	5.90799	6.94151	5.15641	4.9604	5.66767	5.81689	4.87213	8.99658	8.58239	8.35915	4.95092	5.0735	5.10141
BSU03982	0.0183761	0.172406	0.26174	0.110914	0.213319	0.157672	0.193442	0.0773795	0.131766	0.234836	0.293205	0.512663	0.851349	0.33153	1.11787	2.77716	0.00313769	0.387885	0.416871	0.786034	0.823533	0.546242	0.0159395	0.275474	0.00400517	0.0115066	5.53475	6.84582	6.83092	7.6969	6.00641	5.85955	5.96751	5.83902	5.88208	7.42298	6.19448	7.18018	5.28745	5.25951	5.95441	6.03633	5.08764	8.71769	8.01546	7.84264	5.12996	5.23439	5.31352
BSU03990	0.0164744	0.258166	0.457065	0.159129	0.359586	0.290199	0.358577	0.0996741	0.221945	0.401435	0.548081	0.819028	0.962109	0.358964	1.07391	2.25104	0.00268779	0.435577	0.34175	0.802266	0.77906	0.648502	0.0210634	0.25837	0.00512119	0.00469385	5.66113	6.75882	6.65841	7.83976	6.16506	5.94468	6.10089	5.97373	6.01198	7.48275	6.33117	7.28667	5.26683	5.32913	6.18406	6.26529	5.05491	8.57382	7.39623	7.50321	5.23709	5.32936	5.38786
BSU04000	0.0146212	0.109304	0.137336	0.0282854	0.0439886	0.0411346	0.0421836	0.0278465	0.153792	0.0995336	0.134165	0.108227	0.684596	2.13448	0.0883298	0.595551	0.00187199	0.493341	0.729423	0.89786	0.00258652	0.00131774	0.00126426	0.721356	0.287083	0.0226684	7.35146	7.37005	7.14115	6.93777	6.37929	6.39792	6.19463	6.01249	6.13004	6.0757	5.91302	6.08341	5.39908	5.71977	4.79926	4.7832	5.02651	6.90769	6.94857	6.97665	6.35756	6.43254	6.60251
BSU04010	0.0399601	0.202238	0.265117	0.196285	0.498631	0.481895	0.706208	0.336098	0.259568	0.0756897	0.267851	0.0533057	1.93212	0.315909	0.687631	0.965906	0.00454327	0.0126987	0.133724	0.839001	0.00109441	0.684349	0.00627529	0.00464713	0.0018976	0.0237587	7.48701	7.41043	7.20892	6.39168	6.19103	5.94686	5.6039	5.34341	5.2373	7.14893	7.27058	7.00808	5.93615	6.74312	4.74605	4.68355	5.73357	6.576	6.67993	6.60857	6.95991	6.90332	6.97482
BSU04020	0.0864675	0.444789	0.222044	0.0874599	0.268061	0.080303	0.0521316	0.0527033	0.199351	0.234265	0.235761	0.130723	0.0163936	0.754627	0.475627	0.0893258	0.00211114	0.999742	0.00109163	0.00104966	0.998749	0.00112389	0.00284238	0.418088	0.167034	0.0491112	5.66423	5.86513	5.58919	6.26975	6.01903	5.98035	5.73176	5.69405	5.47766	5.47051	5.97488	5.74256	5.31722	5.8192	5.23765	4.89656	5.24129	5.80291	5.68778	5.84861	6.58255	6.54995	6.50592
BSU04030	0.0789633	0.205784	0.0316745	0.0857493	0.0618416	0.0218012	0.0267782	0.0272695	0.219599	0.0762213	0.529288	0.143042	5.47978	6.17157	3.8601	5.99555	0.00421543	0.23444	0.616267	0.664504	0.904342	0.482842	10	7.27226	1.10254	0.0336068	6.85259	6.75179	6.48167	6.48623	6.25558	5.99722	5.82556	5.57029	5.3771	6.59399	6.69378	6.54229	5.73059	6.62513	5.37923	5.06614	5.80324	6.0821	5.8366	5.8729	6.94184	6.82024	6.73215
BSU04039	0.190042	0.255101	0.0547518	0.059589	0.0520844	0.02366	0.0193035	0.0207125	0.151423	0.0526533	0.356754	0.0938377	2.82266	3.24239	2.33639	3.12918	0.00398191	0.100432	0.262742	0.554687	0.936667	0.556886	5.08097	3.63652	0.551502	0.0470317	4.48229	4.64091	4.75484	5.10581	5.08203	5.00761	5.02787	5.12067	5.32466	4.45941	4.61199	4.54883	6.24637	5.15784	5.72834	5.79894	5.81043	6.53622	6.69552	6.98071	5.30857	5.36496	5.35808
BSU04040	0.301122	0.322545	0.105526	0.0348897	0.049184	0.028927	0.0164569	0.0182924	0.0832457	0.0448043	0.184219	0.0446332	0.165552	0.313208	0.812688	0.2628	0.00349621	0.0546209	0.0851343	0.46662	0.968991	0.630931	0.161947	0.775411	0.465496	0.0604565	7.56724	7.63577	7.43452	7.68427	7.65896	7.68877	6.78263	6.52232	6.32052	7.44683	7.64355	7.55416	7.5029	8.05843	6.16587	5.95287	6.82259	6.6024	6.67041	6.71122	7.21994	7.2436	7.33281
BSU04050	0.115238	0.350362	0.197869	0.139689	0.161091	0.0542212	0.0307936	0.057049	0.30542	0.176133	0.352596	0.126499	1.05524	0.936354	1.0564	1.38678	0.00275233	0.312603	0.257524	0.308229	0.0860537	0.128848	0.0109152	0.0177052	0.00186246	0.0169936	5.79456	6.28648	5.94111	6.23679	6.64539	6.56125	5.56414	5.4803	5.26203	5.80202	5.95857	5.65288	5.74739	5.88851	4.61307	4.78641	4.88383	7.56429	7.10933	7.14125	8.15671	8.1475	8.25163
BSU04060	0.321853	0.593	0.142802	0.0871628	0.0919186	0.0801633	0.0531605	0.0442599	0.411611	0.236408	0.293573	0.110222	1.11578	0.954848	0.826808	1.43239	0.00284694	0.256544	0.3	0.40985	0.223514	0.0893473	0.282462	0.00325134	0.00297913	0.0171579	5.72184	6.02955	5.89888	6.19261	6.41618	6.37013	5.64057	5.6305	5.59784	5.84486	5.72702	5.72527	5.37204	5.55049	4.47991	4.60998	4.81862	6.6902	6.52147	6.20815	8.19933	8.04495	8.21106
BSU04070	0.0292921	0.144342	0.115355	0.254795	0.278621	0.192228	0.290063	0.0573674	0.258764	0.127703	0.124371	0.0825388	1.13423	0.960228	0.530208	1.47684	0.017583	0.00299003	0.00256688	0.00703698	0.00505928	0.00189854	0.0330945	0.0555298	0.00788435	0.0159806	5.84829	6.03216	5.93122	6.09617	6.51264	6.31564	5.79927	5.82183	5.72629	5.87047	5.73115	5.77248	5.5411	5.86533	4.62216	4.69653	4.87871	6.38612	6.49884	6.54462	8.23189	8.16691	8.26618
BSU04080	0.16653	0.35218	0.108524	0.325202	0.219528	0.141015	0.0966448	0.0480951	0.427739	0.102111	0.288366	0.084265	0.336667	0.492069	0.433968	2.21645	0.00330669	0.322874	0.389606	0.375492	0.185781	0.15433	0.00801819	0.00823572	0.00251555	0.0146821	6.00445	6.07799	6.05136	6.1142	6.44669	6.16371	5.79017	5.80561	5.74494	5.83673	5.8562	5.8561	5.5742	5.85434	4.80969	4.81765	4.97983	6.38067	6.54289	6.61868	8.14829	8.00207	8.25981
BSU04090	0.135767	0.325672	0.122133	0.373197	1.09881	0.115351	0.26334	0.128768	0.160212	0.199386	0.195901	0.227653	0.452717	0.669927	0.442652	1.65826	0.00414239	0.21703	0.247122	0.646455	0.266124	0.0838049	0.0643397	0.0748735	0.0134603	0.0157549	5.7652	5.8464	5.66018	5.89231	6.04845	6.00104	5.61768	5.61002	5.47225	5.61499	5.62829	5.61028	5.36871	5.59462	4.65707	4.70162	4.90419	6.13067	6.37939	6.34574	7.88625	7.74525	8.05541
BSU04100	0.0867681	0.446449	0.316324	0.300744	0.769987	0.447773	0.287156	0.19874	0.634817	0.480569	0.47092	0.412312	0.665901	1.04591	0.451336	1.16159	0.00198779	0.424684	0.558256	0.182879	0.66723	0.345307	0.00894942	0.0129724	0.00195179	0.0149327	5.82652	5.98487	5.80046	5.87963	6.4611	5.90178	5.56851	5.55935	5.52827	5.61347	5.66753	5.74724	5.25495	5.64791	4.38749	4.44846	4.88213	6.3972	6.32916	6.3409	8.04788	7.97964	8.08797
BSU04110	0.0277581	0.192601	0.0452615	0.104112	0.211695	0.0384432	0.0640412	0.0360273	0.132026	0.150643	0.0900326	0.0919251	0.892877	1.65062	0.449683	1.28794	0.00373601	0.21582	0.343091	0.0522708	0.431399	0.333717	0.0423468	0.0229444	0.00938254	0.0160502	5.7595	5.82863	5.69149	5.53205	5.74625	5.75913	5.4078	5.43795	5.26871	5.56293	5.64515	5.78195	5.09093	5.39068	4.60586	4.57977	4.85964	6.06455	6.11397	6.16788	7.94142	8.10323	8.05874
BSU04120	0.0752043	0.307637	0.116355	0.0851341	0.137557	0.0315647	0.0542888	0.0284913	0.269345	0.122744	0.66297	0.211967	0.547794	1.24948	1.02376	1.71515	0.00328345	0.548845	0.00100183	0.225822	0.493606	0.952256	0.0253711	0.0580262	0.00384319	0.0247232	7.72201	7.58957	7.07896	5.5176	5.99652	5.96239	6.99979	6.86112	6.56301	7.90043	8.26856	8.19356	5.78868	6.3296	6.75227	6.43948	6.07476	6.80894	7.01736	6.69275	5.81421	5.8435	5.67363
BSU04130	0.337875	0.372716	0.115246	0.0564829	0.124097	0.0375996	0.0282627	0.0295779	0.191526	0.126658	0.252445	0.0964146	0.908978	1.09725	0.322377	0.777743	0.0035482	0.452516	0.274459	0.333529	0.486668	0.394056	0.0100205	0.00569309	0.00125503	0.0445906	6.37239	6.52407	6.296	7.51337	7.08465	7.12486	6.65786	6.3364	6.02486	6.31643	6.63307	6.20993	6.49183	7.01019	6.00302	5.56021	6.26845	6.92786	6.80266	6.78504	7.81004	7.78224	7.93687
BSU04140	0.386674	1.67171	0.301981	0.613316	1.08751	0.154568	0.257412	0.0790144	1.13497	1.09196	1.74257	1.01446	0.396996	0.882444	0.950276	0.282366	0.0037109	0.818216	0.292457	0.392126	0.235045	0.00101809	0.0355166	0.036916	0.00722829	0.032949	8.22046	8.16928	8.01961	7.33372	7.60472	7.84089	7.47201	7.36439	7.26375	8.23819	8.03144	8.16292	7.98551	8.33994	8.59399	8.15861	7.93258	7.82562	8.03548	8.10535	7.47107	7.37914	7.55989
BSU04150	0.061065	0.630141	1.85609	0.153168	0.441946	0.632776	0.221243	0.0918763	2.8568	1.1739	0.542755	0.415726	0.059213	0.887027	0.611795	0.0772063	0.00376653	0.0262319	0.114761	0.211371	0.202679	0.527628	0.101664	0.0299542	0.0225286	0.0327771	7.68975	7.76739	7.80421	8.11166	8.06157	7.92553	7.96882	7.9933	7.8674	7.55818	7.59582	7.71812	7.75897	8.04823	8.20367	7.79833	7.52069	7.99582	7.9375	7.99731	8.05425	8.04907	8.05147
BSU04160	0.0202994	0.18897	0.0397181	0.0982362	0.0325487	0.0169143	0.0910441	0.0431929	0.0887069	0.0324246	0.156168	0.109634	0.552293	0.806384	1.0609	0.97772	0.00394558	0.189697	0.254236	0.290632	0.0433785	0.138432	0.0052938	0.00441805	0.0128321	0.0178391	6.31987	6.32771	6.26014	6.68293	6.14904	6.08702	6.52727	6.43434	6.41069	5.96586	5.18169	5.76987	5.15823	5.14655	5.28583	5.15166	5.11166	7.60534	7.19487	7.05816	6.55994	6.60574	6.7253
BSU04170	0.00678953	0.0517	0.345311	0.107997	0.119538	0.165461	0.0816794	0.0633165	0.774333	0.266006	0.0979718	0.072885	3.62781	5.51615	2.807	3.15238	0.00409013	0.275596	0.255621	0.640963	0.63188	0.187535	0.0199992	0.0262759	0.00367839	0.0388546	5.9885	5.83403	5.73718	5.06236	5.20118	5.28799	4.6761	4.6928	4.79503	6.00919	6.16027	6.16187	6.38001	6.41148	6.18751	5.9274	6.18075	4.84817	4.96876	4.94459	4.93116	4.77337	4.72947
BSU04180	0.00347457	0.0612333	0.315885	0.166463	0.497752	0.211459	0.117154	0.0689259	0.20058	0.143295	0.0746858	0.0499552	8.14123	8.44028	5.47178	7.65957	0.00323671	0.448939	0.537193	0.557951	0.706757	0.329721	0.0011687	0.0023284	0.779723	0.0483882	4.22267	4.13942	4.32756	4.3717	4.26649	4.33813	4.22446	4.43749	4.44633	4.22468	4.29518	4.37213	4.76033	4.57363	4.38579	4.3422	4.62718	4.59078	4.50841	4.76218	4.11073	4.15413	3.93702
BSU04190	0.0106711	0.275896	3.42965	2.10678	3.72529	3.33701	2.76248	2.18755	0.460415	0.248728	0.434555	0.137271	8.08784	10	8.27781	9.09281	0.00376104	0.426571	0.418956	0.590261	0.63707	0.542865	0.517759	0.00196375	0.540152	0.0418575	4.34887	4.28189	4.43193	4.89091	4.45129	4.54618	4.31918	4.50384	4.58601	4.29902	4.5269	4.36745	6.10205	5.02049	4.6758	4.59924	4.90919	4.98598	4.93551	5.20439	4.13977	4.19628	4.08219
BSU04200	0.0187914	0.076189	0.0585446	1.11083	0.316066	0.144735	0.472957	0.156443	0.187798	0.0462237	0.227207	0.0993455	7.63303	9.97207	8.65924	9.09209	0.00422745	0.00245301	0.00349023	0.0074637	0.00662723	0.566107	0.292054	0.00124407	0.367783	0.0419083	4.31576	4.25855	4.4511	4.80206	4.43303	4.53362	4.52547	4.67749	4.67223	4.32257	4.43775	4.37297	5.64539	4.83099	4.62028	4.59099	4.89541	4.77194	4.69557	4.93345	4.37713	4.44456	4.27307
BSU04210	0.0276878	0.334071	0.259488	0.257308	0.314913	0.196991	0.255572	0.113923	0.727705	0.315002	0.589562	0.345784	0.064138	0.999199	1.2777	1.44808	0.00340568	0.437449	0.246062	0.395783	0.677085	0.239151	0.00570493	0.00132116	0.805585	0.0603327	6.16268	6.47163	6.05548	7.25312	6.54674	6.55901	6.38393	6.08455	5.69609	6.34343	6.77371	5.99737	6.57667	7.05104	5.93471	5.32027	6.31435	5.79008	5.53945	5.60505	7.81065	7.57065	7.80759
BSU04220	0.0758597	0.495552	2.51415	3.03456	1.63473	0.833628	0.665494	0.212824	0.667201	0.199781	1.03073	0.553223	5.65179	8.22156	6.34181	7.54308	0.369633	0.00132619	0.569898	0.0012852	0.0015417	0.808819	0.422595	0.00200676	0.548338	0.0610961	6.19743	6.52571	6.20662	7.37584	6.71067	6.74049	6.67942	6.36569	6.34798	6.22856	6.86625	6.08778	7.92645	7.17164	6.50922	5.99988	6.60117	7.09891	6.87795	7.0885	7.95997	7.87387	7.88011
BSU04230	0.00755765	0.096497	1.71771	0.476959	0.834648	1.24174	0.326267	0.190259	1.18533	0.348339	0.461844	0.416115	0.0163048	2.87793	1.93766	0.0279316	0.00299099	0.436551	0.909564	0.00138304	0.00102185	0.00129842	0.14697	0.00286168	0.00156317	0.0219677	6.58059	5.93788	5.50485	4.69427	4.96863	5.04384	4.67513	4.72895	4.70693	6.18614	6.7395	6.19501	5.33351	5.44385	5.17371	5.20892	5.10654	4.83746	4.78651	4.7009	6.02017	6.01743	5.90726
BSU04240	0.245995	2.37414	0.68734	0.335641	0.243198	0.369837	0.294157	0.357747	1.25657	0.151357	0.86661	0.226875	0.952332	0.963818	0.856535	0.831875	0.00382995	0.0932779	0.246731	0.365149	0.55339	0.395876	0.00106012	0.00257606	0.21453	0.0583099	7.54474	7.7649	7.46546	7.43854	7.80651	8.03492	8.714	8.49275	8.39862	7.76232	6.84691	7.43656	7.0774	7.6137	7.97778	7.8181	7.17603	7.82756	7.79857	7.75713	5.99822	6.13508	6.20596
BSU04250	0.441885	0.792337	0.0992272	0.0704988	0.262181	0.0622107	0.0463752	0.029007	0.324294	0.204798	0.24737	0.129783	1.20076	0.912316	0.134428	0.135405	0.00354985	0.270389	0.351559	0.55927	0.756346	0.544029	0.00194242	0.549591	0.345968	0.0419275	6.87521	7.01763	6.69925	6.59208	6.11028	6.29319	6.38691	6.07337	5.73759	6.93406	6.78038	6.83635	6.08993	7.09668	5.98993	5.83848	6.2278	6.02967	6.29555	6.43216	6.46324	6.40774	6.56462
BSU04260	0.0836105	0.129926	0.170882	0.182846	0.292681	0.235938	0.173895	0.0747972	0.607192	0.229306	0.348413	0.145809	0.315815	0.742114	1.49684	1.40975	0.00328884	1.35586	0.38982	0.419925	0.676489	0.0296942	0.703486	0.00129304	0.800561	0.0476545	7.60466	7.6365	7.47954	6.7367	6.94013	7.27873	7.06646	6.87655	6.79621	7.75528	7.50473	7.60823	7.08911	7.67962	7.7551	7.07603	7.10935	7.24943	7.37123	7.67714	7.08626	7.06603	7.12192
BSU04270	0.0109196	0.0589482	0.423144	0.065608	0.140927	0.131468	0.105979	0.0723582	0.449274	0.106066	0.0583264	0.0452819	1.67399	2.94099	0.316161	0.755815	0.0138549	0.00230144	0.0126569	0.0171822	0.0161115	0.00364299	0.00131613	0.00396057	0.659963	0.0515968	6.31811	5.6048	5.42615	4.91148	4.62882	4.74969	4.63178	4.73144	4.75559	6.57014	6.11394	6.40915	4.90889	5.12501	5.15837	4.92531	4.96483	5.09891	5.10726	5.14649	5.30529	5.20158	5.2641
BSU04280	0.013699	0.0790507	0.127758	0.0706579	0.111677	0.0657908	0.0978177	0.0409653	0.206128	0.0663548	0.0579086	0.0441471	0.40193	1.16618	0.327808	0.714096	0.0047828	0.144833	0.55455	0.593588	0.683345	0.387778	0.47002	0.00283717	0.59516	0.0554296	5.80129	5.01206	4.97115	4.56882	4.4431	4.53101	4.37479	4.5036	4.54925	5.8536	5.13281	5.74766	4.67156	4.7834	4.47513	4.48085	4.74877	4.69068	4.77438	4.81033	4.91842	4.76973	4.88203
BSU04290	0.018519	0.0667225	0.061864	0.0486404	0.0865239	0.0270547	0.0473975	0.0296087	0.0861181	0.0769125	0.0575655	0.0514951	0.832866	1.86468	0.360049	0.417864	0.00420644	0.209018	0.724123	0.738624	0.00102804	0.434401	0.00224631	0.00378717	0.00148027	0.0548484	5.831	5.184	5.12284	4.56251	4.52634	4.69338	4.4885	4.5742	4.62745	5.77544	5.2609	5.91636	4.75111	4.85545	4.6872	4.59615	4.78296	4.80512	4.99612	5.04972	4.89193	4.83311	4.91981
BSU04300	0.0225052	0.122119	0.0727631	0.0967691	0.10211	0.0452377	0.0620804	0.0230361	0.179878	0.123957	0.144461	0.0751742	1.38285	2.76719	0.441098	0.155174	0.00348994	0.318378	0.835921	0.975111	0.00124543	0.829033	0.0118854	0.00615098	0.00131611	0.0525553	5.80984	5.33423	5.19492	4.58187	4.53423	4.69259	4.45754	4.55682	4.6181	5.91222	5.33404	6.06048	4.73129	4.84283	4.65326	4.59081	4.72604	4.91326	5.03294	5.07848	4.83803	4.81037	4.88846
BSU04310	0.038112	0.0732647	0.0384927	0.0875414	0.055614	0.0348944	0.0766799	0.0218403	0.0598793	0.0508733	0.0577742	0.0312198	1.55151	3.06025	1.133	1.07382	0.00389524	0.236754	0.711521	0.720717	0.866097	0.757725	0.0011824	0.00449762	0.946543	0.044493	6.09342	5.63754	5.53349	4.68759	4.83934	4.95628	4.56366	4.6925	4.69824	6.34537	5.68408	6.36813	4.944	5.14516	5.00679	4.7442	4.93515	5.22915	5.39525	5.48587	5.08915	5.00655	5.06776
BSU04320	0.150834	0.345425	0.042169	0.0758447	0.0576686	0.0665391	0.0663664	0.0243303	0.197784	0.0784926	0.299364	0.0748583	1.31323	2.38908	1.02291	0.958499	0.00422159	0.172498	0.388703	0.477135	0.276298	0.261263	0.00842056	0.0131061	0.236618	0.0320534	6.60224	6.38342	6.26669	6.71583	6.44694	6.63176	6.02646	5.89286	5.72629	6.87495	6.18684	6.84794	5.54492	6.0896	8.47471	7.60315	5.94762	6.35016	6.45255	6.09321	6.61123	6.57038	6.63877
BSU04330	0.250984	0.617586	0.0550981	0.068794	0.0649107	0.0981838	0.0560528	0.0269151	0.335688	0.120415	0.540954	0.161433	1.07495	1.71791	0.912819	0.843176	0.00370432	0.377951	0.559672	0.39654	0.524755	0.287275	0.00285136	0.00287829	0.337357	0.0352258	5.01653	4.68002	4.65958	4.52688	4.4269	4.53708	4.86819	4.83607	4.90695	4.88552	4.92092	4.99502	4.67896	4.7363	6.63559	5.89859	4.86579	4.57491	4.76473	4.81233	4.65893	4.73116	4.74457
BSU04340	0.0264221	0.598691	1.14973	0.364394	0.784124	0.0908549	0.109584	0.027024	0.21226	0.145467	0.449745	0.276724	4.66741	6.15739	4.24928	4.90133	0.00369708	0.621331	0.648786	0.641951	0.764028	0.629503	0.924534	0.00494961	0.832348	0.0466171	4.96777	4.8465	4.81855	5.74441	4.96524	4.96162	5.35832	5.35575	5.35347	4.97521	5.00794	5.0159	6.60049	5.54254	6.53692	5.68558	5.3897	5.78021	5.48479	5.71684	4.90199	5.0174	4.93351
BSU04345	0.174974	0.985926	2.23505	0.741133	1.16746	0.202077	0.145765	0.0566928	2.11993	0.615816	2.27312	1.20016	4.06068	5.76568	3.94936	4.07604	0.00384276	0.572809	0.641716	0.574918	0.723079	0.599239	0.556349	0.00391923	0.753665	0.0464967	6.07462	6.06349	5.87232	6.65993	6.14011	5.93195	6.41108	6.28846	6.11454	5.95465	6.20828	5.96034	6.87154	6.45505	6.69712	5.99399	6.02706	6.57716	6.2938	6.38001	6.39623	6.53062	6.29907
BSU04359	0.450856	1.70508	3.23245	1.12429	1.44801	0.486364	0.179391	0.147876	5.66275	1.44568	5.65947	2.7227	2.93391	5.03822	3.39236	2.54337	0.00411329	0.482697	0.620312	0.450428	0.627516	0.522949	0.343232	0.00200567	0.590572	0.0462732	7.66773	7.82905	7.48694	7.66012	7.68893	7.35452	7.76343	7.50456	7.20694	7.51309	7.89856	7.4956	7.14047	7.56684	7.11871	6.68652	6.89372	6.96194	6.76208	6.71158	7.69842	7.82239	7.51242
BSU04360	0.599407	2.09231	3.66984	1.29962	1.55718	0.869653	0.249231	0.3044	7.57042	1.88825	7.48278	3.52369	2.32718	4.64652	3.09244	1.71808	0.00425897	0.434175	0.584286	0.383396	0.518262	0.422385	0.274554	0.975286	0.452504	0.0461528	8.4625	9.11886	8.91154	9.33234	9.28785	9.23562	9.08222	8.92177	8.91599	8.85946	8.8598	8.69789	8.96086	9.20505	8.56181	8.0296	8.48684	6.1587	6.18325	6.1218	6.2822	6.22313	6.24816
BSU04370	0.00795703	0.0534702	1.40331	0.651949	1.55755	1.55971	0.855263	1.08879	0.443791	0.16439	0.262127	0.391096	4.62727	7.61611	4.49688	5.07659	0.00378682	0.639159	0.424175	0.424836	0.393459	0.253204	0.885515	0.00125284	0.378996	0.0761926	4.34311	4.34839	4.43478	5.68378	4.81131	4.74835	5.04025	4.94021	4.97482	4.34563	4.43569	4.41424	5.65613	4.83475	4.62283	4.46405	4.90712	5.4972	5.44681	5.37504	4.5461	4.54129	4.47729
BSU04380	0.0349209	0.256734	0.631881	0.46155	0.353503	0.166877	0.160101	0.166531	0.449821	0.20384	0.399454	0.147347	6.91508	8.67859	6.88463	7.49297	0.00402265	0.719197	0.518597	0.569074	0.572687	0.499043	0.00243687	0.00386067	0.759678	0.0893618	4.37058	4.30414	4.42919	5.04822	4.54861	4.63683	4.72249	4.72652	4.85852	4.35697	4.43769	4.41818	5.39733	4.79342	4.60798	4.49249	4.91662	4.75335	4.75369	5.0172	4.33688	4.34765	4.27865
BSU04390	0.0186849	0.182969	0.337591	0.0697455	0.172609	0.278136	0.144033	0.0710173	0.55586	0.232995	0.308428	0.270984	2.29299	1.78463	1.41263	2.7997	0.00433695	0.388974	0.338433	0.438287	0.606676	0.576178	0.661855	0.00109617	0.669978	0.0409558	6.53104	6.55275	6.34041	6.31399	6.0658	5.95784	5.65023	5.39518	5.32127	6.18523	6.64969	6.37857	6.61438	6.99975	5.65646	5.4528	6.23225	5.45566	5.40477	5.47206	6.34319	6.32841	6.37683
BSU04400	0.112867	0.447037	2.87374	1.07843	1.96967	0.971157	1.18301	0.748389	1.25693	0.391194	0.774398	0.270387	5.21967	8.09435	7.04035	6.41986	0.00481847	0.00109081	0.447724	0.168725	0.561854	0.504665	0.85898	0.00107533	0.35391	0.0804088	4.82428	5.01795	5.0132	7.25391	5.95381	5.80864	6.54318	6.41448	6.26997	4.71998	5.20741	4.76838	7.36598	6.12808	6.17	5.11873	6.38614	7.03436	7.34903	7.82605	6.02883	6.04205	6.4656
BSU04410	0.147821	0.604485	0.120711	0.0831814	0.0985593	0.0265841	0.0218057	0.0179276	0.258163	0.122377	0.391886	0.105378	1.51008	1.59295	1.06438	1.48318	0.00336306	0.51668	0.293511	0.383566	0.515178	0.351672	0.00291331	0.00444929	0.402208	0.0397942	5.51401	5.83555	5.66898	6.59633	6.2884	6.24945	5.62351	5.35957	5.28748	5.36061	5.67838	5.30013	6.07101	6.42659	4.73502	4.7502	5.38428	5.50695	5.45506	5.57253	6.465	6.33423	6.30916
BSU04420	0.1411	0.186122	0.108077	0.0391637	0.0435581	0.0210506	0.0185415	0.0277726	0.417839	0.143859	0.184667	0.0649847	1.64722	1.82477	1.75337	1.22268	0.00355077	0.521415	0.409947	0.387174	0.67362	0.457887	0.00417389	0.00673961	0.370214	0.0397835	5.51734	5.83379	5.67134	6.6044	6.30582	6.23834	5.66668	5.34183	5.32005	5.33269	5.67383	5.33217	6.19574	6.52759	4.75853	4.81067	5.5105	5.66746	5.47357	5.62037	6.52205	6.53867	6.41709
BSU04430	0.0674478	0.228817	0.401262	0.709061	0.249707	0.0966334	0.0743062	0.0683638	0.199061	0.0881999	0.365271	0.124965	1.58433	1.61396	0.876703	0.653152	0.00438077	0.440206	0.403932	0.445149	0.57846	0.596815	0.182109	0.858215	0.281252	0.0582185	6.04345	6.01512	5.8072	6.30999	5.93943	5.90888	6.03016	5.73537	5.69075	5.59891	5.49839	5.7388	6.09926	5.70885	5.68282	4.9973	5.72248	5.81859	5.88204	5.96852	5.87102	5.98219	5.82771
BSU04440	0.0258276	0.124072	0.0958038	0.0776604	0.0919771	0.0308364	0.0367473	0.0176922	0.0807675	0.051069	0.156192	0.0995327	1.42668	1.26921	0.034695	0.247852	0.00489829	0.259344	0.312127	0.404147	0.553259	0.300592	0.00514367	0.00629527	0.00146652	0.0296201	6.26935	6.13225	6.08495	6.29433	6.16288	6.07464	5.87838	5.71398	5.65927	5.8908	5.70137	6.0612	5.7067	5.67091	5.03782	5.05789	5.23691	5.85141	5.99118	6.07177	6.03526	5.9962	6.14259
BSU04450	0.00829995	0.112133	0.291377	0.127798	0.381614	0.293772	0.25823	0.0914489	0.405061	0.215555	0.319495	0.287184	0.705982	0.943564	0.31803	0.252861	0.00415829	0.279383	0.535054	0.31402	0.213597	0.204988	0.00839412	0.0155495	0.00263369	0.0330715	6.26444	5.97468	5.89785	5.84279	5.70099	5.73213	5.82156	5.6655	5.46436	5.76464	5.51403	5.64347	5.39636	5.61325	5.79349	5.6598	5.50233	5.09085	5.33409	5.46758	6.22042	6.11767	6.39496
BSU04460	0.112533	1.20866	0.981875	0.745535	1.02162	0.389411	0.341753	0.188598	1.71513	1.50957	2.28865	1.99998	0.080034	0.751858	0.636025	0.268892	0.00480686	0.392176	0.499676	0.415967	0.431542	0.489505	0.00121841	0.00339274	0.621483	0.0314554	6.4516	6.09248	6.06203	6.28717	6.15208	6.15849	6.16567	6.0162	5.86598	5.82532	5.4717	5.79402	5.54916	5.67437	5.81798	5.74168	5.57584	5.6232	5.89654	6.04919	6.52835	6.38888	6.59894
BSU04470	0.019245	0.0867528	0.0406605	0.168296	0.156844	0.113168	0.119334	0.0751923	0.326256	0.369985	0.923826	1.3876	0.12753	1.32763	0.143336	0.447168	0.00531523	0.139343	0.497341	0.491404	0.453888	0.636918	0.00137585	0.00251348	0.597113	0.0268918	8.41216	8.36043	8.04691	9.11719	7.81027	6.78223	6.88608	6.88961	6.48402	5.60813	5.26818	5.70895	4.91186	4.98613	5.37516	5.39839	5.13165	8.36681	8.81954	8.76702	8.57323	8.45563	8.61241
BSU04480	0.0934991	0.273893	0.431744	0.436733	0.245811	0.19684	0.2071	0.0642905	0.540549	0.363948	0.897214	0.54438	0.477938	0.666842	0.529325	0.420326	0.00605122	0.304844	0.895076	0.802813	0.0013809	0.00136895	0.00293396	0.913879	0.136024	0.0416101	7.46548	7.46384	7.30716	6.52089	6.62076	6.72526	6.83709	6.58484	6.47284	7.49477	7.69886	7.65877	6.81127	7.24837	7.32229	7.09762	7.11069	6.65968	6.54804	6.51392	6.88612	6.7924	6.8151
BSU04490	0.031975	0.190813	0.231845	0.0880986	0.137887	0.0471448	0.0573618	0.0413778	0.29657	0.158905	0.229658	0.106863	0.429722	0.0803274	0.352055	0.0345596	0.00625656	0.205094	0.949605	0.00109619	0.00161503	0.001218	0.00633447	0.00819289	0.00169864	0.0500151	7.34164	7.01145	6.93522	5.41061	5.86699	5.93291	5.68459	5.49707	5.45579	7.37419	6.7358	7.23867	5.89801	6.52522	5.92198	5.58987	6.02277	6.24359	6.37939	6.37493	6.40376	6.30033	6.55995
BSU04500	0.36069	0.689465	0.173182	0.204947	0.121422	0.0684517	0.0382332	0.0381175	0.520509	0.137575	0.365302	0.15746	0.0934927	0.648532	0.877828	0.418088	0.00579088	0.308101	0.00100751	0.00207516	0.00181639	0.00241582	0.00683586	0.0079772	0.00250787	0.0548698	7.12586	6.91287	6.66388	5.28139	5.91212	6.26559	5.81803	5.73081	5.68868	7.16338	6.63634	7.16137	5.7067	6.22386	6.00593	5.67776	5.7048	6.2494	6.46748	6.15504	6.22194	6.03799	6.08608
BSU04510	0.482311	0.994814	0.76351	0.257021	0.2907	0.204796	0.0671195	0.064168	0.955624	0.640523	1.83152	1.22538	0.175286	0.429951	0.366557	0.328857	0.00209546	0.472587	0.443177	0.966723	0.284963	0.977178	0.390198	0.631434	0.283244	0.0545681	7.25637	8.04966	7.65647	6.08707	6.42164	7.14155	8.47661	8.33769	8.25632	7.52954	6.83514	7.65222	7.51405	7.45395	8.6683	8.15139	7.81276	7.72807	8.11574	8.07458	6.24346	6.22495	6.21275
BSU04520	0.209485	1.7492	0.0980272	0.108511	0.165328	0.0284613	0.0831287	0.0453019	0.416771	0.22543	0.524426	0.0678526	1.05208	0.352149	0.416839	0.125864	0.00394904	0.422367	0.559926	0.556184	0.581493	0.710407	0.00297111	0.00431377	0.843878	0.0591593	6.29749	6.7764	6.51765	6.05047	6.04536	6.43705	7.20233	7.1126	7.00583	6.48033	6.28066	6.37068	6.05748	6.54635	5.70482	5.47791	6.13382	7.12809	7.14804	7.51314	6.41104	6.16194	7.11446
BSU04530	0.109773	1.4369	0.132453	0.117767	0.175564	0.0422984	0.0920016	0.0518474	0.77023	0.557887	0.627051	0.218462	0.948843	0.574313	0.660882	0.125171	0.0048696	0.302856	0.0693269	0.41698	0.454939	0.379228	0.028887	0.0072715	0.00279384	0.821953	8.15933	9.35385	9.28864	6.07305	5.99846	5.69724	5.32402	5.18337	4.90816	8.5978	7.77109	8.5301	5.03684	5.00695	4.61501	4.53932	4.87536	7.49974	8.21839	8.50455	6.53393	6.7713	7.1201
BSU04536	0.0442221	0.856053	0.196386	0.134955	0.194574	0.0679957	0.098578	0.0640034	1.42666	1.17531	0.81764	0.498164	0.721723	1.06308	1.0991	0.124754	0.00535081	0.191384	0.20586	0.561322	0.512079	0.383344	0.0148198	0.00555886	0.00183134	0.427291	8.02574	8.49023	8.31859	6.11596	6.12572	5.972	5.77543	5.74861	5.4757	8.07699	7.65528	7.99316	5.4241	5.60271	4.90884	4.97836	5.18857	6.71369	7.1198	7.22203	6.43965	6.56662	6.91637
BSU04540	0.0206376	0.540766	0.230811	0.14421	0.20481	0.0818328	0.10115	0.070549	1.78011	1.50776	0.920264	0.648773	0.494597	1.55184	1.51834	0.124551	0.00556603	0.130849	0.342394	0.705664	0.576661	0.397057	0.752467	0.00384621	0.868833	0.0326295	7.81104	7.62662	7.34854	6.22229	6.476	6.60488	6.43341	6.31386	6.05214	7.55618	7.53948	7.45622	6.30258	6.74416	5.66597	5.86929	5.94805	5.92764	6.02121	5.93951	6.34538	6.36195	6.71263
BSU04550	0.0557921	0.538144	0.0693499	0.136212	0.0901569	0.0194396	0.0717223	0.0311365	0.49338	0.104356	0.728112	0.146274	0.39136	1.774	1.70546	0.124497	0.0041091	0.327575	0.273497	0.540671	0.585937	0.644835	0.383031	0.485245	0.0189792	0.0859562	7.65724	7.79291	7.6052	8.00642	7.93543	7.93766	6.77649	6.20747	6.06217	7.69514	7.88267	7.76551	8.06282	8.1173	8.04584	7.13741	7.85225	7.0802	7.1441	7.28059	6.91759	7.06318	6.89617
BSU04560	0.480948	0.829078	0.922499	0.976768	1.17803	0.122069	0.09532	0.0829441	1.34764	0.217738	1.95958	0.71062	0.498832	0.852599	0.394529	0.428886	0.00807015	0.0459898	0.269033	0.785335	0.00225342	0.00192154	0.00162781	0.00180998	0.0109892	0.0378704	8.49167	8.48065	8.28676	7.13077	7.42986	7.55547	7.9506	7.7499	7.75955	8.44901	8.34886	8.37585	7.53685	8.03755	7.52333	6.78684	7.28178	7.35128	7.41564	7.57303	7.52812	7.37101	7.56377
BSU04570	0.034695	0.276997	0.862209	0.179697	1.00145	1.15014	0.249531	0.269908	0.622349	0.238179	0.109489	0.363989	0.0171005	1.30603	0.698627	0.163181	0.0054871	0.115292	0.528922	0.601407	0.00108235	0.605201	0.858714	0.00338495	0.213556	0.0379245	7.86344	7.65153	7.53815	6.05781	6.47236	6.83641	7.10543	7.03124	7.10973	7.85516	7.97722	7.67807	7.25095	7.62317	7.00986	6.37992	6.78871	6.70207	6.96185	7.1103	6.52556	6.5078	6.68692
BSU04580	0.906917	1.32146	1.60263	2.0805	3.7764	1.94685	0.884434	0.508126	1.64034	1.14725	1.47525	1.91162	0.125465	1.59099	0.4345	0.0567663	0.00257538	0.870876	0.318142	0.245653	0.0338607	0.496569	0.00479927	0.00520124	0.402003	0.0413238	8.98945	8.72637	8.58529	7.97334	8.10058	8.09135	8.18781	8.00205	7.88623	9.08545	8.99825	8.96647	7.90298	8.65829	7.55212	7.30705	7.4322	8.33108	8.28318	8.30392	8.53697	8.46406	8.59519
BSU04590	0.813066	1.59741	0.143307	0.0477287	0.0457119	0.0651948	0.0372752	0.0592873	0.992962	0.0894999	0.440987	0.0973624	2.27644	4.93015	1.80191	2.20793	0.00795047	0.0278433	0.13885	0.00123206	0.00190552	0.136414	0.00626163	0.00684013	0.404924	0.0397415	7.91456	7.91198	7.67085	7.19838	7.30695	7.22176	6.41914	6.29077	6.15641	8.02447	7.88261	7.84203	6.52094	7.10797	5.84737	6.3274	6.19464	8.29487	8.03924	7.86099	7.3332	7.2781	7.50647
BSU04600	0.114951	0.169945	0.17961	0.0632574	0.0694916	0.0487301	0.0487785	0.0461402	0.513016	0.0696122	0.1622	0.0666061	1.30426	3.41704	1.36536	0.270062	0.00379212	0.260267	0.291532	0.467431	0.662806	0.500955	0.006176	0.00719742	0.973629	0.0416983	7.884	7.85894	7.69287	7.08131	7.2922	7.17595	6.49819	6.42675	6.24548	7.78944	7.72154	7.76023	6.5977	7.21049	5.4096	6.05107	5.9962	8.07006	7.6915	7.66472	7.38388	7.37483	7.41261
BSU04610	0.0761132	0.229029	0.0393506	0.0561055	0.0824068	0.0286976	0.0351127	0.0344305	0.116997	0.0766347	0.204213	0.108422	0.0971986	1.70309	0.783312	0.0537264	0.00381138	0.269517	0.503066	0.0456525	0.378428	0.703973	0.0167202	0.0158177	0.00158238	0.0414012	5.80456	5.75267	5.46863	6.18235	5.79285	5.73365	5.63062	5.46542	5.43726	5.58501	5.71817	5.61131	5.26999	5.82156	5.26153	5.2501	5.29511	5.48212	5.24473	5.22219	5.93959	5.92804	5.78248
BSU04620	0.477506	0.987595	0.198934	0.26727	0.229357	0.057993	0.0531605	0.0511633	1.03965	0.183235	1.05542	0.377005	0.274761	1.11319	1.20302	0.549866	0.00257959	0.558984	0.71331	0.00126646	0.00201549	0.00261702	0.00319348	0.00295761	0.767286	0.0358577	6.57816	6.46769	6.28041	5.89522	5.77677	5.84329	5.68647	5.5509	5.44254	6.63835	6.41505	6.55521	5.95955	6.30398	6.14139	5.9795	5.86924	5.94962	6.08315	6.09376	5.80778	5.86448	6.06413
BSU04630	0.0261347	0.100164	0.47675	0.222486	0.244541	0.196679	0.215412	0.0902807	0.565879	0.213981	0.73089	0.400594	1.24308	1.45409	0.147861	0.596316	0.00485426	0.217967	0.415877	0.25114	0.397797	0.364478	0.00247317	0.00340071	0.58524	0.0384147	6.76307	6.78677	6.56558	6.1957	6.16961	6.26722	6.17508	5.98898	5.83317	6.71402	6.65345	6.85953	6.42883	6.78816	6.64232	6.40964	6.37773	6.48881	6.47633	6.51598	6.29257	6.31077	6.3955
BSU04640	0.190193	0.906695	0.645399	0.163608	0.235646	0.147263	0.102887	0.0902006	0.959017	0.298233	1.11057	0.374393	0.384113	0.220745	0.791772	0.201673	0.00646099	0.160377	0.046144	0.885013	0.00134002	0.00121682	0.00513709	0.0112082	0.00292256	0.0555756	7.87999	7.75617	7.57122	6.5329	6.89529	7.24573	6.53753	6.29113	6.14584	7.89103	7.84362	7.73548	7.10627	7.71865	7.1021	6.69756	6.98356	6.49735	6.74078	6.59064	7.09741	7.04238	7.32141
BSU04650	0.574998	1.32866	2.4506	0.700466	0.798606	0.485842	0.40489	0.177616	2.02095	0.473454	1.42438	0.500607	0.940493	0.534672	0.326289	0.0423506	0.00281372	0.611571	0.78246	0.343017	0.335054	0.209388	0.00139195	0.211819	0.198816	0.0482696	9.24502	9.16985	8.80463	8.60398	8.6039	8.6498	8.38026	8.01955	7.8804	9.1093	9.11785	8.92957	8.85711	9.21549	8.93449	8.8282	8.62221	8.67694	8.56104	8.57928	8.7881	8.79924	8.80547
BSU04660	0.888515	7.0971	1.1574	0.838778	0.236165	0.109725	0.184981	0.0854683	3.06141	0.269663	3.10852	0.446405	1.11356	1.44322	0.538214	0.292356	0.131521	0.00104593	0.00112601	0.394896	0.31809	0.685806	0.002626	0.158061	0.405181	0.050754	9.31003	9.19865	8.90924	8.70279	8.72525	8.69543	8.43569	8.12491	8.02689	9.08156	9.16485	9.1152	8.8009	9.20548	8.91116	8.80728	8.53523	8.78659	8.73103	8.52599	8.9042	8.91574	8.85659
BSU04670	0.344973	0.985339	0.468775	0.235154	0.288182	0.0890495	0.0621556	0.0614005	0.554096	0.275098	0.789227	0.224894	0.346556	1.34244	0.835341	0.386034	0.00525225	0.0315683	0.166536	0.507115	0.00109056	0.708048	0.0472572	0.231269	0.0274236	0.0628919	8.00183	7.98364	7.66611	7.84662	7.66873	7.69757	6.94388	6.62045	6.47078	7.8778	7.8603	7.75241	6.83012	7.68016	7.26617	7.21953	6.84301	6.9367	6.96671	6.87388	7.92948	7.84737	7.96446
BSU04680	0.614051	1.23866	0.510756	0.45045	0.746315	0.100877	0.097702	0.0910193	0.961615	0.453374	1.07316	0.434074	1.20496	1.54497	2.03581	1.14857	0.0028442	0.240799	0.310068	0.0276004	0.177405	0.0168234	0.00323003	0.00721058	0.00118362	0.0596145	8.10341	7.96115	7.94959	7.86659	7.88314	8.03808	7.31125	7.26608	7.13847	7.86888	7.83331	7.94289	7.2062	7.80095	7.32181	7.34769	7.01848	7.17217	7.3085	7.24365	8.10142	8.02566	8.1286
BSU04690	0.724922	0.963736	0.594258	0.367468	0.268426	0.105424	0.0449783	0.033497	0.291912	0.132683	0.490341	0.287213	0.663674	1.07998	1.29976	1.45392	0.00408504	0.160509	0.158426	0.116003	0.14085	0.147444	0.148003	0.295565	0.0511697	0.0578431	8.14544	8.14486	7.93891	7.95738	7.95813	8.10543	7.4368	7.28904	7.1957	7.9281	7.96212	8.00672	7.21287	7.82717	7.39272	7.52097	6.9454	7.30496	7.41661	7.55141	8.10142	8.1085	8.18978
BSU04700	0.919285	2.04896	0.226761	0.20134	0.126145	0.0317523	0.0184059	0.0190853	0.323279	0.0573121	0.384624	0.130191	0.597317	1.28138	1.40306	1.10026	0.0104745	0.728381	0.701253	0.324065	0.0023745	0.00195288	0.0222441	0.0385152	0.00814997	0.0628482	7.87447	7.695	7.52832	7.72639	7.62304	7.8296	7.0755	6.92169	6.82689	7.72657	7.5578	7.58438	6.95649	7.50596	6.96846	6.92543	6.72239	6.96303	7.29667	7.28368	7.66853	7.60679	7.82487
BSU04710	0.94166	1.32446	3.42618	0.162827	0.0615415	0.0759699	0.249702	0.0566544	3.91839	0.0675459	3.59732	0.0913385	3.62419	3.66675	2.79671	3.81075	0.0371155	0.00793358	0.00942162	0.0111781	0.00387714	0.00638995	0.857963	0.00244615	0.638245	0.0829591	7.89801	7.82499	7.81623	7.9603	8.11842	8.19711	7.50255	7.54399	7.47313	7.74824	7.58072	7.73469	8.48843	7.80708	7.18465	7.14396	7.01598	8.71932	8.61212	8.70664	7.96986	7.96908	8.04995
BSU04720	0.187777	0.15129	4.69636	0.609037	0.310923	0.351835	0.154774	0.177061	2.49635	0.349613	0.686784	0.20322	6.65107	5.88271	4.10275	6.52124	0.00360093	0.545306	0.508307	0.961221	0.179154	0.0916166	0.00134656	0.00228765	0.523963	0.0774544	7.91244	7.82123	7.75415	8.03956	8.15251	8.23297	7.58706	7.64971	7.50879	7.70861	7.59333	7.716	8.49735	7.83203	7.27908	7.10247	7.0484	8.73719	8.54478	8.78476	7.97264	7.9726	8.10646
BSU04730	0.156919	1.02519	7.22741	1.23863	0.473428	0.229196	0.122082	0.165396	5.42879	0.682949	2.90084	0.66629	5.73329	5.17401	3.29916	6.16846	0.00485276	0.203589	0.135943	0.237336	0.783464	0.63754	0.00671649	0.00649806	0.00151657	0.0868343	7.52655	7.49579	7.44926	7.72852	7.84558	7.88585	7.31119	7.37228	7.2146	7.47917	7.16517	7.41963	8.14559	7.50633	6.55662	6.48582	6.75049	8.41149	8.18897	8.30089	7.67835	7.59782	7.82105
BSU04740	0.0721245	0.211933	9.85138	0.964761	0.476248	0.275133	0.314408	0.102394	4.21777	0.343397	2.18342	0.42541	6.16208	6.11508	2.93772	4.69658	0.0049811	0.0758596	0.0106226	0.185464	0.956319	0.430315	0.243571	0.281978	0.0970919	0.0920949	7.54001	7.57127	7.52589	7.85372	8.02917	8.17308	7.57899	7.56927	7.42531	7.49555	7.21879	7.47109	8.2055	7.52502	6.49171	6.36318	6.82131	8.49239	8.16306	8.22683	7.88122	7.92269	7.92353
BSU04745	0.185065	0.348969	4.96096	0.4094	0.258567	0.147659	0.188424	0.0524298	1.94405	0.139098	1.79155	0.176501	4.3068	4.23526	1.85178	2.99268	0.00256734	0.00221139	0.0027481	0.00266227	0.00348425	0.00344693	0.126968	0.147362	0.0492116	0.0772298	6.57164	6.44284	6.40701	6.30419	6.41833	6.55109	6.10532	6.15713	6.0715	6.51304	6.49101	6.5692	6.55447	6.29624	5.89999	5.79992	5.97904	6.65714	6.53259	6.53563	6.44675	6.48412	6.48858
BSU04750	0.298005	0.486004	0.070535	0.0222926	0.0408862	0.0201849	0.0624408	0.0267705	0.361451	0.0434933	1.35663	0.0364815	1.69916	1.69689	0.638716	1.43214	0.153568	0.00434692	0.00548557	0.00513907	0.00586491	0.00646354	0.00895205	0.0090972	0.981233	0.0562822	5.60328	5.31441	5.28812	4.75466	4.80749	4.9291	4.63166	4.74499	4.71768	5.53052	5.76323	5.66732	4.90344	5.06746	5.36178	5.32943	5.13677	4.82189	4.92514	4.9088	5.01228	5.04554	5.05363
BSU04760	0.0328047	0.287831	0.572381	0.0922431	0.159684	0.180868	0.141818	0.0578377	0.322711	0.208798	0.288792	0.130621	0.505469	0.701369	0.0249876	0.376366	0.00529091	0.617109	0.00103218	0.00104311	0.00111128	0.00123932	0.00736612	0.00494522	0.589762	0.0466006	6.53729	6.63738	6.19109	6.75218	6.43547	6.08823	6.26463	5.85063	5.67993	6.4668	6.74205	6.35958	5.99733	6.74737	6.08011	5.82993	6.2857	5.6011	5.63676	5.59342	6.45796	6.39949	6.43577
BSU04770	0.0684157	1.06317	0.0824469	0.117843	0.193873	0.0385349	0.0445581	0.0241382	0.52542	0.265867	0.624121	0.132221	0.479869	0.587647	0.255534	0.493717	0.00456937	0.293818	0.399825	0.343791	0.502509	0.349955	0.738196	0.543406	0.546168	0.0426569	6.23782	6.36281	5.73821	6.36958	6.03523	5.66569	5.95658	5.64472	5.5606	6.37359	6.35713	6.09458	5.7278	6.72097	6.01314	5.69674	6.23469	5.25948	5.20396	5.41247	6.18071	6.13484	6.04933
BSU04780	0.104413	0.629177	0.286358	0.0797005	0.122099	0.0465432	0.056341	0.0499061	0.38866	0.141008	0.410734	0.126806	3.30972	1.91195	0.339356	0.777405	0.00333585	0.426383	0.554638	0.45214	0.904649	0.660493	0.758929	0.0967887	0.362266	0.0538363	7.04441	7.02788	6.82363	6.70775	6.49147	6.67866	6.42169	6.19835	6.1877	6.61972	6.98281	6.89139	6.89804	7.38827	5.60088	5.71791	6.55558	5.96652	6.06659	6.14336	6.46051	6.46504	6.59815
BSU04790	0.0931422	0.329807	0.25125	0.1128	0.130307	0.0493014	0.0293925	0.0327209	0.321351	0.191514	0.371259	0.254687	1.853	0.299473	0.155522	0.325113	0.00392951	0.516447	0.610291	0.58446	0.597803	0.400616	0.0555937	0.0489043	0.00711995	0.0542219	6.41266	6.48709	6.11185	6.31338	6.01945	5.56952	6.02124	5.90738	5.83766	6.35854	6.39898	6.00981	5.51763	6.35321	6.76312	6.71327	6.53132	5.88399	5.82289	5.93043	6.5215	6.58336	6.57687
BSU04800	0.0880694	0.250509	1.38009	0.131605	0.327093	0.290443	0.167561	0.221575	0.117025	0.108851	0.177875	0.112937	0.515312	1.41528	0.212935	0.052267	0.002748	0.284691	0.0429612	0.0713346	0.146249	2.06753	0.00123126	0.129103	0.863341	0.0615161	5.76381	6.46339	6.15541	6.75977	6.53127	6.60943	6.78791	6.79465	6.45717	5.56487	6.30122	5.67163	5.42176	5.59911	4.51398	4.48449	5.16151	5.46039	5.65884	5.69165	8.29191	8.23683	8.33415
BSU04810	0.13404	0.31639	0.683697	0.12903	0.232098	0.0905989	0.0670043	0.0974347	0.0597603	0.0558517	0.0898828	0.0580976	2.42252	2.85489	2.98266	2.23775	0.0038056	0.312411	0.162441	6.91566	0.0886849	0.0733211	0.00268457	0.00166912	0.94921	0.0597424	5.89092	6.64187	6.44532	7.07129	6.71019	6.72793	6.82464	6.59274	6.18065	6.1007	6.54307	5.90932	5.47737	5.82605	4.56501	4.52634	5.47607	5.31828	5.66655	5.49138	8.25081	8.09668	8.20991
BSU04820	0.122702	0.14553	1.4645	0.232806	0.220945	0.13653	0.0968123	0.0771305	0.0513863	0.046841	0.0793669	0.0524178	2.50783	2.87667	2.98751	3.28554	0.00339474	0.253148	0.226751	0.0685434	0.0181687	0.0117692	0.00334999	0.00125976	0.511639	0.0571342	7.3887	7.70767	7.43628	7.75389	7.37071	7.18335	6.89525	6.67301	6.1688	7.27582	7.83489	7.4263	6.89731	7.56933	6.23927	5.80415	7.33669	5.39808	6.07369	5.99377	8.24778	8.21427	8.38054
BSU04830	0.0730994	0.100289	6.97883	4.18999	5.82836	1.72081	0.834323	0.489733	0.0474937	0.02055	0.0533824	0.0500578	0.331233	0.100441	1.11367	1.4333	0.046814	0.00935204	0.013065	0.0127562	0.043053	0.0309169	0.00213762	0.759115	0.275279	0.0762989	5.3445	5.37697	5.45934	5.387	5.25039	5.35643	5.16131	5.27111	5.12993	5.33373	5.77451	5.59857	5.79705	5.45259	5.83101	5.58781	7.10655	4.53029	4.85695	4.80106	5.51155	5.4202	5.50961
BSU04839	0.0409854	0.106128	5.1503	3.50986	3.77897	1.41626	0.454334	0.308942	0.0799773	0.030623	0.15257	0.0573463	0.701964	0.174652	0.759589	1.44846	0.0239356	0.00551753	0.00777801	0.0068657	0.0234188	0.0169339	0.0031975	0.00353851	0.466093	0.0692202	5.21162	5.23032	5.23557	5.21287	5.08269	5.07994	4.90189	5.0223	5.02604	5.26206	5.43629	5.4343	5.52042	5.19505	5.51057	5.37898	6.81906	4.43529	4.67561	4.71004	5.29929	5.18497	5.16126
BSU04840	0.0255886	0.120753	3.32176	2.82974	1.72958	1.1117	0.0743438	0.12815	0.112461	0.0468461	0.251758	0.0665597	1.0727	0.292751	0.62396	1.46363	0.00105715	0.00127797	0.0018623	0.708463	0.00280973	0.00218738	0.00425737	0.00631791	0.656908	0.0621414	4.80232	4.83989	4.94081	4.83671	4.75732	4.89361	4.7934	4.91548	4.88258	4.76003	5.03372	4.99193	5.17921	4.88471	5.12031	5.07045	6.60781	4.29754	4.65298	4.64228	4.95917	4.95694	4.84013
BSU04849	0.031305	0.187294	4.50402	4.59364	4.70263	1.41095	0.296634	0.147108	0.106176	0.0585223	0.215507	0.0700325	0.962619	0.372428	0.594974	1.06508	0.00208259	0.625233	0.839657	0.295972	0.00129776	0.999217	0.00344476	0.00383486	0.388232	0.0675342	4.87349	4.88999	4.90486	4.7779	4.65839	4.78514	4.72855	4.83357	4.7816	4.82836	5.00246	5.00853	5.06849	4.87822	5.07917	4.95163	6.28521	4.25479	4.54814	4.55504	4.99078	4.97144	4.90914
BSU04850	0.0370214	0.245048	5.68627	6.35754	7.67568	2.05979	0.545137	0.187539	0.0911228	0.069957	0.150113	0.0715805	0.842907	0.454235	0.584323	0.666529	0.00310804	0.377542	0.445774	0.150236	0.760678	0.574586	0.00202867	0.905463	0.119556	0.0797417	4.94466	4.9401	4.86654	4.71903	4.55838	4.66365	4.64374	4.73242	4.68846	4.89669	4.9698	5.02512	4.95564	4.87172	5.03618	4.82323	5.86582	4.21053	4.39351	4.46411	5.0224	4.98593	4.97814
BSU04860	0.0367042	0.208056	2.80671	5.42939	6.77951	3.1875	0.577462	0.254321	0.0549659	0.0819928	0.0840707	0.0579104	0.831337	0.557873	0.749125	0.862631	0.00144015	0.723046	0.83523	0.329378	0.00174382	0.00125515	0.735746	0.324301	0.37568	0.104038	4.29775	4.15991	4.32829	4.3405	4.21668	4.37805	4.32318	4.50056	4.58085	4.28088	4.22919	4.35125	4.58466	4.53964	4.42731	4.39424	4.85116	4.04935	4.25337	4.38508	4.51761	4.58816	4.50846
BSU04870	0.025758	0.105893	0.490636	7.10991	3.20871	3.51899	1.28397	0.536691	0.347003	0.075363	0.14178	0.0536524	1.35152	0.369852	0.18508	0.26275	0.00396325	0.616281	0.64029	0.0303759	0.463768	0.307903	0.377731	0.00147533	0.376141	0.0994407	4.26239	4.13887	4.32253	4.36411	4.20606	4.35651	4.28536	4.50299	4.58431	4.19283	4.25278	4.33966	4.54004	4.52781	4.40924	4.40503	4.82502	4.00127	4.25968	4.36583	4.40945	4.44874	4.4286
BSU04880	0.0234358	0.130635	0.110662	3.44457	2.36655	1.8212	0.737378	0.231544	0.0791011	0.0348775	0.0942796	0.0481553	1.02735	0.509936	0.160583	0.478641	0.00487013	0.496899	0.541802	0.0588815	0.348457	0.249297	0.246482	0.00147771	0.299534	0.0776707	4.36943	4.19161	4.37052	4.39409	4.23622	4.38825	4.34625	4.48458	4.57368	4.3364	4.3386	4.41976	4.59946	4.5496	4.48507	4.42511	4.7698	4.03034	4.26587	4.36788	4.58406	4.57828	4.50397
BSU04890	0.0132293	0.0916071	0.0388004	4.21593	1.29998	0.662118	0.537785	0.195958	0.0338367	0.0300871	0.0956239	0.0741244	1.06851	0.622099	0.154191	0.203118	0.00356097	0.457257	0.61324	0.041445	0.523427	0.371768	0.186993	0.218659	0.297207	0.0719351	4.48751	4.36979	4.49958	4.44756	4.25345	4.41355	4.46834	4.55184	4.60673	4.48301	4.55389	4.55781	4.63912	4.64987	4.70786	4.59075	4.96428	4.15567	4.43258	4.40047	4.71617	4.7818	4.66593
BSU04900	0.0215978	0.158302	0.331616	2.27997	5.64975	2.14468	0.816369	0.462135	0.123004	0.0680679	0.178935	0.0675474	1.16563	0.264487	0.225579	0.421465	0.00366441	0.54134	0.927581	0.0539848	0.802848	0.491108	0.00251184	0.00460699	0.00172405	0.0810594	4.52117	4.31735	4.46524	4.44671	4.27462	4.43727	4.48625	4.58052	4.60552	4.47743	4.5075	4.5546	4.62717	4.65551	4.7112	4.59791	4.95051	4.09882	4.26805	4.39938	4.68106	4.71709	4.50257
BSU04910	0.0206402	0.137767	0.0336824	0.307186	0.233761	0.224599	0.25986	0.12067	0.0281934	0.0862839	0.10364	0.0511883	1.41373	0.255085	0.302068	0.472905	0.00402728	0.487656	0.51829	0.100849	0.404793	0.263014	0.00113228	0.00165577	0.893068	0.0626977	4.32692	4.19743	4.44776	4.39828	4.29913	4.39553	4.35147	4.53379	4.60382	4.23021	4.27516	4.37953	4.63239	4.58632	4.47779	4.52076	4.79881	4.05734	4.39752	4.4199	4.31026	4.37779	4.3294
BSU04920	0.0237369	0.0682161	0.0806943	0.520588	1.97576	0.586902	0.248256	0.275161	0.0712352	0.0390377	0.108698	0.0442052	0.655601	0.351092	0.278675	0.51206	0.031059	0.00779742	0.0133297	0.0024773	0.0214314	0.0146448	0.28848	0.00172676	0.295946	0.0907709	4.23492	4.16645	4.31355	4.3828	4.26952	4.39213	4.34728	4.50439	4.56955	4.22966	4.21221	4.34245	4.49862	4.49813	4.3613	4.37374	4.69422	4.05849	4.23068	4.36752	4.23829	4.32539	4.21104
BSU04930	0.0350741	0.142267	0.0434261	0.202429	0.670894	0.135556	0.0704436	0.0899031	0.108199	0.13369	0.150838	0.0711329	0.690282	0.505147	0.203558	0.392474	0.00442959	0.417577	0.615885	0.103394	0.335823	0.193037	0.00365478	0.00188019	0.0397471	0.0901461	4.29605	4.22805	4.33915	4.52749	4.27941	4.43836	4.34832	4.52182	4.63274	4.27457	4.32871	4.38614	4.6359	4.54863	4.47731	4.42796	4.75804	4.06346	4.26053	4.47035	4.46353	4.57537	4.46292
BSU04940	0.0266669	0.153462	0.116898	0.201564	0.66431	0.882167	0.317596	0.23634	0.0546076	0.0414389	0.0813377	0.0367697	0.773429	0.642051	0.145674	0.263539	0.00206923	0.96658	0.00102037	0.461722	0.00115817	0.658712	0.0013115	0.00287852	0.38166	0.0992418	4.2234	4.09807	4.28988	4.34639	4.20904	4.35202	4.28336	4.47929	4.5436	4.18967	4.2201	4.28159	4.54422	4.52605	4.33445	4.39296	4.70038	3.99237	4.21133	4.28813	4.19149	4.22982	4.11687
BSU04950	0.0750658	0.286254	0.0272971	0.0846009	0.302425	0.0762394	0.0944376	0.0560544	0.0745717	0.153723	0.0868786	0.0887999	0.827825	0.00461348	0.158952	0.129356	0.00357064	0.14844	0.109893	0.0118305	0.0018008	0.00139875	0.0023828	0.00130791	0.897675	0.0826882	4.22776	4.11935	4.32083	4.34857	4.20867	4.38527	4.33757	4.47127	4.55187	4.21722	4.21973	4.28232	4.55798	4.51597	4.38361	4.39478	4.71141	3.97596	4.14563	4.31332	4.18943	4.26026	4.08055
BSU04960	0.0220587	0.0685403	0.0343981	0.0135243	0.0219921	0.0573186	0.136724	0.0337051	0.0418023	0.0186206	0.0484267	0.0142755	0.73058	0.134222	0.128917	0.2288	0.00313415	0.849395	0.00105431	0.255107	0.789106	0.518916	0.324632	0.613408	0.0111768	0.0946364	4.31255	4.21671	4.33181	4.4018	4.2748	4.44401	4.31523	4.49515	4.53984	4.24028	4.24921	4.32995	4.5689	4.5692	4.36312	4.46951	4.75724	4.01368	4.22716	4.35335	4.25394	4.29671	4.1849
BSU04970	0.027769	0.250404	0.0839937	0.0651546	0.160765	0.0841635	0.114733	0.0865623	0.123226	0.10268	0.139625	0.0752234	0.509877	0.273865	0.0988834	0.328245	0.00370404	0.6556	0.742675	0.267421	0.45642	0.274307	0.00385907	0.0049492	0.00363305	0.0487546	4.21266	4.10607	4.31804	4.32776	4.20728	4.34626	4.28985	4.44205	4.49001	4.1677	4.22386	4.29463	4.54319	4.48508	4.39058	4.35124	4.6835	3.96064	4.15982	4.25864	4.17864	4.17372	4.04308
BSU04980	0.00375271	0.0367876	0.0275441	0.0169684	0.0565627	0.0464	0.0756282	0.0580356	0.0252542	0.0294372	0.0272201	0.0275101	0.0669438	0.285806	0.178761	0.167886	0.00430443	0.401952	0.382501	0.176469	0.299364	0.218814	0.00204959	0.002347	0.817764	0.0588013	4.22115	4.16173	4.38345	4.38044	4.24768	4.39589	4.35833	4.49005	4.58358	4.18476	4.27425	4.33432	4.58345	4.54832	4.40615	4.45143	4.74	3.99691	4.20156	4.37564	4.28577	4.2793	4.14416
BSU04990	0.0181412	0.504699	0.219149	0.0800902	0.754659	0.0601442	0.0932548	0.097803	0.0605781	0.468669	0.0962116	0.23767	0.494035	1.07523	1.78957	1.29648	0.00264541	0.432766	0.514682	0.38812	0.633513	0.474542	0.00176052	0.00377532	0.793428	0.0657937	6.25565	6.64587	6.39903	7.46172	7.26126	7.09416	7.43856	6.80552	6.46209	6.24919	6.64908	6.49872	6.93145	7.17693	7.55091	7.15615	7.32243	6.77588	6.79241	6.54292	7.99265	7.89807	8.0645
BSU05000	0.0353298	0.0763684	0.403349	0.070192	0.0589263	0.0292889	0.0339853	0.0373877	0.0484678	0.101855	0.0782856	0.0681987	0.729101	0.977288	1.44137	1.21612	0.00357042	0.0364905	0.0449429	0.298572	0.0446091	0.0190656	0.00274455	0.0020091	0.247189	0.0510915	7.99862	8.06913	7.96913	8.01917	7.95364	7.83488	7.22109	7.11515	6.80599	7.69848	7.83749	7.87644	7.50593	7.47118	7.13089	6.73171	6.87111	7.52517	7.54104	7.4954	7.92111	7.75598	7.92316
BSU05010	0.0354758	0.0879792	0.0448645	0.0581445	0.0732526	0.0375191	0.042443	0.0610953	0.211762	0.0781586	0.297831	0.157149	0.835973	0.754569	1.05691	0.995593	0.00333908	0.312094	0.283929	0.220426	0.108814	0.0304183	0.715461	0.858072	0.502715	0.0362428	5.14455	5.35454	5.21974	5.67692	5.27259	5.19947	5.72994	5.54459	5.39588	5.05616	5.15198	5.1514	4.93679	5.06042	4.6118	4.64673	4.96386	5.88744	5.64356	5.50161	7.28597	6.9166	7.22118
BSU05020	0.416835	0.46703	0.213937	0.00843872	0.0115613	0.019482	0.0256114	0.0377612	0.0298713	0.0102246	0.0648928	0.0200772	0.108376	0.304715	1.01275	0.0896948	0.00373943	0.443882	0.165368	0.135612	0.228875	0.475089	0.0046817	0.00542197	0.0011502	0.0603426	7.16728	7.47505	7.34478	8.24366	7.94005	7.87116	8.01666	8.22103	7.9699	6.72094	7.09373	6.88581	7.69736	7.66511	7.75983	7.3583	7.61815	7.4619	7.58848	7.72813	8.30246	8.04083	8.30614
BSU05030	0.034295	0.203084	0.0610361	0.053776	0.056817	0.0177183	0.0264444	0.0267743	0.206811	0.0964789	0.31758	0.123596	0.309684	1.92703	2.14025	1.83208	0.00337386	0.252636	0.389388	0.481156	0.142023	0.207183	0.736008	0.00264315	0.00238237	0.0518691	6.32763	6.47036	6.39684	6.59651	6.44609	6.43626	6.28266	6.10612	5.91124	6.1118	5.97385	6.33955	5.84968	6.13955	5.97914	5.61165	5.69664	6.31304	6.53846	6.5032	7.39207	7.28459	7.41619
BSU05040	0.131015	0.57621	0.0404205	0.0429136	0.0523553	0.0455025	0.371547	0.0165677	0.228901	0.103677	0.429547	0.159283	0.817149	0.0962392	0.355162	0.037341	0.0123034	0.532715	0.286746	0.00178106	0.00109295	0.0013534	0.003094	0.00218176	0.00118101	0.0469966	5.7364	5.60402	5.369	5.30112	5.01935	5.01119	5.13672	5.05906	5.03387	5.55686	5.7007	5.67994	4.95801	5.42248	5.01636	4.79861	5.17169	4.91314	5.05867	4.88009	5.80215	5.71215	5.69668
BSU05050	0.101881	0.363936	0.15509	0.0686118	0.108121	0.0720832	0.0219713	0.0279776	0.133408	0.0891871	0.10706	0.0527165	3.68345	2.99882	1.62143	2.51173	0.00366247	0.353007	0.634789	0.00104808	0.688039	0.755219	0.00350698	0.00302502	0.599164	0.0539864	7.21246	7.20575	6.95882	6.32431	6.20438	6.09109	6.34999	5.8982	5.7354	7.0059	7.05298	7.18758	6.77895	7.17856	5.63724	5.35199	6.44569	6.20036	6.34353	6.05403	6.93378	6.7038	6.90788
BSU05060	0.0343702	0.23145	0.0755941	2.59962	1.66158	0.100981	0.0795288	0.0669238	0.059209	0.0458146	0.107139	0.0776094	1.4867	0.383581	0.010817	0.443247	0.00371033	0.315624	0.516811	0.378668	0.666516	0.262205	0.129862	0.00784799	0.0664324	0.0394466	5.67035	5.38019	5.23339	5.30075	5.15058	5.09201	5.11062	5.11028	5.03831	5.56201	5.82618	5.74208	5.07164	5.22382	5.27329	5.24415	5.09983	5.04708	5.11957	5.07982	5.63912	5.59553	5.49712
BSU05070	0.0561406	0.222066	0.0341507	0.0461733	0.066077	0.0286028	0.0147105	0.0218339	0.0944355	0.084493	0.118427	0.0722551	0.120423	0.374837	0.0851037	0.0876788	0.00403263	0.227561	0.360629	0.513076	0.589044	0.342555	0.00101245	0.00849472	0.00116214	0.0623492	6.23163	6.13467	6.08333	5.18574	5.16314	5.23502	4.94852	4.8653	4.73469	6.19039	6.23402	6.25332	5.06982	5.68761	4.77708	4.56861	4.96959	4.97944	5.29484	5.08521	5.70781	5.56533	5.72718
BSU05080	0.0180288	0.0455696	0.0332861	0.0320475	0.042061	0.0127541	0.0116496	0.0174743	0.0233915	0.0186396	0.044473	0.046605	0.0504608	0.830897	0.0351119	0.179991	0.00352159	0.384992	0.459752	0.543769	0.821264	0.489007	0.0207015	0.0230371	0.0150072	0.0414274	6.03738	5.96613	5.8683	5.35568	5.36845	5.38641	5.31807	5.192	5.08886	5.49721	5.89186	6.1305	5.3191	5.54624	5.80822	5.1311	5.41006	4.98084	5.11703	5.30413	5.42867	5.39407	5.45516
BSU05090	0.0220396	0.909964	0.0633807	0.173066	0.931986	0.0767964	0.18693	0.031945	0.174075	0.211577	0.324468	0.149896	0.217835	0.0791764	0.121884	0.294432	0.00362493	0.367747	0.461799	0.444562	0.579131	0.306612	0.0130648	0.0100813	0.00276828	0.0369463	5.17948	5.29282	5.09996	4.92969	4.80415	4.80284	5.1057	5.03105	5.01856	5.0186	5.0473	5.10801	4.87657	5.20343	4.75999	4.69853	4.97641	4.69626	4.88868	4.90868	5.38763	5.27617	5.33383
BSU05099	0.036865	0.789764	0.060634	0.130403	0.476088	0.050918	0.112906	0.0292528	0.0953759	0.113878	0.185921	0.0964851	0.423946	0.0338208	1.4795	1.7618	0.00389612	0.34165	0.359791	0.196556	0.349135	0.267601	0.00579077	0.00577412	0.00179221	0.036778	5.76364	5.74809	5.53485	5.41122	5.25361	5.17199	5.29762	5.11159	5.04919	5.69343	5.74448	5.76961	5.09157	5.4964	5.16056	4.94047	5.22445	5.08426	5.19557	5.18102	5.80527	5.54896	5.75613
BSU05100	0.0487792	0.568971	0.0578874	0.0877405	0.0201902	0.0250396	0.0388825	0.0265605	0.0166772	0.0161794	0.0455292	0.0430737	0.601891	0.0201263	2.76293	3.13241	0.0041395	0.324987	0.257784	0.0137942	0.223447	0.253761	0.00181185	0.00375812	0.00127991	0.0366402	6.84851	6.59359	6.34251	6.30549	6.08831	5.85755	5.70806	5.31876	5.14086	6.9467	7.03922	6.99827	5.49085	6.0405	5.90447	5.38978	5.68508	5.80484	5.76552	5.68679	6.58089	6.1046	6.54039
BSU05109	0.0354749	0.273332	0.0614854	0.147817	0.140788	0.117056	0.0804962	0.04077	0.019576	0.022571	0.042738	0.0477614	0.675333	0.219793	1.43969	1.61411	0.0042118	0.347254	0.365377	0.363232	0.529673	0.335207	0.00348594	0.00303754	0.645457	0.0354489	7.43267	7.04885	6.7774	6.78702	6.53776	6.22669	6.08905	5.60085	5.29326	7.62153	7.7364	7.65987	5.70585	6.33348	6.30503	5.63172	5.93312	6.19285	6.07241	5.95913	6.99853	6.54904	6.96269
BSU05110	0.0221705	0.0782849	0.0735006	0.228152	0.410532	0.210524	0.151447	0.069246	0.0297525	0.0439379	0.0417912	0.0632232	0.778909	0.622548	0.116453	0.0603481	0.00424153	0.369521	0.47297	0.712669	0.835899	0.416653	0.00516003	0.00275125	0.191709	0.0343924	6.18033	6.07459	5.94548	6.71625	6.26183	6.01591	6.34775	6.12447	5.92424	6.15106	6.3225	6.13803	5.57287	5.88408	5.27923	5.17695	5.46022	6.12921	5.86487	5.77061	6.8238	6.75007	6.8986
BSU05120	0.462383	1.47428	0.298305	0.258429	0.927226	0.21216	0.212184	0.108306	0.800353	0.450557	0.787372	0.305539	1.91248	1.18574	0.131575	0.02011	0.00286111	0.0236844	0.209327	0.386153	0.349995	0.315528	0.00294083	0.00367511	4.31479	0.0491032	9.22828	8.78772	9.00656	9.04721	8.89883	8.75544	8.63404	8.53552	8.09707	7.71589	9.10614	9.06168	8.6641	8.93301	8.64121	8.09225	8.17777	9.06554	9.09946	9.08338	8.97883	8.7409	8.66165
BSU05130	0.125164	0.254534	0.0590591	0.322301	0.259386	0.111832	0.13592	0.0956328	0.0785517	0.0500241	0.245482	0.163846	1.91047	5.18546	1.95204	2.57336	0.00384816	0.411568	0.555676	0.154444	0.174253	0.266301	0.0102443	0.036201	0.00843787	0.0739182	6.67647	6.69522	6.78523	6.66733	6.50718	6.64395	7.11442	7.19693	6.9554	6.72858	6.65981	6.27335	6.99942	6.29324	6.50547	6.34396	6.76847	7.40977	7.61342	7.55099	7.40607	7.42547	7.41982
BSU05140	0.0130991	0.220736	0.191061	0.150035	0.389436	0.1706	0.0935455	0.042515	0.237936	0.203606	0.245977	0.388185	0.932671	1.97416	1.03425	1.1424	0.0020042	0.483983	0.701912	0.747351	0.656223	0.318775	0.00453961	0.00245146	0.0678103	0.0636564	5.14121	5.23959	5.09426	5.38845	5.24232	5.19953	5.17868	5.0836	5.13024	5.26904	4.75796	5.11159	4.91738	5.0986	5.02837	4.96861	5.22685	4.92132	5.16683	5.09393	5.75504	5.59807	5.56303
BSU05150	0.0237092	0.0997829	0.0343842	0.0528293	0.100865	0.0164494	0.0716094	0.0226775	0.0991957	0.0171026	0.0953085	0.0519172	0.313423	1.50633	0.971181	0.0598595	0.00181046	0.00380363	0.00525172	0.00588492	0.00771193	0.00647976	0.00253881	0.00140318	0.0404572	0.0652879	5.67096	5.68095	5.54769	5.95628	5.79303	5.79614	5.59279	5.62564	5.51017	5.48161	5.40238	5.56367	5.3208	5.52184	5.53954	5.52801	5.64958	5.57943	5.68875	5.70085	6.18835	6.07353	6.17879
BSU05160	0.0437844	0.151093	0.0431956	0.0436511	0.0344876	0.0299246	0.0152291	0.0149025	0.0822585	0.036509	0.0805028	0.0447595	2.03305	1.47335	0.602713	1.5995	0.0033578	0.580497	0.671058	0.661217	0.693427	0.410883	0.0373017	0.00154956	0.00342871	0.0651174	5.22764	5.35169	5.11628	5.28413	5.33151	5.23217	4.72546	4.74141	4.77236	5.19676	5.03675	5.14867	4.59788	5.11742	4.61222	4.60537	4.86439	4.75626	4.72475	4.69315	5.1587	5.06416	5.05284
BSU05170	0.0111237	0.0681555	0.0352106	0.0220533	0.0495429	0.0275068	0.0568787	0.0580123	0.107054	0.0442827	0.127657	0.0530544	0.75171	0.0245406	0.203002	0.543021	0.00323233	0.411487	0.585261	0.54381	0.705864	0.304148	0.0221779	0.0186145	0.00294982	0.0649683	5.68521	5.69101	5.53658	5.63953	5.47614	5.51109	5.25444	5.26637	5.13972	5.34028	5.45988	5.56756	5.19844	5.727	5.38353	5.18381	5.40122	5.19918	5.45409	5.52971	6.14585	6.00791	6.06661
BSU05180	0.0508788	0.435678	0.199102	0.0753364	0.188569	0.0803463	0.172599	0.106396	0.246416	0.391245	0.374732	0.251109	1.81533	1.52567	1.11407	2.25558	0.00346704	0.356353	0.559186	0.528953	0.738556	0.474704	0.0243505	0.00323824	0.00325602	0.0413048	5.72687	5.71393	5.41772	5.42384	5.02973	5.06392	4.99144	4.96373	4.89285	5.49047	6.02679	5.5326	4.97262	5.43838	4.87224	4.72564	5.1723	5.1204	5.06243	5.08836	6.07431	5.94393	6.03812
BSU05190	0.0423043	0.315801	0.0355626	0.0658387	0.0928309	0.0485685	0.0437932	0.021098	0.147029	0.0818076	0.206253	0.117394	0.563199	0.84964	0.38189	0.283652	0.00244273	0.461697	0.838788	0.688727	0.662494	0.403167	0.00243126	0.529422	0.602604	0.0381716	5.11489	5.01958	4.89816	4.6956	4.66128	4.75964	4.97195	5.01106	5.09998	5.13657	5.1786	5.18424	4.69599	4.81157	4.72368	4.78199	4.85043	4.44976	4.74034	4.68661	5.00676	4.90697	4.99694
BSU05200	0.0143966	0.112236	0.138623	0.18655	0.12928	0.0577811	0.0365058	0.035447	0.0308215	0.0298861	0.0439995	0.0305442	0.92829	0.421899	0.0994812	0.903867	0.00389048	0.300444	0.441597	0.326088	0.382294	0.31863	0.00225738	0.00125562	0.526899	0.0499437	6.63208	6.57039	6.24546	6.53691	6.33464	6.06342	6.70795	6.54839	6.21717	6.79788	6.72258	6.53798	5.63278	6.28165	6.01429	5.61771	5.8601	6.79108	6.40099	6.12488	7.85891	7.76253	7.75302
BSU05210	0.0134685	0.0763859	0.0948165	0.0277552	0.0746254	0.024953	0.040809	0.025356	0.0606854	0.0805114	0.068733	0.0622354	0.970814	0.78741	0.434761	1.09418	0.00343032	0.24269	0.304608	0.379223	0.48312	0.289855	0.157803	0.0916403	0.00199012	0.0432923	6.03344	6.15401	5.84585	6.22751	5.71082	5.69846	5.51648	5.20117	4.97755	5.58817	6.24524	5.93626	5.54522	6.00687	5.09728	4.90741	5.66318	5.27656	5.27616	5.21511	6.54345	6.42835	6.50186
BSU05220	0.0162406	0.0542243	0.148833	0.0434119	0.0378105	0.0213547	0.0379931	0.0216806	0.113821	0.0463569	0.157478	0.0443771	1.10152	0.868415	0.857098	1.36211	0.00264605	0.416148	0.284756	0.489151	0.555914	0.341414	0.0059848	0.00570673	0.103957	0.0646735	5.96819	6.08605	5.88559	6.7188	6.48376	6.46606	6.40925	6.31173	6.18952	5.95433	5.99047	5.87807	6.17658	6.659	6.15957	6.04579	6.37743	6.14314	6.10184	6.08316	6.56346	6.42211	6.55388
BSU05230	0.0712719	0.0980895	0.0235122	0.0120413	0.0107508	0.0149477	0.0374709	0.0119968	0.101673	0.0293989	0.0889132	0.0450548	0.0681885	0.0640701	0.400515	0.0841559	0.00484154	0.321421	0.378924	0.59031	0.686806	0.392461	0.00221131	0.0016251	0.470857	0.0549063	4.38653	4.47904	4.45389	4.64754	4.59884	4.63082	4.50453	4.5406	4.62842	4.44703	4.50137	4.42783	4.48425	4.67991	4.34845	4.31278	4.66009	5.01777	4.80229	4.77248	4.63177	4.58313	4.48669
BSU05240	0.0278533	0.140794	0.0529508	0.036822	0.0642351	0.0277293	0.0257364	0.0161917	0.126465	0.0724139	0.15636	0.0748369	0.472075	0.23932	0.314534	0.110538	0.00294111	0.355986	0.42121	0.675494	0.54005	0.208382	0.00392038	0.00639474	0.00222378	0.0470783	5.39314	5.45166	5.31864	5.46068	5.23279	5.27895	5.43573	5.30374	5.21804	5.19591	5.29231	5.244	5.37604	5.7483	5.45329	5.26144	5.59546	4.75039	5.02669	5.54503	5.53793	5.48278	5.51046
BSU05250	0.0423587	0.110368	0.131162	0.0521953	0.0498741	0.0304684	0.0524419	0.0469803	0.190906	0.0756117	0.152556	0.0722843	1.50636	0.123067	0.0829265	0.503898	0.00303257	0.218527	0.32925	0.563324	0.422946	0.317227	0.00940361	0.00161063	0.00203413	0.0466087	6.61364	6.62508	6.36584	6.72244	6.39955	6.28512	6.03217	5.91181	5.74829	6.54277	6.70985	6.5199	6.01546	6.70343	5.93883	5.78499	6.16569	5.85844	5.92863	5.84528	6.809	6.65419	6.93128
BSU05260	0.0748722	0.44477	0.0673312	0.113018	0.143243	0.0452892	0.0559041	0.0240875	0.246007	0.129302	0.416114	0.123948	0.48707	0.233491	0.39794	0.452459	0.00362737	0.467497	0.60957	0.518267	0.510417	0.487189	0.00483963	0.00366168	0.312081	0.0843035	6.23563	6.27969	5.93886	6.53709	6.39476	6.39598	6.02494	5.92725	5.6854	5.73957	6.39394	6.15059	5.86993	6.29427	5.2525	5.07797	5.6171	5.99382	5.99391	5.90318	6.76141	6.90472	6.82232
BSU05270	0.144531	0.96409	0.732082	0.171834	0.214487	0.118193	0.080789	0.140547	0.393896	0.300652	0.796693	0.337152	0.671714	0.202388	0.696554	0.359888	0.0037545	0.314892	0.398017	0.392318	0.362124	0.257602	0.00952661	0.00631011	0.00121218	0.0828398	5.85447	5.87047	5.75113	6.23467	6.14061	6.25151	5.75453	5.72887	5.62573	5.58149	5.9659	5.90647	5.85368	6.18763	5.26692	5.04485	5.65867	5.64542	5.73874	5.82821	6.22624	6.24515	6.34827
BSU05280	0.107654	0.462538	0.0749951	0.0748456	0.0537632	0.0169573	0.0510103	0.0378805	0.0828741	0.0327105	0.138756	0.0782932	1.16924	0.313056	0.645509	1.51745	0.00313277	0.216367	0.486126	0.541642	0.835789	0.60369	0.00104061	0.0032031	0.00104957	0.0576235	7.47773	7.38096	7.24448	7.15784	7.27849	7.32897	6.42685	6.09834	5.85255	7.08716	7.47307	7.15111	6.44332	7.36636	5.79016	5.6581	6.02978	6.39769	6.42465	6.13821	7.32125	7.28035	7.37568
BSU05290	0.0249191	0.234285	0.313766	0.0533461	0.196378	0.0894406	0.322908	0.195808	0.126314	0.288914	0.153497	0.140705	0.559965	3.66565	1.88886	2.10265	0.00306963	0.296989	0.709549	0.889359	0.685731	0.073123	0.00113868	0.00302191	0.00307327	0.0762784	6.23042	5.86131	5.6657	5.40678	5.33242	5.23502	5.05895	4.78169	4.74107	6.16405	6.30983	6.24677	5.36416	5.78326	5.69828	5.44697	5.55554	4.95583	5.1095	5.13735	6.14676	6.10518	6.22597
BSU05300	0.0344047	0.206864	0.209677	0.0405922	0.1071	0.0730994	0.0843299	0.062047	0.198675	0.0734662	0.180705	0.0704077	0.0595656	1.42354	0.482309	1.61096	0.00396024	0.418653	0.512525	0.512942	0.462055	0.322622	0.00234741	0.724918	0.0528233	0.0701988	4.96267	4.79569	4.74192	4.72437	4.67499	4.72936	4.56591	4.6445	4.70243	4.97048	5.01662	5.11633	4.65931	4.67494	4.85593	4.73304	4.90785	4.75329	4.90493	4.88784	5.23691	5.29164	5.25694
BSU05310	0.183634	0.625034	0.0490096	0.281537	0.220885	0.0532854	0.0964555	0.0540087	0.623053	0.466115	1.80279	0.789175	0.365694	1.01174	0.593375	5.78605	0.00445723	0.387506	0.487471	0.479484	0.530883	0.269073	0.00211797	0.0022306	0.32999	0.0489234	4.53336	4.3376	4.39461	4.37752	4.291	4.42289	4.26563	4.40584	4.48108	4.64321	4.67937	4.69604	4.44732	4.52356	4.30088	4.33789	4.61042	4.11904	4.30093	4.32761	4.49512	4.47712	4.40416
BSU05320	0.107283	0.425146	0.164562	0.0790871	0.134401	0.0813773	0.0508448	0.0729211	0.0891838	0.0670347	0.0771618	0.0512202	1.27305	0.362259	0.819576	0.826148	0.00477403	0.177458	0.262113	0.209754	0.692469	0.679933	0.00188853	0.00373629	0.710858	0.0489193	7.02749	6.9059	6.73371	6.83618	6.79064	6.91244	5.93284	5.54939	5.40378	7.18595	7.19101	7.07459	6.54113	7.22585	5.25256	5.3734	5.84669	5.76525	5.90843	5.94103	6.8164	6.87931	6.8664
BSU05329	0.073947	0.392285	0.12581	0.129016	0.134196	0.0525815	0.0397943	0.0480876	0.114981	0.101367	0.169459	0.0854629	0.687376	0.321233	0.634553	0.644035	0.00445967	0.408595	0.70617	0.679824	0.421209	0.83974	0.00195976	0.00210863	0.829386	0.0437403	6.15874	6.29139	6.04147	6.12014	6.0857	6.20358	5.26052	5.14613	5.13613	6.04754	6.42402	6.3401	6.01431	6.43151	4.51052	4.6013	5.36471	5.12712	5.5022	5.58833	6.28208	6.2705	6.2581
BSU05330	0.0467681	0.38117	0.0870574	0.178945	0.134138	0.0237857	0.0357712	0.0232541	0.179196	0.184713	0.271348	0.152603	0.0929878	0.308805	0.44953	0.563492	0.00414531	0.639732	0.00115023	0.00114989	0.149949	0.905179	0.00221343	0.480969	0.00101371	0.0358157	6.52534	5.77771	5.56371	4.71733	4.71551	4.87595	5.10819	4.99617	4.9781	6.30562	6.89603	6.62203	5.54425	5.59966	6.69948	6.60816	5.99845	5.65529	6.0567	5.77776	5.56612	5.34288	5.76671
BSU05340	0.010742	0.38727	0.493869	0.13808	0.472216	0.233163	0.336974	0.0718662	0.35613	0.394553	0.28303	0.23899	0.0782635	0.311263	0.525489	0.48142	0.00577721	0.309303	0.66595	0.455286	0.553635	0.556118	0.118769	0.143283	0.0384345	0.0309436	6.52025	5.90072	5.7555	4.85637	4.99745	5.14935	5.12707	5.10681	5.0874	6.59581	6.67649	6.5966	5.58003	5.57416	6.48159	6.29986	5.94488	5.80612	6.10681	5.75505	5.69926	5.48813	5.68576
BSU05343	0.0115044	0.332565	0.399241	0.091401	0.359879	0.188161	0.26717	0.0696306	0.300216	0.309773	0.242784	0.19808	0.0685252	0.320277	0.692597	0.408605	0.00552207	0.314745	0.535859	0.456094	0.538208	0.445	0.0903129	0.106888	0.0284949	0.0291367	6.19882	5.73066	5.5543	4.73839	4.89735	4.94033	4.95951	4.92679	4.99007	6.18857	6.37781	6.38106	5.46136	5.48124	6.30928	6.13622	5.78568	5.72456	5.81409	5.8141	5.49039	5.4683	5.45383
BSU05344	0.0129202	0.216759	0.212998	0.0456901	0.151253	0.100889	0.134514	0.0634675	0.184869	0.14876	0.157572	0.117739	0.0631436	0.338309	0.859706	0.35651	0.00495732	0.333471	0.456014	0.459009	0.509558	0.374308	0.036432	0.0392422	0.0100355	0.0279445	6.14018	5.68635	5.57523	4.72376	4.77418	4.92267	4.95774	4.93043	4.98703	6.14032	6.35956	6.36085	5.47306	5.47693	6.30334	6.10469	5.76612	5.63089	5.77836	5.81349	5.43498	5.44992	5.42575
BSU05350	0.0136826	0.112315	0.0816021	0.0231606	0.0389165	0.0429537	0.0541359	0.0541927	0.0886868	0.0515032	0.0806832	0.0615537	0.0614896	0.367819	0.935664	0.336598	0.00438392	0.36908	0.428856	0.464771	0.494131	0.349526	0.00435854	0.00265619	0.0958809	0.0275143	5.37822	5.47531	5.3724	5.84533	5.62048	5.53907	5.7793	5.7028	5.39029	5.0876	5.35987	5.45511	5.42146	5.51911	5.25625	5.23572	5.01457	5.56041	5.46186	5.47854	6.06376	5.90924	6.03151
BSU05360	0.00713221	0.0464543	0.0429709	0.0210165	0.0968488	0.0274864	0.0441862	0.0298673	0.0395921	0.0397864	0.0321369	0.0456149	1.29032	1.34715	0.521617	0.780099	0.00389683	0.859911	0.726983	0.676592	0.602398	0.56025	0.994117	0.00248876	0.00153809	0.102172	4.20605	4.10916	4.28394	4.36065	4.27268	4.36713	4.20188	4.3949	4.47233	4.23166	4.22216	4.27746	4.48552	4.52113	4.26645	4.27888	4.60932	3.96022	4.15824	4.24483	4.72175	4.73317	4.81279
BSU05370	0.069235	0.271805	0.0483696	0.0248754	0.035621	0.0188134	0.0133079	0.0366837	0.239408	0.0376061	0.465441	0.0569189	1.47447	0.434356	0.931662	0.211972	0.00364986	0.45445	0.590883	0.603171	0.424121	0.445692	0.113782	0.0126476	0.00378285	0.0688158	5.24783	5.19206	5.12114	5.06728	4.86658	4.98802	4.70883	4.78315	4.77923	5.13347	4.91576	5.29625	4.86056	5.07675	4.56859	4.5819	4.93076	4.50365	4.79197	4.74795	5.59304	5.51954	5.63101
BSU05380	0.0282951	0.415346	0.0163389	0.0467339	0.08905	0.0147056	0.114637	0.0194572	0.082397	0.0683641	0.17244	0.0731738	1.07311	1.02714	0.25845	1.1147	0.00449147	0.397276	0.407088	0.373647	0.428906	0.263097	0.00358654	0.00233361	0.00103915	0.134662	5.62626	5.80451	5.83869	6.14661	6.3384	6.36145	5.52218	5.54294	5.38525	5.52579	5.78852	5.58455	6.85104	7.09796	5.82283	5.79633	6.11706	5.1491	5.4439	5.26598	5.31966	5.29637	5.33559
BSU05390	0.0276051	0.218015	0.158753	0.0384614	0.199256	0.0396259	0.0404453	0.0376138	0.161097	0.0968919	0.212882	0.0661747	0.470164	1.34565	0.81154	0.583721	0.004194	0.344402	0.316963	0.465166	0.374385	0.466769	0.00270013	0.666454	0.700956	0.0567564	6.84088	6.77658	6.46977	6.74277	6.58035	6.47807	6.0933	5.93867	5.7365	6.85735	6.77395	6.62815	6.01213	6.81396	5.94665	5.66053	6.707	6.22215	6.02904	6.06723	7.26978	7.23971	7.26253
BSU05400	0.062535	0.375021	0.369357	0.143502	0.232723	0.122303	0.0647751	0.0592586	0.814131	0.265958	0.648722	0.238257	0.493964	1.19257	0.704308	0.384669	0.00392865	0.395162	0.406924	0.286921	0.30723	0.411407	0.00429384	0.00253601	0.352623	0.0700626	6.41054	6.57015	6.43683	6.8945	6.53715	6.64232	6.1871	6.20613	6.02893	5.98601	6.34646	6.2248	6.29251	6.47873	6.25612	5.84904	6.21457	6.11656	6.07496	6.40612	6.57376	6.6699	6.50416
BSU05408	0.0597332	0.330534	0.279453	0.108431	0.175732	0.102356	0.0571482	0.0538516	0.649082	0.207305	0.577534	0.189712	0.572394	0.855793	0.468399	0.235474	0.00392398	0.410597	0.504266	0.356172	0.313388	0.315578	0.00361157	0.00230517	0.401756	0.0647129	4.69577	4.51766	4.50892	4.59668	4.40967	4.47325	4.429	4.58264	4.66427	4.56681	4.74159	4.61437	4.6644	4.77861	4.6401	4.54326	4.84708	4.14193	4.26247	4.4107	4.58939	4.64923	4.56121
BSU05409	0.0532796	0.247645	0.112486	0.0432969	0.0698907	0.0653113	0.0429841	0.0438098	0.331747	0.098377	0.415317	0.0995563	0.716004	0.519015	0.232489	0.141801	0.00392245	0.420317	0.596928	0.484779	0.332899	0.205731	0.00234451	0.00187647	0.577766	0.0546389	4.71433	4.60308	4.56996	4.62763	4.4226	4.50711	4.51297	4.62603	4.6681	4.58156	4.81982	4.64246	4.66828	4.78098	4.68144	4.57632	4.89486	4.19503	4.41396	4.51008	4.77661	4.7781	4.75045
BSU05410	0.0431622	0.202216	0.0225813	0.00822499	0.0128994	0.0453641	0.0353573	0.0384027	0.128842	0.0397236	0.239091	0.0510109	0.93534	0.365934	0.125257	0.109318	0.00391823	0.423696	0.638197	0.554029	0.367325	0.153251	0.00166224	0.00164563	0.923567	0.048803	5.69425	5.60014	5.38726	5.2624	5.13147	5.12308	4.87773	4.90035	4.86156	5.70322	5.28261	5.52763	4.88233	5.24931	4.6218	4.67487	5.04839	5.11659	5.09525	5.02961	6.07152	5.98953	6.02775
BSU05420	0.0117507	0.201382	0.0767928	0.0214506	0.102976	0.051639	0.202798	0.146006	0.0918904	0.129339	0.0620732	0.0612403	2.45033	1.73085	0.136982	1.09332	0.00387376	0.337569	0.501936	0.47297	0.576955	0.500842	0.00229697	0.0565325	0.0110108	0.0483585	5.88425	5.78601	5.60515	5.53041	5.35171	5.45157	5.17685	5.19018	5.09184	5.84468	5.49105	5.70864	5.14987	5.44955	4.64677	4.76834	5.10404	5.16139	5.48024	5.44759	6.38818	6.32132	6.22912
BSU05430	0.00803214	0.148413	0.0796043	0.0553936	0.080902	0.0458222	0.0843237	0.0327021	0.134235	0.116589	0.114023	0.0715734	0.796628	1.60976	0.948155	1.00927	0.00451266	0.361636	0.403032	0.403305	0.380857	0.2503	0.00474234	0.00650174	0.348432	0.04147	4.57866	4.436	4.52415	4.38693	4.28257	4.45669	4.39337	4.53683	4.58261	4.48247	4.47554	4.59829	4.63978	4.67439	4.6295	4.54253	4.83148	4.07902	4.33624	4.40113	4.41054	4.37361	4.35499
BSU05440	0.186219	1.34285	0.149462	0.124341	0.201268	0.0497485	0.028721	0.0283277	0.444549	0.100133	0.77584	0.113679	0.356526	0.621107	0.760793	1.00605	0.00504244	0.468286	0.915687	0.00128456	0.366544	0.886131	0.00166676	0.00673377	0.00176061	0.0326364	6.88279	7.25335	6.98637	6.62054	6.50063	6.49087	5.51393	5.42835	5.41386	7.04711	6.9027	7.15718	6.32198	6.30756	5.86531	5.72822	5.9372	6.41028	6.31593	6.24752	6.46039	6.39536	6.32486
BSU05450	0.0256986	0.110823	0.0574745	0.0344672	0.0597555	0.0233562	0.0439415	0.0212799	0.0882697	0.0606215	0.0942765	0.0547572	0.287208	0.504458	0.260116	0.844921	0.00472054	0.399996	0.527255	0.456594	0.438696	0.262221	2.51777	2.37002	0.951594	0.0543417	4.95558	4.85504	4.84282	4.61689	4.50547	4.60831	4.75928	4.79372	4.74855	4.95822	4.93499	4.97099	4.90246	4.99712	5.34711	5.04164	5.23721	4.8185	4.88813	4.8394	4.90818	4.89994	4.83401
BSU05460	0.0129476	0.0877332	0.114956	0.0409902	0.0538802	0.0238491	0.0412348	0.0396173	0.11122	0.080405	0.147236	0.0727949	1.66375	0.438072	0.92469	0.984661	0.00473177	0.293633	0.462289	0.463539	0.488932	0.202283	0.0315653	0.0369876	0.00229993	0.0588533	5.69018	5.69974	5.3335	5.85717	5.56612	5.32076	5.47386	5.2002	5.08588	5.37875	5.62235	5.55506	4.90283	5.34188	4.71774	4.75124	5.07801	5.66547	5.50857	5.46939	6.29384	6.2047	6.2769
BSU05470	0.0605468	0.786709	0.241809	0.278591	0.25832	0.0472766	0.0735443	0.0293731	0.918515	0.409779	1.42077	0.736191	2.24548	2.7031	2.0258	1.37536	0.00445524	0.127136	0.672308	0.598074	0.855412	0.658545	0.00179112	0.00109396	0.0807708	0.0419655	5.45912	4.86759	4.8163	4.53465	4.35022	4.46397	4.57101	4.57049	4.66628	5.27092	5.55163	5.35608	4.75057	5.0268	5.19249	5.245	4.91461	5.54073	5.50111	5.3774	5.8367	5.73313	5.71711
BSU05480	0.0508408	0.553489	0.194173	0.635163	2.05816	1.01161	0.356646	0.368508	0.33948	0.443924	0.475474	0.503453	0.289407	0.372092	1.04561	0.120253	0.0019539	0.903394	0.00117124	0.00115179	0.21724	0.505279	0.00541278	0.0693528	0.00145771	0.121475	4.62815	4.45303	4.52494	4.46474	4.41174	4.60407	4.46974	4.59036	4.5913	4.46135	4.49045	4.60721	4.59819	4.6018	4.49434	4.44385	4.75932	4.32575	4.41966	4.48416	4.78528	4.81601	4.80121
BSU05490	0.154841	1.73518	0.376685	0.600422	2.22689	1.65245	1.18623	0.66134	0.724288	0.633365	1.08508	0.551178	1.10999	2.04134	1.49767	1.88868	0.00374683	0.00128471	0.00160564	0.00144217	0.192886	0.925975	0.00319998	0.169333	0.264473	0.114129	4.62014	4.54033	4.59187	4.51274	4.45857	4.61942	4.47284	4.64219	4.64726	4.49697	4.50264	4.6279	4.66416	4.59876	4.56149	4.45022	4.76992	4.44613	4.52334	4.64125	4.72975	4.69175	4.66884
BSU05500	0.0496898	0.141395	0.191499	0.50807	2.60089	1.5218	0.634337	0.583283	0.145874	0.429614	0.147648	0.534263	0.0855908	0.710715	0.499298	0.11777	0.00434558	0.430427	0.585338	0.494767	0.115599	0.0794566	0.019836	0.0267399	0.00728855	0.0523675	5.17524	5.12859	5.09068	5.07377	5.19682	5.23023	4.95422	4.97071	4.86976	4.98134	5.30377	5.23454	5.13477	5.3009	5.39244	5.53704	5.17078	4.7849	4.85889	4.93593	4.92861	4.97095	4.92678
BSU05510	0.26812	0.982748	0.27429	0.0854197	0.341577	0.209984	0.178638	0.152644	0.645476	0.35906	0.507797	0.185328	0.273067	1.28969	0.498464	0.209691	0.00423822	0.447093	0.526705	0.50632	0.411319	0.200593	0.531739	0.0125472	0.0016394	0.0845293	4.99227	4.96593	4.766	4.69912	4.41908	4.53611	4.96375	4.78424	4.7514	4.85148	4.63825	4.83215	4.62717	4.9122	4.62053	4.50165	4.93777	4.5289	4.4921	4.59698	4.85331	4.89126	4.89416
BSU05520	0.0223723	0.106005	0.0441618	0.0382788	0.0829824	0.029044	0.0393836	0.0301641	0.0965424	0.223346	0.0926086	0.130474	0.304438	0.33105	0.214808	0.11616	0.0036854	0.885783	0.908674	0.838526	0.527974	0.256293	0.0121392	0.019029	0.00159892	0.0536044	4.62651	4.67304	4.71492	5.10393	4.75204	4.78876	4.60756	4.66977	4.63517	4.56117	4.67979	4.67863	4.8719	4.9224	4.77405	4.62902	4.96453	4.21562	4.47195	4.54714	5.06515	5.25525	4.99706
BSU05529	0.0286639	0.105021	0.0255855	0.0464205	0.0984063	0.0463071	0.0465594	0.0307106	0.0681604	0.138448	0.08576	0.100101	0.17426	0.47852	0.771092	0.812251	0.00391942	0.715684	0.789028	0.624002	0.450931	0.303996	0.00664828	0.0107089	0.00115157	0.0556312	4.18464	4.22344	4.27289	4.36775	4.23494	4.35943	4.3533	4.50202	4.5461	4.16819	4.23344	4.30465	4.53094	4.52574	4.43615	4.44464	4.73652	4.71321	4.77159	4.66456	5.3806	5.9076	5.30497
BSU05530	0.0349554	0.104104	0.0198417	0.0545622	0.11383	0.0635703	0.0585923	0.0325824	0.0596789	0.0757193	0.0813318	0.0729399	0.0440818	0.717828	1.32738	1.61171	0.00415344	0.545586	0.669382	0.409478	0.373888	0.347576	0.00115736	0.00238892	0.738098	0.0608064	4.27877	4.15439	4.32386	4.34578	4.21668	4.33922	4.30715	4.49272	4.48764	4.23148	4.2429	4.31175	4.54228	4.55512	4.40094	4.39491	4.72391	3.99703	4.1614	4.35723	4.27867	4.26311	4.18533
BSU05540	0.0290493	0.0869533	0.0263249	0.0115195	0.0166012	0.0426775	0.0683966	0.0897709	0.0616919	0.0306196	0.0706834	0.0362836	0.117895	0.894412	0.926128	1.74266	0.00173402	0.960393	0.00123891	0.00132696	0.710496	0.387837	0.00291196	0.00483428	0.00129777	0.0765065	4.74792	4.69129	4.69362	4.59595	4.56669	4.65443	4.61672	4.73284	4.72066	4.58987	4.8029	4.69987	4.7157	4.79791	5.11037	4.9392	5.00835	4.37347	4.483	4.64228	4.82833	4.81619	4.79065
BSU05550	0.0106061	0.0618262	0.0337524	0.0241016	0.0484247	0.0297141	0.0358965	0.0485722	0.0533112	0.0586084	0.0709349	0.0412694	0.414481	0.974968	0.816882	2.08017	0.00551765	0.821322	0.934767	0.996358	0.798062	0.612893	0.96532	0.984524	0.712417	0.0682733	4.24984	4.16876	4.33102	4.36071	4.2418	4.33212	4.29617	4.49728	4.56408	4.233	4.3272	4.30738	4.57054	4.51476	4.40306	4.40958	4.71677	3.99921	4.19228	4.36625	4.32699	4.33764	4.26215
BSU05560	0.0646796	0.213154	0.0675541	0.0463374	0.174889	0.027438	0.105771	0.0285917	0.203191	0.135326	0.141439	0.122191	0.382433	0.554925	0.564585	1.88368	0.00408198	0.419659	0.446601	0.318756	0.31838	0.390872	0.215233	0.238631	0.414311	0.0431905	4.22431	4.09928	4.32016	4.39634	4.21352	4.35572	4.28026	4.4511	4.51711	4.1708	4.2674	4.27564	4.49292	4.48714	4.321	4.33795	4.7058	3.97784	4.24785	4.31592	4.2406	4.30987	4.15531
BSU05570	0.0235402	0.071186	0.0122374	0.0420652	0.037398	0.0183945	0.0123369	0.0092027	0.0463206	0.0405867	0.0520303	0.0406198	0.848207	0.676532	0.784321	2.95383	0.00435746	0.474787	0.453511	0.311947	0.299135	0.202444	0.225062	0.845066	0.489547	0.0742551	4.22807	4.08055	4.31676	4.38019	4.20442	4.35287	4.28348	4.43998	4.48594	4.17596	4.2284	4.23626	4.48801	4.48514	4.34239	4.39867	4.71537	3.97784	4.19131	4.30085	4.24896	4.29568	4.14088
BSU05580	0.0333971	0.176577	1.13786	0.204283	0.303505	0.453274	0.173941	0.234127	0.985957	0.455275	0.16301	0.492686	0.156901	1.77197	1.3954	1.28945	0.0070922	0.196937	0.345443	0.255814	0.506755	0.643008	0.00184876	0.00273949	0.266877	0.0665755	7.74142	7.63662	7.45411	7.36601	7.5992	7.70364	7.32958	7.1459	7.04538	7.54119	7.68921	7.62249	6.97359	7.53929	7.44842	7.5018	7.29598	6.79513	6.94541	6.76911	7.44651	7.4043	7.49629
BSU05590	0.0469308	0.106562	1.01873	0.511506	0.240035	0.368333	0.42169	0.156847	0.557391	0.315391	0.296115	0.510549	0.353636	1.28004	0.936582	0.744245	0.00556335	0.051397	0.199544	0.0382618	0.152632	0.314818	0.00873785	0.0124049	0.00175725	0.0670918	7.40938	7.30439	7.0053	7.10049	7.2251	7.27182	7.12025	6.95007	6.81547	7.17327	7.35791	7.13843	6.44077	6.99235	6.90252	6.92027	6.7973	6.44909	6.5387	6.35174	7.23007	7.25657	7.27066
BSU05600	0.00775349	0.30518	0.176174	0.132949	0.401785	0.145416	0.113915	0.103734	0.119782	0.366377	0.118513	0.281425	0.120199	1.79922	1.31519	0.488487	0.00455216	0.332263	0.549361	0.461466	0.268255	0.667751	0.680681	0.00471175	0.00134928	0.0615139	6.81177	6.90729	6.34278	6.92964	6.80162	6.78272	6.83375	6.60435	6.35612	6.77998	6.79178	6.62798	5.9909	6.51442	6.07272	5.93813	5.96024	6.46805	6.25514	6.49617	7.57462	7.55106	7.62726
BSU05610	0.0261517	0.279117	0.0869902	0.0519862	0.0787526	0.0436886	0.0452631	0.0377792	0.0883423	0.0723028	0.139349	0.0802032	2.8044	3.63876	2.0983	2.3014	0.00351952	0.00132803	0.0014021	0.00176259	0.0012679	0.00104592	0.00793695	0.00709921	0.258284	0.0523714	5.51358	5.50562	5.42834	5.56877	5.20598	5.26791	5.47355	5.37962	5.33676	5.33907	5.25744	5.20462	5.01537	5.28409	4.85563	4.70362	5.06186	6.31334	6.38254	6.50477	5.92558	5.96976	6.0192
BSU05620	0.127774	0.173345	0.149561	0.105979	0.0801163	0.0249267	0.0490237	0.0319958	0.136356	0.0690358	0.543345	0.169553	2.1498	2.71284	1.98663	1.82547	0.00440516	0.0821275	0.139678	0.332087	0.674879	0.529237	0.00624247	0.694767	0.0036472	0.0424314	7.57452	7.69258	7.39089	7.5408	7.29099	7.2254	6.38029	6.0919	5.96295	7.62256	7.54276	7.48292	6.68805	7.41468	6.27212	5.8423	6.6197	7.17738	7.16721	6.96363	7.25311	7.10933	7.22161
BSU05630	0.167609	0.181146	0.265794	0.118631	0.258466	0.11044	0.0472062	0.0645578	0.221912	0.177289	0.564427	0.404796	1.21041	1.78692	1.71017	1.12126	0.00385638	0.31446	0.336534	0.369687	0.622246	0.470618	0.00259144	0.00199784	0.0282582	0.341389	6.46093	6.82714	6.54665	7.09691	6.79634	6.69583	5.88627	5.8897	5.8887	6.31394	6.53264	6.45988	6.61686	6.71466	6.92112	6.79836	6.51877	6.94887	6.97932	7.07948	7.21345	7.21946	7.16534
BSU05640	0.0480646	0.224048	0.19446	0.0798656	0.124475	0.0501809	0.0519883	0.045114	0.263066	0.130933	0.26352	0.108717	0.746724	2.31856	0.963461	0.734679	0.00428412	0.366168	0.206855	0.601334	0.503368	0.0186241	0.0174712	0.0276836	0.0028095	0.0179755	6.09378	5.60917	5.37555	4.77614	4.69895	4.83815	4.54296	4.5954	4.61494	6.00136	5.82703	5.95811	4.87627	5.30831	4.467	4.51312	4.90858	4.4385	4.80332	4.73966	5.5794	5.50693	5.68594
BSU05650	0.0526282	0.224955	0.0427831	0.121851	0.0695053	0.0286862	0.0319224	0.04853	0.219806	0.0596309	0.222896	0.14812	0.543471	2.69908	1.22164	0.375951	0.00418898	0.247787	0.320315	0.381302	0.446039	0.330595	0.00627464	0.011995	0.950378	0.0175397	6.38998	5.92279	5.78487	4.94966	5.20573	5.41317	4.84288	4.90698	4.96868	6.22024	6.11267	6.33148	5.20468	5.60918	4.96418	4.87478	5.17736	5.39602	5.73747	5.5916	5.83276	5.76339	5.92503
BSU05660	0.0790103	0.113127	0.114977	0.126091	0.144345	0.0471509	0.0289002	0.0401429	0.129682	0.129462	0.250059	0.267712	0.401724	2.88777	1.47982	0.181484	0.00461579	0.192018	0.370629	0.494361	0.198662	0.155251	0.00241808	0.00246837	0.71781	0.0917924	6.47925	6.05926	5.98376	5.34979	5.71592	5.86234	5.06314	4.94538	4.99116	6.55382	6.48121	6.54672	5.80075	6.0445	5.97029	5.71118	5.94659	5.56683	5.57616	5.76426	5.82688	5.99748	5.91102
BSU05670	0.100366	0.145743	0.105972	0.119327	0.123771	0.0370979	0.0310939	0.0459269	0.165302	0.140241	0.225802	0.237566	0.277439	1.7055	0.277015	0.366978	0.00452401	0.228176	0.387364	0.605962	0.476034	0.372568	0.00813241	0.00565534	0.610371	0.0893972	6.84246	6.3639	6.18964	5.44884	5.8358	5.86695	5.08263	4.96725	4.98071	6.80771	6.78408	6.76008	6.10114	6.3699	6.4654	6.15072	6.23603	5.71875	5.85353	5.88113	6.19999	6.23369	6.29558
BSU05680	0.0482479	0.204641	0.0979865	0.0288067	0.0529473	0.0382289	0.0370081	0.0490453	0.126247	0.08356	0.179675	0.0771929	0.781719	0.562746	1.04065	0.479896	0.00479831	0.248331	0.592459	0.587166	0.771379	0.477321	0.00501318	0.0076002	0.00178716	0.0629672	6.34063	6.21719	5.95245	4.95154	5.27211	5.46043	4.69292	4.72513	4.75353	6.35617	6.30128	6.45054	5.19565	5.84038	5.81465	5.53583	5.22916	5.53256	5.70744	5.51669	5.95038	5.90281	5.71887
BSU05690	0.00780468	0.0979872	0.202662	0.111412	0.244066	0.160065	0.13592	0.0658734	0.123083	0.221484	0.0894052	0.276403	0.533523	0.690155	0.968681	0.383828	0.00480821	0.20578	0.406514	0.389817	0.813966	0.577607	0.0114363	0.0139776	0.00333293	0.0378863	5.365	5.36594	5.30401	4.65658	4.83601	4.99154	4.23278	4.40517	4.45915	5.93788	6.07792	6.16776	6.25662	5.96372	6.50122	6.01037	6.54126	4.71563	4.87842	4.67371	4.56848	4.51448	4.40071
BSU05700	0.991676	2.81185	1.17112	2.48438	3.37277	0.192406	0.371779	0.438507	2.65749	2.5975	5.51935	5.81121	0.285328	0.817563	0.817909	0.287761	0.0045735	0.364037	0.185893	0.00140714	0.00165423	0.00104293	0.0464171	0.0535131	0.00514728	0.0510285	7.36675	7.38029	7.15595	6.9575	6.79828	6.65512	6.56758	6.1557	5.83566	7.07132	7.40764	7.27818	7.17891	7.66226	7.04016	6.64746	7.06882	5.92667	6.14036	6.18884	6.76311	6.71739	6.86877
BSU05710	0.00973986	0.0934122	0.198229	0.0644459	0.0962492	0.150238	0.0582474	0.0380868	0.171576	0.0870613	0.162729	0.0978131	0.938967	0.717614	0.581939	0.395169	0.00420646	0.781628	0.00110338	0.90808	0.00101102	0.782543	0.0035072	0.00823285	0.00419385	0.0430391	5.13855	4.78763	4.83675	4.53089	4.45275	4.61899	4.40812	4.51903	4.58808	5.26867	5.12784	5.19618	4.97887	5.12962	5.12813	5.01095	5.0267	4.2887	4.47074	4.51904	4.33427	4.3468	4.26149
BSU05720	0.116667	0.790435	0.916191	0.234382	0.300164	0.18892	0.163436	0.131872	0.985021	0.407531	0.871505	0.342157	1.35783	1.59526	1.44817	1.95683	0.00369146	0.330635	0.291689	0.767161	0.0865706	4.29895	0.0461665	0.0466633	0.00157559	0.0378392	6.34322	6.81556	6.68262	6.68949	7.05395	7.28765	7.72791	7.54636	7.6212	6.47705	6.09896	6.45928	6.83055	6.92163	8.07663	7.17246	7.47724	7.09733	7.02343	7.42436	6.00428	5.88486	5.88355
BSU05730	0.0485036	0.182265	0.0255376	0.0288093	0.0121917	0.0160143	0.186636	0.0195118	0.082474	0.0317868	0.0724496	0.0325209	1.18608	0.922732	0.402013	0.0940584	0.00514771	0.358365	0.416528	0.482152	0.543476	0.212629	0.00477826	0.0049918	0.00129577	0.128307	4.74459	4.39847	4.56195	4.45624	4.34318	4.45863	4.46318	4.5389	4.63037	4.56651	4.4893	4.62596	4.61886	4.68052	5.10273	4.78508	4.88018	4.26375	4.47644	4.5251	4.55817	4.55772	4.45085
BSU05740	0.0212573	0.0963584	0.0183526	0.00613442	0.00542109	0.0313808	0.01303	0.022027	0.052286	0.0253624	0.0705663	0.019269	0.192794	1.0644	0.438506	0.762207	0.00449852	0.459818	0.53761	0.50714	0.620828	0.292339	0.0136987	0.0172718	0.00305886	0.202706	5.09324	4.84219	5.01805	4.56093	4.47477	4.60158	4.81562	4.85837	4.84133	4.83006	4.72151	4.84538	4.77701	4.9017	5.85998	5.32907	5.25385	4.46883	4.61561	4.73203	4.78425	4.82407	4.80806
BSU05750	0.201658	0.428782	0.0354897	0.00435239	0.00760137	0.0329603	0.0276669	0.0190056	0.177739	0.037191	0.177424	0.0122211	0.980269	0.292096	0.422646	0.357007	0.00444392	0.192822	0.431638	0.557605	0.731188	0.713713	0.00192356	0.00224664	0.338016	0.0520515	6.70643	6.61301	6.4077	6.29566	6.09778	6.16123	6.10314	5.99779	5.61887	6.76147	6.79857	6.69393	5.90565	6.29579	5.13752	4.9785	5.90496	6.48912	6.3766	6.25176	6.87703	6.89022	6.82917
BSU05760	0.0407987	0.114357	0.217737	0.055647	0.0647794	0.036126	0.0375252	0.0150942	0.0554631	0.0723942	0.210243	0.0857851	0.721144	0.260805	0.31983	0.70224	0.0202913	0.0096388	0.00377431	0.0110039	0.00224496	0.687661	0.0277501	0.0370214	0.00252768	0.0563869	6.24364	6.58694	6.33113	7.12252	6.68458	6.54718	6.50359	6.25407	6.15592	5.91926	6.18017	6.22019	6.53767	6.62944	6.27903	6.01777	6.29624	5.85934	5.94598	6.15535	6.96063	6.8881	6.79631
BSU05770	0.0368523	0.252968	0.235425	0.041563	0.0631006	0.0406578	0.0257085	0.0402984	0.264322	0.0980341	0.276315	0.0748244	1.3231	0.162686	0.189422	0.089295	0.00456692	0.464378	0.200847	0.580317	0.654898	0.103181	0.00445317	0.00406613	0.00121467	0.0557014	5.91288	6.25811	6.08495	6.91392	6.41345	6.23846	5.75945	5.36699	5.25273	5.56026	5.91933	5.75506	6.20332	6.51855	5.11188	5.07578	5.98547	5.32167	5.35575	5.35796	6.62148	6.49167	6.58705
BSU05780	0.0282654	0.155332	0.0446149	0.0538507	0.0885034	0.0352413	0.0246973	0.0460911	0.0508573	0.0616614	0.0910694	0.108472	0.185263	0.698073	0.927807	0.467193	0.00217054	0.513078	0.622207	0.00105391	0.707155	0.516083	0.00294395	0.00257311	0.867409	0.0533632	5.76993	5.69641	5.56116	5.78216	5.55229	5.5748	5.59461	5.53316	5.42608	5.54545	5.57947	5.63825	5.7432	6.00978	5.61415	5.71712	5.60844	5.52941	5.63609	5.7017	6.13336	5.97941	6.09087
BSU05790	0.0372496	0.307909	1.68807	0.463235	0.294866	0.163405	0.158655	0.0569232	0.433107	0.241022	0.511714	0.308054	4.40961	3.64967	0.723897	1.97125	0.00402223	0.431546	0.304647	0.6465	0.308246	0.270475	0.00416159	0.0153078	0.00312759	0.0162214	5.73421	5.78486	5.68002	5.55857	5.43458	5.52978	4.86613	4.94635	5.00866	5.5872	5.79961	5.66362	6.22618	5.61119	6.75621	7.28485	5.98754	5.8528	6.11452	6.1046	5.61086	5.61997	5.74113
BSU05800	0.017725	0.451343	0.100323	0.0458237	0.0907984	0.0418788	0.0338667	0.0421001	0.20859	0.205569	0.490841	0.184743	1.2168	1.68396	1.96868	0.975412	0.00516692	0.00110063	0.00113009	0.00268324	0.00143469	0.208563	0.00878848	0.373154	0.00117744	0.0412636	7.62534	7.38654	7.26311	5.35319	5.69031	5.84444	5.5529	5.44476	5.50871	7.65406	7.59048	7.63311	6.37353	7.11198	6.08029	5.33732	6.13863	5.15952	4.83559	4.93375	5.13372	5.04045	4.96274
BSU05810	0.0874433	0.473412	0.168955	0.750722	2.48508	0.828427	0.308817	0.234544	0.498595	3.32348	0.473751	5.58289	0.344539	0.266304	0.327321	0.614077	0.0100197	0.00212189	0.00178887	0.00560109	0.00270673	0.00280059	0.00879874	0.0101863	0.00262006	0.020979	7.55572	7.39321	6.92751	6.51142	5.50454	5.36869	5.52006	5.50461	5.45305	6.23129	6.09472	6.30788	5.29406	4.96404	5.73131	5.40749	5.4782	7.54443	7.69168	7.80752	5.8869	5.93144	6.02562
BSU05820	0.0266883	0.182998	0.0395089	0.702081	1.45474	0.183161	0.214225	0.164138	0.123826	2.10906	0.270977	3.55727	1.40322	2.18349	1.36453	1.53007	0.00406277	0.526869	0.194232	0.872294	0.559444	0.276384	0.00293894	0.00292953	0.853122	0.0191395	7.02883	6.7536	6.55963	5.90742	5.02409	5.25262	5.41278	5.266	5.36902	5.60868	5.49942	5.69268	4.78386	4.71281	5.19122	5.10405	5.14158	7.12809	7.12832	7.15766	5.43177	5.46514	5.58371
BSU05830	0.0524486	0.140517	0.0388399	0.711872	0.977906	0.373898	0.279203	0.169589	0.190208	1.00258	0.186847	3.19759	1.37679	1.63297	1.26664	1.72341	0.00426578	0.406214	0.250722	0.595046	0.347667	0.29182	0.00122728	0.00133757	0.038171	0.0143612	6.99141	6.69649	6.54896	5.80759	5.09362	5.22526	5.42189	5.31941	5.44698	5.55649	5.35096	5.54953	4.64348	4.68507	4.89042	4.85174	4.87567	7.03079	6.40614	6.22578	5.32379	5.36896	5.48081
BSU05840	0.0214324	0.0905987	0.0300138	0.391834	0.554974	0.250382	0.421694	0.0987936	0.111583	0.598169	0.155644	2.0207	1.29641	1.08244	1.16088	1.79182	0.00471495	0.219672	0.243763	0.530863	0.2508	0.328882	0.00139767	0.00152218	0.0474048	0.0183524	7.18766	6.88662	6.74233	5.84849	5.25712	5.33459	5.53809	5.53626	5.67963	5.50607	5.28012	5.71362	4.7422	4.8356	5.02018	4.9728	5.02151	6.35754	5.88368	5.93782	5.49385	5.55277	5.6854
BSU05850	0.122211	0.20734	0.109321	0.649055	1.83165	0.65184	0.269225	0.188383	0.133378	1.44151	0.145332	4.09861	0.70782	1.45453	1.15151	1.24784	0.00410724	0.241814	0.295938	0.434096	0.230458	0.314596	0.00753722	0.00560881	0.881367	0.0341904	7.20864	7.01078	6.78808	6.18223	5.60252	5.71909	5.76934	5.67194	5.69591	5.88661	5.93637	6.00422	5.52194	5.87425	5.50475	5.26848	5.67537	5.90663	5.90212	5.90033	6.3167	6.27771	6.38908
BSU05860	0.0111825	0.0911271	0.259539	0.217549	2.48009	3.10048	0.833117	0.764112	0.300814	3.96373	0.11481	1.81051	1.06885	1.80837	0.560717	1.20782	0.00401692	0.00110694	0.00126576	0.00114597	0.00103501	0.748676	0.00653109	0.00133794	0.737211	0.0249006	7.0264	6.80962	6.64549	5.55602	5.14549	5.31675	5.43361	5.38734	5.42407	5.52354	5.37813	5.5627	4.94946	5.26552	4.67914	4.64018	4.98848	5.50652	5.51955	5.51045	6.07649	6.12325	6.1683
BSU05870	0.018908	0.638299	0.098078	0.221724	1.49975	2.24932	1.15167	0.529296	0.185089	2.10554	0.190889	1.81343	1.59655	2.25693	1.45508	2.25539	0.00368144	0.296513	0.393106	0.388288	0.327364	0.226966	0.00270204	0.00162649	0.421369	0.0209143	7.11088	6.85721	6.77	5.43652	5.11625	5.23636	5.38674	5.33193	5.3765	5.36279	5.19116	5.44613	4.89549	5.13217	4.61671	4.63527	4.87981	5.43738	5.54831	5.58028	6.09013	6.08202	6.2296
BSU05880	0.0209093	0.28487	0.162783	0.405875	2.03702	1.7035	2.48209	0.653282	0.244499	5.34965	0.293442	3.17023	1.49591	1.68516	1.36016	2.22313	0.00406205	0.288724	0.375898	0.281656	0.222673	0.221533	0.00347705	0.00193858	0.413164	0.027032	7.05381	6.78519	6.70702	5.52088	5.26374	5.27816	5.34399	5.34408	5.337	5.42827	5.18024	5.52575	4.98608	5.11875	4.81338	4.63042	4.95051	5.38627	5.55717	5.45056	6.07855	6.17886	6.21499
BSU05890	0.0401475	0.314478	0.0694285	0.127176	0.243287	0.107743	0.143399	0.089343	0.174412	0.226213	0.119585	0.117213	0.320543	0.648845	0.282944	0.739173	0.00376997	0.435095	0.378826	0.311862	0.306276	0.202128	0.00928076	0.0142099	0.00404188	0.0456295	4.30193	4.19768	4.39206	4.39883	4.2779	4.3917	4.29726	4.43555	4.5046	4.306	4.36249	4.35538	4.53913	4.59196	4.39936	4.39278	4.67088	3.99546	4.19337	4.2759	4.24618	4.26584	4.09474
BSU05899	0.0406162	0.281714	0.432393	0.376975	1.49371	0.474022	0.0854251	0.070017	0.328956	0.232065	0.313812	0.410095	1.66827	1.28746	0.415601	0.761696	0.0021612	0.751063	0.295462	0.342024	0.462015	0.135608	0.00547263	0.0105484	0.003359	0.0522651	4.37592	4.24315	4.39825	4.45952	4.4243	4.3968	4.36392	4.50846	4.56864	4.31055	4.42132	4.33232	4.54986	4.576	4.49992	4.38811	4.68021	4.00109	4.17978	4.32979	4.27091	4.25808	4.17405
BSU05900	0.0410663	0.248949	0.795358	0.763379	1.7577	0.8403	0.0686656	0.0579075	0.4835	0.237917	0.508039	0.995028	3.01599	2.00995	0.548259	0.78422	0.779784	0.975145	0.212099	0.392287	0.738534	0.0829422	0.00121417	0.00532881	0.00212566	0.0549187	7.75506	7.45996	7.29982	7.12804	6.74562	6.52928	6.46777	6.20358	5.93713	7.72275	7.56253	7.51708	6.93666	7.45516	6.03987	6.01413	6.65773	6.59453	6.68042	6.57538	7.29361	7.04044	7.28661
BSU05910	0.0493507	0.45537	0.0981347	1.00887	0.239584	0.183908	0.0927974	0.0330824	0.376193	0.148718	0.262981	1.78935	2.7084	2.11461	0.383309	0.193942	0.00583782	0.148672	0.333074	0.620836	0.00148046	0.0010116	0.658683	0.00281299	0.875719	0.0506922	7.61976	7.28347	7.31116	7.02517	6.68622	6.64171	6.52836	6.35785	6.16194	7.68519	7.43844	7.5777	7.06188	7.39719	5.73531	5.64373	6.60129	6.67216	6.69965	6.65496	7.27111	7.13922	7.27982
BSU05920	0.0818068	0.3638	0.114536	0.933696	0.846219	0.325159	0.0711398	0.0462409	0.251616	0.140292	0.412165	1.1759	2.39914	2.82671	0.829062	0.660911	0.00688236	0.23463	0.331046	0.77067	0.00196242	0.00132211	0.00349122	0.00383838	0.770035	0.0515777	7.6496	7.32525	7.26208	6.92873	6.56349	6.62527	6.55289	6.33209	6.17816	7.68143	7.36142	7.48322	7.03502	7.36927	5.55821	5.57022	6.42186	6.61046	6.85684	6.65387	7.08777	6.90835	7.1389
BSU05930	0.112751	0.621803	0.075522	0.817235	0.520051	0.178164	0.0896509	0.045099	0.55806	0.158046	0.611381	1.46561	1.09945	2.24074	1.28229	0.564269	0.00538478	0.361042	0.0690936	0.0818992	0.55592	0.320689	0.00213597	0.00216745	0.00105554	0.051053	7.69017	7.49021	7.35831	6.99895	6.65243	6.72332	6.57329	6.39181	6.23418	7.8676	7.46925	7.75781	7.17236	7.49917	6.1309	5.84467	6.49201	6.82359	7.07008	7.03297	7.25389	7.22122	7.29758
BSU05940	0.21278	1.51448	0.910734	0.932863	1.68259	0.923083	0.46016	0.290319	1.52642	1.75515	1.82606	3.07204	0.3193	1.04736	0.911948	0.189093	0.00517542	0.09345	0.494138	0.807768	0.00177576	0.00159099	0.0307282	0.038576	0.00441288	0.0507271	7.38421	7.13555	6.95445	6.4747	6.32177	6.47382	6.27787	6.08668	5.90912	7.45484	7.10204	7.32308	6.76579	7.06725	5.86925	5.66866	6.27961	6.62529	6.70917	6.71049	6.7582	6.73703	6.78333
BSU05950	0.297021	0.31142	0.0613518	0.0110586	0.0168702	0.0279501	0.0265349	0.0839521	0.322585	0.0615518	0.236369	0.0483331	0.0633954	1.36156	1.32572	1.24138	0.00418054	0.200686	0.183987	0.372742	0.520909	0.246952	0.00182178	0.542716	0.302911	0.0525562	6.92882	6.82363	6.77103	7.06589	6.97362	7.04677	6.85645	6.71937	6.66873	6.70213	6.80767	6.76068	6.75578	7.12339	6.59505	6.30896	6.62262	5.95864	6.23627	6.28458	6.49937	6.48936	6.60597
BSU05960	0.268482	1.45228	0.187293	0.032768	0.0176946	0.0545142	0.0558098	0.0562191	0.849503	0.120666	0.6891	0.107501	0.0249796	1.15648	0.94373	0.463924	0.00632506	0.490295	0.361559	0.71742	0.0391569	0.0845241	0.00725024	0.00593581	0.453177	0.0498173	7.89758	7.66099	7.35291	7.84911	7.62826	7.509	7.4045	6.99983	6.72797	7.39955	7.32789	7.4703	7.09086	7.52363	6.89549	6.68519	6.88232	6.99422	7.03393	7.08069	7.63882	7.54221	7.82972
BSU05970	0.306277	1.21064	1.48774	0.505879	0.940791	0.325605	0.827393	0.0965767	1.45748	1.0128	1.88495	0.692713	0.604979	0.496493	0.109024	0.0152011	0.0032244	0.852482	0.950978	0.184662	0.266147	0.350697	0.00457971	0.00437667	0.149209	0.0528523	8.07715	7.94448	7.75009	8.33433	8.07115	7.94616	8.11161	7.81911	7.66209	7.72918	7.61638	7.82292	7.30182	7.59555	6.95616	6.70945	6.98081	7.46717	7.35134	7.38948	7.88686	7.96065	7.93608
BSU05980	0.976656	3.3506	0.848774	0.14317	0.136186	0.159758	0.100438	0.0816657	2.33746	0.178262	2.01393	0.361724	1.26979	0.11452	0.672926	0.927078	0.00699325	0.00105681	0.00154698	0.93561	0.00214078	0.121989	0.00408356	0.00607	0.563032	0.0557617	7.91608	8.03384	7.61217	8.4278	8.0984	8.02315	9.21323	9.07342	9.13047	7.61559	7.53317	7.50737	7.86387	8.13727	8.05736	7.73265	7.91649	7.59571	7.55324	7.66696	8.2194	8.1039	8.29625
BSU05990	0.0871454	0.269486	2.06081	0.561733	0.692464	0.649565	0.610222	0.213613	2.33753	0.852094	2.7218	1.03112	0.752407	0.276867	1.05475	2.06204	0.00502896	0.0126003	0.0260389	0.197758	0.0716543	0.0673315	0.00286411	0.00385938	0.335509	0.0555504	7.81522	7.89998	7.62279	8.23887	7.9364	7.85399	9.13431	8.95524	9.04522	7.34191	7.3368	7.42697	7.54231	7.8018	7.68377	7.27357	7.48272	7.52202	7.44476	7.20853	8.17326	8.08115	8.01108
BSU06000	0.0632323	0.220885	0.0874957	0.0657088	0.0781043	0.0194961	0.0582332	0.0282641	0.243687	0.0767415	0.282721	0.089662	2.22012	2.9712	2.22956	2.47643	0.00418078	0.100688	0.254137	0.412314	0.657911	0.239731	0.131603	0.522426	0.571719	0.0520251	7.89067	8.03014	7.75221	7.72579	7.7203	7.57665	7.57182	7.35545	6.99428	7.53518	7.66508	7.75884	7.51751	7.76174	6.36413	6.30544	6.91883	7.2567	6.9775	6.92772	7.60778	7.54548	7.50393
BSU06010	0.194467	0.617187	0.313563	0.0669918	0.0710395	0.0372897	0.0250613	0.0202029	0.782077	0.19416	0.557031	0.0858398	0.034689	0.300173	1.27558	0.705999	0.00459171	0.0465411	0.156148	0.377204	0.647919	0.410641	0.698312	0.717521	0.00122013	0.0533578	7.56215	7.66821	7.55526	7.51319	7.53173	7.28674	7.12565	6.9655	6.83606	7.54641	7.58193	7.49245	7.39193	7.61868	6.19848	6.13914	6.77152	7.06409	6.87134	6.81072	7.36927	7.30175	7.33815
BSU06020	0.640123	3.31054	2.75649	1.95457	0.26956	0.107945	0.10114	0.0720542	5.54664	0.541273	6.98219	2.56093	1.47607	2.87281	1.5663	3.0714	0.00403224	0.00107715	0.0012333	0.166606	0.00170342	0.517027	0.00175413	0.00155849	0.00109903	0.0256637	9.90248	9.903	9.92488	9.65509	9.52525	9.46309	8.19582	7.7736	7.5057	9.68888	9.88223	9.90588	9.71561	9.62951	6.7142	6.71466	7.97195	9.30453	9.41857	9.5102	9.61325	9.89951	9.81639
BSU06030	0.571776	3.19252	5.37499	7.37047	3.73748	1.85215	2.57133	0.237152	4.47914	1.49407	5.71319	4.49304	0.421581	1.49324	0.889786	0.585977	0.00438416	0.00170709	0.0017113	0.816861	0.00151706	0.0018616	0.00262204	0.00249636	0.95482	0.0240415	9.89842	9.67013	9.58613	9.19487	9.07598	9.00967	8.09722	8.10844	8.09701	9.44014	9.36577	9.47662	9.35124	9.46902	6.72166	6.76743	7.72109	8.98949	9.04977	9.32907	9.51255	9.60988	9.56676
BSU06033	0.479192	2.85448	4.97986	6.85102	3.46987	1.71775	2.38717	0.221154	3.51923	1.38494	4.52267	4.16178	0.391297	1.49971	0.893425	0.487346	0.00422574	0.00163623	0.00169148	0.888547	0.00147424	0.00183175	0.00283075	0.00309803	0.819778	0.0248098	5.36409	5.60335	5.54775	5.06606	4.95243	4.98959	5.02714	5.30598	5.24143	5.31698	5.48438	5.50214	5.1197	5.43644	5.98181	5.94068	5.58571	5.27426	5.25711	5.74288	5.73127	5.62482	5.27247
BSU06034	0.364084	2.26591	3.99201	5.54994	2.80085	1.38175	1.92676	0.181159	2.52496	1.11211	3.26916	3.33363	0.369418	1.51836	0.902523	0.426611	0.00382967	0.00145294	0.00163609	0.941893	0.00145004	0.00174967	0.0029679	0.00364817	0.677525	0.0267304	5.53099	5.65124	5.54253	5.1676	5.10077	5.01544	5.28122	5.36863	5.44017	5.35041	5.67935	5.56531	5.25283	5.61538	6.16721	6.72782	5.65946	5.60849	5.689	5.83529	5.5737	5.46787	5.43643
BSU06036	0.243774	1.56547	2.70782	3.85308	1.93113	0.944958	1.32822	0.129166	1.58891	0.757431	2.07607	2.25703	0.354651	1.54811	0.914351	0.39056	0.00331479	0.00120117	0.00155123	0.979265	0.00143564	0.0016266	0.00305987	0.00412491	0.542227	0.0292273	4.7102	4.69554	4.72924	4.61919	4.55631	4.58277	4.75454	4.83808	4.79551	4.66585	4.89648	4.66928	4.92126	4.99766	5.36729	5.04376	5.49612	4.28258	4.49179	4.78265	5.11492	5.10892	4.65137
BSU06037	0.135582	0.891809	1.42363	2.14634	1.0614	0.508163	0.729688	0.0771719	0.803638	0.402754	1.0668	1.18044	0.345705	1.58785	0.926179	0.365986	0.00279991	0.924846	0.00144304	0.00100303	0.00142222	0.00147377	0.00313306	0.00450639	0.428048	0.0317241	4.43942	4.43218	4.48914	4.49023	4.33474	4.50529	4.55686	4.63095	4.67454	4.33507	4.48209	4.43008	4.68611	4.78189	4.96733	4.82717	5.02139	4.12667	4.23402	4.44704	4.41666	4.47312	4.24602
BSU06038	0.0568284	0.383573	0.435785	0.815575	0.392385	0.172167	0.269277	0.0371768	0.261719	0.129925	0.364739	0.352285	0.341285	1.63649	0.935277	0.339677	0.00240384	0.667906	0.0013176	0.00101555	0.00140093	0.00130241	0.00321385	0.00477073	0.349153	0.0336448	4.39193	4.42612	4.46888	4.44968	4.32461	4.43582	4.49658	4.60409	4.67837	4.35825	4.58348	4.4126	4.63378	4.75051	4.92903	4.76118	4.99726	4.06309	4.25798	4.41984	4.36022	4.35741	4.21389
BSU06040	0.0248344	0.179412	0.0406483	0.246667	0.124778	0.0377683	0.0851129	0.0211787	0.055717	0.0207932	0.0932994	0.0210248	0.340099	1.69293	0.938916	0.298425	0.00224542	0.474286	0.00118104	0.0010192	0.00136296	0.00112375	0.00332864	0.00489607	0.319707	0.034413	6.67799	6.2184	6.07368	5.59996	5.58444	5.74645	4.94578	5.13446	5.06261	6.27201	6.15809	6.3816	4.94734	5.29714	4.41985	4.4276	4.75627	6.18891	6.32909	6.39673	7.4747	7.54512	7.55565
BSU06048	0.0223272	0.175703	0.072011	0.194056	0.184695	0.0879645	0.0867762	0.0342145	0.0494037	0.0222349	0.080108	0.0229756	0.522059	1.79339	0.853341	0.229562	0.0028133	0.31539	0.969834	0.866977	0.00119684	0.826823	0.00352052	0.00492477	0.329202	0.0335398	6.53122	6.10588	6.06701	5.49151	5.51321	5.68826	4.90468	5.10675	5.03126	6.23104	5.99914	6.20987	4.92987	5.18595	4.51234	4.51166	4.7979	5.88962	6.16912	6.18653	7.18217	7.27034	7.39793
BSU06049	0.020647	0.173732	0.131542	0.158533	0.295969	0.181186	0.0920962	0.0584238	0.0452082	0.026619	0.0713201	0.0284642	0.859986	1.96545	0.694414	0.157331	0.00386793	0.174624	0.676441	0.584272	0.939939	0.462464	0.00372959	0.0049401	0.362579	0.031918	6.42515	5.94728	5.94044	5.44835	5.30948	5.56182	4.86158	4.97436	4.92384	6.20349	6.00326	6.18202	4.93109	5.2765	4.51822	4.51754	4.88158	5.87787	6.16226	6.20767	7.20612	7.32607	7.42619
BSU06050	0.0200335	0.169517	0.167404	0.145492	0.355886	0.231382	0.101568	0.0714596	0.0436863	0.0340339	0.0681262	0.0369447	1.04195	2.19513	0.608838	0.123887	0.00443581	0.113937	0.390919	0.432046	0.806658	0.284586	0.00382774	0.00498161	0.427175	0.0310447	7.17428	6.83448	6.77977	6.38518	6.2766	6.43538	5.73045	5.7525	5.68929	6.97898	6.84402	7.03563	6.09129	6.42016	5.74673	5.74011	6.0156	6.3624	6.56123	6.54607	7.61713	7.62372	7.7361
BSU06060	0.0612585	0.144925	0.171622	0.268139	0.261218	0.123383	0.163537	0.0444064	0.122871	0.0679436	0.129889	0.0616843	0.284893	2.59722	0.851024	0.471414	0.00293742	0.159969	0.147159	0.47509	0.886334	0.928081	0.00163727	0.00910911	0.00167484	0.060775	7.92342	7.72168	7.62188	7.32201	7.24373	7.30895	6.60085	6.53065	6.45844	7.81487	7.68109	7.88924	7.2504	7.48733	6.96997	6.95739	7.07864	6.94384	7.03083	6.94831	8.00757	7.88254	8.02236
BSU06070	0.174467	0.533483	0.11146	0.410044	0.256817	0.0712799	0.0977512	0.0450678	0.343488	0.0682307	0.327027	0.120099	0.967767	2.80442	1.50482	1.25264	0.00593222	0.269958	0.186753	0.731382	0.00123196	0.503406	0.503171	0.00223065	0.801527	0.078554	7.91123	7.63177	7.62498	7.28772	7.18512	7.25616	6.60255	6.51357	6.46258	7.88678	7.62918	7.85678	7.18922	7.41425	6.77166	6.81541	6.90378	7.07227	7.12256	7.06179	7.86648	7.88752	8.0223
BSU06073	0.217737	0.541077	0.122985	0.394582	0.242833	0.0575344	0.078957	0.0441157	0.336171	0.0670119	0.319841	0.117229	1.12599	2.75327	1.47104	1.23584	0.00587248	0.263314	0.186063	0.710068	0.0012322	0.507415	0.665845	0.00248683	0.892367	0.0777225	6.47058	6.51074	6.26772	6.48987	6.2466	6.20418	6.41253	6.23335	6.00335	6.3049	6.19478	6.25757	5.73908	6.24329	5.79664	5.67551	5.68591	5.73328	5.71072	5.7559	6.99337	6.94432	6.92564
BSU06074	0.255193	0.545257	0.153369	0.35382	0.216532	0.0460677	0.0631646	0.0416059	0.316879	0.0637989	0.300897	0.109661	1.25686	2.61842	1.38087	1.19155	0.00570591	0.245484	0.184244	0.652475	0.00123234	0.519461	0.00109707	0.00316222	0.00113186	0.0754806	6.19033	6.32455	5.96344	6.51549	6.34016	6.18471	6.32364	6.11888	5.93974	6.35168	6.32183	6.27644	5.81245	6.15977	5.7301	5.69456	5.68073	5.71415	5.67219	5.71847	6.78948	6.7881	6.75507
BSU06076	0.286848	0.547167	0.196325	0.296191	0.182286	0.0367351	0.0502212	0.0380574	0.289605	0.0592563	0.274112	0.0989614	1.36231	2.42777	1.25103	1.12893	0.00545148	0.219621	0.181673	0.568126	0.0012324	0.539573	0.00171165	0.00411707	0.00147044	0.0722072	6.40326	6.53396	6.25322	6.80359	6.57532	6.57412	6.52606	6.30237	6.1479	6.48889	6.51542	6.43561	6.14195	6.74482	6.20891	6.14168	6.05282	6.02222	5.96388	6.02333	6.99822	6.89071	7.02175
BSU06077	0.312716	0.547948	0.245568	0.230128	0.144465	0.0294016	0.0399738	0.0339897	0.25834	0.054049	0.243409	0.0866961	1.44426	2.20922	1.09826	1.05716	0.00512816	0.188878	0.178725	0.466546	0.00123242	0.567781	0.00242441	0.00521167	0.00185858	0.0682812	6.52128	6.53929	6.16907	6.83563	6.62197	6.58668	6.61561	6.38817	6.18466	6.46868	6.54907	6.48221	6.19919	6.76073	6.30788	6.22041	6.0967	6.08392	5.85577	6.03956	7.04272	6.89883	7.09063
BSU06078	0.332811	0.548742	0.29481	0.164066	0.107439	0.0239326	0.0322697	0.0299219	0.227075	0.0488416	0.212705	0.0744309	1.50465	1.99067	0.939311	0.985378	0.00475492	0.156408	0.175777	0.357257	0.00123244	0.604114	0.00315014	0.00630626	0.00224671	0.0640815	6.52043	6.51977	6.1957	6.79982	6.52551	6.52103	6.4662	6.28403	6.10391	6.44404	6.54404	6.46176	6.16554	6.68006	6.17878	6.13732	6.07982	6.0416	5.85905	5.92886	6.95936	6.84929	7.00847
BSU06079	0.347148	0.550691	0.337766	0.106436	0.0755811	0.020193	0.0269561	0.0263735	0.199801	0.044299	0.185921	0.0637314	1.5454	1.81421	0.790913	0.922763	0.00435073	0.125364	0.173206	0.249783	0.0012325	0.648603	0.00380365	0.00726111	0.0025853	0.0599871	6.05115	6.09272	5.97418	6.51057	6.28889	6.41739	6.27477	5.94584	5.8393	6.49404	6.38855	6.44587	5.87236	6.52923	5.88453	5.82926	6.06665	5.67485	5.64319	5.63066	6.46203	6.36929	6.57474
BSU06083	0.355739	0.554937	0.36815	0.0656742	0.0532608	0.0180482	0.0238799	0.0238636	0.180509	0.041086	0.166976	0.0561635	1.56844	1.66516	0.669805	0.878475	0.00393456	0.0988981	0.171387	0.153648	0.00123263	0.701276	0.00429975	0.0079365	0.00282479	0.0563767	6.78988	6.86231	6.4611	7.03755	6.90615	6.78175	6.69514	6.29988	6.29427	6.82028	7.06032	6.70079	6.31786	6.80704	6.66541	6.52179	6.31654	6.01235	5.99227	6.21942	7.19454	7.13911	7.33027
BSU06090	0.3586	0.562623	0.379675	0.0502127	0.0448494	0.0173632	0.0228885	0.0229116	0.173192	0.0398673	0.15979	0.0532929	1.57569	1.61401	0.592725	0.861675	0.00352538	0.080164	0.170697	0.078375	0.00123287	0.762164	0.00455325	0.00819268	0.00291563	0.0536293	7.63244	7.76969	7.73522	8.05849	7.89036	7.9748	7.21484	6.99145	6.75501	7.41466	7.74058	7.63705	7.88976	8.06941	6.13351	6.11233	7.00885	7.15013	7.41079	7.10328	7.57692	7.42492	7.72276
BSU06100	0.276854	1.80402	0.0794175	0.280757	0.185535	0.0299709	0.067142	0.0257552	0.644505	0.241616	1.52604	0.317225	1.35045	1.69798	0.555598	1.11754	0.00303075	0.0690714	0.228225	0.0244619	0.00149629	0.922257	0.00462398	0.00509703	0.00198075	0.0517656	8.07394	8.14309	8.19423	8.4281	8.33113	8.24753	7.72354	7.58373	7.50655	8.02981	8.02289	7.98585	8.24807	8.39505	6.5899	6.61513	7.3551	7.93624	8.11095	7.8983	8.03643	7.87891	8.05674
BSU06110	0.475185	1.42144	0.214706	0.125423	0.0623056	0.0522405	0.0132888	0.0178231	0.0309142	0.0228877	0.0603485	0.0349934	0.0421948	0.463535	0.852651	0.296489	0.00628783	0.34247	0.0284419	0.260873	0.0604217	0.433331	0.00548815	0.00876416	0.00281855	0.0537276	8.06963	8.28653	8.29526	8.43271	8.48924	8.40304	7.97665	7.87525	7.69047	8.04826	7.90651	8.14672	8.11303	8.40373	6.63147	6.65043	7.29201	8.11026	8.19612	8.06271	8.12458	7.99067	8.15115
BSU06120	0.109265	0.253192	0.036362	0.042573	0.0241607	0.0409893	0.0182612	0.025296	0.0336554	0.0365812	0.0787211	0.0687822	1.77016	0.577871	1.09388	0.796281	0.00439168	0.208927	0.474659	0.441358	0.824489	0.432214	0.019622	0.0266937	0.00347104	0.0591438	6.28039	6.22058	6.07842	5.16092	5.40904	5.28848	5.39669	5.37847	5.08417	6.23153	6.13207	6.18305	5.11251	5.64069	4.85199	4.77616	5.04437	5.59801	5.753	5.52141	6.14706	5.92555	6.11045
BSU06130	0.0296547	0.0584896	0.0119342	0.00400623	0.00670619	0.0524709	0.0718839	0.0238523	0.0174876	0.0171783	0.0388836	0.0147582	2.12085	1.54738	1.0362	1.26441	0.00410252	0.378932	0.450145	0.409413	0.487266	0.324186	0.00236409	0.0138922	0.00574794	0.0629042	5.88789	5.7072	5.54192	5.03699	4.91585	4.88796	4.89133	4.86439	4.83853	5.81039	5.59378	5.75379	4.94558	5.2827	4.4087	4.40892	4.80728	5.19476	5.16028	5.19736	5.67713	5.71603	5.70807
BSU06140	0.0214689	0.347456	0.192084	0.0581498	0.369156	0.0553555	0.403228	0.050938	0.250039	0.248328	0.036599	0.13272	1.19697	1.07063	0.560503	0.899786	0.00301179	0.246527	0.298495	0.386016	0.00105752	0.672401	0.00311125	0.00295124	0.236738	0.034275	6.2733	6.0689	5.88723	6.85833	6.37893	6.36139	6.0675	6.02155	5.87752	5.83042	5.65843	5.85222	5.70342	5.81786	4.82957	4.77477	5.33131	5.92577	6.01059	6.10532	6.5198	6.49622	6.57765
BSU06150	0.00804169	0.0590158	0.080721	0.0293063	0.0849218	0.0725952	0.0661483	0.0333142	0.142349	0.074291	0.0562441	0.0464226	0.293142	0.506803	0.181877	0.167264	0.00371142	0.296433	0.343013	0.100275	0.423782	0.25579	0.0143408	0.0133192	0.449281	0.0309192	5.42601	5.36448	5.28011	5.37443	5.11716	5.21834	9.11379	9.06224	9.0671	4.87241	4.94766	5.08629	5.17085	5.2705	4.92145	4.72916	4.9989	4.88353	4.97312	4.94465	5.05441	5.02323	5.08813
BSU06160	0.0356098	0.373328	0.199363	0.0943204	0.289336	0.250046	0.207153	0.11711	0.292631	0.181604	0.203225	0.178931	0.509749	0.186806	1.20691	0.953162	0.0035992	0.624217	0.671599	0.114594	0.617263	0.513318	0.0337844	0.0430324	0.00822774	0.0312841	5.00907	4.80436	4.80623	5.08457	4.78838	4.89931	8.85072	8.93313	8.92601	4.48932	4.41155	4.59756	4.64688	4.62328	4.42961	4.50274	4.74652	4.70152	4.84748	4.80821	5.11486	5.07447	5.15865
BSU06170	0.397438	0.169339	0.447997	0.182038	0.128834	0.0613598	0.0754272	0.0503758	0.59894	0.231809	0.910903	0.244501	0.54436	1.71123	0.778139	0.749595	0.0028307	0.295157	0.221039	0.141939	0.169273	0.311269	0.00261478	0.00407703	0.453338	0.0360768	7.08571	7.47887	7.31401	7.4965	7.53701	7.51895	8.88788	8.90317	8.85565	6.49756	6.76843	6.70935	7.29588	7.64915	7.18271	7.09701	6.87147	7.16188	7.11419	7.1906	7.71231	7.72869	7.99308
BSU06180	0.794067	0.698478	0.0735845	0.103156	0.0466141	0.0322455	0.169352	0.028401	0.420491	0.136055	0.301172	0.12963	1.22063	2.51918	0.339521	0.484042	0.00396003	0.0777184	0.171605	0.294635	0.274739	0.275164	0.00431676	0.00892926	0.00149885	0.0494531	7.48161	7.41303	7.1747	7.12519	7.35033	7.25628	6.56831	6.37365	6.22902	7.56334	7.4422	7.38637	6.21805	6.76704	5.25395	5.77031	5.98395	8.9304	8.46488	8.63082	7.97931	7.93051	8.07305
BSU06190	0.664259	0.413046	0.154477	0.112595	0.137115	0.0420685	0.0180151	0.0354754	0.377013	0.11196	0.378525	0.129308	0.144065	1.80927	0.169343	2.50341	0.00473709	0.241143	0.14473	0.325654	0.229585	0.340883	0.0143148	0.0207343	0.00448282	0.0462871	7.44037	7.32149	7.30534	6.93219	7.25125	7.28365	6.57378	6.42377	6.19633	7.46976	7.37592	7.34141	6.24782	6.81815	5.02279	5.36995	5.67122	8.62844	8.20899	8.21847	7.95652	7.89243	8.12259
BSU06200	0.419194	0.543855	0.142035	0.082981	0.0968655	0.0331682	0.0187937	0.0260822	0.145279	0.0917349	0.224291	0.12391	1.30991	0.658032	0.773629	3.16132	0.00387737	0.0202722	0.152013	0.200727	0.818624	0.723226	0.0336055	0.0429514	0.00444277	0.0400713	7.47591	7.37266	7.39411	6.9771	7.20896	7.14222	6.38496	6.32297	6.17008	7.55339	7.33401	7.41483	6.24819	6.77305	4.72871	4.93259	5.50368	8.12812	7.84049	7.92942	7.92269	7.92785	8.01921
BSU06210	0.525402	0.525846	0.101026	0.0552608	0.0393057	0.0246667	0.0178253	0.0213769	0.267341	0.100879	0.197785	0.0796025	0.29082	1.50572	0.00919075	1.26837	0.00289044	0.128488	0.448638	0.167485	0.00116283	0.00170129	0.00771041	0.00935403	0.00154953	0.0382115	7.43253	7.53531	7.49343	7.12725	7.37629	7.26636	6.58489	6.55222	6.3972	7.48008	7.31461	7.55489	6.36552	6.82373	4.86611	5.06717	5.53299	8.06527	7.94193	7.99277	7.92487	7.79952	8.02091
BSU06220	0.0181988	0.0910295	0.12542	0.0399916	0.0709317	0.0412569	0.0808876	0.0386643	0.115503	0.0773473	0.106015	0.0898861	6.09431	6.5008	3.59823	5.56768	1.44872	0.505642	0.699426	0.582004	0.554864	0.626226	0.00525182	0.00987341	0.00292946	0.0423149	4.16542	4.10953	4.30014	4.39537	4.72607	4.67785	4.25464	4.43901	4.50563	4.16376	4.22592	4.23128	4.49783	4.45424	4.32276	4.32582	4.6426	4.77085	4.71116	4.82571	4.19828	4.23255	4.09037
BSU06230	0.0166361	0.325061	0.093878	0.0722598	0.337242	0.2458	0.159147	0.112324	0.187997	0.661339	0.166154	0.335636	0.205204	0.0160468	0.0892982	0.216923	0.00392433	0.351087	0.297387	0.141817	0.0660313	0.286007	0.00201268	0.00112243	0.0292681	0.0347247	4.49958	4.42181	4.47464	5.93947	7.6663	7.11437	4.89424	4.88176	4.9157	4.27001	4.34048	4.36921	4.4931	4.50711	4.39549	4.36561	4.67088	4.93567	4.71857	4.92418	5.88854	6.07838	5.96693
BSU06240	1.08826	4.91657	3.49114	6.0116	2.66549	0.912758	1.21926	0.727403	0.863004	0.235446	4.124	1.57245	0.184993	0.326659	0.858414	0.856391	0.00161031	0.085046	0.00119948	0.883348	0.0013094	0.0443111	0.442288	0.606315	0.0502067	0.0575025	8.57906	9.05969	8.99843	9.85052	9.86622	9.85201	9.54539	9.44934	9.65987	8.01294	8.38913	8.00848	9.72337	9.66799	9.95315	9.97307	9.60493	9.43259	9.23365	9.53588	8.58966	8.61501	8.53158
BSU06250	0.0712017	0.43101	0.239394	0.0359462	0.0618916	0.0442856	0.0301963	0.0553176	0.392907	0.123601	0.238555	0.0669255	3.78301	4.21996	1.28958	0.921887	0.00558984	0.34949	0.00111361	0.931159	0.001511	0.00165809	0.00350844	0.00378894	0.800634	0.0644003	7.89849	6.92105	6.42275	5.88236	5.26671	5.21215	6.33876	5.58274	5.5078	7.74551	7.95836	7.30579	5.93803	7.12121	6.26321	5.55469	6.43901	6.41077	6.37187	6.26726	8.80883	8.76037	8.81281
BSU06260	0.115833	0.434662	0.0882856	0.0422571	0.0815547	0.0229836	0.051848	0.0303044	0.264306	0.141028	0.143564	0.0742899	2.95312	3.88126	1.28219	1.00544	0.00421187	0.280152	0.742992	0.381992	0.394777	0.443172	0.00159885	0.0717044	0.487278	0.0627635	7.04629	6.13364	5.89906	5.00367	4.62135	4.80745	5.6821	5.384	5.24878	6.86925	6.56254	6.42639	5.69439	6.01021	6.43801	5.66187	5.88503	6.07211	6.40681	6.14572	7.90371	7.89643	7.9168
BSU06269	0.372759	1.0491	0.150971	0.0713201	0.110396	0.0321803	0.0420163	0.0348688	0.199884	0.139384	0.195493	0.126414	1.41189	3.25224	1.26847	1.12758	0.00404066	0.240311	0.492305	0.449639	0.581403	0.151909	0.00186227	0.00528304	0.0023314	0.0497768	5.09197	5.23505	5.19085	5.7997	5.49604	5.53627	5.48406	5.66307	5.3909	5.07588	5.33749	5.26821	5.38617	5.37714	5.24571	5.12212	5.34533	5.25234	5.34653	5.57004	5.90133	5.83083	5.77004
BSU06270	0.594728	1.66027	0.213657	0.114843	0.156801	0.0602778	0.0321846	0.0435657	0.171452	0.137741	0.29356	0.233679	0.582624	2.91353	1.26108	1.34907	0.00397915	0.221945	0.370341	0.652702	0.00107771	0.0461092	0.00255054	0.0104944	0.00417551	0.0381216	7.57106	7.54653	7.30764	7.29804	7.23341	7.20592	6.99336	6.88621	6.62991	7.5302	7.43578	7.42812	6.89137	7.52951	7.20435	6.93319	7.0684	7.77506	7.59406	7.78336	7.62924	7.60358	7.58366
BSU06280	0.316815	0.342454	0.157675	0.1561	0.271834	0.272365	0.0548501	0.0538605	0.345284	0.358612	0.406681	0.449176	1.71186	4.02443	2.31055	2.5031	0.00396879	0.00101962	0.00145453	0.00201182	0.00285271	0.868574	0.00483774	0.00728589	0.00239771	0.0392312	6.8447	6.84151	6.59968	6.75613	6.75739	6.68709	6.32097	6.37231	6.20909	6.78842	6.66788	6.70067	5.43062	6.04857	4.68568	5.31512	5.16255	7.71354	7.26798	7.35532	6.96779	6.99295	7.16576
BSU06290	0.638989	1.22159	0.107558	0.128573	0.0551666	0.0283654	0.0324948	0.0322246	0.592285	0.0959947	0.392555	0.113972	1.77287	4.10741	2.01637	2.08555	0.00365775	0.722538	0.792915	0.542445	0.00116224	0.418954	0.202295	0.281857	0.0927338	0.037828	6.96017	6.93166	6.66903	6.83187	6.91926	6.77362	6.35509	6.35524	6.16473	6.91961	6.87559	6.81305	5.61514	6.17464	4.92721	5.64652	5.38818	8.29318	7.75871	7.75883	7.09147	7.10229	7.17916
BSU06300	0.0327032	0.362455	0.147753	0.0753642	0.260403	0.13433	0.125995	0.0737452	0.437653	0.303162	0.25544	0.167234	0.359908	0.426449	1.03767	3.65518	0.00455931	0.373976	0.464443	0.224357	0.148445	0.293161	0.00107257	0.119142	0.51144	0.0389908	4.27397	4.21168	4.32119	4.36648	4.2853	4.41318	4.40387	4.5389	4.59379	4.22135	4.24065	4.32849	4.46715	4.52678	4.30015	4.41165	4.61481	4.13539	4.27102	4.44485	5.69356	5.70778	5.68073
BSU06310	0.0242029	0.276061	0.034475	0.120756	0.0459974	0.0303774	0.0960158	0.0225379	0.160329	0.0948461	0.30155	0.198825	0.220151	0.828462	0.655594	0.828746	0.00380205	0.988791	0.530876	0.873617	0.786308	0.311782	0.00993946	0.0105947	0.500712	0.046853	4.82943	5.29822	5.08947	6.33633	5.91449	5.93734	6.57493	6.37875	6.30126	4.59564	4.74104	4.63694	5.15181	5.29356	4.4801	4.6138	4.86384	6.39744	5.96194	6.01588	8.39989	8.31294	8.38915
BSU06319	0.0701026	0.258454	0.252395	0.143432	0.184177	0.0808573	0.0861277	0.0381157	0.352972	0.206211	0.486351	0.211158	0.644794	0.756195	0.811659	0.596306	0.00310012	0.702254	0.270452	0.576842	0.726736	0.2395	0.00847331	0.00663899	0.640339	0.0447588	4.15499	4.09273	4.31652	4.32915	4.20624	4.33698	4.24723	4.4542	4.48199	4.13827	4.20221	4.21739	4.50844	4.51895	4.30051	4.39296	4.65235	3.91923	4.23796	4.34505	4.10916	4.1454	3.91556
BSU06320	0.116002	0.252266	0.470314	0.153431	0.322356	0.131337	0.0753605	0.0536936	0.545615	0.317576	0.643718	0.216214	1.06944	0.62386	0.967724	0.462668	0.00271974	0.415717	0.0100272	0.280067	0.629069	0.167218	0.00616371	0.00268326	0.00100193	0.0415338	5.6538	5.71605	5.54696	5.71885	5.51819	5.55891	5.58727	5.46754	5.4389	5.5	5.64648	5.6871	5.54698	5.89361	5.96768	6.24752	5.62886	6.53047	6.29834	6.31922	6.53175	6.39967	6.45026
BSU06330	0.0920633	0.803014	0.0601816	0.118504	0.0822676	0.0291011	0.0309827	0.0153759	0.29964	0.0564183	0.643305	0.108982	0.535523	0.448323	0.568175	0.23307	0.00389961	0.50665	0.640885	0.782059	0.554719	0.510524	0.0046092	0.0093579	0.00216133	0.0395136	6.66871	6.53596	6.26651	6.60846	6.33621	6.30648	6.28224	5.97604	5.93907	6.51777	6.48661	6.54915	6.12685	6.63357	6.13127	6.23066	6.14052	5.94678	5.99628	6.00867	6.33756	6.2141	6.40296
BSU06340	0.0226722	0.437439	0.748025	0.780209	0.469527	0.191625	0.247853	0.104032	1.45329	1.61194	1.30078	0.515531	0.00160921	0.332854	0.168626	0.095168	0.00380601	0.0111377	0.116353	0.243272	0.36574	0.195704	0.00511322	0.00812577	0.952404	0.0377857	6.79073	6.60647	6.39672	6.44763	6.27961	6.25551	6.29529	6.10758	6.04333	6.86342	6.4948	6.65631	6.30216	6.71077	6.322	6.38102	6.00936	6.11389	6.38643	6.26048	6.45051	6.436	6.46766
BSU06350	0.0237434	0.0973079	0.403614	0.142834	0.18684	0.160121	0.105096	0.054115	0.401367	0.303107	0.296515	0.178685	0.256873	0.694641	0.170845	0.102599	0.00557209	0.246916	0.462494	0.523749	0.599263	0.74875	0.0114064	0.011062	0.00197902	0.0427964	7.02719	6.78489	6.61722	6.25961	6.40295	6.50125	6.20914	6.18013	6.07548	6.87258	6.65666	6.93187	6.39341	6.89438	6.40886	6.46193	6.13918	6.41313	6.65463	6.54426	6.36126	6.18814	6.40151
BSU06360	0.720359	1.44954	1.22448	0.886935	0.98189	0.543307	0.394123	0.123973	2.50732	1.76671	3.03662	0.866155	0.704955	1.53648	0.178752	0.128857	0.00474677	0.001953	0.143662	0.343142	0.00274706	0.00491967	0.00742804	0.0126369	0.0027847	0.0363418	9.01693	8.77881	8.62218	7.89778	8.33034	8.43404	7.11084	7.01459	6.99629	9.03678	9.06757	9.15646	7.87879	8.66394	7.57703	7.41495	7.44938	7.99237	8.26996	8.11637	8.20788	8.07752	8.09094
BSU06370	0.0468805	0.416318	0.342726	0.158548	0.11366	0.0577361	0.0665402	0.0486727	0.568908	0.254007	0.271069	0.0900692	1.12288	3.36976	4.16681	3.3365	0.00504485	0.530904	0.907478	0.789588	0.860161	0.640776	0.00177151	0.00246162	0.325122	0.0454282	8.29427	8.33721	8.02434	6.15377	6.44736	6.53444	5.73729	5.66343	5.68795	8.68045	8.11786	8.46269	6.23588	7.20497	8.10839	8.81195	5.97712	6.57504	7.08561	6.4338	5.69277	5.4458	5.5124
BSU06380	0.107924	0.437074	0.440894	0.472012	1.21632	1.5977	1.57073	1.34149	1.14815	0.150085	0.744912	0.398318	0.663256	1.83999	2.91944	0.597582	0.00416253	0.684613	0.416296	0.00101499	0.958178	0.379148	0.00118648	0.00155174	0.920548	0.0400638	7.2779	6.97095	6.55733	5.3243	6.10518	6.14011	5.46748	5.45509	5.35839	7.24469	7.16226	7.20906	5.80396	6.32656	7.1998	7.72106	6.26528	6.04941	5.95526	5.78569	6.76208	6.85796	6.81304
BSU06390	0.00879968	0.0453566	0.216678	0.0373459	0.0714086	0.123074	0.0712047	0.0884013	0.0710816	0.0462245	0.0552028	0.074862	0.725854	1.34891	1.2126	1.11426	0.00367559	0.812933	0.00113857	0.905143	0.437503	0.447226	0.00113931	0.00452954	0.00119697	0.0550977	5.06795	6.35062	6.16476	5.53138	4.90808	5.15578	7.65409	7.39343	6.89707	5.22255	5.4996	5.49571	5.33105	5.75443	6.14254	5.33538	6.32916	5.76465	6.65112	7.1639	5.92061	5.4165	6.0403
BSU06400	0.0246145	0.0934595	0.394559	0.124107	0.100672	0.0900576	0.147488	0.0693311	0.397662	0.109442	0.271133	0.174635	3.6612	3.20866	1.66711	2.89479	0.00504042	0.408494	0.507529	0.493619	0.593213	0.397965	0.83387	0.00236144	0.601188	0.0648871	6.29282	6.12152	5.93377	5.08081	5.00637	4.94925	5.38637	5.2403	5.32576	6.34222	6.23117	6.34337	5.7888	5.91552	7.05258	6.7943	6.14509	5.80019	6.08497	6.01146	5.36319	5.28133	5.36682
BSU06410	0.0413519	0.0958148	0.130735	0.18227	0.268195	0.105672	0.10541	0.0286122	0.169178	0.0745169	0.286002	0.182997	5.10637	4.79929	2.77106	4.49577	0.00553562	0.343481	0.398683	0.438784	0.385099	0.410783	0.00934792	0.00985927	0.00351631	0.059919	6.71698	6.48637	6.31062	5.65992	5.59967	5.56291	5.88039	5.733	5.53113	6.52645	6.72622	6.74849	6.24746	6.5132	7.43521	7.09841	6.50761	6.14913	6.27061	6.46081	6.06018	5.98414	6.15375
BSU06420	0.481554	4.13168	0.182892	0.399898	0.381274	0.0834014	0.159916	0.112094	2.02462	1.26698	1.20972	0.954534	0.449984	2.63686	3.16421	2.4172	0.00502296	0.120422	0.697727	0.185771	0.845433	0.660214	0.00174307	0.00224448	0.302131	0.0661507	7.84791	8.58299	8.32863	6.82392	6.74046	6.70305	5.91614	5.80925	5.78614	8.57929	7.71499	7.814	7.40169	8.34455	8.63648	9.93231	6.54839	7.35218	7.63162	7.02164	6.92765	6.59452	6.82244
BSU06430	0.752866	2.38234	1.14056	0.194063	0.340875	0.0886124	0.152719	0.121269	2.42248	1.42043	0.95357	0.370369	0.112459	1.79008	2.63529	1.71313	0.00509172	0.192589	0.55748	0.135049	0.442889	0.213452	0.00176245	0.00232089	0.317525	0.0573251	8.00408	8.78797	8.48542	7.06887	6.90106	6.95704	6.27283	6.21446	6.21942	8.6864	7.92125	8.03676	7.82706	8.55584	8.82952	9.94741	6.7344	7.68581	8.15402	7.47432	7.3127	7.15803	7.06717
BSU06440	0.844978	1.72778	1.47394	0.657082	0.783932	0.182271	0.388586	0.148352	2.46401	1.64756	1.1164	0.625377	0.13923	1.90579	2.23246	1.31591	0.00301276	0.420562	0.948716	0.286773	0.794198	0.998669	0.00173782	0.00222825	0.318558	0.0478204	7.66694	8.32854	8.177	6.85372	6.86429	7.17874	6.34447	6.2644	6.27531	8.443	7.73755	7.85344	7.75915	8.29569	8.24252	9.67369	6.65364	8.17414	8.54557	7.92294	7.2063	7.02801	7.14611
BSU06450	0.944644	1.46261	1.78423	1.1201	1.22699	0.328827	0.624452	0.181726	2.5109	2.02986	1.27924	0.880386	0.205741	2.02149	2.02843	1.13387	0.00333323	0.250636	0.523049	0.294919	0.712265	0.595582	0.00335168	0.00450325	0.638189	0.0375029	7.2272	7.90222	7.98642	6.59111	6.6875	7.10175	6.44434	6.31872	6.41105	8.25075	7.62293	7.55968	7.58621	8.30947	7.28726	9.69638	5.81987	8.80573	9.0886	8.73855	7.85642	7.57847	7.6959
BSU06460	1.33184	4.50142	2.50085	0.567653	0.780517	0.439807	0.292369	0.204926	6.33359	3.1128	1.07016	0.601503	0.387709	1.62672	2.23899	1.1671	0.00377088	0.211041	0.412716	0.138779	0.583872	0.233771	0.0032514	0.0046064	0.648908	0.0325839	6.87042	7.33434	7.43124	6.41043	6.53891	6.90461	6.19627	6.12982	6.1668	7.90802	7.36555	7.31489	7.38799	8.09248	6.86336	9.6561	5.54427	8.70516	8.88324	8.62573	7.67132	7.47568	7.58033
BSU06470	0.569241	2.60291	2.1535	0.351858	0.474542	0.653506	0.444109	0.328675	6.59002	2.97578	0.646137	0.517966	0.677297	2.08763	2.26577	1.21766	0.00330817	0.32792	0.384716	0.0732817	0.642904	0.653557	0.00321233	0.00470042	0.629338	0.0307176	6.92336	7.3495	7.35139	6.38882	6.49893	6.93659	6.24108	6.19349	6.18472	7.8795	7.39836	7.32775	7.2658	8.06844	6.74821	9.79002	5.43937	8.80288	8.89246	8.61732	7.76675	7.56168	7.64612
BSU06480	1.41349	3.67316	1.34403	0.847772	0.648284	0.396823	0.214843	0.162457	1.29786	1.47029	0.853794	0.513466	1.453	0.861354	1.37147	0.0119682	0.00308942	0.606852	0.644873	0.0637247	0.00142136	0.00104604	0.00388521	0.00517289	0.664529	0.0272872	6.96042	7.40121	7.23981	6.44575	6.80854	7.19992	6.42843	6.31252	6.36293	7.56109	7.44366	7.29996	7.44008	8.16422	6.21624	9.74429	5.56432	8.89722	9.81294	9.05152	7.85266	7.58054	7.77733
BSU06490	0.15665	1.28307	1.93408	0.477619	0.295997	0.238663	0.346001	0.148925	3.97331	1.64908	1.02239	0.437335	0.24774	1.80089	2.47325	0.959723	0.00400151	0.17972	0.17946	1.49141	0.526494	0.294786	0.00637176	0.00942672	0.00143887	0.0250692	6.90565	7.42619	7.28993	6.49873	7.3263	7.49079	6.49182	6.45458	6.54806	7.55399	7.45312	7.31362	7.57669	8.31172	5.82913	9.71578	5.86766	9.12888	9.20453	9.30194	8.04752	7.84034	7.91134
BSU06500	3.97498	4.97606	1.11869	2.10831	0.79991	0.40496	0.447149	0.312328	4.41861	1.94534	1.46901	1.97633	0.756663	1.61247	1.51078	0.0834005	0.00344748	0.478469	0.335022	0.234557	0.850217	0.37433	0.00744571	0.0107471	0.00154587	0.0215403	6.56088	7.11087	6.97108	6.02037	7.02604	7.11412	6.11534	6.10381	6.15373	7.2984	7.21066	7.12459	7.17212	7.98993	5.35153	9.50338	5.54872	8.79059	8.88118	8.97146	7.55055	7.33893	7.54643
BSU06510	3.57185	5.11667	0.956531	0.459081	0.557628	0.698783	0.660645	0.436932	4.51681	2.39885	2.71726	0.98361	1.49277	0.405289	0.94594	0.370248	0.00375071	0.18785	0.170541	0.0482553	0.508037	0.252313	0.00450526	0.00733323	0.00108308	0.0198712	6.83197	7.21551	7.10086	6.3038	7.3644	7.29948	6.35849	6.18499	6.32817	7.5489	7.48484	7.3797	7.38017	8.10492	5.5416	9.77298	5.76417	9.15207	9.16012	9.24446	7.95421	7.6977	7.80377
BSU06520	1.61145	2.73045	4.59733	3.69924	5.39456	3.575	2.06497	2.14988	7.84672	6.36508	3.74597	4.84756	1.15687	0.111763	1.52697	0.681225	0.00418871	0.138611	0.0790235	0.0432089	0.559239	0.354636	0.0178733	0.0225761	0.00360029	0.0199213	6.72099	7.18241	7.00154	6.5394	7.48307	7.38934	6.34058	6.28573	6.35418	7.53184	7.58211	7.26301	7.50568	8.14759	5.67724	9.72876	5.97231	9.02655	9.14277	9.33155	7.90056	7.69036	7.88047
BSU06530	1.70788	1.85822	2.18999	5.97215	7.18491	3.37174	3.90625	0.677771	2.59421	3.38923	3.28619	4.96976	0.559742	0.296108	0.981786	0.28815	0.0036829	0.34325	0.285118	0.251933	0.712115	0.426009	0.017752	0.0251112	0.00371118	0.0205605	6.31241	6.87995	6.69452	6.3847	7.25277	7.17449	6.13513	6.07708	6.25283	7.2013	7.30424	6.94376	7.22639	7.84987	5.53045	9.6034	5.8729	8.91841	8.89416	9.02028	7.67738	7.4362	7.61065
BSU06540	0.0252354	0.166898	0.0624574	0.0585836	0.151603	0.0446506	0.0663557	0.0470378	0.095511	0.0943019	0.261299	0.0955674	0.413828	0.722317	0.0793603	0.0516959	0.00372518	0.495843	0.535702	0.470371	0.896298	0.650413	0.00160963	0.00218973	0.0444028	0.0530139	5.62766	5.76825	5.40267	6.34555	5.9768	5.87162	5.52322	5.35301	5.20831	5.51359	5.80823	5.71022	5.99679	6.2774	4.96612	4.72898	5.57407	5.24126	5.25056	5.40986	5.83719	5.7962	5.85269
BSU06550	0.207354	0.306736	0.0614263	0.0677835	0.30421	0.0691845	0.126286	0.068573	0.236599	0.280615	0.327055	0.202848	0.590806	0.613432	0.179041	0.231149	0.0043831	0.640051	0.639834	0.468468	0.56825	0.317464	0.00233952	0.69334	0.868592	0.0396332	4.77606	4.71906	4.73282	4.64839	4.61996	4.70212	4.4508	4.51921	4.54616	4.84869	4.99351	4.90157	4.72419	4.95293	4.28063	5.01932	4.66978	5.45621	5.59181	5.34894	5.07091	4.95816	5.04332
BSU06559	0.226172	0.664828	0.228602	0.0696529	0.21235	0.0821195	0.0951419	0.066166	0.417622	0.252183	0.409694	0.153944	0.928449	0.411216	0.457345	0.620907	0.00444871	0.362723	0.411614	0.303823	0.393765	0.341149	0.0123243	0.0128693	0.00110273	0.0405346	4.27683	4.18476	4.31834	4.50922	4.23773	4.4059	4.25846	4.46902	4.54354	4.22845	4.29117	4.28966	4.54962	4.54492	4.33294	4.34208	4.66832	4.05038	4.17329	4.3224	4.23199	4.24886	4.13033
BSU06560	0.246534	1.33471	0.395779	0.0719173	0.0874817	0.0879206	0.0639978	0.0593618	0.687415	0.192397	0.552938	0.105041	1.13682	0.302331	0.883163	0.998069	0.00452319	0.0853946	0.183393	0.140875	0.315461	0.423438	0.0216895	0.0250452	0.0013901	0.041436	7.39822	7.22794	6.69124	8.07421	7.60375	8.25038	9.28087	9.16578	9.09134	6.22558	4.87871	6.21649	5.20547	5.15699	4.90418	4.5802	5.15615	8.37916	8.78933	9.15889	7.54637	7.63245	7.79419
BSU06570	0.727016	2.97019	0.0608204	0.12168	0.0371891	0.0247201	0.0911655	0.0270765	1.29652	0.0977657	1.09956	0.215757	1.16673	3.07439	2.07601	1.28247	0.0224702	0.00407713	0.0075125	0.00214609	0.00312664	0.00427609	0.735717	0.00696928	0.00426087	0.0410875	8.44922	8.42391	8.12846	8.58596	8.56938	8.91174	9.68624	9.47468	9.55573	8.40695	8.50884	8.42937	7.99551	8.14492	7.94645	7.71372	7.66325	9.08123	9.1139	9.69872	8.21758	8.24514	8.40419
BSU06580	0.162936	0.637982	0.358317	0.0853095	0.110535	0.0562066	0.0749388	0.0518453	1.47744	0.251228	0.551347	0.152227	0.304114	1.11831	1.13704	1.07058	0.00128038	0.00138039	0.00113031	0.0017162	0.00146502	0.00201966	0.00393878	0.00517127	0.00252611	0.0393947	8.02445	7.84839	7.63329	8.12932	8.01412	8.45291	9.3046	9.27052	9.03028	7.94625	7.80208	7.88227	7.41467	7.45079	7.25744	7.0087	7.28799	8.7318	8.65713	9.36304	7.8155	7.99844	7.82269
BSU06590	0.059134	0.647238	0.862771	0.226392	0.248303	0.113612	0.0694415	0.044714	0.464338	0.188953	0.571078	0.28356	6.45443	6.34164	3.08061	5.38945	0.00435585	0.44711	0.37718	0.34867	0.366641	0.393054	0.00112549	0.00425362	0.591844	0.0610268	4.38217	4.3339	4.43453	4.80339	4.58422	4.54109	4.4607	4.57851	4.71422	4.34247	4.46911	4.39154	5.35549	4.80313	4.45179	4.38538	4.7762	5.05132	4.60014	4.93563	4.36761	4.36154	4.31054
BSU06600	0.0346041	0.31136	0.535463	0.229609	0.194295	0.157635	0.123246	0.0433563	0.35949	0.180159	0.301023	0.19918	1.80623	0.35749	0.00545587	0.923281	0.100277	0.00742195	0.00621819	0.00451993	0.0163607	0.0130292	0.00182104	0.00230567	0.337082	0.0532297	7.63741	7.35932	6.9806	6.07809	6.01812	6.00129	5.86472	5.62424	5.44649	7.57323	7.78352	7.56733	6.80235	7.40114	6.91791	6.20343	6.79919	5.93667	5.96109	5.99935	6.86727	6.86275	7.08639
BSU06610	0.305596	0.774895	0.291924	0.320801	0.141515	0.0604917	0.068377	0.0406082	0.440501	0.128055	0.252825	0.431589	0.788338	0.066936	0.0893746	0.186857	0.00570773	0.226016	0.476323	0.363982	0.00105459	0.651944	0.00505818	0.00561845	0.732888	0.0702502	7.92663	7.56872	7.47019	6.19091	6.45743	6.81603	6.4087	6.25395	6.24998	7.78544	7.77636	7.7944	7.33808	7.63221	7.32272	6.67063	6.96021	6.84938	7.24116	7.1183	6.98992	6.93795	7.15891
BSU06620	0.290518	0.621017	0.483527	0.608387	1.45397	0.451993	0.272301	0.224781	0.541233	0.532307	0.934628	1.01232	0.751714	0.377006	1.45439	0.406733	0.209425	0.0423465	0.0204879	0.0215638	0.0507501	0.0253018	0.0139558	0.0022395	0.519785	0.050762	8.3064	8.05464	7.96245	6.5238	7.15048	7.47435	6.71912	6.68777	6.56824	8.17071	8.26183	8.25085	7.64964	8.01357	7.71571	7.1607	7.36741	7.67061	7.77728	7.77894	7.49447	7.36191	7.53503
BSU06630	0.0684361	0.2776	0.830951	1.19083	1.45171	1.32829	0.858461	0.295558	1.7004	1.42323	1.31057	1.24851	0.436667	0.156119	0.921644	0.104574	0.0044648	0.295175	0.47105	0.213054	0.669413	0.571461	0.0509208	0.0806511	0.0193747	0.0571706	8.34127	8.21063	7.97823	6.80632	7.4642	7.72827	6.94509	6.92358	6.78296	8.2908	8.23472	8.26274	7.65152	8.07239	7.5991	7.02453	7.52148	7.641	7.72862	7.88425	7.43014	7.47968	7.64199
BSU06640	0.254794	0.496463	0.85483	0.434731	0.180838	0.213212	0.242971	0.16915	0.342117	0.16303	0.759732	0.180707	0.330764	0.487832	1.238	0.467372	0.00426847	0.316502	0.282418	0.16402	0.0533899	0.570051	0.00810377	0.0136203	0.7324	0.0594715	7.13611	7.44401	7.26432	8.08556	8.0629	8.10525	8.69973	8.58218	8.61407	7.33147	7.36051	7.22538	7.88364	8.15773	7.95287	7.61759	7.77478	7.78463	7.4811	7.76761	7.68278	7.50431	7.65576
BSU06650	0.0473597	0.0816102	0.188031	0.268916	0.131195	0.073685	0.0956299	0.0431905	0.119352	0.0520815	0.212162	0.197995	2.87554	4.53946	3.49823	2.95825	0.00381648	0.277779	0.250418	0.325433	0.340481	0.363606	0.00508098	0.00270795	0.15619	0.0522418	6.27427	6.19409	5.85131	6.10415	5.59027	5.22526	5.09265	5.01476	5.06547	6.06435	6.23014	5.97631	5.64236	6.17725	5.49196	5.15184	5.48783	5.31791	5.09155	5.21123	7.05691	7.01764	6.95438
BSU06660	0.0175062	0.162863	3.50701	2.27518	1.54775	2.10559	2.46544	0.507548	0.904472	0.340695	0.334836	0.261932	4.52315	6.10036	5.04207	4.90292	0.0051544	0.118801	0.567987	0.40273	0.395869	0.272558	0.00257723	0.495953	0.305946	0.0688583	5.48101	5.39643	5.14923	4.49217	4.53393	4.68385	4.5633	4.68539	4.7113	6.07594	6.25925	5.682	6.32168	5.69501	6.25921	5.85255	5.55463	5.56707	5.39221	5.43615	5.1299	5.05658	4.95304
BSU06670	1.01477	3.7566	0.53734	0.0645265	0.0213025	0.0189681	0.0175045	0.0482968	1.63754	0.0613229	1.16738	0.0783445	2.10335	2.09921	0.812731	1.8146	0.00164371	0.806065	0.590334	0.29702	0.00106246	0.00114532	0.322318	0.483196	0.0845752	0.0491585	9.24429	9.09686	8.91033	8.09837	8.43166	8.60818	7.31179	7.01004	6.66697	9.0886	9.2566	9.19609	8.4435	9.04087	6.58044	6.54787	7.57999	7.95707	8.26862	8.2212	8.70067	8.68317	8.79802
BSU06680	1.23356	1.96626	0.749353	0.24308	0.170226	0.0402225	0.0277863	0.0329561	0.939024	0.270269	1.22385	0.334079	1.03025	2.01429	0.451199	1.79259	0.00208472	0.888434	0.59844	0.413368	0.00134462	0.946576	0.2538	0.353597	0.0693556	0.048986	9.03027	8.8509	8.73243	7.7835	8.24698	8.51237	7.43285	7.17062	7.32202	9.04188	8.90407	9.05063	8.30337	8.96961	6.67923	6.71418	7.38533	8.00805	8.33529	8.27298	8.41123	8.35563	8.47519
BSU06690	1.77322	3.20479	1.5949	1.04048	1.646	0.749711	0.342029	0.145662	1.93332	0.521095	1.71665	2.56818	0.0679233	0.657668	0.902151	0.196557	0.00592347	0.418399	0.681283	0.275822	0.00306316	0.00198139	0.0259168	0.0364452	0.00590188	0.0473551	9.18674	9.05557	8.95571	8.07094	8.70705	8.82279	7.83137	7.78593	7.74922	9.18928	9.13264	9.23486	8.62414	9.16171	7.36442	7.0918	7.8993	8.64321	8.66581	8.87772	8.63786	8.62544	8.71458
[truncated: 3,657 more rows]
[truncated: 206 more columns]

## Sheet: Description
Type	Annotation
[truncated: 496 more rows]

## Sheet: Strains and Media
Strains
B. subtilis 168
[truncated: 40 more rows]

## Sheet: Environment stress and Gene per
Environment stress
[truncated: 90 more rows]

[truncated: 2 more sheets: Growth prediction, Source]
