# Supplementary material for: A Multi‐Omics, Machine Learning‐Aware, Genome‐Wide Metabolic Model of Bacillus Subtilis Refines the Gene Expression and Cell Growth Prediction
Source: Adv Sci (Weinh). 2024 Sep 17;11(42):2408705. doi: 10.1002/advs.202408705 (PMC11558093; doi:10.1002/advs.202408705)
Supplement: Supplementary file 3 — Supplemental Table 2 [file ADVS-11-2408705-s002.xlsx]

## Sheet: legend
BsuTRN dataset
network
All TFs and target genes included in BsuTRN
TF-Operon-gene
Network among TFs, operons, and target genes in BsuTRN

## Sheet: network
BSU ID	TF	BSU ID	Target gene	Interaction (0=novel, -1=repression, 1= activation)
BSU00010	dnaA	BSU00380	metS	0
BSU00010	dnaA	BSU01750	cdaA	0
BSU00010	dnaA	BSU01760	cdaR	0
BSU00010	dnaA	BSU02740	natR	0
BSU00010	dnaA	BSU04040	ycsE	0
BSU00010	dnaA	BSU04390	ydbA	0
BSU00010	dnaA	BSU04640	alr	0
BSU00010	dnaA	BSU05900	thiL	0
BSU00010	dnaA	BSU05920	tsaB	0
BSU00010	dnaA	BSU05940	tsaD	0
BSU00010	dnaA	BSU06000	ydiK	0
BSU00010	dnaA	BSU06010	ydiL	0
BSU00010	dnaA	BSU11030	yitL	0
BSU00010	dnaA	BSU11590	yjbL	0
BSU00010	dnaA	BSU11600	yjbM	0
BSU00010	dnaA	BSU11610	nadF	0
BSU00010	dnaA	BSU11620	yjbO	0
BSU00010	dnaA	BSU14270	moeB	0
BSU00010	dnaA	BSU14550	ykrA	0
BSU00010	dnaA	BSU22360	asnS	0
BSU00010	dnaA	BSU23360	ppiB	0
BSU00010	dnaA	BSU23770	dsdA	0
BSU00010	dnaA	BSU23790	yqjP	0
BSU00010	dnaA	BSU25180	trmK	0
BSU00010	dnaA	BSU27530	yrvN	0
BSU00010	dnaA	BSU27710	tgt	0
BSU00010	dnaA	BSU27730	ruvB	0
BSU00010	dnaA	BSU28980	dnaI	0
BSU00010	dnaA	BSU29970	ytkP	0
BSU00010	dnaA	BSU31520	malK	0
BSU00010	dnaA	BSU31530	malR	0
BSU00010	dnaA	BSU32290	yutF	0
BSU00010	dnaA	BSU32300	yutE	0
BSU00010	dnaA	BSU32310	yutD	0
BSU00010	dnaA	BSU32330	lipA	0
BSU00010	dnaA	BSU33180	yvrC	0
BSU00010	dnaA	BSU34720	psdR	0
BSU00010	dnaA	BSU35000	hprK	0
BSU00010	dnaA	BSU35660	mnaA	0
BSU00010	dnaA	BSU36950	tsaC	-1
BSU00010	dnaA	BSU37340	ywiB	0
BSU00010	dnaA	BSU37520	ywhD	0
BSU00010	dnaA	BSU38490	menA	0
BSU00010	dnaA	BSU39660	yxdJ	0
BSU00010	dnaA	BSU40230	yydA	-1
BSU00010	dnaA	BSU40239	yyzF	0
BSU00010	dnaA	BSU40650	yybG	0
BSU00370	abrB	BSU00370	abrB	-1
BSU00370	abrB	BSU00490	spoVG	-1
BSU00370	abrB	BSU00980	sigH	-1
BSU00370	abrB	BSU01510	ybaJ	-1
BSU00370	abrB	BSU01730	sigW	-1
BSU00370	abrB	BSU01740	rsiW	-1
BSU00370	abrB	BSU01910	skfA	-1
BSU00370	abrB	BSU01920	skfB	-1
BSU00370	abrB	BSU01935	skfC	-1
BSU00370	abrB	BSU01950	skfE	-1
BSU00370	abrB	BSU01960	skfF	-1
BSU00370	abrB	BSU01970	skfG	-1
BSU00370	abrB	BSU01980	skfH	-1
BSU00370	abrB	BSU01990	ybdG	0
BSU00370	abrB	BSU02040	ybdN	-1
BSU00370	abrB	BSU02050	ybdO	-1
BSU00370	abrB	BSU02310	ybfO	-1
BSU00370	abrB	BSU02320	ybfP	-1
BSU00370	abrB	BSU02520	ycbJ	-1
BSU00370	abrB	BSU02700	estA	-1
BSU00370	abrB	BSU02780	ycdA	-1
BSU00370	abrB	BSU03040	amyE	1
BSU00370	abrB	BSU03480	srfAA	0
BSU00370	abrB	BSU03490	srfAB	0
BSU00370	abrB	BSU03500	comS	0
BSU00370	abrB	BSU03510	srfAC	0
BSU00370	abrB	BSU03520	srfAD	0
BSU00370	abrB	BSU03960	ycnK	-1
BSU00370	abrB	BSU05200	ydeH	-1
BSU00370	abrB	BSU05220	ydeJ	-1
BSU00370	abrB	BSU05810	gmuB	1
BSU00370	abrB	BSU05820	gmuA	1
BSU00370	abrB	BSU05830	gmuC	1
BSU00370	abrB	BSU05840	gmuD	1
BSU00370	abrB	BSU05850	gmuR	1
BSU00370	abrB	BSU05860	gmuE	1
BSU00370	abrB	BSU05870	gmuF	1
BSU00370	abrB	BSU05880	gmuG	1
BSU00370	abrB	BSU06076	ydzW/3	0
BSU00370	abrB	BSU06180	pspA	-1
BSU00370	abrB	BSU06190	ydjG	-1
BSU00370	abrB	BSU06200	ydjH	-1
BSU00370	abrB	BSU06210	ydjI	-1
BSU00370	abrB	BSU06240	bdhA	-1
BSU00370	abrB	BSU06269	ydzJ	0
BSU00370	abrB	BSU06640	yerI	-1
BSU00370	abrB	BSU06812	yeeF	0
BSU00370	abrB	BSU06830	rapH	-1
BSU00370	abrB	BSU07460	yfmI	-1
BSU00370	abrB	BSU07480	yfmG	-1
BSU00370	abrB	BSU07560	pel	0
BSU00370	abrB	BSU07735	yflB	-1
BSU00370	abrB	BSU07750	yflA	-1
BSU00370	abrB	BSU08029	yfzA	0
BSU00370	abrB	BSU09280	glpF	1
BSU00370	abrB	BSU09290	glpK	1
BSU00370	abrB	BSU09300	glpD	1
BSU00370	abrB	BSU09700	yheJ	-1
BSU00370	abrB	BSU09890	natA	-1
BSU00370	abrB	BSU09900	natB	-1
BSU00370	abrB	BSU09990	scoC	1
BSU00370	abrB	BSU10300	aprE	-1
BSU00370	abrB	BSU10420	comK	-1
BSU00370	abrB	BSU10560	ntdR	-1
BSU00370	abrB	BSU11910	yjcM	-1
BSU00370	abrB	BSU11990	yjdB	-1
BSU00370	abrB	BSU12040	yjdG	-1
BSU00370	abrB	BSU12070	yjdJ	0
BSU00370	abrB	BSU12080	ctaO	-1
BSU00370	abrB	BSU13070	ykkA	0
BSU00370	abrB	BSU13080	ykkB	0
BSU00370	abrB	BSU13530	kinE	0
BSU00370	abrB	BSU13640	spo0E	-1
BSU00370	abrB	BSU13980	pbpH	-1
BSU00370	abrB	BSU13990	kinA	0
BSU00370	abrB	BSU14220	ykuU	-1
BSU00370	abrB	BSU14230	ykuV	-1
BSU00370	abrB	BSU14240	rok	-1
BSU00370	abrB	BSU14340	yknW	-1
BSU00370	abrB	BSU14350	yknX	-1
BSU00370	abrB	BSU14360	yknY	-1
BSU00370	abrB	BSU14370	yknZ	-1
BSU00370	abrB	BSU14690	yktD	0
BSU00370	abrB	BSU14700	nprE	-1
BSU00370	abrB	BSU14750	ylaE	-1
BSU00370	abrB	BSU14890	ctaC	-1
BSU00370	abrB	BSU14900	ctaD	-1
BSU00370	abrB	BSU14910	ctaE	-1
BSU00370	abrB	BSU14920	ctaF	-1
BSU00370	abrB	BSU14930	ctaG	-1
BSU00370	abrB	BSU14940	ylbA	-1
BSU00370	abrB	BSU15300	bpr	0
BSU00370	abrB	BSU15330	sigG	-1
BSU00370	abrB	BSU15960	sivC	-1
BSU00370	abrB	BSU17100	pksC	0
BSU00370	abrB	BSU17110	pksD	0
BSU00370	abrB	BSU17120	pksE	0
BSU00370	abrB	BSU17130	acpK	0
BSU00370	abrB	BSU17140	pksF	0
BSU00370	abrB	BSU17150	pksG	0
BSU00370	abrB	BSU17160	pksH	0
BSU00370	abrB	BSU17170	pksI	0
BSU00370	abrB	BSU17180	pksJ	0
BSU00370	abrB	BSU17190	pksL	0
BSU00370	abrB	BSU17200	pksM	0
BSU00370	abrB	BSU17210	pksN	0
BSU00370	abrB	BSU17220	pksR	0
BSU00370	abrB	BSU17240	ymzB	-1
BSU00370	abrB	BSU17250	ymaE	-1
BSU00370	abrB	BSU17350	ymzC	0
BSU00370	abrB	BSU17690	yncM	-1
BSU00370	abrB	BSU17920	ynzD	-1
BSU00370	abrB	BSU18150	xynC	-1
BSU00370	abrB	BSU18160	xynD	-1
BSU00370	abrB	BSU18300	ppsE	-1
BSU00370	abrB	BSU18330	ppsB	-1
BSU00370	abrB	BSU18340	ppsA	-1
BSU00370	abrB	BSU18350	dacC	0
BSU00370	abrB	BSU18360	galM	0
BSU00370	abrB	BSU18370	yoeA	0
BSU00370	abrB	BSU18780	yoaW	-1
BSU00370	abrB	BSU18820	yobB	-1
BSU00370	abrB	BSU18908	yozY	0
BSU00370	abrB	BSU18910	rapK	-1
BSU00370	abrB	BSU18920	phrK	-1
BSU00370	abrB	BSU18960	yozM	0
BSU00370	abrB	BSU19030	yobO	-1
BSU00370	abrB	BSU19170	yocD	-1
BSU00370	abrB	BSU19210	yocH	-1
BSU00370	abrB	BSU19410	cwlS	-1
BSU00370	abrB	BSU19800	phy	-1
BSU00370	abrB	BSU21670	ypqP	0
BSU00370	abrB	BSU22540	qcrC	-1
BSU00370	abrB	BSU22550	qcrB	-1
BSU00370	abrB	BSU22560	qcrA	-1
BSU00370	abrB	BSU22810	yphF	-1
BSU00370	abrB	BSU22820	yphE	-1
BSU00370	abrB	BSU23450	sigF	-1
BSU00370	abrB	BSU23460	spoIIAB	-1
BSU00370	abrB	BSU23470	spoIIAA	-1
BSU00370	abrB	BSU23480	dacF	-1
BSU00370	abrB	BSU24220	spo0A	0
BSU00370	abrB	BSU24600	sinI	-1
BSU00370	abrB	BSU24610	sinR	-1
BSU00370	abrB	BSU24620	tasA	-1
BSU00370	abrB	BSU24630	sipW	-1
BSU00370	abrB	BSU24640	tapA	-1
BSU00370	abrB	BSU24650	yqzG	-1
BSU00370	abrB	BSU25190	cccA	-1
BSU00370	abrB	BSU25220	antE	-1
BSU00370	abrB	BSU25690	sda	0
BSU00370	abrB	BSU25740	yqeB	0
BSU00370	abrB	BSU25840	phrE	-1
BSU00370	abrB	BSU25860	yqcG	-1
BSU00370	abrB	BSU25870	yqcF	0
BSU00370	abrB	BSU25880	yqxJ	-1
BSU00370	abrB	BSU25890	yqxI	-1
BSU00370	abrB	BSU26230	yqaP	-1
BSU00370	abrB	BSU26780	yrdA	0
BSU00370	abrB	BSU26820	yrpD	-1
BSU00370	abrB	BSU26890	csn	-1
BSU00370	abrB	BSU26930	yraI	0
BSU00370	abrB	BSU27190	yrzI	-1
BSU00370	abrB	BSU28890	yscB	-1
BSU00370	abrB	BSU31080	bslA	-1
BSU00370	abrB	BSU31250	tlpA	-1
BSU00370	abrB	BSU31960	dhbF	-1
BSU00370	abrB	BSU31970	dhbB	-1
BSU00370	abrB	BSU31980	dhbE	-1
BSU00370	abrB	BSU31990	dhbC	-1
BSU00370	abrB	BSU32000	dhbA	-1
BSU00370	abrB	BSU32010	besA	-1
BSU00370	abrB	BSU32540	bsn	-1
BSU00370	abrB	BSU33140	yvqJ	-1
BSU00370	abrB	BSU33260	yvrN	-1
BSU00370	abrB	BSU33270	yvrO	-1
BSU00370	abrB	BSU33280	yvrP	-1
BSU00370	abrB	BSU33410	yvgO	-1
BSU00370	abrB	BSU33750	sdpA	-1
BSU00370	abrB	BSU33760	sdpB	-1
BSU00370	abrB	BSU33770	sdpC	-1
BSU00370	abrB	BSU33780	sdpI	-1
BSU00370	abrB	BSU33790	sdpR	-1
BSU00370	abrB	BSU34220	epsO	-1
BSU00370	abrB	BSU34230	epsN	-1
BSU00370	abrB	BSU34240	epsM	-1
BSU00370	abrB	BSU34250	epsL	-1
BSU00370	abrB	BSU34265	epsK	-1
BSU00370	abrB	BSU34280	epsJ	-1
BSU00370	abrB	BSU34290	epsI	-1
BSU00370	abrB	BSU34300	epsH	-1
BSU00370	abrB	BSU34310	epsG	-1
BSU00370	abrB	BSU34320	epsF	-1
BSU00370	abrB	BSU34330	epsE	-1
BSU00370	abrB	BSU34340	epsD	-1
BSU00370	abrB	BSU34350	epsC	-1
BSU00370	abrB	BSU34360	epsB	-1
BSU00370	abrB	BSU34370	epsA	-1
BSU00370	abrB	BSU34380	slrR	-1
BSU00370	abrB	BSU34390	pnbA	-1
BSU00370	abrB	BSU34830	yvzA	-1
BSU00370	abrB	BSU34840	yvcB	-1
BSU00370	abrB	BSU34850	yvcA	-1
BSU00370	abrB	BSU35050	yvnA	-1
BSU00370	abrB	BSU35060	cypX	-1
BSU00370	abrB	BSU35070	yvmC	-1
BSU00370	abrB	BSU35780	lytD	0
BSU00370	abrB	BSU35910	rbsR	1
BSU00370	abrB	BSU35920	rbsK	1
BSU00370	abrB	BSU35930	rbsD	1
BSU00370	abrB	BSU35940	rbsA	1
BSU00370	abrB	BSU35950	rbsC	1
BSU00370	abrB	BSU35960	rbsB	1
BSU00370	abrB	BSU36240	ywqE	-1
BSU00370	abrB	BSU36250	ptkA	-1
BSU00370	abrB	BSU36260	ywqC	-1
BSU00370	abrB	BSU36460	ywoF	-1
BSU00370	abrB	BSU37350	sboA	-1
BSU00370	abrB	BSU37360	sboX	-1
BSU00370	abrB	BSU37370	albA	-1
BSU00370	abrB	BSU37380	albB	-1
BSU00370	abrB	BSU37390	albC	-1
BSU00370	abrB	BSU37400	albD	-1
BSU00370	abrB	BSU37410	albE	-1
BSU00370	abrB	BSU37420	albF	-1
BSU00370	abrB	BSU37430	albG	-1
BSU00370	abrB	BSU37690	bacF	-1
BSU00370	abrB	BSU37700	bacE	-1
BSU00370	abrB	BSU37710	bacD	-1
BSU00370	abrB	BSU37720	bacC	-1
BSU00370	abrB	BSU37730	bacB	-1
BSU00370	abrB	BSU37740	bacA	-1
BSU00370	abrB	BSU37780	rocA	-1
BSU00370	abrB	BSU37790	rocG	-1
BSU00370	abrB	BSU37800	sivA	-1
BSU00370	abrB	BSU38130	ywcE	-1
BSU00370	abrB	BSU38340	ywbF	-1
BSU00370	abrB	BSU38790	yxzE	-1
BSU00370	abrB	BSU39310	yxiC	0
BSU00370	abrB	BSU39320	yxiB	0
BSU00370	abrB	BSU39590	yxeD	-1
BSU00370	abrB	BSU39870	yxbD	-1
BSU00370	abrB	BSU39880	yxbC	-1
BSU00370	abrB	BSU39890	yxbB	-1
BSU00370	abrB	BSU39900	aslA	-1
BSU00370	abrB	BSU39910	yxnB	-1
BSU00370	abrB	BSU39920	asnH	-1
BSU00370	abrB	BSU39930	yxaM	-1
BSU00370	abrB	BSU39940	yxaL	-1
BSU00370	abrB	BSU39950	yxaJ	-1
BSU00370	abrB	BSU40030	yxaB	-1
BSU00370	abrB	BSU40040	glxK	-1
BSU00370	abrB	BSU40050	gntR	1
BSU00370	abrB	BSU40060	gntK	1
BSU00370	abrB	BSU40070	gntP	1
BSU00370	abrB	BSU40080	gntZ	1
BSU00370	abrB	BSU40140	yydJ	-1
BSU00370	abrB	BSU40150	yydI	-1
BSU00370	abrB	BSU40160	yydH	-1
BSU00370	abrB	BSU40170	yydG	-1
BSU00370	abrB	BSU40180	yydF	-1
BSU00370	abrB	BSU40470	yycC	0
BSU00370	abrB	BSU40580	yybN	0
BSU00470	purR	BSU00470	purR	-1
BSU00470	purR	BSU06370	pbuG	-1
BSU00470	purR	BSU06420	purE	-1
BSU00470	purR	BSU06430	purK	-1
BSU00470	purR	BSU06440	purB	-1
BSU00470	purR	BSU06450	purC	-1
BSU00470	purR	BSU06460	purS	-1
BSU00470	purR	BSU06470	purQ	-1
BSU00470	purR	BSU06480	purL	-1
BSU00470	purR	BSU06490	purF	-1
BSU00470	purR	BSU06500	purM	-1
BSU00470	purR	BSU06510	purN	-1
BSU00470	purR	BSU06520	purH	-1
BSU00470	purR	BSU06530	purD	-1
BSU00470	purR	BSU15480	pyrP	0
BSU00470	purR	BSU15490	pyrB	0
BSU00470	purR	BSU15500	pyrC	0
BSU00470	purR	BSU15510	pyrAA	0
BSU00470	purR	BSU15520	pyrAB	0
BSU00470	purR	BSU15530	pyrK	0
BSU00470	purR	BSU15540	pyrD	0
BSU00470	purR	BSU15550	pyrF	0
BSU00470	purR	BSU15560	pyrE	0
BSU00470	purR	BSU22060	pbuX	-1
BSU00470	purR	BSU22070	xpt	-1
BSU00470	purR	BSU24310	folD	-1
BSU00470	purR	BSU24320	nusB	-1
BSU00470	purR	BSU29990	pbuO	-1
BSU00470	purR	BSU32130	guaC	-1
BSU00470	purR	BSU36900	glyA	-1
BSU00470	purR	BSU40420	purA	-1
BSU00560	spoVT	BSU01550	gerD	1
BSU00560	spoVT	BSU02070	csgA	-1
BSU00560	spoVT	BSU02080	ybxH	-1
BSU00560	spoVT	BSU03700	gerKA	-1
BSU00560	spoVT	BSU03710	gerKC	-1
BSU00560	spoVT	BSU03720	gerKB	-1
BSU00560	spoVT	BSU03920	glcU	-1
BSU00560	spoVT	BSU03930	gdh	-1
BSU00560	spoVT	BSU08660	sspE	-1
BSU00560	spoVT	BSU09350	yhdB	0
BSU00560	spoVT	BSU09750	sspB	1
BSU00560	spoVT	BSU11139	yizC	0
BSU00560	spoVT	BSU12080	ctaO	0
BSU00560	spoVT	BSU13400	ykoU	1
BSU00560	spoVT	BSU13410	ykoV	1
BSU00560	spoVT	BSU15330	sigG	-1
BSU00560	spoVT	BSU17240	ymzB	0
BSU00560	spoVT	BSU22019	ypzF	0
BSU00560	spoVT	BSU23390	spoVAF	1
BSU00560	spoVT	BSU23410	spoVAD	1
BSU00560	spoVT	BSU23420	spoVAC	1
BSU00560	spoVT	BSU23430	spoVAB	1
BSU00560	spoVT	BSU23440	spoVAA	1
BSU00560	spoVT	BSU23480	dacF	-1
BSU00560	spoVT	BSU24230	spoIVB	1
BSU00560	spoVT	BSU25540	gpr	1
BSU00560	spoVT	BSU27750	bofC	-1
BSU00560	spoVT	BSU29570	sspA	1
BSU00560	spoVT	BSU33050	gerAA	-1
BSU00560	spoVT	BSU33060	gerAB	-1
BSU00560	spoVT	BSU33070	gerAC	-1
BSU00830	ctsR	BSU00830	ctsR	-1
BSU00830	ctsR	BSU00840	mcsA	-1
BSU00830	ctsR	BSU00850	mcsB	-1
BSU00830	ctsR	BSU00860	clpC	-1
BSU00830	ctsR	BSU00870	radA	-1
BSU00830	ctsR	BSU00880	disA	-1
BSU00830	ctsR	BSU05590	ydgD	0
BSU00830	ctsR	BSU07990	yfjR	0
BSU00830	ctsR	BSU10040	ecsA	0
BSU00830	ctsR	BSU13700	clpE	-1
BSU00830	ctsR	BSU21890	ypgQ	0
BSU00830	ctsR	BSU28190	ysxC	-1
BSU00830	ctsR	BSU28500	trxA	-1
BSU00830	ctsR	BSU29420	ytkK	0
BSU00830	ctsR	BSU31160	yubA	0
BSU00830	ctsR	BSU34540	clpP	-1
BSU00830	ctsR	BSU39820	htpG	0
BSU00980	sigH	BSU00490	spoVG	1
BSU00980	sigH	BSU00570	yabM	0
BSU00980	sigH	BSU02340	gltP	0
BSU00980	sigH	BSU02770	yccK	0
BSU00980	sigH	BSU03780	phrC	1
BSU00980	sigH	BSU08670	ygaB	0
BSU00980	sigH	BSU08760	spo0M	1
BSU00980	sigH	BSU09190	yhcR	0
BSU00980	sigH	BSU09200	yhcS	0
BSU00980	sigH	BSU09420	lytE	1
BSU00980	sigH	BSU09670	dat	0
BSU00980	sigH	BSU10180	yhfC	0
BSU00980	sigH	BSU10750	yisK	0
BSU00980	sigH	BSU10860	yisT	0
BSU00980	sigH	BSU11840	yjcF	0
BSU00980	sigH	BSU11990	yjdB	0
BSU00980	sigH	BSU13070	ykkA	0
BSU00980	sigH	BSU13080	ykkB	0
BSU00980	sigH	BSU13340	ykoM	0
BSU00980	sigH	BSU13530	kinE	0
BSU00980	sigH	BSU13540	ogt	0
BSU00980	sigH	BSU13990	kinA	1
BSU00980	sigH	BSU14940	ylbA	0
BSU00980	sigH	BSU15130	mraZ	0
BSU00980	sigH	BSU15280	ftsA	1
BSU00980	sigH	BSU16980	spoVS	1
BSU00980	sigH	BSU17020	ymcA	0
BSU00980	sigH	BSU17110	pksD	0
BSU00980	sigH	BSU17340	hfq	0
BSU00980	sigH	BSU17710	tatAC	0
BSU00980	sigH	BSU18350	dacC	1
BSU00980	sigH	BSU18360	galM	1
BSU00980	sigH	BSU18370	yoeA	0
BSU00980	sigH	BSU18910	rapK	0
BSU00980	sigH	BSU18920	phrK	1
BSU00980	sigH	BSU18960	yozM	0
BSU00980	sigH	BSU19030	yobO	0
BSU00980	sigH	BSU19310	dhaS	0
BSU00980	sigH	BSU19410	cwlS	1
BSU00980	sigH	BSU21750	sco	0
BSU00980	sigH	BSU21890	ypgQ	0
BSU00980	sigH	BSU22570	ypiF	0
BSU00980	sigH	BSU22580	ypiB	0
BSU00980	sigH	BSU23450	sigF	1
BSU00980	sigH	BSU23460	spoIIAB	1
BSU00980	sigH	BSU23470	spoIIAA	1
BSU00980	sigH	BSU24220	spo0A	1
BSU00980	sigH	BSU25840	phrE	1
BSU00980	sigH	BSU26780	yrdA	0
BSU00980	sigH	BSU27990	minD	1
BSU00980	sigH	BSU28000	minC	1
BSU00980	sigH	BSU29760	ytxJ	1
BSU00980	sigH	BSU29770	ytxH	1
BSU00980	sigH	BSU29780	ytxG	1
BSU00980	sigH	BSU31945	yukJ	0
BSU00980	sigH	BSU32230	yuxL	0
BSU00980	sigH	BSU35310	yvyD	1
BSU00980	sigH	BSU36640	ureC	1
BSU00980	sigH	BSU36650	ureB	1
BSU00980	sigH	BSU36660	ureA	1
BSU00980	sigH	BSU37030	racA	1
BSU00980	sigH	BSU37130	spo0F	1
BSU00980	sigH	BSU37470	phrF	1
BSU00980	sigH	BSU39330	Abn2	1
BSU00980	sigH	BSU40250	yycR	0
BSU00980	sigH	BSU40310	phrG	1
BSU00980	sigH	BSU40980	yyaB	0
BSU01540	salA	BSU01540	salA	-1
BSU01540	salA	BSU08470	yfhB	0
BSU01540	salA	BSU09670	dat	0
BSU01540	salA	BSU09700	yheJ	0
BSU01540	salA	BSU09990	scoC	-1
BSU01540	salA	BSU10410	yhzC	0
BSU01640	btr	BSU01600	ybbA	1
BSU01640	btr	BSU01610	feuC	1
BSU01640	btr	BSU01620	feuB	1
BSU01640	btr	BSU01630	feuA	1
BSU01640	btr	BSU06048	ydzU	0
BSU01640	btr	BSU16650	rbfA	0
BSU01640	btr	BSU22010	ypcP	0
BSU01640	btr	BSU22960	gudB	0
BSU01640	btr	BSU24260	yqxC	0
BSU01640	btr	BSU25130	nfo	0
BSU01640	btr	BSU25140	cshB	0
BSU01640	btr	BSU25510	lepA	0
BSU01640	btr	BSU25610	yqeM	0
BSU01640	btr	BSU25620	yqeL	0
BSU01640	btr	BSU25630	yqeK	0
BSU01640	btr	BSU25640	nadD	0
BSU01640	btr	BSU25650	yqeI	0
BSU01640	btr	BSU25660	aroD	0
BSU01730	sigW	BSU00250	xpaC	1
BSU01730	sigW	BSU00260	yaaN	1
BSU01730	sigW	BSU01730	sigW	1
BSU01730	sigW	BSU01740	rsiW	1
BSU01730	sigW	BSU02310	ybfO	1
BSU01730	sigW	BSU02320	ybfP	1
BSU01730	sigW	BSU02330	ybfQ	1
BSU01730	sigW	BSU02890	yceC	1
BSU01730	sigW	BSU02900	yceD	1
BSU01730	sigW	BSU02910	yceE	1
BSU01730	sigW	BSU02920	yceF	1
BSU01730	sigW	BSU02930	yceG	1
BSU01730	sigW	BSU02940	yceH	1
BSU01730	sigW	BSU04590	ydbS	1
BSU01730	sigW	BSU04600	ydbT	1
BSU01730	sigW	BSU06180	pspA	1
BSU01730	sigW	BSU06190	ydjG	0
BSU01730	sigW	BSU06200	ydjH	0
BSU01730	sigW	BSU06210	ydjI	0
BSU01730	sigW	BSU06270	ydjO	1
BSU01730	sigW	BSU06280	ydjP	1
BSU01730	sigW	BSU06290	yeaA	1
BSU01730	sigW	BSU08580	yfhL	1
BSU01730	sigW	BSU08590	yfhM	1
BSU01730	sigW	BSU08760	spo0M	1
BSU01730	sigW	BSU11340	fabF	1
BSU01730	sigW	BSU11490	yjbC	1
BSU01730	sigW	BSU11500	spx	1
BSU01730	sigW	BSU12069	yjzH	0
BSU01730	sigW	BSU12420	yjoB	1
BSU01730	sigW	BSU14340	yknW	1
BSU01730	sigW	BSU14350	yknX	1
BSU01730	sigW	BSU14360	yknY	1
BSU01730	sigW	BSU14370	yknZ	1
BSU01730	sigW	BSU17840	fosB	1
BSU01730	sigW	BSU18580	yoaF	1
BSU01730	sigW	BSU18590	yoaG	1
BSU01730	sigW	BSU18980	yobJ	1
BSU01730	sigW	BSU19290	yozO	1
BSU01730	sigW	BSU23830	yqjL	1
BSU01730	sigW	BSU25370	yqfB	1
BSU01730	sigW	BSU25380	floA	1
BSU01730	sigW	BSU25390	yqeZ	1
BSU01730	sigW	BSU27160	cypB	1
BSU01730	sigW	BSU27170	bscR	1
BSU01730	sigW	BSU27180	yrhH	1
BSU01730	sigW	BSU28830	ysdB	1
BSU01730	sigW	BSU29520	yteJ	1
BSU01730	sigW	BSU29530	sppA	1
BSU01730	sigW	BSU30000	ythQ	1
BSU01730	sigW	BSU30010	ythP	1
BSU01730	sigW	BSU31000	yuaI	1
BSU01730	sigW	BSU31010	floT	1
BSU01730	sigW	BSU31020	yuaF	1
BSU01730	sigW	BSU34430	racX	1
BSU01730	sigW	BSU34440	pbpE	1
BSU01730	sigW	BSU35100	yvlD	1
BSU01730	sigW	BSU35110	yvlC	1
BSU01730	sigW	BSU35120	yvlB	1
BSU01730	sigW	BSU35130	yvlA	1
BSU01730	sigW	BSU36090	ywrE	1
BSU01730	sigW	BSU36530	bcrC	1
BSU01730	sigW	BSU36540	ywnJ	1
BSU01730	sigW	BSU38250	ywbO	1
BSU01730	sigW	BSU38260	efeN	1
BSU01730	sigW	BSU38480	ywaC	1
BSU01730	sigW	BSU38790	yxzE	1
BSU01730	sigW	BSU38940	yxjI	1
BSU01810	adaA	BSU00680	hprT	0
BSU01810	adaA	BSU01800	alkA	1
BSU01810	adaA	BSU01810	adaA	1
BSU01810	adaA	BSU01820	adaB	1
BSU01810	adaA	BSU14120	abbA	0
BSU01810	adaA	BSU17400	ymaB	0
BSU01810	adaA	BSU28630	pheT	0
BSU01810	adaA	BSU38530	dltD	0
BSU01810	adaA	BSU40290	yycN	0
BSU02680	lmrA	BSU00220	yaaL	0
BSU02680	lmrA	BSU00410	rnmV	0
BSU02680	lmrA	BSU00420	ksgA	0
BSU02680	lmrA	BSU00570	yabM	0
BSU02680	lmrA	BSU00700	coaX	0
BSU02680	lmrA	BSU01140	ybaC	0
BSU02680	lmrA	BSU01450	ybxA	0
BSU02680	lmrA	BSU01460	ybaE	0
BSU02680	lmrA	BSU01470	ybaF	0
BSU02680	lmrA	BSU01480	truA	0
BSU02680	lmrA	BSU02670	lmrB	-1
BSU02680	lmrA	BSU02680	lmrA	-1
BSU02680	lmrA	BSU03070	mdr	0
BSU02680	lmrA	BSU03850	ycnC	0
BSU02680	lmrA	BSU04490	ydbJ	0
BSU02680	lmrA	BSU04500	ydbK	0
BSU02680	lmrA	BSU05470	ydfM	0
BSU02680	lmrA	BSU05640	ydgG	0
BSU02680	lmrA	BSU06730	rlmCD	0
BSU02680	lmrA	BSU06750	yefC	0
BSU02680	lmrA	BSU06760	yeeA	0
BSU02680	lmrA	BSU07240	yetN	0
BSU02680	lmrA	BSU07430	yfmL	0
BSU02680	lmrA	BSU08030	yfjN	0
BSU02680	lmrA	BSU08540	yfhI	0
BSU02680	lmrA	BSU08910	queG	0
BSU02680	lmrA	BSU09840	hemZ	0
BSU02680	lmrA	BSU11640	yjbQ	0
BSU02680	lmrA	BSU12210	yjiB	0
BSU02680	lmrA	BSU13090	ykkC	0
BSU02680	lmrA	BSU13100	ykkD	0
BSU02680	lmrA	BSU14630	speA	0
BSU02680	lmrA	BSU16130	trmFO	0
BSU02680	lmrA	BSU16700	ylxY	0
BSU02680	lmrA	BSU16710	mlpA	0
BSU02680	lmrA	BSU19650	yodM	0
BSU02680	lmrA	BSU22150	ypvA	0
BSU02680	lmrA	BSU23800	proI	0
BSU02680	lmrA	BSU23970	artQ	0
BSU02680	lmrA	BSU24280	yqiD	0
BSU02680	lmrA	BSU24290	yqiC	0
BSU02680	lmrA	BSU24300	yqiB	0
BSU02680	lmrA	BSU25500	hemN	0
BSU02680	lmrA	BSU27540	yrvM	0
BSU02680	lmrA	BSU27610	apt	0
BSU02680	lmrA	BSU27620	yrvE	0
BSU02680	lmrA	BSU27930	spo0B	0
BSU02680	lmrA	BSU29600	braB	0
BSU02680	lmrA	BSU29660	rpsD	0
BSU02680	lmrA	BSU29990	pbuO	0
BSU02680	lmrA	BSU30035	ytzG	0
BSU02680	lmrA	BSU30480	ytqA	0
BSU02680	lmrA	BSU30490	ytqB	0
BSU02680	lmrA	BSU31090	ktrA	0
BSU02680	lmrA	BSU32180	yutK	0
BSU02680	lmrA	BSU32620	yurQ	0
BSU02680	lmrA	BSU33330	yvsH	0
BSU02680	lmrA	BSU33350	yvsG	0
BSU02680	lmrA	BSU36140	ywqO	0
BSU02680	lmrA	BSU36270	ywqB	0
BSU02680	lmrA	BSU36280	ywqA	0
BSU02680	lmrA	BSU36450	ywoG	0
BSU02680	lmrA	BSU36610	ywnC	0
BSU02680	lmrA	BSU36990	ywkF	0
BSU02680	lmrA	BSU37000	ywkE	0
BSU02680	lmrA	BSU37060	tdk	0
BSU02680	lmrA	BSU37490	speB	0
BSU02680	lmrA	BSU37500	speE	0
BSU02680	lmrA	BSU38410	sacX	0
BSU02680	lmrA	BSU38710	yxlA	0
BSU02680	lmrA	BSU39850	yxbF	0
BSU02680	lmrA	BSU39970	yxaH	-1
BSU02680	lmrA	BSU39980	qdoI	-1
BSU02680	lmrA	BSU39990	qdoR	-1
BSU02680	lmrA	BSU40440	dnaC	0
BSU02680	lmrA	BSU40510	gdpP	0
BSU02680	lmrA	BSU40520	yybS	0
BSU02680	lmrA	BSU40670	yybE	0
BSU02680	lmrA	BSU40690	yybC	0
BSU03230	putR	BSU03200	putB	1
BSU03230	putR	BSU03210	putC	1
BSU03230	putR	BSU03220	putP	1
BSU03470	hxlR	BSU03450	hxlB	1
BSU03470	hxlR	BSU03460	hxlA	1
BSU03750	yclJ	BSU03730	yclH	1
BSU03750	yclJ	BSU03740	yclI	1
BSU03750	yclJ	BSU07990	yfjR	1
BSU03750	yclJ	BSU12880	ykcB	1
BSU03750	yclJ	BSU12890	ykcC	1
BSU03750	yclJ	BSU14740	ylaD	0
BSU03750	yclJ	BSU18170	yngA	1
BSU03750	yclJ	BSU18180	yngB	1
BSU03750	yclJ	BSU18190	yngC	1
BSU03750	yclJ	BSU26290	yqaJ	0
BSU03750	yclJ	BSU32470	pucE	0
BSU03750	yclJ	BSU36100	ywrD	0
BSU03750	yclJ	BSU40490	yycA	1
BSU03890	gabR	BSU03890	gabR	-1
BSU03890	gabR	BSU03900	gabT	1
BSU03890	gabR	BSU03910	gabD	1
BSU03890	gabR	BSU32900	yusR	0
BSU03890	gabR	BSU32910	yusS	0
BSU04730	sigB	BSU00160	yaaH	1
BSU04730	sigB	BSU00170	yaaI	1
BSU04730	sigB	BSU00520	ctc	1
BSU04730	sigB	BSU00530	pth	1
BSU04730	sigB	BSU00830	ctsR	1
BSU04730	sigB	BSU00840	mcsA	1
BSU04730	sigB	BSU00850	mcsB	1
BSU04730	sigB	BSU00860	clpC	1
BSU04730	sigB	BSU00870	radA	1
BSU04730	sigB	BSU00880	disA	1
BSU04730	sigB	BSU00910	ispF	1
BSU04730	sigB	BSU02100	cypC	1
BSU04730	sigB	BSU02110	ybyB	1
BSU04730	sigB	BSU02590	ycbP	1
BSU04730	sigB	BSU02830	ycdF	1
BSU04730	sigB	BSU02840	ycdG	1
BSU04730	sigB	BSU02890	yceC	1
BSU04730	sigB	BSU02900	yceD	1
BSU04730	sigB	BSU02910	yceE	1
BSU04730	sigB	BSU02920	yceF	1
BSU04730	sigB	BSU02930	yceG	1
BSU04730	sigB	BSU02940	yceH	1
BSU04730	sigB	BSU03130	nadE	1
BSU04730	sigB	BSU03910	gabD	1
BSU04730	sigB	BSU04039	yczO	0
BSU04730	sigB	BSU04180	ydaC	0
BSU04730	sigB	BSU04190	ydaD	1
BSU04730	sigB	BSU04200	ydaE	1
BSU04730	sigB	BSU04210	ydaF	1
BSU04730	sigB	BSU04220	ydaG	1
BSU04730	sigB	BSU04370	ydaS	1
BSU04730	sigB	BSU04380	ydaT	1
BSU04730	sigB	BSU04400	gsiB	1
BSU04730	sigB	BSU04430	ydbD	1
BSU04730	sigB	BSU04710	rsbV	1
BSU04730	sigB	BSU04720	rsbW	1
BSU04730	sigB	BSU04730	sigB	1
BSU04730	sigB	BSU04740	rsbX	1
BSU04730	sigB	BSU05150	ydeC	1
BSU04730	sigB	BSU05490	mhqO	1
BSU04730	sigB	BSU05500	mhqP	1
BSU04730	sigB	BSU05790	ydhK	1
BSU04730	sigB	BSU06220	ydjJ	0
BSU04730	sigB	BSU06410	yebG	0
BSU04730	sigB	BSU06590	yerD	1
BSU04730	sigB	BSU06660	opuE	1
BSU04730	sigB	BSU07550	yflT	1
BSU04730	sigB	BSU07680	yflH	1
BSU04730	sigB	BSU07720	yflD	0
BSU04730	sigB	BSU07750	yflA	1
BSU04730	sigB	BSU07760	yfkT	1
BSU04730	sigB	BSU07770	yfkS	1
BSU04730	sigB	BSU07850	yfkM	1
BSU04730	sigB	BSU07880	yfkJ	1
BSU04730	sigB	BSU07890	yfkI	1
BSU04730	sigB	BSU07900	yfkH	1
BSU04730	sigB	BSU07920	chaA	1
BSU04730	sigB	BSU07930	yfkD	1
BSU04730	sigB	BSU08490	yfhD	1
BSU04730	sigB	BSU08500	yfhE	1
BSU04730	sigB	BSU08510	yfhF	1
BSU04730	sigB	BSU08570	yfhK	1
BSU04730	sigB	BSU08580	yfhL	1
BSU04730	sigB	BSU08590	yfhM	1
BSU04730	sigB	BSU08600	csbB	1
BSU04730	sigB	BSU09140	yhcM	1
BSU04730	sigB	BSU09390	ygxB	1
BSU04730	sigB	BSU09450	yhdF	1
BSU04730	sigB	BSU09530	yhdN	1
BSU04730	sigB	BSU09540	plsC	1
BSU04730	sigB	BSU09690	nhaX	1
BSU04730	sigB	BSU10430	yhxD	1
BSU04730	sigB	BSU10810	yisP	0
BSU04730	sigB	BSU11120	yitT	1
BSU04730	sigB	BSU11130	ipi	0
BSU04730	sigB	BSU11490	yjbC	1
BSU04730	sigB	BSU11500	spx	1
BSU04730	sigB	BSU11839	yjzE	1
BSU04730	sigB	BSU12150	yjgB	1
BSU04730	sigB	BSU12160	yjgC	1
BSU04730	sigB	BSU12170	yjgD	1
BSU04730	sigB	BSU12270	yjlB	0
BSU04730	sigB	BSU13010	ykgB	1
BSU04730	sigB	BSU13020	ykgA	1
BSU04730	sigB	BSU13160	ohrB	1
BSU04730	sigB	BSU13169	ykzN	0
BSU04730	sigB	BSU13170	guaD	1
BSU04730	sigB	BSU13640	spo0E	1
BSU04730	sigB	BSU14210	ykuT	1
BSU04730	sigB	BSU14660	ykzI	1
BSU04730	sigB	BSU14670	yktC	0
BSU04730	sigB	BSU16640	ylxP	1
BSU04730	sigB	BSU17240	ymzB	1
BSU04730	sigB	BSU18510	yoxC	1
BSU04730	sigB	BSU18520	yoxB	1
BSU04730	sigB	BSU18530	yoaA	1
BSU04730	sigB	BSU19150	yocB	1
BSU04730	sigB	BSU19240	yocK	1
BSU04730	sigB	BSU23300	ypuD	1
BSU04730	sigB	BSU23329	ypuC	1
BSU04730	sigB	BSU23340	ypuB	1
BSU04730	sigB	BSU23830	yqjL	1
BSU04730	sigB	BSU23900	yqjF	0
BSU04730	sigB	BSU24000	bmrU	1
BSU04730	sigB	BSU24010	bmr	1
BSU04730	sigB	BSU24020	bmrR	1
BSU04730	sigB	BSU24490	yqhQ	1
BSU04730	sigB	BSU24500	yqhP	1
BSU04730	sigB	BSU24740	corA	1
BSU04730	sigB	BSU24750	yqhB	1
BSU04730	sigB	BSU24760	rsbRD	1
BSU04730	sigB	BSU24770	mgsR	1
BSU04730	sigB	BSU25290	era	1
BSU04730	sigB	BSU25300	cdd	1
BSU04730	sigB	BSU27020	yraA	1
BSU04730	sigB	BSU27750	bofC	1
BSU04730	sigB	BSU27760	csbX	1
BSU04730	sigB	BSU28340	ysnF	1
BSU04730	sigB	BSU28500	trxA	1
BSU04730	sigB	BSU28830	ysdB	1
BSU04730	sigB	BSU29100	phoR	1
BSU04730	sigB	BSU29110	phoP	1
BSU04730	sigB	BSU29410	ytkL	1
BSU04730	sigB	BSU29760	ytxJ	1
BSU04730	sigB	BSU29770	ytxH	1
BSU04730	sigB	BSU29780	ytxG	1
BSU04730	sigB	BSU30650	dps	1
BSU04730	sigB	BSU30700	rpmEB	1
BSU04730	sigB	BSU30790	menE	0
BSU04730	sigB	BSU30930	ytaB	1
BSU04730	sigB	BSU31279	yuzH	0
BSU04730	sigB	BSU31280	yugU	1
BSU04730	sigB	BSU31380	yuzA	1
BSU04730	sigB	BSU33200	yvrE	1
BSU04730	sigB	BSU33400	yvgN	1
BSU04730	sigB	BSU33410	yvgO	1
BSU04730	sigB	BSU33530	iolW	1
BSU04730	sigB	BSU33610	rnr	1
BSU04730	sigB	BSU33620	yvaK	1
BSU04730	sigB	BSU33850	yvbG	0
BSU04730	sigB	BSU34540	clpP	1
BSU04730	sigB	BSU35180	csbA	1
BSU04730	sigB	BSU35310	yvyD	1
BSU04730	sigB	BSU35670	gtaB	1
BSU04730	sigB	BSU35699	yvzE	0
BSU04730	sigB	BSU35830	ywtG	1
BSU04730	sigB	BSU35970	ywsB	1
BSU04730	sigB	BSU36670	csbD	1
BSU04730	sigB	BSU36680	ywmF	1
BSU04730	sigB	BSU36720	ywmE	1
BSU04730	sigB	BSU36960	ywlB	1
BSU04730	sigB	BSU37210	ywjC	1
BSU04730	sigB	BSU37240	ywiE	1
BSU04730	sigB	BSU38180	ywzA	1
BSU04730	sigB	BSU38430	gspA	1
BSU04730	sigB	BSU38610	yxzF	1
BSU04730	sigB	BSU38620	aag	1
BSU04730	sigB	BSU38630	katX	1
BSU04730	sigB	BSU38720	yxkO	1
BSU04730	sigB	BSU38830	aldY	1
BSU04730	sigB	BSU38930	yxjJ	1
BSU04730	sigB	BSU38940	yxjI	1
BSU04730	sigB	BSU39040	yxiS	1
BSU04730	sigB	BSU39050	katE	1
BSU04730	sigB	BSU39810	csbC	1
BSU04730	sigB	BSU39840	yxbG	1
BSU04730	sigB	BSU40000	yxnA	1
BSU04730	sigB	BSU40030	yxaB	1
BSU04730	sigB	BSU40210	yydC	0
BSU04730	sigB	BSU40259	yyzG	0
BSU04730	sigB	BSU40450	yycD	1
BSU04730	sigB	BSU40529	yyzH	0
BSU04730	sigB	BSU40570	yybO	0
BSU05050	lrpA	BSU05070	yddQ	0
BSU05050	lrpA	BSU17678	ynzJ	0
BSU05050	lrpA	BSU18040	yneP	0
BSU05050	lrpA	BSU22190	ypsA	0
BSU05420	ydfI	BSU03690	yczF	0
BSU05420	ydfI	BSU03700	gerKA	0
BSU05420	ydfI	BSU03730	yclH	0
BSU05420	ydfI	BSU05408	ydzP	0
BSU05420	ydfI	BSU05409	ydzQ	0
BSU05420	ydfI	BSU05430	ydfJ	1
BSU05420	ydfI	BSU05510	ydfQ	0
BSU05420	ydfI	BSU06740	yefB	0
BSU05420	ydfI	BSU07770	yfkS	0
BSU05420	ydfI	BSU07780	yfkR	0
BSU05420	ydfI	BSU07790	yfkQ	0
BSU05420	ydfI	BSU08330	yfiN	0
BSU05420	ydfI	BSU08400	yfiU	0
BSU05420	ydfI	BSU10580	yhjO	0
BSU05420	ydfI	BSU12380	uxaB	0
BSU05420	ydfI	BSU13330	ykoL	0
BSU05420	ydfI	BSU13770	ykvO	0
BSU05420	ydfI	BSU14740	ylaD	0
BSU05420	ydfI	BSU15069	ylzH	0
BSU05420	ydfI	BSU17770	yndF	0
BSU05420	ydfI	BSU17830	yndM	0
BSU05420	ydfI	BSU18140	ynfE	0
BSU05420	ydfI	BSU18950	yozL	0
BSU05420	ydfI	BSU19020	yobN	0
BSU05420	ydfI	BSU22040	bpsB	0
BSU05420	ydfI	BSU22300	yppC	0
BSU05420	ydfI	BSU23710	polY2	0
BSU05420	ydfI	BSU23930	yqjC	0
BSU05420	ydfI	BSU23940	yqjB	0
BSU05420	ydfI	BSU25940	yqcD	0
BSU05420	ydfI	BSU25970	yqcA	0
BSU05420	ydfI	BSU25990	yqbS	0
BSU05420	ydfI	BSU26040	yqbN/2	0
BSU05420	ydfI	BSU26089	yqzN	0
BSU05420	ydfI	BSU26090	yqbJ	0
BSU05420	ydfI	BSU26140	yqbE	0
BSU05420	ydfI	BSU26310	yqaH	0
BSU05420	ydfI	BSU26320	yqaG	0
BSU05420	ydfI	BSU26330	yqdA	0
BSU05420	ydfI	BSU26540	yrkE	0
BSU05420	ydfI	BSU26660	yrdN	0
BSU05420	ydfI	BSU27009	yrzP	0
BSU05420	ydfI	BSU31590	yufS	0
BSU05420	ydfI	BSU32500	pucB	0
BSU05420	ydfI	BSU33550	yvaC	0
BSU05420	ydfI	BSU33850	yvbG	0
BSU05420	ydfI	BSU34090	yvfR	0
BSU05420	ydfI	BSU36740	ywmC	0
BSU05420	ydfI	BSU37200	ywjD	0
BSU05420	ydfI	BSU37250	narI	0
BSU05970	rex	BSU03050	ldh	-1
BSU05970	rex	BSU03060	lctP	-1
BSU05970	rex	BSU09840	hemZ	-1
BSU05970	rex	BSU12280	rex	-1
BSU05970	rex	BSU12290	ndh	-1
BSU05970	rex	BSU25550	rpsT	0
BSU05970	rex	BSU30820	menD	0
BSU05970	rex	BSU36000	alsD	-1
BSU05970	rex	BSU36010	alsS	-1
BSU05970	rex	BSU38060	ywcJ	-1
BSU05970	rex	BSU38730	cydD	-1
BSU05970	rex	BSU38740	cydC	-1
BSU05970	rex	BSU38750	cydB	-1
BSU05970	rex	BSU38760	cydA	-1
BSU06140	gutR	BSU06150	gutB	1
BSU06140	gutR	BSU06160	gutP	1
BSU07590	citT	BSU07610	citM	1
BSU07590	citT	BSU07620	yflN	1
BSU07820	treR	BSU05800	pbuE	0
BSU07820	treR	BSU07800	treP	-1
BSU07820	treR	BSU07810	treA	-1
BSU07820	treR	BSU07820	treR	-1
BSU07820	treR	BSU31670	yuxO	0
BSU07820	treR	BSU40070	gntP	0
BSU08100	acoR	BSU01380	map	0
BSU08100	acoR	BSU01389	ybzG	0
BSU08100	acoR	BSU01390	infA	0
BSU08100	acoR	BSU01400	rpmJ	0
BSU08100	acoR	BSU01410	rpsM	0
BSU08100	acoR	BSU02350	gamP	0
BSU08100	acoR	BSU08060	acoA	1
BSU08100	acoR	BSU08070	acoB	1
BSU08100	acoR	BSU08080	acoC	1
BSU08100	acoR	BSU08090	acoL	1
BSU08100	acoR	BSU19310	dhaS	0
BSU08100	acoR	BSU29679	ytzK	0
BSU08190	malR	BSU08190	malR	1
BSU08340	padR	BSU02320	ybfP	0
BSU08340	padR	BSU07450	yfmJ	0
BSU08340	padR	BSU08210	yfiB	0
BSU08340	padR	BSU10200	yhfE	0
BSU08340	padR	BSU13200	rsbRB	0
BSU08340	padR	BSU13860	papB	0
BSU08340	padR	BSU14290	mobB	0
BSU08340	padR	BSU31350	pgi	0
BSU08340	padR	BSU32390	yunF	0
BSU08340	padR	BSU33030	yuxN	0
BSU08340	padR	BSU33400	yvgN	0
BSU08340	padR	BSU34400	padC	-1
BSU08340	padR	BSU34410	yveG	-1
BSU08340	padR	BSU34420	yveF	-1
BSU08340	padR	BSU36020	alsR	0
BSU08340	padR	BSU36080	ywrF	0
BSU08730	perR	BSU03480	srfAA	1
BSU08730	perR	BSU03490	srfAB	1
BSU08730	perR	BSU03500	comS	1
BSU08730	perR	BSU03510	srfAC	1
BSU08730	perR	BSU03520	srfAD	1
BSU08730	perR	BSU08730	perR	-1
BSU08730	perR	BSU08820	katA	-1
BSU08730	perR	BSU11490	yjbC	-1
BSU08730	perR	BSU11500	spx	-1
BSU08730	perR	BSU13850	zosA	-1
BSU08730	perR	BSU21790	yplQ	0
BSU08730	perR	BSU23520	fur	-1
BSU08730	perR	BSU28120	hemL	-1
BSU08730	perR	BSU28130	hemB	-1
BSU08730	perR	BSU28140	hemD	-1
BSU08730	perR	BSU28150	hemC	-1
BSU08730	perR	BSU28160	hemX	-1
BSU08730	perR	BSU28170	hemA	-1
BSU08730	perR	BSU32990	mrgA	-1
BSU08730	perR	BSU40100	ahpF	-1
BSU08810	senS	BSU09990	scoC	1
BSU09380	nsrR	BSU03280	nasF	-1
BSU09380	nsrR	BSU03290	nasE	-1
BSU09380	nsrR	BSU03300	nasD	-1
BSU09380	nsrR	BSU13040	hmp	-1
BSU09380	nsrR	BSU37310	fnr	-1
BSU09380	nsrR	BSU37320	narK	-1
BSU09430	citR	BSU09440	citA	-1
BSU09430	citR	BSU11980	yjdA	0
BSU09430	citR	BSU13030	ykhA	0
BSU09430	citR	BSU32140	paiB	0
BSU09520	sigM	BSU00140	dck	0
BSU09520	sigM	BSU00150	dgk	0
BSU09520	sigM	BSU00500	gcaD	0
BSU09520	sigM	BSU00570	yabM	0
BSU09520	sigM	BSU00580	yabN	0
BSU09520	sigM	BSU00670	tilS	1
BSU09520	sigM	BSU00680	hprT	1
BSU09520	sigM	BSU00700	coaX	1
BSU09520	sigM	BSU00710	hslO	1
BSU09520	sigM	BSU00760	pabC	0
BSU09520	sigM	BSU00800	yazB	0
BSU09520	sigM	BSU00880	disA	1
BSU09520	sigM	BSU01750	cdaA	0
BSU09520	sigM	BSU01760	cdaR	0
BSU09520	sigM	BSU02270	pssA	0
BSU09520	sigM	BSU02280	ybfM	0
BSU09520	sigM	BSU02290	psd	0
BSU09520	sigM	BSU02890	yceC	1
BSU09520	sigM	BSU02900	yceD	1
BSU09520	sigM	BSU02910	yceE	1
BSU09520	sigM	BSU02920	yceF	1
BSU09520	sigM	BSU02930	yceG	1
BSU09520	sigM	BSU02940	yceH	1
BSU09520	sigM	BSU03240	ycgQ	1
BSU09520	sigM	BSU03250	ycgR	1
BSU09520	sigM	BSU04230	ydaH	1
BSU09520	sigM	BSU04560	ddl	1
BSU09520	sigM	BSU04570	murF	1
BSU09520	sigM	BSU04640	alr	0
BSU09520	sigM	BSU06380	yebC	1
BSU09520	sigM	BSU06720	dgkB	0
BSU09520	sigM	BSU07260	ltaSA	1
BSU09520	sigM	BSU08630	mutY	0
BSU09520	sigM	BSU08710	gsaB	0
BSU09520	sigM	BSU09500	yhdK	1
BSU09520	sigM	BSU09510	yhdL	1
BSU09520	sigM	BSU09520	sigM	1
BSU09520	sigM	BSU11490	yjbC	1
BSU09520	sigM	BSU11500	spx	1
BSU09520	sigM	BSU14480	abh	1
BSU09520	sigM	BSU15000	ylbG	0
BSU09520	sigM	BSU15010	ylbH	0
BSU09520	sigM	BSU15160	pbpB	0
BSU09520	sigM	BSU15230	murB	1
BSU09520	sigM	BSU15240	divIB	1
BSU09520	sigM	BSU15250	ylxW	1
BSU09520	sigM	BSU15260	ylxX	1
BSU09520	sigM	BSU15270	sbp	1
BSU09520	sigM	BSU15460	ylyB	0
BSU09520	sigM	BSU15700	yloI	0
BSU09520	sigM	BSU16920	pgsA	0
BSU09520	sigM	BSU16950	pbpX	1
BSU09520	sigM	BSU17040	mutS	0
BSU09520	sigM	BSU17050	mutL	0
BSU09520	sigM	BSU18090	parE	0
BSU09520	sigM	BSU18190	yngC	1
BSU09520	sigM	BSU19380	yojO	0
BSU09520	sigM	BSU19390	yojN	0
BSU09520	sigM	BSU21910	metA	1
BSU09520	sigM	BSU22310	recU	1
BSU09520	sigM	BSU22320	ponA	1
BSU09520	sigM	BSU22390	ypmA	0
BSU09520	sigM	BSU22400	dinG	0
BSU09520	sigM	BSU22430	panB	0
BSU09520	sigM	BSU22750	menH	0
BSU09520	sigM	BSU22760	hepS	0
BSU09520	sigM	BSU22980	ypbG	1
BSU09520	sigM	BSU23210	scpB	0
BSU09520	sigM	BSU23220	scpA	0
BSU09520	sigM	BSU23300	ypuD	1
BSU09520	sigM	BSU23370	ypuA	1
BSU09520	sigM	BSU23830	yqjL	1
BSU09520	sigM	BSU24250	ahrC	0
BSU09520	sigM	BSU25180	trmK	0
BSU09520	sigM	BSU25310	dgkA	0
BSU09520	sigM	BSU25680	yqeG	0
BSU09520	sigM	BSU27160	cypB	1
BSU09520	sigM	BSU27170	bscR	1
BSU09520	sigM	BSU27180	yrhH	1
BSU09520	sigM	BSU27360	yrrM	0
BSU09520	sigM	BSU27370	yrrL	0
BSU09520	sigM	BSU27480	yrrC	0
BSU09520	sigM	BSU27490	yrrB	0
BSU09520	sigM	BSU27500	trmU	0
BSU09520	sigM	BSU27510	yrvO	0
BSU09520	sigM	BSU27520	cymR	0
BSU09520	sigM	BSU27620	yrvE	0
BSU09520	sigM	BSU27650	secDF	1
BSU09520	sigM	BSU27720	queA	0
BSU09520	sigM	BSU27990	minD	1
BSU09520	sigM	BSU28000	minC	1
BSU09520	sigM	BSU28010	mreD	1
BSU09520	sigM	BSU28020	mreC	1
BSU09520	sigM	BSU28030	mreB	1
BSU09520	sigM	BSU28040	radC	1
BSU09520	sigM	BSU28050	maf	0
BSU09520	sigM	BSU28600	yshB	0
BSU09520	sigM	BSU28980	dnaI	0
BSU09520	sigM	BSU28990	dnaB	0
BSU09520	sigM	BSU29590	nifZ	0
BSU09520	sigM	BSU29805	sftA	0
BSU09520	sigM	BSU29820	ytpR	0
BSU09520	sigM	BSU29830	ytpQ	0
BSU09520	sigM	BSU29840	ytpP	0
BSU09520	sigM	BSU30500	ytpB	1
BSU09520	sigM	BSU30510	ytpA	1
BSU09520	sigM	BSU30540	asnB	0
BSU09520	sigM	BSU31120	lytG	0
BSU09520	sigM	BSU31520	malK	0
BSU09520	sigM	BSU35710	tagG	0
BSU09520	sigM	BSU35840	tagT	1
BSU09520	sigM	BSU36360	mscL	0
BSU09520	sigM	BSU36380	rapD	1
BSU09520	sigM	BSU36530	bcrC	1
BSU09520	sigM	BSU36540	ywnJ	1
BSU09520	sigM	BSU37610	ywzC	0
BSU09520	sigM	BSU38120	rodA	1
BSU09520	sigM	BSU38250	ywbO	1
BSU09520	sigM	BSU38260	efeN	1
BSU09520	sigM	BSU38480	ywaC	1
BSU09520	sigM	BSU38499	ywzH	0
BSU09520	sigM	BSU38500	dltA	1
BSU09520	sigM	BSU38510	dltB	1
BSU09520	sigM	BSU38520	dltC	1
BSU09520	sigM	BSU38530	dltD	1
BSU09520	sigM	BSU38540	dltE	1
BSU09520	sigM	BSU40380	yycI	0
BSU09520	sigM	BSU40390	yycH	0
BSU09520	sigM	BSU40400	walK	0
BSU09520	sigM	BSU40410	walR	0
BSU09520	sigM	BSU40930	yyaE	0
BSU09520	sigM	BSU40939	yyzM	0
BSU09520	sigM	BSU41020	thdF	0
BSU09560	cueR	BSU09550	yhdP	0
BSU09990	scoC	BSU03670	dtpT	-1
BSU09990	scoC	BSU06310	gabP	0
BSU09990	scoC	BSU10300	aprE	-1
BSU09990	scoC	BSU10450	yhjB	0
BSU09990	scoC	BSU11360	appD	-1
BSU09990	scoC	BSU11370	appF	-1
BSU09990	scoC	BSU11381	appA	-1
BSU09990	scoC	BSU11382	appA	-1
BSU09990	scoC	BSU11390	appB	-1
BSU09990	scoC	BSU11400	appC	-1
BSU09990	scoC	BSU11430	oppA	-1
BSU09990	scoC	BSU11440	oppB	-1
BSU09990	scoC	BSU11450	oppC	-1
BSU09990	scoC	BSU11460	oppD	-1
BSU09990	scoC	BSU11470	oppF	-1
BSU09990	scoC	BSU11840	yjcF	0
BSU09990	scoC	BSU11870	metI	0
BSU09990	scoC	BSU11890	yjcK	0
BSU09990	scoC	BSU14700	nprE	-1
BSU09990	scoC	BSU18330	ppsB	0
BSU09990	scoC	BSU18340	ppsA	0
BSU09990	scoC	BSU22410	panD	0
BSU09990	scoC	BSU22420	panC	0
BSU09990	scoC	BSU22430	panB	0
BSU09990	scoC	BSU24550	gcvPB	0
BSU09990	scoC	BSU24560	gcvPA	0
BSU09990	scoC	BSU24570	gcvT	0
BSU09990	scoC	BSU24600	sinI	-1
BSU09990	scoC	BSU24610	sinR	-1
BSU09990	scoC	BSU26800	yrpB	0
BSU09990	scoC	BSU34190	lutP	0
BSU09990	scoC	BSU35360	hag	-1
BSU09990	scoC	BSU35430	flgM	-1
BSU09990	scoC	BSU37690	bacF	-1
BSU09990	scoC	BSU37700	bacE	-1
BSU09990	scoC	BSU37710	bacD	-1
BSU09990	scoC	BSU37720	bacC	-1
BSU09990	scoC	BSU37730	bacB	-1
BSU09990	scoC	BSU37740	bacA	-1
BSU09990	scoC	BSU38400	epr	-1
BSU10420	comK	BSU02010	ybdK	1
BSU10420	comK	BSU03370	yckA	0
BSU10420	comK	BSU03380	yckB	0
BSU10420	comK	BSU03420	nin	1
BSU10420	comK	BSU03430	nucA	1
BSU10420	comK	BSU03470	hxlR	0
BSU10420	comK	BSU06830	rapH	1
BSU10420	comK	BSU06839	phrH	0
BSU10420	comK	BSU10420	comK	1
BSU10420	comK	BSU10450	yhjB	1
BSU10420	comK	BSU10460	yhjC	1
BSU10420	comK	BSU10620	addB	1
BSU10420	comK	BSU10630	addA	1
BSU10420	comK	BSU10640	sbcD	1
BSU10420	comK	BSU10650	sbcC	1
BSU10420	comK	BSU10660	yisB	1
BSU10420	comK	BSU11530	coiA	0
BSU10420	comK	BSU16110	dprA	1
BSU10420	comK	BSU18420	yofA	0
BSU10420	comK	BSU24660	yqzE	1
BSU10420	comK	BSU24670	comGG	1
BSU10420	comK	BSU24680	comGF	1
BSU10420	comK	BSU24690	comGE	1
BSU10420	comK	BSU24700	comGD	1
BSU10420	comK	BSU24710	comGC	1
BSU10420	comK	BSU24720	comGB	1
BSU10420	comK	BSU24730	comGA	1
BSU10420	comK	BSU25570	comEC	1
BSU10420	comK	BSU25580	comEB	1
BSU10420	comK	BSU25590	comEA	1
BSU10420	comK	BSU28040	radC	1
BSU10420	comK	BSU28050	maf	1
BSU10420	comK	BSU28070	comC	1
BSU10420	comK	BSU33260	yvrN	1
BSU10420	comK	BSU33270	yvrO	1
BSU10420	comK	BSU33280	yvrP	1
BSU10420	comK	BSU33470	bdbC	1
BSU10420	comK	BSU35400	flgL	1
BSU10420	comK	BSU35410	flgK	1
BSU10420	comK	BSU35420	yvyG	1
BSU10420	comK	BSU35430	flgM	1
BSU10420	comK	BSU35440	yvyF	1
BSU10420	comK	BSU35450	comFC	1
BSU10420	comK	BSU35460	comFB	1
BSU10420	comK	BSU35470	comFA	1
BSU10420	comK	BSU36300	glcR	1
BSU10420	comK	BSU36310	ssbB	1
BSU10420	comK	BSU37630	ywfM	0
BSU10420	comK	BSU38420	sacY	0
BSU10420	comK	BSU39090	yxiP	0
BSU10420	comK	BSU40900	ssbA	1
BSU10420	comK	BSU40910	rpsF	1
BSU10420	comK	BSU40920	engD	1
BSU10420	comK	BSU41000	rsmG	1
BSU10420	comK	BSU41010	trmF	1
BSU10420	comK	BSU41020	trmE	1
BSU10560	ntdR	BSU10520	glcP	1
BSU10560	ntdR	BSU10530	ntdC	1
BSU10560	ntdR	BSU10540	ntdB	1
BSU10560	ntdR	BSU10550	ntdA	1
BSU12000	manR	BSU12000	manR	1
BSU12000	manR	BSU12010	manP	1
BSU12000	manR	BSU12020	manA	1
BSU12000	manR	BSU12030	yjdF	1
BSU12000	manR	BSU39260	bglH	0
BSU12000	manR	BSU39270	bglP	0
BSU12370	exuR	BSU12300	uxaC	-1
BSU12370	exuR	BSU12310	exuM	-1
BSU12370	exuR	BSU12320	yjmC	-1
BSU12370	exuR	BSU12330	yjmD	-1
BSU12370	exuR	BSU12340	uxuA	-1
BSU12370	exuR	BSU12350	uxuB	-1
BSU12370	exuR	BSU12360	exuT	-1
BSU12370	exuR	BSU12370	exuR	-1
BSU12370	exuR	BSU12380	uxaB	-1
BSU12370	exuR	BSU12390	uxaA	-1
BSU12370	exuR	BSU19080	yobT	0
BSU12370	exuR	BSU23810	yqjN	0
BSU12370	exuR	BSU34110	rsbP	0
BSU12370	exuR	BSU39030	yxiT/2	0
BSU12510	xre	BSU12519	yjzJ	0
BSU12510	xre	BSU12520	xkdB	-1
BSU12510	xre	BSU12530	xkdC	-1
BSU12510	xre	BSU12539	ykzK	0
BSU12510	xre	BSU12540	xkdD	-1
BSU12510	xre	BSU12550	xtrA	-1
BSU12510	xre	BSU12560	xpf	0
BSU12510	xre	BSU35770	tagC	0
BSU12560	xpf	BSU02200	ybfG	0
BSU12560	xpf	BSU12460	xlyB	0
BSU12560	xpf	BSU12539	ykzK	0
BSU12560	xpf	BSU12540	xkdD	0
BSU12560	xpf	BSU12570	xtmA	1
BSU12560	xpf	BSU12580	xtmB	1
BSU12560	xpf	BSU12590	xkdE	1
BSU12560	xpf	BSU12600	xkdF	1
BSU12560	xpf	BSU12610	xkdG	1
BSU12560	xpf	BSU12619	ykzL	0
BSU12560	xpf	BSU12620	xkdH	1
BSU12560	xpf	BSU12630	xkdI	1
BSU12560	xpf	BSU12640	xkdJ	1
BSU12560	xpf	BSU12649	ykzM	0
BSU12560	xpf	BSU12650	xkdK	1
BSU12560	xpf	BSU12660	xkdM	1
BSU12560	xpf	BSU12671	xkdN	0
BSU12560	xpf	BSU12672	xkzB	0
BSU12560	xpf	BSU12680	xkdO	0
BSU12560	xpf	BSU12690	xkdP	0
BSU12560	xpf	BSU12700	xkdQ	0
BSU12560	xpf	BSU12710	xkdR	0
BSU12560	xpf	BSU12720	xkdS	0
BSU12560	xpf	BSU12730	xkdT	0
BSU12560	xpf	BSU12740	xkdU	0
BSU12560	xpf	BSU12749	xkzA	0
BSU12560	xpf	BSU12750	xkdV	0
BSU12560	xpf	BSU12760	xkdW	0
BSU12560	xpf	BSU12770	xkdX	0
BSU12560	xpf	BSU12780	xepA	0
BSU12560	xpf	BSU12790	xhlA	0
BSU12560	xpf	BSU12800	xhlB	0
BSU12560	xpf	BSU12810	xlyA	0
BSU12560	xpf	BSU14071	fadG	0
BSU12560	xpf	BSU14072	ykzU	0
BSU12560	xpf	BSU25950	yqcC	0
BSU13150	ohrR	BSU02700	lip	0
BSU13150	ohrR	BSU06820	yeeG	0
BSU13150	ohrR	BSU08810	senS	0
BSU13150	ohrR	BSU13140	ohrA	-1
BSU13150	ohrR	BSU13760	ykvN	0
BSU13150	ohrR	BSU26270	yqaL	0
BSU13150	ohrR	BSU27210	yrhF	0
BSU13150	ohrR	BSU31810	yuzE	0
BSU13150	ohrR	BSU40030	yxaB	0
BSU13310	tnrA	BSU02690	ansZ	1
BSU13310	tnrA	BSU03280	nasF	1
BSU13310	tnrA	BSU03290	nasE	1
BSU13310	tnrA	BSU03300	nasD	1
BSU13310	tnrA	BSU03310	nasC	1
BSU13310	tnrA	BSU03320	nasB	1
BSU13310	tnrA	BSU03330	nasA	1
BSU13310	tnrA	BSU04050	ycsF	1
BSU13310	tnrA	BSU04060	ycsG	1
BSU13310	tnrA	BSU04070	ycsI	1
BSU13310	tnrA	BSU04080	kipI	1
BSU13310	tnrA	BSU04090	kipA	1
BSU13310	tnrA	BSU04100	kipR	1
BSU13310	tnrA	BSU04110	lipC	1
BSU13310	tnrA	BSU06310	gabP	1
BSU13310	tnrA	BSU07560	pel	-1
BSU13310	tnrA	BSU11430	oppA	1
BSU13310	tnrA	BSU11440	oppB	1
BSU13310	tnrA	BSU11450	oppC	1
BSU13310	tnrA	BSU11460	oppD	1
BSU13310	tnrA	BSU11470	oppF	1
BSU13310	tnrA	BSU13310	tnrA	1
BSU13310	tnrA	BSU13320	ykzB	1
BSU13310	tnrA	BSU13330	ykoL	1
BSU13310	tnrA	BSU13560	mtnK	0
BSU13310	tnrA	BSU13570	mtnU	0
BSU13310	tnrA	BSU13590	mtnW	0
BSU13310	tnrA	BSU13610	mtnB	0
BSU13310	tnrA	BSU17450	glnR	-1
BSU13310	tnrA	BSU17460	glnA	-1
BSU13310	tnrA	BSU18120	alsT	-1
BSU13310	tnrA	BSU18440	gltB	-1
BSU13310	tnrA	BSU18450	gltA	-1
BSU13310	tnrA	BSU18550	yoaC	0
BSU13310	tnrA	BSU18560	yoaD	0
BSU13310	tnrA	BSU19170	yocD	0
BSU13310	tnrA	BSU19580	yodF	-1
BSU13310	tnrA	BSU22020	ypbS	0
BSU13310	tnrA	BSU23070	serA	0
BSU13310	tnrA	BSU27430	glnQ	1
BSU13310	tnrA	BSU27440	glnH	1
BSU13310	tnrA	BSU27450	glnM	1
BSU13310	tnrA	BSU27460	glnP	1
BSU13310	tnrA	BSU28240	ysoA	0
BSU13310	tnrA	BSU28250	leuD	-1
BSU13310	tnrA	BSU28260	leuC	-1
BSU13310	tnrA	BSU28270	leuB	-1
BSU13310	tnrA	BSU28280	leuA	-1
BSU13310	tnrA	BSU28290	ilvC	-1
BSU13310	tnrA	BSU28300	ilvH	-1
BSU13310	tnrA	BSU28310	ilvB	-1
BSU13310	tnrA	BSU29750	aroA	0
BSU13310	tnrA	BSU30360	yttA	-1
BSU13310	tnrA	BSU32430	pucJ	1
BSU13310	tnrA	BSU32440	pucK	1
BSU13310	tnrA	BSU32450	pucL	1
BSU13310	tnrA	BSU32460	pucM	1
BSU13310	tnrA	BSU35490	degU	-1
BSU13310	tnrA	BSU36100	ywrD	1
BSU13310	tnrA	BSU36510	amtB	1
BSU13310	tnrA	BSU36520	glnK	1
BSU13310	tnrA	BSU36640	ureC	1
BSU13310	tnrA	BSU36650	ureB	1
BSU13310	tnrA	BSU36660	ureA	1
BSU13310	tnrA	BSU37930	ywdK	-1
BSU13310	tnrA	BSU37940	ywdJ	-1
BSU13310	tnrA	BSU37950	ywdI	-1
BSU13310	tnrA	BSU38850	yxkC	-1
BSU13310	tnrA	BSU40470	yycC	-1
BSU13310	tnrA	BSU40480	yycB	-1
BSU13450	sigI	BSU04400	gsiB	1
BSU13450	sigI	BSU07170	yetI	0
BSU13450	sigI	BSU09420	lytE	1
BSU13450	sigI	BSU13450	sigI	1
BSU13450	sigI	BSU13460	rsgI	1
BSU13450	sigI	BSU13970	ykwD	0
BSU13450	sigI	BSU14470	mreBH	1
BSU13450	sigI	BSU36530	bcrC	1
BSU13670	mhqR	BSU05480	mhqN	-1
BSU13670	mhqR	BSU05490	mhqO	-1
BSU13670	mhqR	BSU05500	mhqP	-1
BSU13670	mhqR	BSU11010	yitJ	0
BSU13670	mhqR	BSU12870	mhqA	-1
BSU13670	mhqR	BSU18540	yoaB	0
BSU13670	mhqR	BSU18550	yoaC	0
BSU13670	mhqR	BSU19560	mhqD	-1
BSU13670	mhqR	BSU19570	mhqE	-1
BSU13670	mhqR	BSU33540	azoR2	-1
BSU13920	splA	BSU13920	splA	-1
BSU13920	splA	BSU13930	splB	-1
BSU13920	splA	BSU17900	sirA	0
BSU13920	splA	BSU19620	yodJ	0
BSU13920	splA	BSU29460	moaB	0
BSU13920	splA	BSU29480	ytxK	0
BSU13920	splA	BSU31360	yugK	0
BSU13920	splA	BSU37660	pta	0
BSU14140	ccpC	BSU08390	yfiT	0
BSU14140	ccpC	BSU14140	ccpC	-1
BSU14140	ccpC	BSU18000	citB	-1
BSU14140	ccpC	BSU18010	yneN	0
BSU14140	ccpC	BSU22880	ypfD	0
BSU14140	ccpC	BSU23810	yqjN	0
BSU14140	ccpC	BSU23820	yqjM	0
BSU14140	ccpC	BSU29120	mdh	-1
BSU14140	ccpC	BSU29130	icd	-1
BSU14140	ccpC	BSU29140	citZ	-1
BSU14140	ccpC	BSU32960	yusY/1	0
BSU14140	ccpC	BSU32970	yusY/2	0
BSU14240	rok	BSU02790	ycdB	0
BSU14240	rok	BSU06100	ydiS	0
BSU14240	rok	BSU09210	yhcT	0
BSU14240	rok	BSU10420	comK	-1
BSU14240	rok	BSU11910	yjcM	0
BSU14240	rok	BSU11920	yjcN	-1
BSU14240	rok	BSU13490	htpX	-1
BSU14240	rok	BSU13640	spo0E	-1
BSU14240	rok	BSU14240	rok	-1
BSU14240	rok	BSU17550	ynaG	0
BSU14240	rok	BSU18970	yobI	0
BSU14240	rok	BSU19000	yobL	0
BSU14240	rok	BSU22310	recU	0
BSU14240	rok	BSU25050	yqgA	0
BSU14240	rok	BSU26160	yqbC	0
BSU14240	rok	BSU26230	yqaP	0
BSU14240	rok	BSU27660	comN	0
BSU14240	rok	BSU29580	thiI	0
BSU14240	rok	BSU33750	sdpA	-1
BSU14240	rok	BSU33760	sdpB	-1
BSU14240	rok	BSU33770	spbC	-1
BSU14240	rok	BSU35490	degU	0
BSU14240	rok	BSU37350	sboA	-1
BSU14240	rok	BSU37360	sboX	-1
BSU14240	rok	BSU37370	albA	-1
BSU14240	rok	BSU37380	albB	-1
BSU14240	rok	BSU37390	albC	-1
BSU14240	rok	BSU37400	albD	-1
BSU14240	rok	BSU37410	albE	-1
BSU14240	rok	BSU37420	albF	-1
BSU14240	rok	BSU37430	albG	-1
BSU14240	rok	BSU39820	htpG	0
BSU14240	rok	BSU39940	yxaL	-1
BSU14240	rok	BSU39950	yxaJ	-1
BSU14240	rok	BSU40140	yydJ	-1
BSU14240	rok	BSU40150	yydI	-1
BSU14240	rok	BSU40160	yydH	-1
BSU14240	rok	BSU40200	yydD	0
BSU14240	rok	BSU40210	yydC	0
BSU14240	rok	BSU40580	yybN	-1
BSU14240	rok	BSU40590	yybM	-1
BSU14240	rok	BSU40600	yybL	-1
BSU14240	rok	BSU40610	yybK	-1
BSU14240	rok	BSU40620	yybJ	0
BSU14380	fruR	BSU14380	fruR	-1
BSU14380	fruR	BSU14390	fruK	-1
BSU14380	fruR	BSU14400	fruA	-1
BSU14480	abh	BSU02330	ybfQ	0
BSU14480	abh	BSU02780	ycdA	-1
BSU14480	abh	BSU03480	srfAA	-1
BSU14480	abh	BSU03490	srfAB	-1
BSU14480	abh	BSU03500	comS	-1
BSU14480	abh	BSU03510	srfAC	-1
BSU14480	abh	BSU03520	srfAD	-1
BSU14480	abh	BSU05280	ydeO	0
BSU14480	abh	BSU07750	yflA	-1
BSU14480	abh	BSU14750	ylaE	-1
BSU14480	abh	BSU14890	ctaC	-1
BSU14480	abh	BSU14900	ctaD	-1
BSU14480	abh	BSU14910	ctaE	-1
BSU14480	abh	BSU14920	ctaF	-1
BSU14480	abh	BSU14930	ctaG	-1
BSU14480	abh	BSU19410	cwlS	-1
BSU14480	abh	BSU22540	qcrC	0
BSU14480	abh	BSU25190	cccA	0
BSU14480	abh	BSU25280	recO	0
BSU14480	abh	BSU25290	era	0
BSU14480	abh	BSU25300	cdd	0
BSU14480	abh	BSU28550	fadR	0
BSU14480	abh	BSU29249	ytzJ	0
BSU14480	abh	BSU31690	comP	0
BSU14480	abh	BSU34380	slrR	1
BSU14480	abh	BSU36460	ywoF	-1
BSU14480	abh	BSU38230	ywcB	0
BSU14730	ylaC	BSU03359	yczL	0
BSU14730	ylaC	BSU05140	ydzE	0
BSU14730	ylaC	BSU05290	ydeP	0
BSU14730	ylaC	BSU05750	fra	0
BSU14730	ylaC	BSU08740	ygzB	0
BSU14730	ylaC	BSU09680	nhaC	0
BSU14730	ylaC	BSU10640	sbcD	0
BSU14730	ylaC	BSU11570	cwlQ	0
BSU14730	ylaC	BSU11790	yjcA	0
BSU14730	ylaC	BSU12519	yjzJ	0
BSU14730	ylaC	BSU12550	xtrA	0
BSU14730	ylaC	BSU13160	ohrB	0
BSU14730	ylaC	BSU14210	ykuT	0
BSU14730	ylaC	BSU14710	ylaA	1
BSU14730	ylaC	BSU14720	ylaB	1
BSU14730	ylaC	BSU14730	ylaC	1
BSU14730	ylaC	BSU14740	ylaD	1
BSU14730	ylaC	BSU15270	sbp	0
BSU14730	ylaC	BSU17470	ynxB	0
BSU14730	ylaC	BSU17510	ynaC	0
BSU14730	ylaC	BSU17560	ynaI	0
BSU14730	ylaC	BSU21760	ypmP	0
BSU14730	ylaC	BSU23700	yqjX	0
BSU14730	ylaC	BSU24660	yqzE	0
BSU14730	ylaC	BSU26300	yqaI	0
BSU14730	ylaC	BSU26720	azlB	0
BSU14730	ylaC	BSU26770	yrdB	0
BSU14730	ylaC	BSU30700	ytiA	0
BSU14730	ylaC	BSU31319	yuzI	0
BSU14730	ylaC	BSU31321	mstX	0
BSU14730	ylaC	BSU32719	yuzK	0
BSU14730	ylaC	BSU32849	yuzL	0
BSU14730	ylaC	BSU33290	fhuC	0
BSU14730	ylaC	BSU33650	yvzC	0
BSU14730	ylaC	BSU35810	gerBB	0
BSU14730	ylaC	BSU36370	ywpB	0
BSU14730	ylaC	BSU39510	yxeL	0
BSU14730	ylaC	BSU40060	gntK	0
BSU14730	ylaC	BSU40259	yyzG	0
BSU14730	ylaC	BSU40640	yybH	0
BSU15090	gerR	BSU05529	ydzR	0
BSU15090	gerR	BSU11740	cotZ	1
BSU15090	gerR	BSU11750	cotY	1
BSU15090	gerR	BSU11809	yjcZ	0
BSU15090	gerR	BSU11810	spoVIF	1
BSU15090	gerR	BSU19780	cgeA	1
BSU15090	gerR	BSU19790	cgeB	1
BSU15090	gerR	BSU23530	spoIIM	-1
BSU15090	gerR	BSU24360	spoIIIAH	-1
BSU15090	gerR	BSU24370	spoIIIAG	-1
BSU15090	gerR	BSU24380	spoIIIAF	-1
BSU15090	gerR	BSU24390	spoIIIAE	-1
BSU15090	gerR	BSU24400	spoIIIAD	-1
BSU15090	gerR	BSU24410	spoIIIAC	-1
BSU15090	gerR	BSU24420	spoIIIAB	-1
BSU15090	gerR	BSU24430	spoIIIAA	-1
BSU15090	gerR	BSU24440	yqhV	-1
BSU15090	gerR	BSU25530	spoIIP	-1
BSU15090	gerR	BSU36050	cotB	1
BSU15090	gerR	BSU36070	cotG	1
BSU15090	gerR	BSU37450	ywhK	0
BSU15320	sigE	BSU00160	yaaH	1
BSU15320	sigE	BSU00230	bofA	1
BSU15320	sigE	BSU00600	yabP	1
BSU15320	sigE	BSU00610	yabQ	1
BSU15320	sigE	BSU01530	cwlD	1
BSU15320	sigE	BSU01570	pdaB	1
BSU15320	sigE	BSU01800	alkA	0
BSU15320	sigE	BSU02240	mpr	0
BSU15320	sigE	BSU02600	cwlJ	1
BSU15320	sigE	BSU02930	yceG	0
BSU15320	sigE	BSU02940	yceH	0
BSU15320	sigE	BSU03090	ycgF	1
BSU15320	sigE	BSU03100	ycgG	1
BSU15320	sigE	BSU03390	yckC	1
BSU15320	sigE	BSU04480	ydbI	0
BSU15320	sigE	BSU04610	ydcA	1
BSU15320	sigE	BSU04630	ydcC	1
BSU15320	sigE	BSU04700	rsbU	0
BSU15320	sigE	BSU05710	ydhD	1
BSU15320	sigE	BSU05730	ydhF	1
BSU15320	sigE	BSU05740	phoB	1
BSU15320	sigE	BSU06270	ydjO	0
BSU15320	sigE	BSU06280	ydjP	1
BSU15320	sigE	BSU06290	yeaA	1
BSU15320	sigE	BSU06890	cotJA	1
BSU15320	sigE	BSU06900	cotJB	1
BSU15320	sigE	BSU06910	cotJC	1
BSU15320	sigE	BSU06920	yesJ	1
BSU15320	sigE	BSU07130	lplD	0
BSU15320	sigE	BSU07300	yfnE	1
BSU15320	sigE	BSU07310	yfnD	1
BSU15320	sigE	BSU07540	yfmA	0
BSU15320	sigE	BSU07660	yflJ	0
BSU15320	sigE	BSU08920	yhbB	0
BSU15320	sigE	BSU08970	prkA	1
BSU15320	sigE	BSU08980	yhbH	1
BSU15320	sigE	BSU09165	yhcO	1
BSU15320	sigE	BSU09400	spoVR	1
BSU15320	sigE	BSU09770	yheD	1
BSU15320	sigE	BSU09780	yheC	1
BSU15320	sigE	BSU09830	yhaX	1
BSU15320	sigE	BSU09940	yhaL	1
BSU15320	sigE	BSU10009	yhzF	0
BSU15320	sigE	BSU10290	yhfN	0
BSU15320	sigE	BSU10400	yhxC	1
BSU15320	sigE	BSU10610	yhjR	1
BSU15320	sigE	BSU10630	addA	0
BSU15320	sigE	BSU10780	yisN	0
BSU15320	sigE	BSU10790	asnO	1
BSU15320	sigE	BSU10900	yisY	1
BSU15320	sigE	BSU10940	yitC	1
BSU15320	sigE	BSU10950	yitD	1
BSU15320	sigE	BSU10960	yitE	1
BSU15320	sigE	BSU11290	yjaV	1
BSU15320	sigE	BSU11510	yjbE	0
BSU15320	sigE	BSU11549	yizD	0
BSU15320	sigE	BSU11730	cotO	1
BSU15320	sigE	BSU11740	cotZ	0
BSU15320	sigE	BSU11750	cotY	0
BSU15320	sigE	BSU11790	yjcA	1
BSU15320	sigE	BSU12040	yjdG	0
BSU15320	sigE	BSU12050	yjdH	0
BSU15320	sigE	BSU12090	cotT	1
BSU15320	sigE	BSU12110	yjfA	0
BSU15320	sigE	BSU12320	yjmC	1
BSU15320	sigE	BSU12330	yjmD	1
BSU15320	sigE	BSU12340	uxuA	1
BSU15320	sigE	BSU12350	uxuB	1
BSU15320	sigE	BSU12360	exuT	1
BSU15320	sigE	BSU12370	exuR	1
BSU15320	sigE	BSU12380	uxaB	1
BSU15320	sigE	BSU12390	uxaA	1
BSU15320	sigE	BSU12830	spoIISA	0
BSU15320	sigE	BSU12910	proG	0
BSU15320	sigE	BSU13360	ykoP	0
BSU15320	sigE	BSU13400	ykoU	0
BSU15320	sigE	BSU13710	ykvI	1
BSU15320	sigE	BSU13830	ykvU	1
BSU15320	sigE	BSU13840	stoA	1
BSU15320	sigE	BSU14250	yknT	1
BSU15320	sigE	BSU14320	yknU	0
BSU15320	sigE	BSU14330	yknV	0
BSU15320	sigE	BSU14460	ykpC	0
BSU15320	sigE	BSU14810	ylaK	0
BSU15320	sigE	BSU14830	ylaM	0
BSU15320	sigE	BSU14870	ctaA	1
BSU15320	sigE	BSU15030	ylbJ	1
BSU15320	sigE	BSU15090	gerR	1
BSU15320	sigE	BSU15170	spoVD	1
BSU15320	sigE	BSU15210	spoVE	1
BSU15320	sigE	BSU15220	murG	1
BSU15320	sigE	BSU15230	murB	1
BSU15320	sigE	BSU15650	yloB	0
BSU15320	sigE	BSU15810	spoVM	1
BSU15320	sigE	BSU16720	ymxH	0
BSU15320	sigE	BSU16980	spoVS	0
BSU15320	sigE	BSU17030	cotE	1
BSU15320	sigE	BSU17320	ymaF	0
BSU15320	sigE	BSU17420	spoVK	1
BSU15320	sigE	BSU17640	alrB	1
BSU15320	sigE	BSU17720	yndA	0
BSU15320	sigE	BSU17740	ynzB	0
BSU15320	sigE	BSU18210	yngE	1
BSU15320	sigE	BSU18220	yngF	1
BSU15320	sigE	BSU18230	yngG	1
BSU15320	sigE	BSU18239	yngHB	0
BSU15320	sigE	BSU18240	yngH	1
BSU15320	sigE	BSU18250	yngI	1
BSU15320	sigE	BSU18260	yngJ	1
BSU15320	sigE	BSU18480	proH	0
BSU15320	sigE	BSU18700	yoaQ	0
BSU15320	sigE	BSU18780	yoaW	1
BSU15320	sigE	BSU19020	yobN	0
BSU15320	sigE	BSU19110	yobW	0
BSU15320	sigE	BSU19250	yocL	0
BSU15320	sigE	BSU19259	yoyB	0
BSU15320	sigE	BSU19260	yocM	0
BSU15320	sigE	BSU19270	yozN	0
BSU15320	sigE	BSU19280	yocN	0
BSU15320	sigE	BSU19320	sqhC	1
BSU15320	sigE	BSU19330	sodF	1
BSU15320	sigE	BSU19660	yozD	0
BSU15320	sigE	BSU19669	yoyF	0
BSU15320	sigE	BSU19680	yozE	0
BSU15320	sigE	BSU19689	yokU	1
BSU15320	sigE	BSU19690	kamA	1
BSU15320	sigE	BSU19700	yodP	1
BSU15320	sigE	BSU19710	yodQ	1
BSU15320	sigE	BSU19720	yodR	1
BSU15320	sigE	BSU19730	yodS	1
BSU15320	sigE	BSU19740	yodT	1
BSU15320	sigE	BSU21970	ypeP	0
BSU15320	sigE	BSU22240	ypqA	1
BSU15320	sigE	BSU22250	yppG	0
BSU15320	sigE	BSU22520	ypjB	1
BSU15320	sigE	BSU22590	ypiA	0
BSU15320	sigE	BSU22800	spoIVA	1
BSU15320	sigE	BSU23170	spmB	1
BSU15320	sigE	BSU23180	spmA	1
BSU15320	sigE	BSU23190	dacB	1
BSU15320	sigE	BSU23200	ypuI	0
BSU15320	sigE	BSU23530	spoIIM	1
BSU15320	sigE	BSU24120	prpB	1
BSU15320	sigE	BSU24130	mmgE	1
BSU15320	sigE	BSU24140	mmgD	1
BSU15320	sigE	BSU24150	mmgC	1
BSU15320	sigE	BSU24160	mmgB	1
BSU15320	sigE	BSU24170	mmgA	1
BSU15320	sigE	BSU24360	spoIIIAH	1
BSU15320	sigE	BSU24370	spoIIIAG	1
BSU15320	sigE	BSU24380	spoIIIAF	1
BSU15320	sigE	BSU24390	spoIIIAE	1
BSU15320	sigE	BSU24400	spoIIIAD	1
BSU15320	sigE	BSU24410	spoIIIAC	1
BSU15320	sigE	BSU24420	spoIIIAB	1
BSU15320	sigE	BSU24430	spoIIIAA	1
BSU15320	sigE	BSU24440	yqhV	1
BSU15320	sigE	BSU24510	yqhO	0
BSU15320	sigE	BSU24600	sinI	0
BSU15320	sigE	BSU24820	yqgU	0
BSU15320	sigE	BSU25060	yqfZ	1
BSU15320	sigE	BSU25070	ispG	1
BSU15320	sigE	BSU25120	yqfT	0
BSU15320	sigE	BSU25350	yqfD	1
BSU15320	sigE	BSU25360	yqfC	1
BSU15320	sigE	BSU25420	yqeW	0
BSU15320	sigE	BSU25520	yqxA	0
BSU15320	sigE	BSU25530	spoIIP	1
BSU15320	sigE	BSU25600	comER	0
BSU15320	sigE	BSU25750	nucB	1
BSU15320	sigE	BSU25760	spoIVCB	1
BSU15320	sigE	BSU25770	spoIVCA	1
BSU15320	sigE	BSU26740	cypA	0
BSU15320	sigE	BSU26748	yrdD/1	0
BSU15320	sigE	BSU26749	yrdD/2	0
BSU15320	sigE	BSU27310	pbpI	1
BSU15320	sigE	BSU27430	glnQ	1
BSU15320	sigE	BSU27440	glnH	1
BSU15320	sigE	BSU27450	glnM	1
BSU15320	sigE	BSU27460	glnP	1
BSU15320	sigE	BSU27670	spoVB	1
BSU15320	sigE	BSU27690	yrzE	0
BSU15320	sigE	BSU27810	yrbD	0
BSU15320	sigE	BSU27840	safA	1
BSU15320	sigE	BSU27850	nadA	0
BSU15320	sigE	BSU27860	nadC	0
BSU15320	sigE	BSU27970	spoIVFB	1
BSU15320	sigE	BSU27980	spoIVFA	1
BSU15320	sigE	BSU28060	spoIIB	0
BSU15320	sigE	BSU28100	ysxE	1
BSU15320	sigE	BSU28110	spoVID	1
BSU15320	sigE	BSU28320	ysnD	1
BSU15320	sigE	BSU28380	gerM	1
BSU15320	sigE	BSU28960	ytxC	1
BSU15320	sigE	BSU29100	phoR	1
BSU15320	sigE	BSU29110	phoP	1
BSU15320	sigE	BSU29160	ytvI	1
BSU15320	sigE	BSU29239	ytrH	1
BSU15320	sigE	BSU29240	ytrI	1
BSU15320	sigE	BSU30080	yteV	1
BSU15320	sigE	BSU30940	glgP	1
BSU15320	sigE	BSU30950	glgA	1
BSU15320	sigE	BSU30960	glgD	1
BSU15320	sigE	BSU30970	glgC	1
BSU15320	sigE	BSU30980	glgB	1
BSU15320	sigE	BSU31290	yugT	0
BSU15320	sigE	BSU31319	yuzI	0
BSU15320	sigE	BSU31470	kapD	0
BSU15320	sigE	BSU31730	yuzC	1
BSU15320	sigE	BSU32270	yutH	1
BSU15320	sigE	BSU32280	yutG	0
BSU15320	sigE	BSU32350	fisB	1
BSU15320	sigE	BSU32850	fadM	0
BSU15320	sigE	BSU35240	ctpB	1
BSU15320	sigE	BSU35480	degV	0
BSU15320	sigE	BSU35540	tuaH	0
BSU15320	sigE	BSU35550	tuaG	0
BSU15320	sigE	BSU35560	tuaF	0
BSU15320	sigE	BSU36410	mbl	1
BSU15320	sigE	BSU36420	spoIIID	1
BSU15320	sigE	BSU36430	usd	1
BSU15320	sigE	BSU36540	ywnJ	0
BSU15320	sigE	BSU36570	ywnG	0
BSU15320	sigE	BSU36750	spoIID	1
BSU15320	sigE	BSU36940	ywlD	0
BSU15320	sigE	BSU37810	spsL	0
BSU15320	sigE	BSU37820	spsK	0
BSU15320	sigE	BSU37830	spsJ	0
BSU15320	sigE	BSU37920	gerQ	1
BSU15320	sigE	BSU38070	sacT	0
BSU15320	sigE	BSU38080	ywcI	0
BSU15320	sigE	BSU38230	ywcB	1
BSU15320	sigE	BSU38240	ywcA	1
BSU15320	sigE	BSU38970	yxjF	1
BSU15320	sigE	BSU38980	scoB	1
BSU15320	sigE	BSU38990	scoA	1
BSU15320	sigE	BSU39000	yxjC	1
BSU15320	sigE	BSU39060	citH	0
BSU15320	sigE	BSU39800	yxcD	0
BSU15320	sigE	BSU40290	yycN	0
BSU15320	sigE	BSU40530	cotF	1
BSU15320	sigE	BSU40630	yybI	1
BSU15320	sigE	BSU40940	yyaD	1
BSU15330	sigG	BSU00080	yaaC	0
BSU15330	sigG	BSU00450	sspF	1
BSU15330	sigG	BSU00540	yabK	1
BSU15330	sigG	BSU00560	spoVT	1
BSU15330	sigG	BSU01520	ybaK	1
BSU15330	sigG	BSU01530	cwlD	1
BSU15330	sigG	BSU01550	gerD	1
BSU15330	sigG	BSU01570	pdaB	0
BSU15330	sigG	BSU02070	csgA	1
BSU15330	sigG	BSU02080	ybxH	1
BSU15330	sigG	BSU03110	ycgH	0
BSU15330	sigG	BSU03120	ycgI	0
BSU15330	sigG	BSU03400	yckD	1
BSU15330	sigG	BSU03690	yczF	0
BSU15330	sigG	BSU03700	gerKA	1
BSU15330	sigG	BSU03710	gerKC	1
BSU15330	sigG	BSU03720	gerKB	1
BSU15330	sigG	BSU03920	glcU	1
BSU15330	sigG	BSU03930	gdh	1
BSU15330	sigG	BSU05529	ydzR	0
BSU15330	sigG	BSU05530	ydfR	1
BSU15330	sigG	BSU05540	ydfS	1
BSU15330	sigG	BSU05890	ydhU/1	0
BSU15330	sigG	BSU05899	ydhU/2	0
BSU15330	sigG	BSU06559	yezF	0
BSU15330	sigG	BSU07250	yetO	0
BSU15330	sigG	BSU07270	yfnH	0
BSU15330	sigG	BSU07280	yfnG	0
BSU15330	sigG	BSU07290	yfnF	0
BSU15330	sigG	BSU07300	yfnE	0
BSU15330	sigG	BSU07620	yflN	0
BSU15330	sigG	BSU07760	yfkT	0
BSU15330	sigG	BSU07770	yfkS	0
BSU15330	sigG	BSU07780	yfkR	1
BSU15330	sigG	BSU07790	yfkQ	1
BSU15330	sigG	BSU07920	chaA	1
BSU15330	sigG	BSU07930	yfkD	1
BSU15330	sigG	BSU07980	pdaA	1
BSU15330	sigG	BSU08110	sspH	1
BSU15330	sigG	BSU08490	yfhD	0
BSU15330	sigG	BSU08550	sspK	1
BSU15330	sigG	BSU08640	yfhS	0
BSU15330	sigG	BSU08660	sspE	1
BSU15330	sigG	BSU09000	yhbJ	0
BSU15330	sigG	BSU09010	yhcA	0
BSU15330	sigG	BSU09020	yhcB	0
BSU15330	sigG	BSU09140	yhcM	1
BSU15330	sigG	BSU09150	yhcN	1
BSU15330	sigG	BSU09180	yhcQ	1
BSU15330	sigG	BSU09230	yhcV	1
BSU15330	sigG	BSU09350	yhdB	0
BSU15330	sigG	BSU09360	yhdC	0
BSU15330	sigG	BSU09410	phoA	0
BSU15330	sigG	BSU09750	sspB	1
BSU15330	sigG	BSU09940	yhaL	0
BSU15330	sigG	BSU10110	pbpF	1
BSU15330	sigG	BSU10960	yitE	0
BSU15330	sigG	BSU10970	yitF	1
BSU15330	sigG	BSU10980	yitG	1
BSU15330	sigG	BSU11139	yizC	0
BSU15330	sigG	BSU11260	yjzC	0
BSU15330	sigG	BSU12350	yjmF	0
BSU15330	sigG	BSU13040	hmp	0
BSU15330	sigG	BSU13060	ykjA	0
BSU15330	sigG	BSU13290	ykzD	0
BSU15330	sigG	BSU13350	ykoN	0
BSU15330	sigG	BSU13380	ykoS	0
BSU15330	sigG	BSU13390	ykoT	0
BSU15330	sigG	BSU13400	ykoU	1
BSU15330	sigG	BSU13410	ykoV	1
BSU15330	sigG	BSU13470	sspD	1
BSU15330	sigG	BSU13509	ykzP	0
BSU15330	sigG	BSU13510	ykzE	0
BSU15330	sigG	BSU13710	ykvI	0
BSU15330	sigG	BSU13780	ykvP	0
BSU15330	sigG	BSU13830	ykvU	0
BSU15330	sigG	BSU13840	stoA	1
BSU15330	sigG	BSU13920	splA	1
BSU15330	sigG	BSU13930	splB	1
BSU15330	sigG	BSU14200	ykuS	0
BSU15330	sigG	BSU14800	ylaJ	1
BSU15330	sigG	BSU15030	ylbJ	0
BSU15330	sigG	BSU15090	gerR	0
BSU15330	sigG	BSU15170	spoVD	0
BSU15330	sigG	BSU15330	sigG	1
BSU15330	sigG	BSU15440	ylyA	0
BSU15330	sigG	BSU15650	yloB	0
BSU15330	sigG	BSU16790	tepA	0
BSU15330	sigG	BSU16799	ylzJ	0
BSU15330	sigG	BSU16825	ymfD	0
BSU15330	sigG	BSU16880	ymfJ	0
BSU15330	sigG	BSU17750	yndD	1
BSU15330	sigG	BSU17760	yndE	1
BSU15330	sigG	BSU17770	yndF	1
BSU15330	sigG	BSU17830	yndM	0
BSU15330	sigG	BSU17980	sspP	1
BSU15330	sigG	BSU17990	sspO	1
BSU15330	sigG	BSU18020	sspN	1
BSU15330	sigG	BSU18030	tlp	1
BSU15330	sigG	BSU18200	nrnB	0
BSU15330	sigG	BSU18290	yngL	0
BSU15330	sigG	BSU18490	rtp	0
BSU15330	sigG	BSU18600	yozQ	1
BSU15330	sigG	BSU18660	yoaM	0
BSU15330	sigG	BSU18709	yozT	0
BSU15330	sigG	BSU18710	yozF	0
BSU15330	sigG	BSU18720	yoaR	1
BSU15330	sigG	BSU19430	cdaS	0
BSU15330	sigG	BSU19610	yodI	0
BSU15330	sigG	BSU19639	yoyE	0
BSU15330	sigG	BSU21950	ypzA	1
BSU15330	sigG	BSU22000	sspL	1
BSU15330	sigG	BSU22040	bpsB	0
BSU15330	sigG	BSU22050	bpsA	0
BSU15330	sigG	BSU22169	ypzG	0
BSU15330	sigG	BSU22290	sspM	1
BSU15330	sigG	BSU22300	yppC	0
BSU15330	sigG	BSU22869	ypzI	0
BSU15330	sigG	BSU22920	ypeB	1
BSU15330	sigG	BSU22930	sleB	1
BSU15330	sigG	BSU23180	spmA	0
BSU15330	sigG	BSU23190	dacB	0
BSU15330	sigG	BSU23390	spoVAF	1
BSU15330	sigG	BSU23401	spoVAEA	0
BSU15330	sigG	BSU23402	spoVAEB	0
BSU15330	sigG	BSU23410	spoVAD	1
BSU15330	sigG	BSU23420	spoVAC	1
BSU15330	sigG	BSU23430	spoVAB	1
BSU15330	sigG	BSU23440	spoVAA	1
BSU15330	sigG	BSU23480	dacF	1
BSU15330	sigG	BSU23530	spoIIM	0
BSU15330	sigG	BSU23930	yqjC	0
BSU15330	sigG	BSU23940	yqjB	0
BSU15330	sigG	BSU24230	spoIVB	1
BSU15330	sigG	BSU24360	spoIIIAH	0
BSU15330	sigG	BSU24370	spoIIIAG	0
BSU15330	sigG	BSU24380	spoIIIAF	0
BSU15330	sigG	BSU24390	spoIIIAE	0
BSU15330	sigG	BSU24400	spoIIIAD	0
BSU15330	sigG	BSU24410	spoIIIAC	0
BSU15330	sigG	BSU24420	spoIIIAB	0
BSU15330	sigG	BSU24430	spoIIIAA	0
BSU15330	sigG	BSU24440	yqhV	0
BSU15330	sigG	BSU24480	yqhR	0
BSU15330	sigG	BSU25010	yqgE	0
BSU15330	sigG	BSU25080	yqfX	1
BSU15330	sigG	BSU25130	nfo	1
BSU15330	sigG	BSU25420	yqeW	0
BSU15330	sigG	BSU25540	gpr	1
BSU15330	sigG	BSU25730	yqeC	0
BSU15330	sigG	BSU26950	yraG	1
BSU15330	sigG	BSU26960	yraF	1
BSU15330	sigG	BSU26970	adhB	1
BSU15330	sigG	BSU26980	yraE	1
BSU15330	sigG	BSU26990	yraD	1
BSU15330	sigG	BSU27009	yrzP	0
BSU15330	sigG	BSU27420	yrrI	0
BSU15330	sigG	BSU27468	yrzQ	0
BSU15330	sigG	BSU27469	yrzR	0
BSU15330	sigG	BSU27470	yrrD	1
BSU15330	sigG	BSU27570	yrzK	0
BSU15330	sigG	BSU27670	spoVB	0
BSU15330	sigG	BSU27680	yrbG	0
BSU15330	sigG	BSU27690	yrzE	0
BSU15330	sigG	BSU27750	bofC	1
BSU15330	sigG	BSU27830	coxA	1
BSU15330	sigG	BSU27980	spoIVFA	0
BSU15330	sigG	BSU28380	gerM	0
BSU15330	sigG	BSU28660	sspI	1
BSU15330	sigG	BSU29160	ytvI	0
BSU15330	sigG	BSU29239	ytrH	0
BSU15330	sigG	BSU29240	ytrI	0
BSU15330	sigG	BSU29570	sspA	1
BSU15330	sigG	BSU29910	ytzH	0
BSU15330	sigG	BSU30470	ytzC	0
BSU15330	sigG	BSU30710	ythA	0
BSU15330	sigG	BSU30720	ythB	0
BSU15330	sigG	BSU30739	ytzL	0
BSU15330	sigG	BSU30840	yteA	1
BSU15330	sigG	BSU30900	cotS	0
BSU15330	sigG	BSU30910	cotSA	0
BSU15330	sigG	BSU30930	ytaB	0
BSU15330	sigG	BSU31300	yugS	0
BSU15330	sigG	BSU31380	yuzA	1
BSU15330	sigG	BSU31420	yugF	0
BSU15330	sigG	BSU31590	yufS	0
BSU15330	sigG	BSU32100	yumB	0
BSU15330	sigG	BSU32320	yutC	0
BSU15330	sigG	BSU32340	lytH	0
BSU15330	sigG	BSU32720	yurZ	0
BSU15330	sigG	BSU32849	yuzL	0
BSU15330	sigG	BSU32859	yuzM	0
BSU15330	sigG	BSU32860	yusN	1
BSU15330	sigG	BSU33050	gerAA	1
BSU15330	sigG	BSU33060	gerAB	1
BSU15330	sigG	BSU33070	gerAC	1
BSU15330	sigG	BSU33340	sspJ	1
BSU15330	sigG	BSU33540	azoR2	1
BSU15330	sigG	BSU33550	yvaC	0
BSU15330	sigG	BSU34470	yveA	0
BSU15330	sigG	BSU34510	yvdQ	1
BSU15330	sigG	BSU35040	yvnB	0
BSU15330	sigG	BSU35240	ctpB	1
BSU15330	sigG	BSU35800	gerBA	1
BSU15330	sigG	BSU35810	gerBB	1
BSU15330	sigG	BSU35820	gerBC	1
BSU15330	sigG	BSU36480	ywoD	0
BSU15330	sigG	BSU36490	ywoC	0
BSU15330	sigG	BSU36750	spoIID	0
BSU15330	sigG	BSU37040	ywkB	0
BSU15330	sigG	BSU37190	ywjE	0
BSU15330	sigG	BSU37200	ywjD	0
BSU15330	sigG	BSU37510	pbpG	1
BSU15330	sigG	BSU37620	rsfA	1
BSU15330	sigG	BSU38440	ywaF	0
BSU15330	sigG	BSU39590	yxeD	1
BSU15330	sigG	BSU40360	htrC	1
BSU15330	sigG	BSU40430	yycE	0
BSU15330	sigG	BSU40460	yyzB	0
BSU15330	sigG	BSU40880	exoAA	1
BSU15330	sigG	BSU40940	yyaD	0
BSU15880	fapR	BSU01030	rplA	0
BSU15880	fapR	BSU01050	rplL	0
BSU15880	fapR	BSU01380	map	0
BSU15880	fapR	BSU01390	infA	0
BSU15880	fapR	BSU01400	rpmJ	0
BSU15880	fapR	BSU01500	rpsI	0
BSU15880	fapR	BSU02720	yccF	0
BSU15880	fapR	BSU06690	gatB	0
BSU15880	fapR	BSU09540	plsC	-1
BSU15880	fapR	BSU10170	fabHB	-1
BSU15880	fapR	BSU11330	fabHA	-1
BSU15880	fapR	BSU11340	fabF	-1
BSU15880	fapR	BSU11720	fabI	-1
BSU15880	fapR	BSU13130	proA	0
BSU15880	fapR	BSU14780	ylaH	0
[truncated: 2,333 more rows]

## Sheet: TF-Operon-gene
TF	Operon	Regulated Gene	Sigma	Regulation	Source
abrB	abrB	abrB	SigA	Negative	DBTBS
abrB	aprE	aprE	SigA	Negative	DBTBS
abrB	argCJBD-carAB-argF	argC	SigA	Positive	DBTBS
abrB	citB	citB	SigA	Positive	DBTBS
abrB	comK	comK	SigA	Negative	DBTBS
abrB	dppABCDE	dppA	SigA	Negative	PMID: 27047450
abrB	yrhIJ	yrhI		Negative	DBTBS
abrB	sdpRI	yvbA	SigA	Negative	DBTBS
abrB	ftsAZ	ftsA		Negative	DBTBS
abrB	ftsAZ	ftsA		Negative	DBTBS
abrB	hpr	hpr		Positive	DBTBS
abrB	hut	hutP	SigA	Positive	DBTBS
abrB	kinB-kapB	kinB	SigA	Negative	DBTBS
abrB	pbpE-racX	pbpE	SigW	Negative	DBTBS
abrB	rbsRKDACB	rbsR	SigA	Positive	DBTBS
abrB	rok	rok		Negative	DBTBS
abrB	sboAX-albABCDEFG	sboA	SigA	Negative	DBTBS
abrB	senS	senS		Negative	DBTBS
abrB	sigH	sigH	SigA	Negative	DBTBS
abrB	sigW-ybbM	sigW	SigW	Negative	DBTBS
abrB	sinIR	sinI	SigA	Negative	DBTBS
abrB	spo0E	spo0E	SigA	Negative	DBTBS
abrB	spoVG	spoVG	SigH	Negative	DBTBS
abrB	skf	ybcO	SigA	Negative	DBTBS
abrB	ycnK	ycnK		Negative	DBTBS
abrB	yknWXYZ	yknW	SigW	Negative	DBTBS
abrB	yoaW	yoaW	SigE	Negative	DBTBS
abrB	yocH	yocH	SigA	Negative	PMID: 27047450
abrB	sdp	yvaW		Negative	DBTBS
abrB	yvlABCD	yvlA	SigW	Negative	DBTBS
abrB	yvqIHGFEC	yvqI		Negative	DBTBS
abrB	yxaAB	yxaA		Negative	DBTBS
abrB	yxbBA-yxnB-asnH-yxaM	yxbB		Negative	PMID: 27047450
abrB	yxbCD	yxbC		Negative	PMID: 27047450
abrB	yxzE	yxzE	SigW	Negative	DBTBS
adaA	adaAB	adaA	SigA	Positive	DBTBS
adaA	alkA	alkA	SigA	Positive	DBTBS
YraB	yraB	yraB	SigA	Positive	DBTBS
YraB	yraC	yraC	SigA	Positive	DBTBS
YraB	yra	adhA	SigA	Positive	DBTBS
ahrC	argCJBD-carAB-argF	argC	SigA	Negative	DBTBS
ahrC	rocABC	rocA	SigL	Positive	DBTBS
ahrC	rocDEF	rocD	SigL	Positive	DBTBS
alsR	alsSD	alsS	SigA	Positive	DBTBS
alsR	ldh-lctP	ldh	SigA	Positive	DBTBS
ansR	ansAB	ansA	SigA	Negative	DBTBS
ansR	ansR	ansR		Negative	DBTBS
araR	abnA	abnA	SigA	Negative	DBTBS
araR	araABDLMNPQ-abfA	araA	SigA	Negative	DBTBS
araR	araE	araE	SigA	Negative	DBTBS
araR	araR	araR	SigA	Negative	DBTBS
araR	xsa	xsa	SigA	Negative	DBTBS
arfM	alsSD	alsS	SigA	Positive	DBTBS
arfM	lepA-hemN-hrcA-grpE-dnaKJ-yqeTUV	hemN		Positive	DBTBS
arfM	hemZ	hemZ	SigA	Positive	DBTBS
arfM	hmp	hmp	SigA	Positive	DBTBS
arfM	ldh-lctP	ldh	SigA	Positive	DBTBS
arfM	nasBCDEF	nasD		Positive	PMID: 27047450
arfM	arfM	arfM	SigA	Negative	PMID: 27047450
ccpA	ackA	ackA	SigA	Positive	DBTBS
ccpA	acoABCL	acoA	SigL	Negative	DBTBS
ccpA	acoR-sspH	acoR		Negative	DBTBS
ccpA	acsA	acsA	SigA	Negative	PMID: 27047450
ccpA	acuABC	acuA	SigA	Negative	DBTBS
ccpA	alsSD	alsS	SigA	Positive	DBTBS
ccpA	amyE	amyE	SigA	Negative	DBTBS
ccpA	araABDLMNPQ-abfA	araA	SigA	Negative	DBTBS
ccpA	araABDLMNPQ-abfA	araB		Negative	DBTBS
ccpA	araE	araE	SigA	Negative	DBTBS
ccpA	bglPH-yxiE	bglP	SigA	Negative	DBTBS
ccpA	licT-bglS	bglS	SigA	Negative	DBTBS
ccpA	ykuJK-ykzF-ykuL-ccpC	ccpC	SigA	Negative	DBTBS
ccpA	citM-yflN	citM	SigA	Negative	DBTBS
ccpA	citZ-icd-mdh	citZ	SigA	Negative	DBTBS
ccpA	cydABCD	cydA	SigA	Negative	DBTBS
ccpA	dctSRP	dctP	SigA	Negative	PMID: 27047450
ccpA	deoR-dra-nupC-pdp	dra	SigA	Negative	PMID: 27047450
ccpA	galKT	galT		Negative	DBTBS
ccpA	glpFK	glpF	SigA	Negative	DBTBS
ccpA	gntRKPZ	gntR	SigA	Negative	DBTBS
ccpA	hut	hutP	SigA	Negative	DBTBS
ccpA	ilvBHC-leuABCD	ilvB	SigA	Positive	DBTBS
ccpA	kdgRKAT	kdgA		Negative	DBTBS
ccpA	lcfA-ysiAB-etfBA	lcfA		Negative	DBTBS
ccpA	levDEFG-sacC	levD	SigL	Negative	DBTBS
ccpA	licBCAH	licB	SigA	Negative	DBTBS
ccpA	malA-yfiA-malP	malA	SigA	Negative	DBTBS
ccpA	mmgABCDE-yqiQ	mmgA	SigE	Negative	DBTBS
ccpA	mmsA-iolBCDEF-idh-iolHI-fbaB	mmsA	SigA	Negative	DBTBS
ccpA	mmsA-iolBCDEF-idh-iolHI-fbaB	iolB		Negative	DBTBS
ccpA	yxkF-msmX	msmX		Negative	DBTBS
ccpA	phoPR	phoP	SigA	Negative	DBTBS
ccpA	pta	pta	SigA	Negative	DBTBS
ccpA	rbsRKDACB	rbsR	SigA	Negative	DBTBS
ccpA	sigL	sigL		Negative	DBTBS
ccpA	trePAR	treP	SigA	Negative	DBTBS
ccpA	uxaC-yjmBCD-uxuA-yjmF-exuTR-uxaBA	uxaC	SigA	Negative	PMID: 27047450
ccpA	xylAB	xylA	SigA	Negative	DBTBS
ccpA	xynPB	xynP	SigA	Negative	DBTBS
ccpA	ydhO	ydhO		Negative	DBTBS
ccpA	yobO	yobO		Negative	DBTBS
ccpA	yxjC-scoAB-yxjF	yxjC	SigE	Negative	DBTBS
ccpA	yxkJ	yxkJ		Negative	DBTBS
ccpA	gmuBACDREFG	gmuB	SigA	Negative	DBTBS
ccpB	gntRKPZ	gntR	SigA	Negative	DBTBS
ccpB	xylAB	xylA	SigA	Negative	DBTBS
ccpC	ykuJK-ykzF-ykuL-ccpC	ccpC	SigA	Negative	DBTBS
ccpC	citB	citB	SigA	Negative	DBTBS
ccpC	citZ-icd-mdh	citZ	SigA	Negative	DBTBS
ccpN	gapB-speD	gapB	SigA	Negative	DBTBS
ccpN	pckA	pckA	SigA	Negative	DBTBS
ccpN	thyB-dfrA-ypkP	thyB		Positive	DBTBS
codY	acsA	acsA	SigA	Negative	DBTBS
codY	citB	citB	SigA	Negative	DBTBS
codY	comK	comK	SigA	Negative	DBTBS
codY	dppABCDE	dppA	SigA	Negative	DBTBS
codY	gabP	gabP	SigA	Negative	DBTBS
codY	hag	hag	SigD	Negative	DBTBS
codY	hut	hutP	SigA	Negative	DBTBS
codY	ilvA-ypmP	ilvA		Negative	DBTBS
codY	ilvBHC-leuABCD	ilvB	SigA	Negative	DBTBS
codY	ilvD	ilvD		Negative	DBTBS
codY	ptb-bcd-buk-lpdV-bkdAABB	ptb	SigL	Negative	DBTBS
codY	rapC-phrC	rapC	SigA	Negative	DBTBS
codY	srfAA-srfAB-comS-srfAC-srfAD	srfAA	SigA	Negative	DBTBS
codY	ureABC	ureA	SigA	Negative	DBTBS
codY	ybgE	ybgE		Negative	DBTBS
codY	yhdG	yhdG	sigA	Negative	DBTBS
comA	degQ	degQ	SigA	Positive	DBTBS
comA	pel	pel		Positive	DBTBS
comA	rapA-phrA	rapA	SigA	Positive	DBTBS
comA	rapC-phrC	rapC	SigA	Positive	DBTBS
comA	rapF-phrF	rapF		Positive	DBTBS
comA	srfAA-srfAB-comS-srfAC-srfAD	srfAA	SigA	Positive	DBTBS
comK	addBA	addB	SigA	Positive	DBTBS
comK	bdbDC	bdbD	SigE	Positive	DBTBS
comK	comC	comC	SigA	Positive	DBTBS
comK	comEABC	comEA	SigA	Positive	DBTBS
comK	comFABC-yvyF-flgM-yvyG-flgKL	comFA	SigA	Positive	DBTBS
comK	comGABCDEFG-yqzE	comGA	SigA	Positive	DBTBS
comK	comK	comK	SigA	Positive	DBTBS
comK	cspB	cspB	SigA		DBTBS
comK	degR	degR	SigD	Negative	DBTBS
comK	nucA-nin	nucA		Positive	DBTBS
comK	rapH-phrH	rapH	SigA	Positive	DBTBS
comK	recA	recA	SigA	Positive	DBTBS
comK	rok	rok		Negative	PMID: 27047450
comK	sbcD-yirY-yisB	sbcD		Positive	PMID: 27047450
comK	smf	smf		Positive	PMID: 27047450
comK	thdF-gidAB-yyaA	thdF		Positive	PMID: 27047450
comK	ybdK	ybdK		Positive	PMID: 27047450
comK	yhbIJ-yhcABCDEFGHI	yhcE		Positive	PMID: 27047450
comK	yhbIJ-yhcABCDEFGHI	yhcH		Positive	PMID: 27047450
comK	yhjCB	yhjB		Positive	PMID: 27047450
comK	yneAB-ynzC	yneA		Positive	PMID: 27047450
comK	yneAB-ynzC	yneB		Positive	PMID: 27047450
comK	radC	radC		Positive	PMID: 27047450
comK	yvrPON	yvrP		Positive	PMID: 27047450
comK	ywpH-glcR	ywpH		Positive	PMID: 27047450
comK	yyaF-rpsF-ssb-rpsR	yyaF		Positive	DBTBS
cssR	cssRS	cssR	SigA	Positive	DBTBS
cssR	htrA	htrA	SigA	Positive	DBTBS
cssR	yvtA	yvtA		Positive	DBTBS
ctsR	clpE	clpE	SigA	Negative	DBTBS
ctsR	clpP	clpP	SigA	Negative	DBTBS
ctsR	clpX	clpX	SigA	Negative	DBTBS
ctsR	ctsR-mcsAB-clpC-radA-yacK	ctsR	SigA	Negative	DBTBS
ctsR	lonA-ysxC	lonA	SigA	Negative	DBTBS
ctsR	trxA	trxA		Negative	DBTBS
cymR	ytlI	ytlI	SigA	Negative	DBTBS
cymR	ytmIJKLMNO-ytnIJ-ribR-ytnLM	ytmI	SigA	Negative	DBTBS
cymR	yrrT-mtn-yrhABC	yrrT	SigA	Negative	DBTBS
cymR	yxeKLMNOPQ	yxeK	SigA	Negative	DBTBS
cymR	cysK	cysK	SigA	Negative	PMID: 27047450
cymR	ssuBACD-ygaN	ssuB	SigA	Negative	PMID: 27047450
cymR	yhcL	yhcL	SigA	Negative	PMID: 27047450
cymR	ydbM	ydbM		Negative	DBTBS
cysL	yvgRQ	yvgR	SigA	Positive	DBTBS
cysL	ywfK	ywfK	SigA	Negative	DBTBS
degU	amyE	amyE	SigA	Positive	DBTBS
degU	aprE	aprE	SigA	Positive	DBTBS
degU	licT-bglS	bglS	SigA	Positive	DBTBS
degU	comK	comK	SigA	Positive	DBTBS
degU	degQ	degQ	SigA	Positive	DBTBS
degU	ispA	ispA	SigA	Positive	DBTBS
degU	nprE	nprE	SigA	Positive	DBTBS
degU	sacB-yveBA	sacB	SigA	Positive	DBTBS
degU	sacXY	sacX	SigA	Positive	DBTBS
degU	sipS	sipS		Positive	DBTBS
degU	sipT	sipT		Positive	DBTBS
degU	wapA-yxxG	wapA	SigA	Negative	DBTBS
degU	yxjJI	yxjJ		Negative	DBTBS
degU	ywsC-ywtABC	ywsC		Positive	DBTBS
degU	degSU	degU	sigA	Positive	DBTBS
degU	ycdA	ycdA	SigA	Positive	DBTBS
degU	yukEDCB-yueB	yukE	SigA	Positive	DBTBS
degU	fla-che	flgB	SigA	Negative	DBTBS
degU	bpr	bpr	SigA	Positive	DBTBS
dnaA	dnaAN	dnaA	SigA	Negative	PMID: 27047450
dnaA	sda	sda	SigA	Negative	PMID: 27047450
fapR	fabHAF	fabHA	SigA	Negative	PMID: 27047450
fapR	fabHB	fabHB		Negative	PMID: 27047450
fapR	fabI	fabI		Negative	PMID: 27047450
fapR	fapR-plsX-fabDG	ylpC	SigA	Negative	PMID: 27047450
fapR	yhdNO	yhdO		Negative	DBTBS
fnr	arfM	arfM	SigA	Positive	DBTBS
fnr	hemZ	hemZ	SigA	Positive	DBTBS
fnr	narGHJI	narG	SigA	Positive	DBTBS
fnr	narK-fnr	narK	SigA	Positive	DBTBS
fur	dhbACEBF	dhbA	SigA	Negative	DBTBS
fur	feuABC-ybbA	feuA	SigA	Negative	DBTBS
fur	fhuD	fhuD		Negative	PMID: 27047450
fur	nasBCDEF	nasE		Negative	DBTBS
fur	ybbB	ybbB		Negative	DBTBS
fur	ycgT	ycgT		Negative	PMID: 27047450
fur	yclNOPQ	yclN		Negative	DBTBS
fur	ydbN	ydbN		Negative	DBTBS
fur	ydhU	ydhU		Negative	DBTBS
fur	yfhC	yfhC		Negative	DBTBS
fur	yfiY	yfiY		Negative	DBTBS
fur	yfiZ-yfhA	yfiZ		Negative	DBTBS
fur	yfkM	yfkM		Negative	DBTBS
fur	yfmCDEF	yfmC		Negative	DBTBS
fur	yhfQ	yhfQ		Negative	DBTBS
fur	ykuNOP	ykuN	SigA	Negative	DBTBS
fur	yoaJ	yoaJ		Negative	DBTBS
fur	mrgC	ypbR		Negative	PMID: 27047450
fur	yuiI	yuiI		Negative	PMID: 27047450
fur	yusV	yusV		Negative	PMID: 27047450
fur	ywbLMN	ywbL		Negative	PMID: 27047450
fur	ywjA	ywjA		Negative	DBTBS
fur	yxeB	yxeB		Negative	DBTBS
gabR	gabR	gabR	SigA	Negative	DBTBS
gabR	gabTD	gabT	SigA	Positive	DBTBS
gerE	cgeAB	cgeA	SigK	Positive	DBTBS
gerE	cgeCDE	cgeC	SigK	Positive	DBTBS
gerE	cotA	cotA	SigK	Negative	DBTBS
gerE	cotB	cotB	SigK	Positive	DBTBS
gerE	cotC	cotC	SigK	Positive	PMID: 27047450
gerE	cotD	cotD	SigK		PMID: 27047450
gerE	cotG	cotG	SigK	Positive	DBTBS
gerE	cotH	cotH	SigK	Negative	DBTBS
gerE	cotM	cotM	SigK	Negative	DBTBS
gerE	yozR	yozR	SigK	Negative	DBTBS
gerE	ydgBA-cotP	ydgB	SigK	Negative	DBTBS
gerE	cotVWX	cotV	SigK	Positive	DBTBS
gerE	cotVWX	cotX	SigK	Positive	DBTBS
gerE	cotYZ	cotY	SigK	Positive	DBTBS
gerE	cwlH	cwlH	SigK	Positive	DBTBS
gerE	rnc-smc-ftsY	ftsY	SigK	Positive	DBTBS
gerE	gerPABCDEF	gerPA	SigK	Negative	DBTBS
gerE	spoIVCB-spoIIIC	spoIVCB	SigE	Negative	DBTBS
gerE	spoIVCB-spoIIIC	spoIVCB	SigK	Negative	DBTBS
gerE	sspG-yurS	sspG	SigK	Positive	DBTBS
gerE	yjcB-yjcZ-spoVIF	yjcZ	SigK	Positive	DBTBS
gerE	yoaN	yoaN	SigK	Negative	PMID: 27047450
gerE	yxeE	yxeE	SigK	Positive	PMID: 27047450
gerR	cgeAB	cgeA	SigK	Positive	PMID: 27047450
gerR	cotG	cotG	SigK	Positive	PMID: 27047450
gerR	cotYZ	cotY	SigK	Positive	PMID: 27047450
gerR	spoIIM	spoIIM	SigE	Negative	PMID: 27047450
gerR	spoIIP-yqxA	spoIIP	SigE	Negative	PMID: 27047450
gerR	yqhV-spoIIIAABCDEFGH	yqhV	SigE	Negative	PMID: 27047450
glnR	glnRA	glnR	SigA	Negative	PMID: 27047450
glnR	nasA	nasA	SigA	Negative	PMID: 27047450
glnR	nasBCDEF	nasB	SigA	Negative	DBTBS
glnR	ureABC	ureA	SigA	Negative	DBTBS
glpP	glpD	glpD	SigA	Positive	DBTBS
glpP	glpFK	glpF	SigA	Positive	DBTBS
glpP	glpTQ	glpT	SigA	Positive	DBTBS
gltC	gltAB	gltA	SigA	Positive	DBTBS
gltC	gltC	gltC	SigA	Negative	DBTBS
gltR	gltAB	gltA	SigA	Positive	DBTBS
gltR	gltR	gltR	SigA	Negative	DBTBS
hrcA	groESL	groES	SigA	Negative	DBTBS
hrcA	lepA-hemN-hrcA-grpE-dnaKJ-yqeTUV	hrcA	SigA	Negative	DBTBS
iolR	iolRS	iolR	SigA	Negative	DBTBS
iolR	ydjK	ydjK	SigA	Negative	DBTBS
iolR	mmsA-iolBCDEF-idh-iolHI-fbaB	mmsA	SigA	Negative	PMID: 27047450
lexA	aprX	aprX	SigA	Negative	DBTBS
lexA	dinB	dinB		Negative	PMID: 27047450
lexA	tagC	tagC		Negative	DBTBS
lexA	dnaE	dnaE		Negative	DBTBS
lexA	hbs	hbs		Negative	DBTBS
lexA	lexA	lexA		Negative	DBTBS
lexA	parEC	parE		Negative	DBTBS
lexA	pcrBA-ligA-yerH	pcrA		Negative	PMID: 27047450
lexA	recA	recA	SigA	Negative	DBTBS
lexA	ruvAB	ruvA		Negative	DBTBS
lexA	sda	sda	SigA	Negative	DBTBS
lexA	uvrBA	uvrB		Negative	DBTBS
lexA	uvrC	uvrC		Negative	DBTBS
lexA	vpr	vpr		Negative	DBTBS
lexA	xkdA	xkdA		Negative	PMID: 27047450
lexA	ybaK-cwlD	ybaK	SigG	Negative	PMID: 27047450
lexA	ydgGH	ydgG		Negative	DBTBS
lexA	ydiOP	ydiO		Negative	DBTBS
lexA	yhaONM	yhaO		Negative	DBTBS
lexA	yhaZ	yhaZ		Negative	DBTBS
lexA	yhjD	yhjD		Negative	PMID: 27047450
lexA	yhjE-sipV	yhjE		Negative	DBTBS
lexA	ykvR	ykvR		Negative	DBTBS
lexA	yneAB-ynzC	yneA		Negative	PMID: 27047450
lexA	yolC	yolC		Negative	PMID: 27047450
lexA	yolD-uvrX	yolD		Negative	PMID: 27047450
lexA	yorBC	yorB		Negative	DBTBS
lexA	yozLK-yobH	yozL		Negative	DBTBS
lexA	yozM	yozM		Negative	PMID: 27047450
lexA	ypuD	ypuD		Negative	DBTBS
lexA	yqhB	yqhB		Negative	PMID: 27047450
lexA	yqjWX	yqjW		Negative	DBTBS
lexA	yqxL	yqxL	SigB	Negative	DBTBS
lexA	yqzH	yqzH		Negative	DBTBS
liaR	yvqIHGFEC	yvqI	SigA	Positive	DBTBS
liaR	yhcYZ-yhdA	yhcY		Positive	DBTBS
licT	bglPH-yxiE	bglP	SigA	Positive	PMID: 27047450
licT	licT-bglS	bglS	SigA	Positive	PMID: 27047450
lmrA	lmrAB	lmrA	SigA	Negative	PMID: 27047450
lmrA	yxaGH	yxaG		Negative	PMID: 27047450
malR	maeN	maeN	SigA	Positive	PMID: 27047450
malR	yflS	yflS		Positive	PMID: 27047450
malR	ywkAB	ywkA	SigA	Positive	PMID: 27047450
mhqR	yvaB	yvaB	SigA	Negative	PMID: 27047450
mhqR	mhqED	yodE	SigA	Negative	PMID: 27047450
mhqR	mhqA	mhqA	SigA	Negative	PMID: 27047450
mhqR	mhqNOP	ydfN	SigA	Negative	PMID: 27047450
mntR	mntABCD	mntA		Positive	PMID: 27047450
mntR	mntH	mntH		Negative	PMID: 27047450
mta	blt-bltD	blt	SigA	Positive	PMID: 27047450
mta	bmrU-bmr-bmrR	bmr	SigA	Positive	PMID: 27047450
mta	mta	mta	SigA	Positive	PMID: 27047450
mta	ydfK	ydfK	SigA	Positive	PMID: 27047450
mtrB	pabBAC-sul-folBK-yazB-yacF-lysS	pabA	SigA	Negative	PMID: 27047450
mtrB	trpEDCFBA-hisC-tyrA-aroE	trpE	SigA	Negative	PMID: 27047450
mtrB	rtpA-ycbK	ycbK	SigA	Negative	PMID: 27047450
mtrB	yhaG	yhaG	SigA	Negative	DBTBS
nadR	nadBCA	nadB	SigA	Negative	DBTBS
nadR	nifS-yrxA	nifS	SigA	Negative	DBTBS
perR	ahpCF	ahpC	SigA	Negative	DBTBS
perR	fur	fur	SigA	Negative	DBTBS
perR	hemAXCDBL	hemA	SigA	Negative	DBTBS
perR	katA	katA		Negative	DBTBS
perR	mrgA	mrgA	SigA	Negative	DBTBS
perR	srfAA-srfAB-comS-srfAC-srfAD	srfAA	SigA	Positive	DBTBS
perR	perR	perR	SigA	Negative	DBTBS
perR	ykvW	ykvW	SigA	Negative	DBTBS
perR	yjbCD	yjbD		Negative	DBTBS
phoP	glpTQ	glpQ	SigA	Positive	DBTBS
phoP	phoA	phoA	SigA	Positive	DBTBS
phoP	phoB-ydhF	phoB	SigA	Positive	DBTBS
phoP	phoB-ydhF	phoB	SigE	Negative	DBTBS
phoP	phoD	phoD	SigA	Positive	DBTBS
phoP	phoPR	phoP	SigA	Positive	DBTBS
phoP	pst	pstS	SigA	Positive	DBTBS
phoP	resABCDE	resA	SigA	Positive	DBTBS
phoP	resABCDE	resD	SigA	Negative	DBTBS
phoP	skf	ybcO	SigA	Positive	DBTBS
phoP	tagAB	tagA	SigA	Negative	DBTBS
phoP	tagDEF	tagD	SigA	Negative	DBTBS
phoP	tuaABCDEFGH	tuaA	SigA	Positive	DBTBS
phoP	vpr	vpr		Positive	DBTBS
phoP	yfkN	yfkN		Positive	DBTBS
phoP	yhbH	yhbH	SigE	Positive	DBTBS
phoP	yjdB	yjdB		Positive	DBTBS
phoP	ykzB-ykoL	ykoL	SigA	Positive	DBTBS
phoP	yttP	yttP		Positive	DBTBS
phoP	yurI	yurI		Positive	DBTBS
pucR	guaD	guaD	SigA	Positive	DBTBS
pucR	pucABCDE	pucA	SigA	Negative	DBTBS
pucR	yurHG	yurH	SigA	Positive	DBTBS
pucR	pucH	pucH	SigA	Positive	DBTBS
pucR	ywoE	ywoE	SigA	Positive	DBTBS
pucR	pucRJKLM	pucJ	SigA	Positive	DBTBS
pucR	ureABC	ureA	SigA	Positive	DBTBS
purR	glyA	glyA	SigA	Negative	DBTBS
purR	guaC	guaC		Negative	DBTBS
purR	nusB-folD	nusB		Negative	DBTBS
purR	pbuG	pbuG		Negative	DBTBS
purR	purA	purA	SigA	Negative	DBTBS
purR	purEKBCSQLFMNHD	purE	SigA	Negative	DBTBS
purR	purR-yabJ	purR		Negative	DBTBS
purR	pyrRPBCAAABKDFE	pyrR	SigA	Negative	PMID: 27047450
purR	xpt-pbuX	xpt	SigA	Negative	PMID: 27047450
purR	ytiP	ytiP		Negative	PMID: 27047450
pyrR	pyrRPBCAAABKDFE	pyrR	SigA	Negative	PMID: 27047450
pyrR	pyrRPBCAAABKDFE	pyrP	SigA	Negative	PMID: 27047450
pyrR	pyrRPBCAAABKDFE	pyrB	SigA	Negative	PMID: 27047450
resD	ctaA	ctaA	SigA	Positive	PMID: 27047450
resD	ctaA	ctaA	SigE	Positive	PMID: 27047450
resD	ctaBCDEFG	ctaB		Positive	PMID: 27047450
resD	cydABCD	cydA	SigA	Positive	PMID: 27047450
resD	narK-fnr	fnr	SigA	Positive	PMID: 27047450
resD	qcrABC	qcrA	SigA	Positive	PMID: 27047450
resD	hemZ	hemZ	SigA	Positive	PMID: 27047450
resD	hmp	hmp	SigA	Positive	DBTBS
resD	ldh-lctP	ldh	SigA	Positive	DBTBS
resD	nasBCDEF	nasD		Positive	DBTBS
resD	phoPR	phoP		Positive	DBTBS
resD	resABCDE	resA	SigA	Positive	DBTBS
resD	sboAX-albABCDEFG	sboA	SigA	Positive	PMID: 27047450
resD	nrdIEF-ymaB	ymaA	SigA	Positive	PMID: 27047450
rex	alsSD	alsS	SigA	Negative	PMID: 27047450
rex	cydABCD	cydA	SigA	Negative	PMID: 27047450
rex	ldh-lctP	ldh	SigA	Negative	PMID: 27047450
rex	ywcJ	ywcJ	SigA	Negative	PMID: 27047450
rocR	rocABC	rocA	SigL	Positive	PMID: 27047450
rocR	rocDEF	rocD	SigL	Positive	PMID: 27047450
rocR	rocG	rocG	SigL	Positive	PMID: 27047450
rocR	rocR	rocR	SigA	Negative	PMID: 27047450
rok	comK	comK	SigA	Negative	PMID: 27047450
rok	rok	rok		Negative	DBTBS
rok	yydFGHIJ	yydH		Negative	DBTBS
rok	sboAX-albABCDEFG	sboA	SigA	Negative	DBTBS
rok	yybNMLKJ	yybN		Negative	DBTBS
rok	yjcN	yjcN		Negative	DBTBS
rok	sdp	yvaW		Negative	DBTBS
rok	sunT-bdbA-yolJ-bdbB	sunT		Negative	DBTBS
rok	sunA	sunA		Negative	DBTBS
rok	yxaJL	yxaJ		Negative	DBTBS
rsfA	gpr	gpr	SigF	Positive	DBTBS
rsfA	katX	katX	SigF	Positive	DBTBS
rsfA	rsfA	rsfA	SigF	Negative	DBTBS
rsfA	spoIIGA-sigE-sigG	sigG	SigF	Positive	DBTBS
rsfA	yfhQ-fabL-sspE	sspE	SigG	Positive	PMID: 27047450
rsfA	spoIIR	spoIIR	SigF	Negative	PMID: 27047450
sacT	sacB-yveBA	sacB	SigA	Positive	PMID: 27047450
sacT	sacPA-ywdA	sacP	SigA	Positive	DBTBS
sacT	sacXY	sacX	SigA	Positive	DBTBS
sacY	sacB-yveBA	sacB	SigA	Positive	DBTBS
sacY	sacPA-ywdA	sacP	SigA	Positive	DBTBS
sacY	sacXY	sacX	SigA	Positive	DBTBS
scoC	appDFABC	appD		Negative	DBTBS
scoC	aprE	aprE	SigA	Negative	DBTBS
scoC	epr	epr	SigD	Negative	DBTBS
scoC	ispA	ispA	SigA	Negative	DBTBS
scoC	nprE	nprE		Negative	DBTBS
scoC	oppABCDF	oppA		Negative	DBTBS
scoC	sinIR	sinI	SigA	Negative	DBTBS
scoC	yclF	yclF	SigA	Positive	DBTBS
scoC	ywfBCDEFG	ywfB	SigA	Negative	PMID: 27047450
scoC	phoPR	phoP	SigA	Negative	PMID: 27047450
scoC	phoPR	phoP	SigB	Negative	PMID: 27047450
scoC	phoPR	phoP	SigE	Negative	DBTBS
scoC	hag	hag	SigD	Negative	DBTBS
sdpR	yusMLKJ	yusL	SigA	Positive	DBTBS
sdpR	sdpRI	yvbA	SigA	Negative	DBTBS
senS	hpr	hpr	SigA	Positive	DBTBS
senS	senS	senS		Positive	DBTBS
sigA	abnA	abnA			PMID: 27047450
sigA	abrB	abrB			PMID: 27047450
sigA	ackA	ackA			PMID: 27047450
sigA	acsA	acsA			PMID: 27047450
sigA	acuABC	acuA			PMID: 27047450
sigA	adaAB	adaA			PMID: 27047450
sigA	addBA	addB			PMID: 27047450
sigA	ahpCF	ahpC			PMID: 27047450
sigA	ald	ald			PMID: 27047450
sigA	alkA	alkA			DBTBS
sigA	alsSD	alsS			DBTBS
sigA	amhX	amhX			DBTBS
sigA	amyE	amyE			DBTBS
sigA	ansAB	ansA			DBTBS
sigA	antE	antE			PMID: 27047450
sigA	aprE	aprE			PMID: 27047450
sigA	aprX	aprX			PMID: 27047450
sigA	araABDLMNPQ-abfA	araA			DBTBS
sigA	araE	araE			DBTBS
sigA	araR	araR			DBTBS
sigA	arfM	arfM			DBTBS
sigA	argCJBD-carAB-argF	argC			PMID: 27047450
sigA	arsR-yqcK-arsBC	arsR			PMID: 27047450
sigA	spoVFAB-asd-dapG-dapA	asd			PMID: 27047450
sigA	bglC	bglC			PMID: 27047450
sigA	bglPH-yxiE	bglP			PMID: 27047450
sigA	licT-bglS	bglS			PMID: 27047450
sigA	blt-bltD	blt			PMID: 27047450
sigA	bmrU-bmr-bmrR	bmr			PMID: 27047450
sigA	bsrB	bsrB			PMID: 27047450
sigA	ccdA-yneIJ	ccdA			PMID: 27047450
sigA	ykuJK-ykzF-ykuL-ccpC	ccpC			PMID: 27047450
sigA	cdd-era	cdd			PMID: 27047450
sigA	cggR-gapA-pgk-tpiA-pgm-eno	cggR			PMID: 27047450
sigA	citA	citA			PMID: 27047450
sigA	citB	citB			PMID: 27047450
sigA	citG	citG			PMID: 27047450
sigA	citM-yflN	citM			PMID: 27047450
sigA	citR	citR			PMID: 27047450
sigA	citZ-icd-mdh	citZ			DBTBS
sigA	clpE	clpE			DBTBS
sigA	clpP	clpP			DBTBS
sigA	clpX	clpX			DBTBS
sigA	codV-clpQY-codY	codV			DBTBS
sigA	comA-yuxO	comA			DBTBS
sigA	comC	comC			DBTBS
sigA	comEABC	comEA			DBTBS
sigA	comFABC-yvyF-flgM-yvyG-flgKL	comFA			DBTBS
sigA	comGABCDEFG-yqzE	comGA			DBTBS
sigA	comK	comK			DBTBS
sigA	comQX	comQ			DBTBS
sigA	csbA	csbA			DBTBS
sigA	cspB	cspB			DBTBS
sigA	cssRS	cssR			DBTBS
sigA	ctaA	ctaA			DBTBS
sigA	ctsR-mcsAB-clpC-radA-yacK	ctsR			DBTBS
sigA	cydABCD	cydA			DBTBS
sigA	cysHP-sat-cysC-ylnDEF	cysH			DBTBS
sigA	cysK	cysK			DBTBS
sigA	dctSRP	dctP			DBTBS
sigA	degSU	degU			DBTBS
sigA	degQ	degQ			DBTBS
sigA	degSU	degS			DBTBS
sigA	des	des			PMID: 27047450
sigA	dhbACEBF	dhbA			DBTBS
sigA	murE-mraY-murD-spoVE-murG-murB-divIB-ylxWX-sbp	divIB			PMID: 27047450
sigA	dnaAN	dnaA			DBTBS
sigA	lepA-hemN-hrcA-grpE-dnaKJ-yqeTUV	dnaJ			DBTBS
sigA	dppABCDE	dppA			DBTBS
sigA	deoR-dra-nupC-pdp	dra			DBTBS
sigA	drm-punA	drm			DBTBS
sigA	fabHAF	fabHA			DBTBS
sigA	yfhQ-fabL-sspE	fabL			DBTBS
sigA	fapR-plsX-fabDG	ylpC			PMID: 27047450
sigA	fbp	fbp			PMID: 27047450
sigA	feuABC-ybbA	feuA			PMID: 27047450
sigA	fla-che	flgB			PMID: 27047450
sigA	ftsAZ	ftsA			PMID: 27047450
sigA	ftsH	ftsH			PMID: 27047450
sigA	fur	fur			DBTBS
sigA	gapB-speD	gapB			DBTBS
sigA	gabP	gabP			DBTBS
sigA	gabR	gabR			PMID: 27047450
sigA	gabTD	gabT			PMID: 27047450
sigA	galE	galE			PMID: 27047450
sigA	gcaD-prs-ctc	gcaD			PMID: 27047450
sigA	ggaAB	ggaA			DBTBS
sigA	glnRA	glnR			DBTBS
sigA	glpD	glpD			DBTBS
sigA	glpFK	glpF			DBTBS
sigA	glpTQ	glpQ			DBTBS
sigA	glpTQ	glpT			DBTBS
sigA	ybgJ-ybgH	ybgJ			PMID: 27047450
sigA	gltAB	gltA			PMID: 27047450
sigA	gltR	gltR			PMID: 27047450
sigA	gltC	gltC			PMID: 27047450
sigA	gltX-cysES-yazC-yacOP	gltX			PMID: 27047450
sigA	glyA	glyA			PMID: 27047450
sigA	gntRKPZ	gntR			PMID: 27047450
sigA	gntRKPZ	gntZ			PMID: 27047450
sigA	groESL	groES			DBTBS
sigA	gtaB	gtaB			DBTBS
sigA	guaA	guaA			DBTBS
sigA	guaD	guaD			DBTBS
sigA	gudB	gudB			DBTBS
sigA	gutBP	gutB			DBTBS
sigA	gyrA	gyrA			DBTBS
sigA	hbs	hbs			DBTBS
sigA	hbs	hbs			DBTBS
sigA	hemAXCDBL	hemA			DBTBS
sigA	hemZ	hemZ			DBTBS
sigA	lepA-hemN-hrcA-grpE-dnaKJ-yqeTUV	hrcA			DBTBS
sigA	htpG	htpG			DBTBS
sigA	htrA	htrA			DBTBS
sigA	hut	hutP			DBTBS
sigA	citZ-icd-mdh	icd			DBTBS
sigA	ilvBHC-leuABCD	ilvB			DBTBS
sigA	infC-rpmI-rplT-ysdA	infC			PMID: 27047450
sigA	iolRS	iolR			PMID: 27047450
sigA	ispA	ispA			PMID: 27047450
sigA	ydjK	ydjK			PMID: 27047450
sigA	kdgRKAT	kdgR			PMID: 27047450
sigA	kinB-kapB	kinB			PMID: 27047450
sigA	kinC	kinC			PMID: 27047450
sigA	ldh-lctP	ldh			PMID: 27047450
sigA	lepA-hemN-hrcA-grpE-dnaKJ-yqeTUV	lepA			PMID: 27047450
sigA	licBCAH	licB			PMID: 27047450
sigA	licR	licR			PMID: 27047450
sigA	lmrAB	lmrA			PMID: 27047450
sigA	lonA-ysxC	lonA			PMID: 27047450
sigA	lrpC	lrpC			PMID: 27047450
sigA	lysC	lysC			DBTBS
sigA	lytABC	lytA			DBTBS
sigA	lytR	lytR			DBTBS
sigA	maeN	maeN			DBTBS
sigA	malA-yfiA-malP	malA			DBTBS
sigA	mecA	mecA			DBTBS
sigA	med-comZ	med			DBTBS
sigA	menBEC	menB			DBTBS
sigA	menBEC	menE			DBTBS
sigA	menBEC	menF			DBTBS
sigA	mmsA-iolBCDEF-idh-iolHI-fbaB	mmsA			DBTBS
sigA	mrgA	mrgA			DBTBS
sigA	mta	mta			DBTBS
sigA	mtrAB	mtrA			DBTBS
sigA	nadBCA	nadB			DBTBS
sigA	nadE	nadE			DBTBS
sigA	narGHJI	narG			DBTBS
sigA	nasA	nasA			DBTBS
sigA	nasBCDEF	nasB			DBTBS
sigA	nfrA-ywcH	nfrA			DBTBS
sigA	nifS-yrxA	nifS			DBTBS
sigA	nrgAB	nrgA			DBTBS
sigA	ylxS-nusA-ylxRQ-infB-ylxP-rbfA	nusA			DBTBS
sigA	odhAB	odhA			DBTBS
sigA	kinE-ogt	ogt			DBTBS
sigA	opuAABC	opuAA			DBTBS
sigA	opuBABCD	opuBA			DBTBS
sigA	opuE	opuE			DBTBS
sigA	pabBAC-sul-folBK-yazB-yacF-lysS	pabB			DBTBS
sigA	pckA	pckA			DBTBS
sigA	pbpD-yuxK	pbpD			DBTBS
sigA	pbpF	pbpF			DBTBS
sigA	pdhABCD	pdhA			DBTBS
sigA	pdhABCD	pdhC			DBTBS
sigA	perR	perR			DBTBS
sigA	cggR-gapA-pgk-tpiA-pgm-eno	pgk			DBTBS
sigA	pheST	pheS			PMID: 27047450
sigA	phoA	phoA			PMID: 27047450
sigA	phoB-ydhF	phoB			PMID: 27047450
sigA	phoPR	phoP			PMID: 27047450
sigA	rapE-phrE	phrE			DBTBS
sigA	rapI-phrI	phrI			PMID: 27047450
sigA	pmi	pmi			PMID: 27047450
sigA	ppiB	ppiB			DBTBS
sigA	pssA-ybfM-psd	pssA			DBTBS
sigA	pst	pstS			DBTBS
sigA	pta	pta			DBTBS
sigA	ptsGHI	ptsG			PMID: 27047450
sigA	ptsGHI	ptsH			PMID: 27047450
sigA	pucABCDE	pucA			DBTBS
sigA	yurHG	yurH			DBTBS
sigA	pucH	pucH			DBTBS
sigA	ywoE	ywoE			PMID: 27047450
sigA	pucRJKLM	pucJ			PMID: 27047450
sigA	purA	purA			DBTBS
sigA	purEKBCSQLFMNHD	purE			DBTBS
sigA	purT	purT			DBTBS
sigA	pyrRPBCAAABKDFE	pyrR			DBTBS
sigA	qcrABC	qcrA			DBTBS
sigA	rapA-phrA	rapA			DBTBS
sigA	rapB	rapB			DBTBS
sigA	rapC-phrC	rapC			DBTBS
sigA	rapD	rapD			DBTBS
sigA	rapG-phrG	rapG			DBTBS
sigA	rapH-phrH	rapH			DBTBS
sigA	rbsRKDACB	rbsR			DBTBS
sigA	recA	recA			DBTBS
sigA	resABCDE	resA			DBTBS
sigA	resABCDE	resD			DBTBS
sigA	rpmH	rpmH			DBTBS
sigA	rocR	rocR			DBTBS
sigA	rpoB	rpoB			DBTBS
sigA	ywjF-acdA-rpoE	rpoE			DBTBS
sigA	rpsD	rpsD			PMID: 27047450
sigA	rrnA-16S-trnA-Ile-trnA-Ala-rrnA-23S-rrnA-5S	rrnA-16S			PMID: 27047450
sigA	trnB	rrnB-16S			PMID: 27047450
sigA	trnB	rrnB-16S			PMID: 27047450
sigA	rrnD	rrnD-16S			PMID: 27047450
sigA	rrnO-16S-trnO-Ile-trnO-Ala-rrnO-23S-rrnO-5S	rrnO-16S			PMID: 27047450
sigA	rsbRSTUVW-sigB-rsbX	rsbR			DBTBS
sigA	sacB-yveBA	sacB			DBTBS
sigA	sacPA-ywdA	sacP			DBTBS
sigA	sacXY	sacX			PMID: 27047450
sigA	sboAX-albABCDEFG	sboA			PMID: 27047450
sigA	yaaJ-scr	scr			DBTBS
sigA	sda	sda			DBTBS
sigA	yaaJ-scr	yaaJ			DBTBS
sigA	sdhCAB	sdhC			DBTBS
sigA	sdpRI	yvbA			DBTBS
sigA	secA-prfB	secA			DBTBS
sigA	fla-che	sigD			DBTBS
sigA	sigH	sigH			DBTBS
sigA	sigM-yhdLK	sigM			DBTBS
sigA	sigX-rsiX	sigX			DBTBS
sigA	sinIR	sinI			DBTBS
sigA	sinIR	sinR			DBTBS
sigA	gapB-speD	speD			PMID: 27047450
sigA	spo0A	spo0A			PMID: 27047450
sigA	spo0A	spo0A			DBTBS
sigA	spo0B-obg	spo0B			PMID: 27047450
sigA	spo0E	spo0E			PMID: 27047450
sigA	spo0F	spo0F			DBTBS
sigA	spoIIE	spoIIE			PMID: 27047450
sigA	spoIIGA-sigE-sigG	spoIIGA			PMID: 27047450
sigA	spoIIIE	spoIIIE			PMID: 27047450
sigA	srfAA-srfAB-comS-srfAC-srfAD	srfAA			PMID: 27047450
sigA	tagAB	tagA			PMID: 27047450
sigA	tagDEF	tagD			PMID: 27047450
sigA	tetLB	tetL			DBTBS
sigA	thrS	thrS			DBTBS
sigA	thrZ-ywhA	thrZ			DBTBS
sigA	trePAR	treP			DBTBS
sigA	rrnD	trnD-Asn			DBTBS
sigA	rrnD	trnD-Leu2			DBTBS
sigA	trpEDCFBA-hisC-tyrA-aroE	trpE			PMID: 27047450
sigA	trxA	trxA			PMID: 27047450
sigA	tyrS	tyrS			PMID: 27047450
sigA	ureABC	ureA			PMID: 27047450
sigA	valS-folC	valS			PMID: 27047450
sigA	veg	veg			PMID: 27047450
sigA	wapA-yxxG	wapA			DBTBS
sigA	xpt-pbuX	xpt			DBTBS
sigA	xsa	xsa			DBTBS
sigA	xylAB	xylA			DBTBS
sigA	xynA	xynA			DBTBS
sigA	xynPB	xynP			DBTBS
sigA	yaaA-recF-yaaB-gyrB	yaaA			PMID: 27047450
sigA	yaaA-recF-yaaB-gyrB	yaaB			PMID: 27047450
sigA	skf	ybcO			PMID: 27047450
sigA	yccC	yccC			PMID: 27047450
sigA	ycdHI-yceA	ycdH			PMID: 27047450
sigA	yceCDEFGH	yceC			PMID: 27047450
sigA	yciABC	yciA			DBTBS
sigA	yciABC	yciC			DBTBS
sigA	rtpA-ycbK	yczA			DBTBS
sigA	ydfK	ydfK			DBTBS
sigA	yfkJIH	yfkJ			DBTBS
sigA	yfmPO	yfmP			DBTBS
sigA	yhaG	yhaG			DBTBS
sigA	yhfL	yhfL			DBTBS
sigA	yjcIJ	yjcI			DBTBS
sigA	uxaC-yjmBCD-uxuA-yjmF-exuTR-uxaBA	uxaC			DBTBS
sigA	yklA	yklA			DBTBS
sigA	ykzB-ykoL	ykoL			DBTBS
sigA	ykuFG	ykuF			DBTBS
sigA	ykuNOP	ykuN			DBTBS
sigA	ykvW	ykvW			DBTBS
sigA	ylaABCD	ylaC			DBTBS
sigA	ylxM-ffh	ylxM			DBTBS
sigA	nrdIEF-ymaB	ymaA			DBTBS
sigA	ccdA-yneIJ	yneI			DBTBS
sigA	ccdA-yneIJ	yneJ			DBTBS
sigA	yocH	yocH			DBTBS
sigA	ypuE-ribDEAHT	ypuE			DBTBS
sigA	txpA	yqdB			DBTBS
sigA	yqxD-dnaG-sigA	yqxD			DBTBS
sigA	lcfA-ysiAB-etfBA	ysiA			DBTBS
sigA	ytkD	ytkD			DBTBS
sigA	ytrABCDEF	ytrA			DBTBS
sigA	yusMLKJ	yusL			DBTBS
sigA	yuxH	yuxH			DBTBS
sigA	eps	yveK			DBTBS
sigA	yvgRQ	yvgR			DBTBS
sigA	ywbI-thiME	ywbI			DBTBS
sigA	ywcJ	ywcJ			DBTBS
sigA	ywfK	ywfK			DBTBS
sigA	ywjF-acdA-rpoE	ywjF			DBTBS
sigA	pyrG	pyrG			DBTBS
sigA	yqxM-sipW-tasA	yqxM			DBTBS
sigA	ezrA	ezrA			DBTBS
sigA	yxaAB	yxaA			DBTBS
sigA	yxeKLMNOPQ	yxeK			DBTBS
sigA	yrrT-mtn-yrhABC	yrrT			DBTBS
sigA	yhcL	yhcL			DBTBS
sigA	ssuBACD-ygaN	ssuB			DBTBS
sigA	cymR-yrvO-trmU	cymR			DBTBS
sigA	yjbCD	yjbD			DBTBS
sigA	ntdABC-glcP	ntdA			DBTBS
sigA	yvqIHGFEC	yvqI			DBTBS
sigA	yhcYZ-yhdA	yhcY			DBTBS
sigA	liaGFSR	liaG			DBTBS
sigA	yydFGHIJ	yydF			DBTBS
sigA	yvaB	yvaB			DBTBS
sigA	mhqED	yodE			DBTBS
sigA	mhqA	mhqA			DBTBS
sigA	mhqNOP	ydfN			DBTBS
sigA	lytE	lytE			DBTBS
sigA	narK-fnr	fnr			DBTBS
sigA	hmp	hmp			DBTBS
sigA	narK-fnr	narK			DBTBS
sigA	phoD	phoD			DBTBS
sigA	rnc-smc-ftsY	rnc			DBTBS
sigA	sipS	sipS			DBTBS
sigA	spoIIIJ-jag	spoIIIJ			DBTBS
sigA	tuaABCDEFGH	tuaA			DBTBS
sigA	yqxD-dnaG-sigA	yqxD			DBTBS
sigA	ywkAB	ywkA			DBTBS
sigA	mtnU	ykrU			DBTBS
sigA	mtnV	ykrV			DBTBS
sigA	mtnKA	ykrT			DBTBS
sigA	mtnWXBD	ykrW			PMID: 27047450
sigA	ytmIJKLMNO-ytnIJ-ribR-ytnLM	ytmI			PMID: 27047450
sigA	ytlI	ytlI			PMID: 27047450
sigA	speE-speB	speE			PMID: 27047450
sigA	yflG-yflH	yflG			PMID: 27047450
sigA	ydfJ	ydfJ			PMID: 27047450
sigA	bceAB	bceA			PMID: 27047450
sigA	gmuBACDREFG	gmuB			PMID: 27047450
sigA	yrkO	yrkO			PMID: 27047450
sigA	yrkPQR	yrkP			PMID: 27047450
sigA	yclHI	yclI			PMID: 27047450
sigA	ykcBC	ykcB			PMID: 27047450
sigA	yngABC	yngA			PMID: 27047450
sigA	ywsC-ywtABC	ywsC			PMID: 27047450
sigA	thyB-dfrA-ypkP	thyB			PMID: 27047450
sigA	ywfBCDEFG	ywfB			PMID: 27047450
sigA	yhdG	yhdG			PMID: 27047450
sigA	hpr	hpr			PMID: 27047450
sigA	yvcE	yvcE			PMID: 27047450
sigA	ydjM	ydjM			PMID: 27047450
sigA	yoeB	yoeB			PMID: 27047450
sigA	yjeA	yjeA			PMID: 27047450
sigA	ycdA	ycdA			PMID: 27047450
sigA	bpr	bpr			PMID: 27047450
sigA	natAB	natA			DBTBS
sigA	yfiDE	yfiD			DBTBS
sigA	yetM	yetM			DBTBS
sigA	yetL	yetL			PMID: 27047450
sigA	yraB	yraB			PMID: 27047450
sigA	yraC	yraC			DBTBS
sigA	yra	adhA			DBTBS
sigB	aldY	aldY			DBTBS
sigB	bmrU-bmr-bmrR	bmrU			DBTBS
sigB	cdd-era	cdd			DBTBS
sigB	clpP	clpP			DBTBS
sigB	csbA	csbA			DBTBS
sigB	csbB	csbB			DBTBS
sigB	csbC	csbC			DBTBS
sigB	ywmF-csbD	csbD			PMID: 27047450
sigB	csbX-bofC	csbX			PMID: 27047450
sigB	gcaD-prs-ctc	ctc			DBTBS
sigB	ctsR-mcsAB-clpC-radA-yacK	ctsR			DBTBS
sigB	dps	dps			DBTBS
sigB	gsiB	gsiB			DBTBS
sigB	gspA	gspA			DBTBS
sigB	gtaB	gtaB			DBTBS
sigB	katE-yxiS	katE			DBTBS
sigB	katX	katX			DBTBS
sigB	nadE	nadE			DBTBS
sigB	opuE	opuE			DBTBS
sigB	phoPR	phoP			DBTBS
sigB	relA-yrvI	relA			DBTBS
sigB	rsbRSTUVW-sigB-rsbX	rsbV			DBTBS
sigB	trxA	trxA			PMID: 27047450
sigB	yacLMN	yacL			PMID: 27047450
sigB	gabTD	gabD			DBTBS
sigB	ydaDEFG	ydaD			DBTBS
sigB	ydaDEFG	ydaG			DBTBS
sigB	ydaP	ydaP			DBTBS
sigB	ydaTS	ydaS			DBTBS
sigB	ydaTS	ydaT			DBTBS
sigB	dctB-ydbD	ydbD			DBTBS
sigB	ydbP	ydbP			DBTBS
sigB	mhqNOP	ydfO			DBTBS
sigB	ydhK	ydhK			DBTBS
sigB	yfhKLM	yfhK			DBTBS
sigB	yfkJIH	yfkJ			DBTBS
sigB	yflA	yflA			DBTBS
sigB	yhdF	yhdF			DBTBS
sigB	yhdNO	yhdN			DBTBS
sigB	nhaX	nhaX			DBTBS
sigB	yjbCD	yjbC			DBTBS
sigB	yjgB	yjgB			PMID: 27047450
sigB	ykgAB	ykgA			PMID: 27047450
sigB	ohrB	ykzA			PMID: 27047450
sigB	yocK	yocK			PMID: 27047450
sigB	yotK	yotK			DBTBS
sigB	yoxA-dacC	yoxA			DBTBS
sigB	yoxCB-yoaA	yoxC			DBTBS
sigB	ypuBC	ypuB			DBTBS
sigB	yqgZ	yqgZ			PMID: 27047450
sigB	yqhA	yqhA			PMID: 27047450
sigB	yqhQP	yqhQ			PMID: 27047450
sigB	yqxD-dnaG-sigA	yqxD			PMID: 27047450
sigB	yqxL	yqxL			PMID: 27047450
sigB	yrvD	yrvD			PMID: 27047450
sigB	ysnF	ysnF			PMID: 27047450
sigB	ytkL	ytkL			PMID: 27047450
sigB	ytxGHJ	ytxG			DBTBS
sigB	yvgO	yvgO			DBTBS
sigB	yvrE	yvrE			DBTBS
sigB	yvyD	yvyD			DBTBS
sigB	ywjC	ywjC			DBTBS
sigB	ywmE	ywmE			DBTBS
sigB	ywtG	ywtG			DBTBS
sigB	yxaAB	yxaB			DBTBS
sigB	yxkO	yxkO			DBTBS
sigB	yycD	yycD			DBTBS
sigD	cheV	cheV			DBTBS
sigD	degR	degR			DBTBS
sigD	dltABCDE	dltA			DBTBS
sigD	epr	epr			DBTBS
sigD	fla-che	flgB			DBTBS
sigD	hag	hag			DBTBS
sigD	lytABC	lytA			DBTBS
sigD	lytD	lytD			DBTBS
sigD	lytF	lytF			DBTBS
sigD	tlpA-mcpA	mcpA			DBTBS
sigD	mcpB	mcpB			DBTBS
sigD	mcpC	mcpC			DBTBS
sigD	motAB	motA			DBTBS
sigD	nfrA-ywcH	nfrA			DBTBS
sigD	yqxD-dnaG-sigA	sigA			DBTBS
sigD	tlpA-mcpA	tlpA			DBTBS
sigD	tlpB	tlpB			DBTBS
sigD	tlpC	tlpC			DBTBS
sigD	ybdO	ybdO			DBTBS
sigD	yfmTS	yfmT			PMID: 27047450
sigD	hemAT	hemAT			PMID: 27047450
sigD	yjbJ	yjbJ			PMID: 27047450
sigD	yjcPQ	yjcP			PMID: 27047450
sigD	yjfB	yjfB			DBTBS
sigD	ylqB	ylqB			DBTBS
sigD	yoaH	yoaH			DBTBS
sigD	yscB	yscB			DBTBS
sigD	yvyC-fliDST	yvyC			DBTBS
sigD	comFABC-yvyF-flgM-yvyG-flgKL	yvyF			PMID: 27047450
sigD	yxkC	yxkC			PMID: 27047450
sigE	asnO	asnO			DBTBS
sigE	bdbDC	bdbD			DBTBS
sigE	bofA	bofA			PMID: 27047450
sigE	cotE	cotE			PMID: 27047450
sigE	cotJABC-yesJK	cotJA			DBTBS
sigE	ctaA	ctaA			PMID: 27047450
sigE	ybaK-cwlD	cwlD			PMID: 27047450
sigE	cwlJ	cwlJ			DBTBS
sigE	dacB-spmAB	dacB			DBTBS
sigE	gerM	gerM			DBTBS
sigE	glgBCDAP	glgB			DBTBS
sigE	mmgABCDE-yqiQ	mmgA			DBTBS
sigE	nucB	nucB			DBTBS
sigE	phoB-ydhF	phoB			DBTBS
sigE	phoPR	phoP			DBTBS
sigE	prkA	prkA			DBTBS
sigE	safA-coxA	safA			DBTBS
sigE	spoIID	spoIID			DBTBS
sigE	yqhV-spoIIIAABCDEFGH	spoIIIAA			DBTBS
sigE	yqhV-spoIIIAABCDEFGH	spoIIIAG			DBTBS
sigE	spoIIM	spoIIM			DBTBS
sigE	spoIIP-yqxA	spoIIP			DBTBS
sigE	spoIVA	spoIVA			PMID: 27047450
sigE	spoIVCA	spoIVCA			PMID: 27047450
sigE	spoIVCB-spoIIIC	spoIVCB			PMID: 27047450
sigE	spoIVFAB	spoIVFA			PMID: 27047450
sigE	spoVB	spoVB			PMID: 27047450
sigE	spoVD	spoVD			PMID: 27047450
sigE	murE-mraY-murD-spoVE-murG-murB-divIB-ylxWX-sbp	spoVE			PMID: 27047450
sigE	spoVID-ysxE	spoVID			PMID: 27047450
sigE	spoVK	spoVK			PMID: 27047450
sigE	spoVM	spoVM			PMID: 27047450
sigE	spoVR	spoVR			DBTBS
sigE	usd-spoIIID-mbl-flhOP	usd			DBTBS
sigE	yaaH	yaaH			DBTBS
sigE	yabMNOPQ-divIC-yabR	yabP			DBTBS
sigE	ybaN	ybaN			DBTBS
sigE	ycgFG	ycgF			DBTBS
sigE	ydcA	ydcA			DBTBS
sigE	ydcC	ydcC			DBTBS
sigE	ydhD	ydhD			DBTBS
sigE	yfhS	yfhS			DBTBS
sigE	yfnHGFED	yfnE			DBTBS
sigE	yhaX	yhaX			DBTBS
sigE	yhbH	yhbH			DBTBS
sigE	yhcOP	yhcO			DBTBS
sigE	yheCD	yheC			DBTBS
sigE	yhjR	yhjR			DBTBS
sigE	yhxC	yhxC			DBTBS
sigE	yitCD	yitC			DBTBS
sigE	yjbE	yjbE			DBTBS
sigE	yjbX	yjbX			DBTBS
sigE	yjcA	yjcA			DBTBS
sigE	yjdH	yjdH			DBTBS
sigE	yjfA	yjfA			DBTBS
sigE	uxaC-yjmBCD-uxuA-yjmF-exuTR-uxaBA	yjmC			DBTBS
sigE	yknT	yknT			DBTBS
sigE	ykvI	ykvI			DBTBS
sigE	ykvUV	ykvU			DBTBS
sigE	ylbJ	ylbJ			DBTBS
sigE	gerR	ylbO			DBTBS
sigE	yloB	yloB			DBTBS
sigE	yncD	yncD			DBTBS
sigE	yndA	yndA			DBTBS
sigE	yngJIHGFE	yngJ			DBTBS
sigE	yoaW	yoaW			DBTBS
sigE	ypjB	ypjB			DBTBS
sigE	ypqA	ypqA			DBTBS
sigE	yqfCD	yqfC			DBTBS
sigE	yqfZY	yqfZ			DBTBS
sigE	yrrRS	yrrR			DBTBS
sigE	ysnD	ysnD			DBTBS
sigE	yteV	yteV			DBTBS
sigE	ytrHI	ytrH			DBTBS
sigE	ytvI	ytvI			DBTBS
sigE	ytxC	ytxC			DBTBS
sigE	yunB	yunB			DBTBS
sigE	yuzC	yuzC			DBTBS
sigE	ctpB	yvjB			DBTBS
sigE	ywdL	ywdL			DBTBS
sigE	yxjC-scoAB-yxjF	yxjC			DBTBS
sigE	yyaD	yyaD			DBTBS
sigE	yybHI	yybI			DBTBS
sigF	csbX-bofC	bofC			DBTBS
sigF	csfB	csfB			DBTBS
sigF	csfC	csfC			DBTBS
sigF	dacF-spoIIAAB-sigF	dacF			DBTBS
sigF	gerAABC	gerAA			DBTBS
sigF	gpr	gpr			DBTBS
sigF	katX	katX			DBTBS
sigF	lonB	lonB			DBTBS
sigF	rsfA	rsfA			DBTBS
sigF	spoIIGA-sigE-sigG	sigG			DBTBS
sigF	spoIIQ	spoIIQ			DBTBS
sigF	spoIIR	spoIIR			DBTBS
sigF	spoIVB	spoIVB			DBTBS
sigF	sspN-tlp	sspN			DBTBS
sigF	yfhFED	yfhD			DBTBS
sigF	yhcM	yhcM			DBTBS
sigF	yhcN	yhcN			DBTBS
sigF	yhfM	yhfM			DBTBS
sigF	yhfW	yhfW			DBTBS
sigF	ylbBC	ylbB			DBTBS
sigF	yphA-seaA	yphA			DBTBS
sigF	yqhQP	yqhQ			DBTBS
sigF	yqzG	yqzG			DBTBS
sigF	yrrRS	yrrR			DBTBS
sigF	ytfIJ	ytfI			DBTBS
sigF	ytkD	ytkD			DBTBS
sigF	yuiC	yuiC			DBTBS
sigF	ywhE	ywhE			DBTBS
sigF	ywnJ	ywnJ			DBTBS
sigF	yyaC	yyaC			DBTBS
sigG	csbX-bofC	bofC			DBTBS
sigG	csgA-ybxH	csgA			DBTBS
sigG	dacF-spoIIAAB-sigF	dacF			DBTBS
sigG	exoA-ccpB	exoA			DBTBS
sigG	gerAABC	gerAA			DBTBS
sigG	gerBABC	gerBA			DBTBS
sigG	gerD	gerD			DBTBS
sigG	gerKACB	gerKA			DBTBS
sigG	glcU-gdh	glcU			DBTBS
sigG	gpr	gpr			DBTBS
sigG	rsfA	rsfA			DBTBS
sigG	spoIIGA-sigE-sigG	sigG			DBTBS
sigG	sleB-ypeB	sleB			DBTBS
sigG	splAB	splA			DBTBS
sigG	splAB	splB			DBTBS
sigG	spoIVB	spoIVB			DBTBS
sigG	spoVAABCDEF-lysA	spoVAA			DBTBS
sigG	spoVT	spoVT			DBTBS
sigG	sspA	sspA			DBTBS
sigG	sspB	sspB			DBTBS
sigG	sspC	sspC			DBTBS
sigG	sspD	sspD			DBTBS
sigG	yfhQ-fabL-sspE	sspE			DBTBS
sigG	sspF	sspF			DBTBS
sigG	acoR-sspH	sspH			DBTBS
sigG	sspI	sspI			DBTBS
sigG	sspI	sspI			DBTBS
sigG	sspJ	sspJ			DBTBS
sigG	sspK	sspK			DBTBS
sigG	sspL	sspL			DBTBS
sigG	sspM	sspM			DBTBS
sigG	sspN-tlp	sspN			DBTBS
sigG	sspOP	sspO			DBTBS
sigG	ybaK-cwlD	ybaK			DBTBS
sigG	yckD	yckD			DBTBS
sigG	ydfR	ydfR			DBTBS
sigG	ydfS	ydfS			DBTBS
sigG	yfjS	yfjS			DBTBS
sigG	yfkED	yfkD			DBTBS
sigG	yhcN	yhcN			DBTBS
sigG	yhcQ	yhcQ			DBTBS
sigG	yhcV	yhcV			DBTBS
sigG	yisY	yisY			DBTBS
sigG	yitGF	yitG			DBTBS
sigG	ykvUV	ykvV			DBTBS
sigG	ylaJ	ylaJ			DBTBS
sigG	yndDEF	yndD			DBTBS
sigG	yoaR	yoaR			DBTBS
sigG	yozQ	yozQ			DBTBS
sigG	ypzA	ypzA			DBTBS
sigG	yqfSU	yqfS			DBTBS
sigG	yraGF-adhB-yraED	yraG			DBTBS
sigG	yrrD	yrrD			DBTBS
sigG	yteA	yteA			DBTBS
sigG	yuzA	yuzA			DBTBS
sigG	yvaB	yvaB			DBTBS
sigG	yvdP	yvdP			DBTBS
sigG	yvdQ	yvdQ			DBTBS
sigG	sacB-yveBA	yveA			DBTBS
sigG	ctpB	yvjB			DBTBS
sigG	ywhE	ywhE			DBTBS
sigG	yxeD	yxeD			DBTBS
sigH	citG	citG			DBTBS
sigH	yqxD-dnaG-sigA	dnaG			DBTBS
sigH	ftsAZ	ftsA			DBTBS
sigH	hbs	hbs			DBTBS
sigH	kinA	kinA			DBTBS
sigH	lytE	lytE			DBTBS
sigH	mreBCD-minCD	minC			PMID: 27047450
sigH	rapC-phrC	phrC			PMID: 27047450
sigH	rapE-phrE	phrE			DBTBS
sigH	rapF-phrF	phrF			DBTBS
sigH	rapG-phrG	phrG			DBTBS
sigH	rapI-phrI	phrI			DBTBS
sigH	rapK-phrK	phrK			PMID: 27047450
sigH	spo0A	spo0A			PMID: 27047450
sigH	spo0F	spo0F			PMID: 27047450
sigH	spo0M	spo0M			PMID: 27047450
sigH	dacF-spoIIAAB-sigF	spoIIAA			PMID: 27047450
sigH	spoVG	spoVG			PMID: 27047450
sigH	spoVS	spoVS			DBTBS
sigH	ureABC	ureA			DBTBS
sigH	yoxA-dacC	yoxA			DBTBS
sigH	ytxGHJ	ytxG			DBTBS
sigH	yvyD	yvyD			DBTBS
sigH	racA	ywkC			DBTBS
sigL	acoABCL	acoA			DBTBS
sigL	levDEFG-sacC	levD			DBTBS
sigL	ptb-bcd-buk-lpdV-bkdAABB	ptb			DBTBS
sigL	rocABC	rocA			DBTBS
sigL	rocDEF	rocD			DBTBS
sigL	rocG	rocG			PMID: 27047450
sigM	sigM-yhdLK	sigM			PMID: 27047450
sigM	yqjL	yqjL			PMID: 27047450
sigM	ywoA	ywoA			PMID: 27047450
sigM	yjbCD	yjbD			PMID: 27047450
sigM	yrhIJ	yrhJ			PMID: 27047450
sigM	radC	radC			PMID: 27047450
sigM	yra	yraA			PMID: 27047450
sigW	abh	abh			PMID: 27047450
sigW	yabMNOPQ-divIC-yabR	divIC			PMID: 27047450
sigW	pbpE-racX	pbpE			PMID: 27047450
sigW	pbpX	pbpX			PMID: 27047450
sigW	pspA-ydjGHI	pspA			PMID: 27047450
sigW	sigW-ybbM	sigW			PMID: 27047450
sigW	sppA-yteJ	sppA			PMID: 27047450
sigW	xpaC-yaaN	xpaC			PMID: 27047450
sigW	ybfO	ybfO			PMID: 27047450
sigW	yceCDEFGH	yceC			PMID: 27047450
sigW	ydbST	ydbS			DBTBS
sigW	yeaA-ydjP-ydjO	yeaA			DBTBS
sigW	yfhKLM	yfhL			DBTBS
sigW	yjbCD	yjbC			DBTBS
sigW	yjoB	yjoB			DBTBS
sigW	yknWXYZ	yknW			DBTBS
sigW	yndN	yndN			DBTBS
sigW	yoaF	yoaF			DBTBS
sigW	yoaG	yoaG			DBTBS
sigW	yobJ	yobJ			DBTBS
sigW	yozO	yozO			DBTBS
sigW	yqeZ-yqfA-yqfB	yqeZ			DBTBS
sigW	yqjL	yqjL			DBTBS
sigW	yrhH	yrhH			DBTBS
sigW	ysdB	ysdB			DBTBS
sigW	ythPQ	ythP			DBTBS
sigW	yuaFGI	yuaF			DBTBS
sigW	yvlABCD	yvlA			DBTBS
sigW	ywaC	ywaC			DBTBS
sigW	ywbLMN	ywbN			DBTBS
sigW	ywnJ	ywnJ			DBTBS
sigW	ywrE	ywrE			DBTBS
sigW	yxjJI	yxjI			DBTBS
sigW	yxzE	yxzE			DBTBS
sigX	abh	abh			DBTBS
sigX	csbB	csbB			DBTBS
sigX	yabMNOPQ-divIC-yabR	divIC			DBTBS
sigX	dltABCDE	dltA			DBTBS
sigX	lytR	lytR			DBTBS
sigX	pbpX	pbpX			DBTBS
sigX	pssA-ybfM-psd	pssA			DBTBS
sigX	rapD	rapD			DBTBS
sigX	sigX-rsiX	sigX			DBTBS
sigX	yjbCD	yjbC			DBTBS
sigX	yqjL	yqjL			DBTBS
sigX	yrhH	yrhH			DBTBS
sigX	ywbLMN	ywbN			DBTBS
sigX	ywnJ	ywnJ			DBTBS
sigX	ywoA	ywoA			DBTBS
sigY	sigY-yxlCDEFG	sigY			DBTBS
sigY	ybgB	ybgB			DBTBS
sinR	aprE	aprE	SigA	Negative	DBTBS
sinR	epr	epr	SigD	Negative	DBTBS
sinR	rok	rok		Negative	DBTBS
sinR	yqxM-sipW-tasA	yqxM	SigA	Negative	DBTBS
sinR	eps	yveK	SigA	Negative	DBTBS
spo0A	metS	metS		Negative	DBTBS
spo0A	rapA-phrA	rapA	SigA	Negative	DBTBS
spo0A	abrB	abrB	SigA	Negative	DBTBS
spo0A	dltABCDE	dltA	SigX	Positive	DBTBS
spo0A	cdd-era	era		Positive	DBTBS
spo0A	kinA	kinA	SigH	Negative	DBTBS
spo0A	kinC	kinC	SigA	Positive	DBTBS
spo0A	sinIR	sinI	SigA	Positive	DBTBS
spo0A	spo0A	spo0A	SigA	Negative	DBTBS
spo0A	spo0F	spo0F	SigH	Positive	DBTBS
spo0A	dacF-spoIIAAB-sigF	spoIIAA	SigH	Positive	DBTBS
spo0A	spoIIE	spoIIE	SigA	Positive	DBTBS
spo0A	spoIIGA-sigE-sigG	spoIIGA	SigA	Positive	DBTBS
spo0A	skf	ybcO	SigA	Positive	DBTBS
spo0A	yqxM-sipW-tasA	yqxM	SigH	Positive	DBTBS
spo0A	yuxH	yuxH	SigA	Negative	DBTBS
spo0A	sdp	yvaW		Negative	DBTBS
spo0A	racA	ywkC	SigH	Positive	DBTBS
spo0A	yxbCD	yxbC		Positive	DBTBS
spo0A	yppDE	yppD		Positive	DBTBS
spo0A	yppF	yppF		Positive	DBTBS
spo0A	yttP	yttP		Positive	DBTBS
spo0A	yocH	yocH		Positive	DBTBS
spo0A	yneEF	yneE		Positive	DBTBS
spo0A	yfmIJ	yfmI		Positive	DBTBS
spo0A	yusED	yusE		Positive	DBTBS
spo0A	ycgMN	ycgM		Positive	DBTBS
spo0A	yqcGF	yqcG		Positive	DBTBS
spo0A	yqxIJ	yqxI		Positive	DBTBS
spo0A	yerBC	yerB		Positive	DBTBS
spo0A	accDA	accD		Positive	DBTBS
spo0A	ykuJK-ykzF-ykuL-ccpC	ykzF		Positive	DBTBS
spo0A	ykuJK-ykzF-ykuL-ccpC	ykuL		Positive	DBTBS
spo0A	tkt	tkt		Negative	DBTBS
spo0A	yqzDC	yqzD		Negative	DBTBS
spo0A	med-comZ	med		Negative	DBTBS
spo0A	yrrL	yrrL		Negative	DBTBS
spo0A	ftsEX	ftsE		Negative	DBTBS
spo0A	fla-che	flgB		Negative	DBTBS
spo0A	lytE	lytE		Negative	DBTBS
spo0A	ykaA-pit	ykaA		Negative	DBTBS
spo0A	fruRKA	fruR		Negative	DBTBS
spo0A	cotD	cotD		Negative	DBTBS
spo0A	divIVA	divIVA		Negative	DBTBS
spo0A	rocDEF	rocD		Negative	DBTBS
spo0A	yvyE-yvhJ	yvyE		Negative	DBTBS
spo0A	nfrA-ywcH	nfrA		Negative	DBTBS
spo0A	nfrA-ywcH	ywcH		Negative	DBTBS
spo0A	soj-spo0J	soj		Negative	DBTBS
spo0A	rok	rok		Negative	DBTBS
spo0A	dnaAN	dnaA		Negative	DBTBS
spo0A	yqxD-dnaG-sigA	dnaG		Negative	DBTBS
spo0A	yaaDE	yaaD		Negative	DBTBS
spo0A	ylmDEFGH	ylmD		Negative	DBTBS
spo0A	comK	comK			DBTBS
spo0A	yvyD	yvyD			DBTBS
spo0A	spoIID	spoIID			DBTBS
spo0A	veg	veg			DBTBS
spo0A	ygaO	ygaO			DBTBS
spo0A	yjcPQ	yjcP			DBTBS
spo0A	rocG	rocG			DBTBS
spo0A	ywqCD	ywqC			DBTBS
spoIIID	asnO	asnO	SigE	Positive	DBTBS
spoIIID	bofA	bofA	SigE	Negative	DBTBS
spoIIID	cotA	cotA	SigK	Negative	DBTBS
spoIIID	cotC	cotC	SigK	Negative	DBTBS
spoIIID	cotD	cotD	SigK	Negative	DBTBS
spoIIID	cotF	cotF	SigK	Positive	DBTBS
spoIIID	cotJABC-yesJK	cotJA	SigE	Positive	DBTBS
spoIIID	cotT	cotT	SigK	Positive	DBTBS
spoIIID	cotVWX	cotX	SigK	Negative	DBTBS
spoIIID	gerE	gerE	SigK	Positive	DBTBS
spoIIID	gerM	gerM	SigE	Negative	DBTBS
spoIIID	spoIID	spoIID	SigE	Negative	DBTBS
spoIIID	yqhV-spoIIIAABCDEFGH	spoIIIAA	SigE	Negative	DBTBS
spoIIID	yqhV-spoIIIAABCDEFGH	spoIIIAG	SigE	Negative	DBTBS
spoIIID	spoIVA	spoIVA	SigE	Negative	DBTBS
spoIIID	spoIVCA	spoIVCA	SigE	Positive	DBTBS
spoIIID	spoIVCB-spoIIIC	spoIVCB	SigE	Positive	DBTBS
spoIIID	spoIVFAB	spoIVFA	SigE	Negative	DBTBS
spoIIID	spoVB	spoVB	SigE	Negative	DBTBS
spoIIID	spoVD	spoVD	SigE	Negative	DBTBS
spoIIID	murE-mraY-murD-spoVE-murG-murB-divIB-ylxWX-sbp	spoVE	SigE	Negative	DBTBS
spoIIID	spoVK	spoVK	SigE	Positive	DBTBS
spoIIID	spoVM	spoVM	SigE	Positive	DBTBS
spoIIID	yabMNOPQ-divIC-yabR	yabP	SigE	Negative	DBTBS
spoIIID	ybaN	ybaN	SigE	Negative	DBTBS
spoIIID	ycgFG	ycgF	SigE	Negative	DBTBS
spoIIID	yitE	yitE	SigE	Negative	DBTBS
spoIIID	ykvUV	ykvU	SigE	Negative	DBTBS
spoIIID	ylbJ	ylbJ	SigE	Negative	DBTBS
spoIIID	ypjB	ypjB	SigE	Negative	DBTBS
spoIIID	yqfCD	yqfC	SigE	Negative	DBTBS
spoIIID	yqfZY	yqfZ	SigE	Negative	DBTBS
spoVT	csbX-bofC	bofC	SigG	Negative	DBTBS
spoVT	csgA-ybxH	csgA	SigG	Negative	DBTBS
spoVT	dacF-spoIIAAB-sigF	dacF	SigG	Negative	DBTBS
spoVT	gerAABC	gerAA	SigG	Negative	DBTBS
spoVT	gerBABC	gerBA	SigG	Negative	DBTBS
spoVT	gerD	gerD	SigG	Positive	DBTBS
spoVT	gerKACB	gerKA	SigG	Negative	DBTBS
spoVT	glcU-gdh	glcU	SigG	Negative	DBTBS
spoVT	gpr	gpr	SigG	Negative	DBTBS
spoVT	spoIIGA-sigE-sigG	sigG	SigG	Negative	DBTBS
spoVT	spoIVB	spoIVB	SigG	Positive	DBTBS
spoVT	spoVAABCDEF-lysA	spoVAA	SigG	Positive	DBTBS
spoVT	spoVT	spoVT	SigG	Negative	DBTBS
spoVT	sspA	sspA	SigG	Positive	DBTBS
spoVT	sspB	sspB	SigG	Positive	DBTBS
spoVT	sspD	sspD	SigG	Positive	DBTBS
spoVT	yfhQ-fabL-sspE	sspE	SigG	Negative	DBTBS
spxA	ssuBACD-ygaN	ssuB	SigA	Negative	DBTBS
spxA	ylaABCD	ylaC	SigA	Positive	DBTBS
spxA	ytlI	ytlI	SigA	Negative	DBTBS
spxA	ytmIJKLMNO-ytnIJ-ribR-ytnLM	ytmI	SigA	Negative	DBTBS
spxA	yxeKLMNOPQ	yxeL		Negative	DBTBS
tenA	aprE	aprE	SigA	Positive	DBTBS
tenA	nprE	nprE		Positive	DBTBS
tenA	phoA	phoA	SigA	Positive	DBTBS
tenA	sacB-yveBA	sacB	SigA	Positive	DBTBS
tnrA	alsT	alsT		Negative	DBTBS
tnrA	citB	citB	SigA	Positive	DBTBS
tnrA	degSU	degU	SigA	Negative	DBTBS
tnrA	gabP	gabP	SigA	Positive	DBTBS
tnrA	glnQHMP	glnQ		Positive	DBTBS
tnrA	glnRA	glnR	SigA	Negative	DBTBS
tnrA	gltAB	gltA	SigA	Negative	DBTBS
tnrA	ilvBHC-leuABCD	ilvB	SigA	Negative	DBTBS
tnrA	nasA	nasA	SigA	Positive	DBTBS
tnrA	nasBCDEF	nasB	SigA	Positive	DBTBS
tnrA	nasBCDEF	nasD		Positive	DBTBS
tnrA	nrgAB	nrgA	SigA	Positive	DBTBS
tnrA	oppABCDF	oppA		Positive	DBTBS
tnrA	pel	pel		Negative	DBTBS
tnrA	ptb-bcd-buk-lpdV-bkdAABB	ptb	SigL	Negative	DBTBS
tnrA	pucRJKLM	pucJ	SigA	Positive	DBTBS
tnrA	tnrA	tnrA		Positive	DBTBS
tnrA	yccC	yccC	SigA	Positive	DBTBS
tnrA	ycsFGI-kipIAR-ycsK	ycsF		Positive	DBTBS
tnrA	ykzB-ykoL	ykzB		Positive	DBTBS
tnrA	yodF	yodF		Negative	DBTBS
tnrA	yttA	yttA		Negative	DBTBS
tnrA	ywdIJK	ywdI		Negative	DBTBS
tnrA	ywlFG	ywlF		Negative	DBTBS
tnrA	ywrD	ywrD		Positive	DBTBS
tnrA	yxkC	yxkC	SigD	Negative	DBTBS
tnrA	yycCB	yycC		Negative	DBTBS
xre	xkdBCD-xtrA	xkdB		Negative	DBTBS
xre	xre	xre		Negative	DBTBS
xylR	xylAB	xylA	SigA	Negative	DBTBS
xylR	xynPB	xynP	SigA	Negative	DBTBS
yclJ	yclHI	yclI	SigA	Positive	DBTBS
yclJ	ykcBC	ykcB	SigA	Positive	DBTBS
yclJ	yngABC	yngA	SigA	Positive	DBTBS
yclJ	yycA	yycA	SigA	Positive	DBTBS
yclJ	yfjR	yfjR	SigA	Positive	DBTBS
yfhP	yfhP	yfhP		Negative	DBTBS
yfhP	yfhQ-fabL-sspE	yfhQ		Negative	DBTBS
yodB	yjbCD	yjbD		Negative	DBTBS
yodB	yfiDE	yfiD	SigA	Negative	DBTBS
yvrH	lytABC	lytA	SigD	Negative	DBTBS
yvrH	lytABC	lytA	SigA	Negative	DBTBS
yvrH	sigX-rsiX	sigX	SigA	Positive	DBTBS
yvrH	sigX-rsiX	sigX	SigX	Positive	DBTBS
yvrH	sunA	sunA		Positive	DBTBS
yvrH	sunT-bdbA-yolJ-bdbB	sunT		Positive	DBTBS
yvrH	wapA-yxxG	wapA	SigA	Positive	DBTBS
yvrH	wprA	wprA		Positive	DBTBS
yvrH	yvrI-yvrHa	yvrI		Positive	DBTBS
zur	ycdHI-yceA	ycdH	SigA	Negative	DBTBS
zur	yciABC	yciA	SigA	Negative	DBTBS
zur	yciABC	yciC	SigA	Negative	DBTBS
acoR	acoABCL	acoA	SigL	Positive	DBTBS
arsR	arsR-yqcK-arsBC	arsR	SigA	Negative	DBTBS
azlB	azlBCD-brnQ-yrdK	azlB	SigA	Negative	DBTBS
birA	bioWAFDBI-ytbQ	bioW	SigA	Negative	DBTBS
bkdR	ptb-bcd-buk-lpdV-bkdAABB	ptb	SigL	Positive	DBTBS
bltR	blt-bltD	blt	SigA	Positive	DBTBS
bmrR	bmrU-bmr-bmrR	bmr	SigA	Positive	DBTBS
catR	yfiDE	yfiD	SigA	Negative	DBTBS
cggR	cggR-gapA-pgk-tpiA-pgm-eno	cggR	SigA	Negative	DBTBS
citR	citA	citA	SigA	Negative	DBTBS
citT	citM-yflN	citM	SigA	Positive	DBTBS
comZ	comGABCDEFG-yqzE	comGA	SigA	Negative	DBTBS
deoR	deoR-dra-nupC-pdp	dra	SigA	Negative	DBTBS
desR	des	des	SigA	Negative	DBTBS
exuR	uxaC-yjmBCD-uxuA-yjmF-exuTR-uxaBA	uxaC	SigA	Negative	DBTBS
fatR	yrhIJ	yrhI		Negative	DBTBS
frlR	yurPONML	yurP		Negative	DBTBS
fruR	fruRKA	fruR		Negative	DBTBS
glcT	ptsGHI	ptsG		Positive	DBTBS
gntR	gntRKPZ	gntR	SigA	Negative	DBTBS
gutR	gutBP	gutB	SigA	Positive	DBTBS
hbs	hbs	hbs	SigA	Negative	DBTBS
htrA	htrA	htrA	SigA	Negative	DBTBS
hxlR	hxlAB	hxlA		Positive	DBTBS
kdgR	kdgRKAT	kdgR	SigA	Negative	DBTBS
levR	levDEFG-sacC	levD	SigL	Positive	DBTBS
licR	licBCAH	licB	SigA	Positive	DBTBS
lrpA	glyA	glyA	SigA	Negative	DBTBS
lrpB	glyA	glyA	SigA	Negative	DBTBS
lrpC	lrpC	lrpC	SigA	Negative	DBTBS
med	comK	comK	SigA	Positive	DBTBS
ntdR	ntdABC-glcP	ntdA		Positive	DBTBS
ohrR	yklA	yklA	SigA	Negative	DBTBS
rho	trpEDCFBA-hisC-tyrA-aroE	trpE	SigA	Negative	DBTBS
rplT	infC-rpmI-rplT-ysdA	infC	SigA	Negative	DBTBS
salA	hpr	hpr		Negative	DBTBS
sigI	sigI-rsgI	sigI			DBTBS
splA	splAB	splA	SigG	Negative	DBTBS
tenI	tenAI-goxB-thiSGF-yjbV	tenA		Negative	DBTBS
treR	trePAR	treP	SigA	Negative	DBTBS
xpf	xtmAB-xkdEFGHIJKM	xtmA		Positive	DBTBS
ydfI	ydfJ	ydfJ	SigA	Positive	DBTBS
ylaC	ylaABCD	ylaA			DBTBS
yqfL	ccpN-yqfL	ccpN		Negative	DBTBS
ytrA	ytrABCDEF	ytrA	SigA	Negative	DBTBS
