# Supplementary material for: A Multi‐Omics, Machine Learning‐Aware, Genome‐Wide Metabolic Model of Bacillus Subtilis Refines the Gene Expression and Cell Growth Prediction
Source: Adv Sci (Weinh). 2024 Sep 17;11(42):2408705. doi: 10.1002/advs.202408705 (PMC11558093; doi:10.1002/advs.202408705)
Supplement: Supplementary file 4 — Supplemental Table 3 [file ADVS-11-2408705-s005.xlsx]

## Sheet: legend
BsuST database
network
All signal transduction networks under environmental stress in BsuTRN

## Sheet: network
BSU ID	Taeget gene	BSU ID	TF	Environment stress	Type
BSU28720	abfA	BSU29740	ccpA	D-fructose-1,6-bisphosphate /Glucose-6-Phosphate	Phosphate sources
BSU28720	abfA	BSU33970	araR	arabinose	Carbon Sources
BSU28810	abnA	BSU29740	ccpA	D-fructose-1,6-bisphosphate /Glucose-6-Phosphate	Phosphate sources
BSU28810	abnA	BSU33970	araR	arabinose	Carbon Sources
BSU29470	ackA	BSU16170	codY	GTP /isoleucine /valine	Carbon Sources
BSU29470	ackA	BSU29740	ccpA	D-fructose-1,6-bisphosphate /Glucose-6-Phosphate	Phosphate sources
BSU08060	acoA	BSU29740	ccpA	D-fructose-1,6-bisphosphate /Glucose-6-Phosphate	Phosphate sources
BSU08060	acoA	BSU08100	acoR	acetoin	Carbon Sources
BSU08070	acoB	BSU29740	ccpA	D-fructose-1,6-bisphosphate /Glucose-6-Phosphate	Phosphate sources
BSU08070	acoB	BSU08100	acoR	acetoin	Carbon Sources
BSU08080	acoC	BSU29740	ccpA	D-fructose-1,6-bisphosphate /Glucose-6-Phosphate	Phosphate sources
BSU08080	acoC	BSU08100	acoR	acetoin	Carbon Sources
BSU08090	acoL	BSU29740	ccpA	D-fructose-1,6-bisphosphate /Glucose-6-Phosphate	Phosphate sources
BSU08090	acoL	BSU08100	acoR	acetoin	Carbon Sources
BSU15920	acpA	BSU15880	fapR	malonyl-CoA	Carbon Sources
BSU29680	acsA	BSU16170	codY	GTP /isoleucine /valine	Carbon Sources
BSU29680	acsA	BSU29740	ccpA	D-fructose-1,6-bisphosphate /Glucose-6-Phosphate	Phosphate sources
BSU29690	acuA	BSU29740	ccpA	D-fructose-1,6-bisphosphate /Glucose-6-Phosphate	Phosphate sources
BSU29690	acuA	BSU16170	codY	GTP /isoleucine /valine	Carbon Sources
BSU29700	acuB	BSU29740	ccpA	D-fructose-1,6-bisphosphate /Glucose-6-Phosphate	Phosphate sources
BSU29700	acuB	BSU16170	codY	GTP /isoleucine /valine	Carbon Sources
BSU29710	acuC	BSU29740	ccpA	D-fructose-1,6-bisphosphate /Glucose-6-Phosphate	Phosphate sources
BSU29710	acuC	BSU16170	codY	GTP /isoleucine /valine	Carbon Sources
BSU14520	adeC	BSU16170	codY	GTP /isoleucine /valine	Carbon Sources
BSU40090	ahpC	BSU08730	perR	hydrogen peroxide	Oxygen
BSU40100	ahpF	BSU08730	perR	hydrogen peroxide	Oxygen
BSU37370	albA	BSU23120	resD	menaquinone	Carbon Sources
BSU37380	albB	BSU23120	resD	menaquinone	Carbon Sources
BSU37390	albC	BSU23120	resD	menaquinone	Carbon Sources
BSU37400	albD	BSU23120	resD	menaquinone	Carbon Sources
BSU37410	albE	BSU23120	resD	menaquinone	Carbon Sources
BSU37420	albF	BSU23120	resD	menaquinone	Carbon Sources
BSU37430	albG	BSU23120	resD	menaquinone	Carbon Sources
BSU36000	alsD	BSU36020	alsR	acetate	Acids
BSU36020	alsR	BSU36020	alsR	acetate	Acids
BSU36010	alsS	BSU36020	alsR	acetate	Acids
BSU36010	alsS	BSU29740	ccpA	D-fructose-1,6-bisphosphate /Glucose-6-Phosphate	Phosphate sources
BSU18120	alsT	BSU13310	tnrA	glutamine	Carbon Sources
BSU03010	amhX	BSU16170	codY	GTP /isoleucine /valine	Carbon Sources
BSU36510	amtB	BSU13310	tnrA	glutamine	Carbon Sources
BSU03040	amyE	BSU29740	ccpA	D-fructose-1,6-bisphosphate /Glucose-6-Phosphate	Phosphate sources
BSU23580	ansA	BSU23590	ansR	asparagine	Acids
BSU23570	ansB	BSU23590	ansR	asparagine	Acids
BSU23590	ansR	BSU23590	ansR	asparagine	Acids
BSU02690	ansZ	BSU13310	tnrA	glutamine	Carbon Sources
BSU02690	ansZ	BSU16170	codY	GTP /isoleucine /valine	Carbon Sources
BSU11381	appA	BSU16170	codY	GTP /isoleucine /valine	Carbon Sources
BSU11381	appA	BSU13310	tnrA	glutamine	Carbon Sources
BSU11382	appA	BSU16170	codY	GTP /isoleucine /valine	Carbon Sources
BSU11382	appA	BSU13310	tnrA	glutamine	Carbon Sources
BSU11390	appB	BSU16170	codY	GTP /isoleucine /valine	Carbon Sources
BSU11390	appB	BSU13310	tnrA	glutamine	Carbon Sources
BSU11400	appC	BSU16170	codY	GTP /isoleucine /valine	Carbon Sources
BSU11400	appC	BSU13310	tnrA	glutamine	Carbon Sources
BSU11360	appD	BSU16170	codY	GTP /isoleucine /valine	Carbon Sources
BSU11360	appD	BSU13310	tnrA	glutamine	Carbon Sources
BSU11370	appF	BSU16170	codY	GTP /isoleucine /valine	Carbon Sources
BSU11370	appF	BSU13310	tnrA	glutamine	Carbon Sources
BSU28800	araA	BSU29740	ccpA	D-fructose-1,6-bisphosphate /Glucose-6-Phosphate	Phosphate sources
BSU28800	araA	BSU33970	araR	arabinose	Carbon Sources
BSU28790	araB	BSU29740	ccpA	D-fructose-1,6-bisphosphate /Glucose-6-Phosphate	Phosphate sources
BSU28790	araB	BSU33970	araR	arabinose	Carbon Sources
BSU28780	araD	BSU29740	ccpA	D-fructose-1,6-bisphosphate /Glucose-6-Phosphate	Phosphate sources
BSU28780	araD	BSU33970	araR	arabinose	Carbon Sources
BSU33960	araE	BSU29740	ccpA	D-fructose-1,6-bisphosphate /Glucose-6-Phosphate	Phosphate sources
BSU33960	araE	BSU33970	araR	arabinose	Carbon Sources
BSU28770	araL	BSU29740	ccpA	D-fructose-1,6-bisphosphate /Glucose-6-Phosphate	Phosphate sources
BSU28770	araL	BSU33970	araR	arabinose	Carbon Sources
BSU28760	araM	BSU29740	ccpA	D-fructose-1,6-bisphosphate /Glucose-6-Phosphate	Phosphate sources
BSU28760	araM	BSU33970	araR	arabinose	Carbon Sources
BSU28750	araN	BSU29740	ccpA	D-fructose-1,6-bisphosphate /Glucose-6-Phosphate	Phosphate sources
BSU28750	araN	BSU33970	araR	arabinose	Carbon Sources
BSU28740	araP	BSU29740	ccpA	D-fructose-1,6-bisphosphate /Glucose-6-Phosphate	Phosphate sources
BSU28740	araP	BSU33970	araR	arabinose	Carbon Sources
BSU28730	araQ	BSU29740	ccpA	D-fructose-1,6-bisphosphate /Glucose-6-Phosphate	Phosphate sources
BSU28730	araQ	BSU33970	araR	arabinose	Carbon Sources
BSU33970	araR	BSU33970	araR	arabinose	Carbon Sources
BSU33970	araR	BSU29740	ccpA	D-fructose-1,6-bisphosphate /Glucose-6-Phosphate	Phosphate sources
BSU37290	arfM	BSU37310	fnr	di-oxygen	Oxygen
BSU11210	argB	BSU13310	tnrA	glutamine	Carbon Sources
BSU11190	argC	BSU13310	tnrA	glutamine	Carbon Sources
BSU11220	argD	BSU13310	tnrA	glutamine	Carbon Sources
BSU11250	argF	BSU13310	tnrA	glutamine	Carbon Sources
BSU40320	argI	BSU40350	rocR	ornithine/citruline	Acids
BSU40320	argI	BSU16170	codY	GTP /isoleucine /valine	Carbon Sources
BSU11200	argJ	BSU13310	tnrA	glutamine	Carbon Sources
BSU25790	arsB	BSU25810	arsR	As/Cd/Ag	Metals
BSU25780	arsC	BSU25810	arsR	As/Cd/Ag	Metals
BSU25810	arsR	BSU25810	arsR	As/Cd/Ag	Metals
BSU39900	aslA	BSU16170	codY	GTP /isoleucine /valine	Carbon Sources
BSU39920	asnH	BSU16170	codY	GTP /isoleucine /valine	Carbon Sources
BSU26720	azlB	BSU26720	azlB	4-azaleucine	Acids
BSU26710	azlC	BSU26720	azlB	4-azaleucine	Acids
BSU26700	azlD	BSU26720	azlB	4-azaleucine	Acids
BSU37740	bacA	BSU16170	codY	GTP /isoleucine /valine	Carbon Sources
BSU37730	bacB	BSU16170	codY	GTP /isoleucine /valine	Carbon Sources
BSU37720	bacC	BSU16170	codY	GTP /isoleucine /valine	Carbon Sources
BSU37710	bacD	BSU16170	codY	GTP /isoleucine /valine	Carbon Sources
BSU37700	bacE	BSU16170	codY	GTP /isoleucine /valine	Carbon Sources
BSU37690	bacF	BSU16170	codY	GTP /isoleucine /valine	Carbon Sources
BSU24080	bcd	BSU16170	codY	GTP /isoleucine /valine	Carbon Sources
BSU24080	bcd	BSU24100	bkdR	isoleucine /valine	Acids
BSU24080	bcd	BSU13310	tnrA	glutamine	Carbon Sources
BSU32010	besA	BSU23520	fur	Fe	Metals
BSU39070	bglS	BSU29740	ccpA	D-fructose-1,6-bisphosphate /Glucose-6-Phosphate	Phosphate sources
BSU24050	bkdAA	BSU16170	codY	GTP /isoleucine /valine	Carbon Sources
BSU24050	bkdAA	BSU24100	bkdR	isoleucine /valine	Acids
BSU24050	bkdAA	BSU13310	tnrA	glutamine	Carbon Sources
BSU24040	bkdAB	BSU16170	codY	GTP /isoleucine /valine	Carbon Sources
BSU24040	bkdAB	BSU24100	bkdR	isoleucine /valine	Acids
BSU24040	bkdAB	BSU13310	tnrA	glutamine	Carbon Sources
BSU24030	bkdB	BSU16170	codY	GTP /isoleucine /valine	Carbon Sources
BSU24030	bkdB	BSU24100	bkdR	isoleucine /valine	Acids
BSU24030	bkdB	BSU13310	tnrA	glutamine	Carbon Sources
BSU24100	bkdR	BSU16170	codY	GTP /isoleucine /valine	Carbon Sources
BSU24100	bkdR	BSU24100	bkdR	isoleucine /valine	Acids
BSU24010	bmr	BSU24020	bmrR	rhodamine 6G/tetraphenylphosphonium	Medium supplements
BSU24020	bmrR	BSU24020	bmrR	rhodamine 6G/tetraphenylphosphonium	Medium supplements
BSU24000	bmrU	BSU24020	bmrR	rhodamine 6G/tetraphenylphosphonium	Medium supplements
BSU29600	braB	BSU16170	codY	GTP /isoleucine /valine	Carbon Sources
BSU26690	brnQ	BSU26720	azlB	4-azaleucine	Acids
BSU32540	bsn	BSU29110	phoP	phosphate	Phosphate sources
BSU24070	buk	BSU16170	codY	GTP /isoleucine /valine	Carbon Sources
BSU24070	buk	BSU24100	bkdR	isoleucine /valine	Acids
BSU24070	buk	BSU13310	tnrA	glutamine	Carbon Sources
BSU35880	capA	BSU13310	tnrA	glutamine	Carbon Sources
BSU11230	carA	BSU13310	tnrA	glutamine	Carbon Sources
BSU11240	carB	BSU13310	tnrA	glutamine	Carbon Sources
BSU08230	catD	BSU19540	yodB	diamide/quinone	Nitrogen Sources
BSU08240	catE	BSU19540	yodB	diamide/quinone	Nitrogen Sources
BSU14140	ccpC	BSU14140	ccpC	citrate	Acids
BSU14140	ccpC	BSU29740	ccpA	D-fructose-1,6-bisphosphate /Glucose-6-Phosphate	Phosphate sources
BSU33950	cggR	BSU33950	cggR	D-fructose-1,6-bisphosphate	Phosphate sources
BSU16430	cheA	BSU16170	codY	GTP /isoleucine /valine	Carbon Sources
BSU16420	cheB	BSU16170	codY	GTP /isoleucine /valine	Carbon Sources
BSU16450	cheC	BSU16170	codY	GTP /isoleucine /valine	Carbon Sources
BSU16460	cheD	BSU16170	codY	GTP /isoleucine /valine	Carbon Sources
BSU16440	cheW	BSU16170	codY	GTP /isoleucine /valine	Carbon Sources
BSU16330	cheY	BSU16170	codY	GTP /isoleucine /valine	Carbon Sources
BSU09440	citA	BSU16170	codY	GTP /isoleucine /valine	Carbon Sources
BSU18000	citB	BSU16170	codY	GTP /isoleucine /valine	Carbon Sources
BSU18000	citB	BSU14140	ccpC	citrate	Acids
BSU18000	citB	BSU29740	ccpA	D-fructose-1,6-bisphosphate /Glucose-6-Phosphate	Phosphate sources
BSU18000	citB	BSU13310	tnrA	glutamine	Carbon Sources
BSU07610	citM	BSU07590	citT	citrate extracellulare	Acids
BSU07610	citM	BSU29740	ccpA	D-fructose-1,6-bisphosphate /Glucose-6-Phosphate	Phosphate sources
BSU09430	citR	BSU16170	codY	GTP /isoleucine /valine	Carbon Sources
BSU29140	citZ	BSU14140	ccpC	citrate	Acids
BSU29140	citZ	BSU29740	ccpA	D-fructose-1,6-bisphosphate /Glucose-6-Phosphate	Phosphate sources
BSU29140	citZ	BSU16170	codY	GTP /isoleucine /valine	Carbon Sources
BSU00860	clpC	BSU00830	ctsR	High temperature	Medium supplements
BSU13700	clpE	BSU00830	ctsR	High temperature	Medium supplements
BSU34540	clpP	BSU00830	ctsR	High temperature	Medium supplements
BSU16150	clpQ	BSU16170	codY	GTP /isoleucine /valine	Carbon Sources
BSU28220	clpX	BSU00830	ctsR	High temperature	Medium supplements
BSU16160	clpY	BSU16170	codY	GTP /isoleucine /valine	Carbon Sources
BSU16140	codV	BSU16170	codY	GTP /isoleucine /valine	Carbon Sources
BSU16170	codY	BSU16170	codY	GTP /isoleucine /valine	Carbon Sources
BSU10420	comK	BSU16170	codY	GTP /isoleucine /valine	Carbon Sources
BSU03500	comS	BSU08730	perR	hydrogen peroxide	Oxygen
BSU03500	comS	BSU16170	codY	GTP /isoleucine /valine	Carbon Sources
BSU34530	cotR	BSU16170	codY	GTP /isoleucine /valine	Carbon Sources
BSU14870	ctaA	BSU23120	resD	menaquinone	Carbon Sources
BSU14880	ctaB	BSU23120	resD	menaquinone	Carbon Sources
BSU14890	ctaC	BSU23120	resD	menaquinone	Carbon Sources
BSU14890	ctaC	BSU29740	ccpA	D-fructose-1,6-bisphosphate /Glucose-6-Phosphate	Phosphate sources
BSU14900	ctaD	BSU23120	resD	menaquinone	Carbon Sources
BSU14900	ctaD	BSU29740	ccpA	D-fructose-1,6-bisphosphate /Glucose-6-Phosphate	Phosphate sources
BSU14910	ctaE	BSU23120	resD	menaquinone	Carbon Sources
BSU14910	ctaE	BSU29740	ccpA	D-fructose-1,6-bisphosphate /Glucose-6-Phosphate	Phosphate sources
BSU14920	ctaF	BSU23120	resD	menaquinone	Carbon Sources
BSU14920	ctaF	BSU29740	ccpA	D-fructose-1,6-bisphosphate /Glucose-6-Phosphate	Phosphate sources
BSU14930	ctaG	BSU23120	resD	menaquinone	Carbon Sources
BSU09460	ctrA	BSU16170	codY	GTP /isoleucine /valine	Carbon Sources
BSU00830	ctsR	BSU00830	ctsR	High temperature	Medium supplements
BSU09560	cueR	BSU16170	codY	GTP /isoleucine /valine	Carbon Sources
BSU38760	cydA	BSU23120	resD	menaquinone	Carbon Sources
BSU38760	cydA	BSU29740	ccpA	D-fructose-1,6-bisphosphate /Glucose-6-Phosphate	Phosphate sources
BSU38750	cydB	BSU23120	resD	menaquinone	Carbon Sources
BSU38750	cydB	BSU29740	ccpA	D-fructose-1,6-bisphosphate /Glucose-6-Phosphate	Phosphate sources
BSU38740	cydC	BSU23120	resD	menaquinone	Carbon Sources
BSU38740	cydC	BSU29740	ccpA	D-fructose-1,6-bisphosphate /Glucose-6-Phosphate	Phosphate sources
BSU38730	cydD	BSU23120	resD	menaquinone	Carbon Sources
BSU38730	cydD	BSU29740	ccpA	D-fructose-1,6-bisphosphate /Glucose-6-Phosphate	Phosphate sources
BSU35490	degU	BSU13310	tnrA	glutamine	Carbon Sources
BSU35490	degU	BSU29740	ccpA	D-fructose-1,6-bisphosphate /Glucose-6-Phosphate	Phosphate sources
BSU32000	dhbA	BSU23520	fur	Fe	Metals
BSU31970	dhbB	BSU23520	fur	Fe	Metals
BSU31990	dhbC	BSU23520	fur	Fe	Metals
BSU31980	dhbE	BSU23520	fur	Fe	Metals
BSU31960	dhbF	BSU23520	fur	Fe	Metals
BSU00880	disA	BSU00830	ctsR	High temperature	Medium supplements
BSU12920	dppA	BSU16170	codY	GTP /isoleucine /valine	Carbon Sources
BSU12930	dppB	BSU16170	codY	GTP /isoleucine /valine	Carbon Sources
BSU12940	dppC	BSU16170	codY	GTP /isoleucine /valine	Carbon Sources
BSU12950	dppD	BSU16170	codY	GTP /isoleucine /valine	Carbon Sources
BSU12960	dppE	BSU16170	codY	GTP /isoleucine /valine	Carbon Sources
BSU03670	dtpT	BSU13310	tnrA	glutamine	Carbon Sources
BSU38270	efeM	BSU23520	fur	Fe	Metals
BSU38260	efeN	BSU23520	fur	Fe	Metals
BSU38280	efeU	BSU23520	fur	Fe	Metals
BSU33900	eno	BSU33950	cggR	D-fructose-1,6-bisphosphate	Phosphate sources
BSU28520	etfA	BSU29740	ccpA	D-fructose-1,6-bisphosphate /Glucose-6-Phosphate	Phosphate sources
BSU28530	etfB	BSU29740	ccpA	D-fructose-1,6-bisphosphate /Glucose-6-Phosphate	Phosphate sources
BSU18630	exlX	BSU23520	fur	Fe	Metals
BSU12310	exuM	BSU12370	exuR	galacturonate	Carbon Sources
BSU12310	exuM	BSU29740	ccpA	D-fructose-1,6-bisphosphate /Glucose-6-Phosphate	Phosphate sources
BSU12370	exuR	BSU12370	exuR	galacturonate	Carbon Sources
BSU12370	exuR	BSU29740	ccpA	D-fructose-1,6-bisphosphate /Glucose-6-Phosphate	Phosphate sources
BSU12360	exuT	BSU12370	exuR	galacturonate	Carbon Sources
BSU12360	exuT	BSU29740	ccpA	D-fructose-1,6-bisphosphate /Glucose-6-Phosphate	Phosphate sources
BSU15900	fabD	BSU15880	fapR	malonyl-CoA	Carbon Sources
BSU11340	fabF	BSU15880	fapR	malonyl-CoA	Carbon Sources
BSU15910	fabG	BSU15880	fapR	malonyl-CoA	Carbon Sources
BSU11330	fabHA	BSU15880	fapR	malonyl-CoA	Carbon Sources
BSU10170	fabHB	BSU15880	fapR	malonyl-CoA	Carbon Sources
BSU11720	fabI	BSU15880	fapR	malonyl-CoA	Carbon Sources
BSU32830	fadA	BSU29740	ccpA	D-fructose-1,6-bisphosphate /Glucose-6-Phosphate	Phosphate sources
BSU28540	fadB	BSU29740	ccpA	D-fructose-1,6-bisphosphate /Glucose-6-Phosphate	Phosphate sources
BSU28540	fadB	BSU29740	ccpA	D-fructose-1,6-bisphosphate /Glucose-6-Phosphate	Phosphate sources
BSU32820	fadE	BSU29740	ccpA	D-fructose-1,6-bisphosphate /Glucose-6-Phosphate	Phosphate sources
BSU32840	fadN	BSU29740	ccpA	D-fructose-1,6-bisphosphate /Glucose-6-Phosphate	Phosphate sources
BSU28550	fadR	BSU29740	ccpA	D-fructose-1,6-bisphosphate /Glucose-6-Phosphate	Phosphate sources
BSU15880	fapR	BSU15880	fapR	malonyl-CoA	Carbon Sources
BSU23040	fer	BSU23520	fur	Fe	Metals
BSU01630	feuA	BSU23520	fur	Fe	Metals
BSU01620	feuB	BSU23520	fur	Fe	Metals
BSU01610	feuC	BSU23520	fur	Fe	Metals
BSU33310	fhuB	BSU23520	fur	Fe	Metals
BSU33290	fhuC	BSU23520	fur	Fe	Metals
BSU33320	fhuD	BSU23520	fur	Fe	Metals
BSU33300	fhuG	BSU23520	fur	Fe	Metals
BSU16180	flgB	BSU16170	codY	GTP /isoleucine /valine	Carbon Sources
BSU16190	flgC	BSU16170	codY	GTP /isoleucine /valine	Carbon Sources
BSU16280	flgD	BSU16170	codY	GTP /isoleucine /valine	Carbon Sources
BSU16290	flgE	BSU16170	codY	GTP /isoleucine /valine	Carbon Sources
BSU16390	flhA	BSU16170	codY	GTP /isoleucine /valine	Carbon Sources
BSU16380	flhB	BSU16170	codY	GTP /isoleucine /valine	Carbon Sources
BSU16400	flhF	BSU16170	codY	GTP /isoleucine /valine	Carbon Sources
BSU16200	fliE	BSU16170	codY	GTP /isoleucine /valine	Carbon Sources
BSU16210	fliF	BSU16170	codY	GTP /isoleucine /valine	Carbon Sources
BSU16220	fliG	BSU16170	codY	GTP /isoleucine /valine	Carbon Sources
BSU16230	fliH	BSU16170	codY	GTP /isoleucine /valine	Carbon Sources
BSU16240	fliI	BSU16170	codY	GTP /isoleucine /valine	Carbon Sources
BSU16250	fliJ	BSU16170	codY	GTP /isoleucine /valine	Carbon Sources
BSU16270	fliK	BSU16170	codY	GTP /isoleucine /valine	Carbon Sources
BSU16300	fliL	BSU16170	codY	GTP /isoleucine /valine	Carbon Sources
BSU16310	fliM	BSU16170	codY	GTP /isoleucine /valine	Carbon Sources
BSU16350	fliP	BSU16170	codY	GTP /isoleucine /valine	Carbon Sources
BSU16360	fliQ	BSU16170	codY	GTP /isoleucine /valine	Carbon Sources
BSU16370	fliR	BSU16170	codY	GTP /isoleucine /valine	Carbon Sources
BSU16320	fliY	BSU16170	codY	GTP /isoleucine /valine	Carbon Sources
BSU16340	fliZ	BSU16170	codY	GTP /isoleucine /valine	Carbon Sources
BSU37310	fnr	BSU23120	resD	menaquinone	Carbon Sources
BSU37310	fnr	BSU37310	fnr	di-oxygen	Oxygen
BSU24310	folD	BSU00470	purR	PRPP	Phosphate sources
BSU32610	frlB	BSU32560	frlR	fructosamine 6-phosphates	Phosphate sources
BSU32610	frlB	BSU16170	codY	GTP /isoleucine /valine	Carbon Sources
BSU32570	frlD	BSU32560	frlR	fructosamine 6-phosphates	Phosphate sources
BSU32570	frlD	BSU16170	codY	GTP /isoleucine /valine	Carbon Sources
BSU32580	frlM	BSU32560	frlR	fructosamine 6-phosphates	Phosphate sources
BSU32580	frlM	BSU16170	codY	GTP /isoleucine /valine	Carbon Sources
BSU32590	frlN	BSU32560	frlR	fructosamine 6-phosphates	Phosphate sources
BSU32590	frlN	BSU16170	codY	GTP /isoleucine /valine	Carbon Sources
BSU32600	frlO	BSU32560	frlR	fructosamine 6-phosphates	Phosphate sources
BSU32600	frlO	BSU16170	codY	GTP /isoleucine /valine	Carbon Sources
BSU32560	frlR	BSU32560	frlR	fructosamine 6-phosphates	Phosphate sources
BSU14400	fruA	BSU14380	fruR	fructose-6-phosphate	Phosphate sources
BSU14400	fruA	BSU29740	ccpA	D-fructose-1,6-bisphosphate /Glucose-6-Phosphate	Phosphate sources
BSU14390	fruK	BSU14380	fruR	fructose-6-phosphate	Phosphate sources
BSU14390	fruK	BSU29740	ccpA	D-fructose-1,6-bisphosphate /Glucose-6-Phosphate	Phosphate sources
BSU14380	fruR	BSU14380	fruR	fructose-6-phosphate	Phosphate sources
BSU14380	fruR	BSU29740	ccpA	D-fructose-1,6-bisphosphate /Glucose-6-Phosphate	Phosphate sources
BSU23520	fur	BSU08730	perR	hydrogen peroxide	Oxygen
BSU03910	gabD	BSU03890	gabR	GABA	Acids
BSU06310	gabP	BSU13310	tnrA	glutamine	Carbon Sources
BSU06310	gabP	BSU16170	codY	GTP /isoleucine /valine	Carbon Sources
BSU03890	gabR	BSU03890	gabR	GABA	Acids
BSU03900	gabT	BSU03890	gabR	GABA	Acids
BSU33940	gapA	BSU33950	cggR	D-fructose-1,6-bisphosphate	Phosphate sources
BSU06680	gatA	BSU16170	codY	GTP /isoleucine /valine	Carbon Sources
BSU06680	gatA	BSU29740	ccpA	D-fructose-1,6-bisphosphate /Glucose-6-Phosphate	Phosphate sources
BSU06690	gatB	BSU16170	codY	GTP /isoleucine /valine	Carbon Sources
BSU06690	gatB	BSU29740	ccpA	D-fructose-1,6-bisphosphate /Glucose-6-Phosphate	Phosphate sources
BSU06670	gatC	BSU16170	codY	GTP /isoleucine /valine	Carbon Sources
BSU06670	gatC	BSU29740	ccpA	D-fructose-1,6-bisphosphate /Glucose-6-Phosphate	Phosphate sources
BSU17460	glnA	BSU13310	tnrA	glutamine	Carbon Sources
BSU17460	glnA	BSU17450	glnR	glutamine	Carbon Sources
BSU27440	glnH	BSU13310	tnrA	glutamine	Carbon Sources
BSU27440	glnH	BSU16170	codY	GTP /isoleucine /valine	Carbon Sources
BSU36520	glnK	BSU13310	tnrA	glutamine	Carbon Sources
BSU27450	glnM	BSU13310	tnrA	glutamine	Carbon Sources
BSU27450	glnM	BSU16170	codY	GTP /isoleucine /valine	Carbon Sources
BSU27460	glnP	BSU13310	tnrA	glutamine	Carbon Sources
BSU27460	glnP	BSU16170	codY	GTP /isoleucine /valine	Carbon Sources
BSU27430	glnQ	BSU13310	tnrA	glutamine	Carbon Sources
BSU27430	glnQ	BSU16170	codY	GTP /isoleucine /valine	Carbon Sources
BSU17450	glnR	BSU13310	tnrA	glutamine	Carbon Sources
BSU17450	glnR	BSU17450	glnR	glutamine	Carbon Sources
BSU02130	glpQ	BSU29110	phoP	phosphate	Phosphate sources
BSU02130	glpQ	BSU29740	ccpA	D-fructose-1,6-bisphosphate /Glucose-6-Phosphate	Phosphate sources
BSU18450	gltA	BSU13310	tnrA	glutamine	Carbon Sources
BSU18450	gltA	BSU18460	gltC	2-oxoglutarate/ glutamate	Carbon Sources
BSU18440	gltB	BSU13310	tnrA	glutamine	Carbon Sources
BSU18440	gltB	BSU18460	gltC	2-oxoglutarate/ glutamate	Carbon Sources
BSU18460	gltC	BSU18460	gltC	2-oxoglutarate/ glutamate	Carbon Sources
BSU18460	gltC	BSU13310	tnrA	glutamine	Carbon Sources
BSU36900	glyA	BSU00470	purR	PRPP	Phosphate sources
BSU05820	gmuA	BSU29740	ccpA	D-fructose-1,6-bisphosphate /Glucose-6-Phosphate	Phosphate sources
BSU05810	gmuB	BSU29740	ccpA	D-fructose-1,6-bisphosphate /Glucose-6-Phosphate	Phosphate sources
BSU05830	gmuC	BSU29740	ccpA	D-fructose-1,6-bisphosphate /Glucose-6-Phosphate	Phosphate sources
BSU05840	gmuD	BSU29740	ccpA	D-fructose-1,6-bisphosphate /Glucose-6-Phosphate	Phosphate sources
BSU05860	gmuE	BSU29740	ccpA	D-fructose-1,6-bisphosphate /Glucose-6-Phosphate	Phosphate sources
BSU05870	gmuF	BSU29740	ccpA	D-fructose-1,6-bisphosphate /Glucose-6-Phosphate	Phosphate sources
BSU05880	gmuG	BSU29740	ccpA	D-fructose-1,6-bisphosphate /Glucose-6-Phosphate	Phosphate sources
BSU05850	gmuR	BSU29740	ccpA	D-fructose-1,6-bisphosphate /Glucose-6-Phosphate	Phosphate sources
BSU40060	gntK	BSU40050	gntR	gluconate	Carbon Sources
BSU40060	gntK	BSU29740	ccpA	D-fructose-1,6-bisphosphate /Glucose-6-Phosphate	Phosphate sources
BSU40070	gntP	BSU40050	gntR	gluconate	Carbon Sources
BSU40070	gntP	BSU29740	ccpA	D-fructose-1,6-bisphosphate /Glucose-6-Phosphate	Phosphate sources
BSU40050	gntR	BSU40050	gntR	gluconate	Carbon Sources
BSU40050	gntR	BSU29740	ccpA	D-fructose-1,6-bisphosphate /Glucose-6-Phosphate	Phosphate sources
BSU40080	gntZ	BSU40050	gntR	gluconate	Carbon Sources
BSU40080	gntZ	BSU29740	ccpA	D-fructose-1,6-bisphosphate /Glucose-6-Phosphate	Phosphate sources
BSU00090	guaB	BSU16170	codY	GTP /isoleucine /valine	Carbon Sources
BSU32130	guaC	BSU00470	purR	PRPP	Phosphate sources
BSU32130	guaC	BSU16170	codY	GTP /isoleucine /valine	Carbon Sources
BSU13170	guaD	BSU32420	pucR	allantoin / urate/ allantoate	Nitrogen Sources
BSU06150	gutB	BSU06140	gutR	sorbitol (glucitol)	Carbon Sources
BSU06160	gutP	BSU06140	gutR	sorbitol (glucitol)	Carbon Sources
BSU06140	gutR	BSU29740	ccpA	D-fructose-1,6-bisphosphate /Glucose-6-Phosphate	Phosphate sources
BSU06140	gutR	BSU06140	gutR	sorbitol (glucitol)	Carbon Sources
BSU35360	hag	BSU16170	codY	GTP /isoleucine /valine	Carbon Sources
BSU28170	hemA	BSU08730	perR	hydrogen peroxide	Oxygen
BSU28130	hemB	BSU08730	perR	hydrogen peroxide	Oxygen
BSU28150	hemC	BSU08730	perR	hydrogen peroxide	Oxygen
BSU28140	hemD	BSU08730	perR	hydrogen peroxide	Oxygen
BSU28120	hemL	BSU08730	perR	hydrogen peroxide	Oxygen
BSU28160	hemX	BSU08730	perR	hydrogen peroxide	Oxygen
BSU09840	hemZ	BSU23120	resD	menaquinone	Carbon Sources
BSU09840	hemZ	BSU37310	fnr	di-oxygen	Oxygen
BSU13040	hmp	BSU23120	resD	menaquinone	Carbon Sources
BSU32260	hom	BSU16170	codY	GTP /isoleucine /valine	Carbon Sources
BSU39380	hutG	BSU16170	codY	GTP /isoleucine /valine	Carbon Sources
BSU39380	hutG	BSU29740	ccpA	D-fructose-1,6-bisphosphate /Glucose-6-Phosphate	Phosphate sources
BSU39350	hutH	BSU16170	codY	GTP /isoleucine /valine	Carbon Sources
BSU39350	hutH	BSU29740	ccpA	D-fructose-1,6-bisphosphate /Glucose-6-Phosphate	Phosphate sources
BSU39370	hutI	BSU16170	codY	GTP /isoleucine /valine	Carbon Sources
BSU39370	hutI	BSU29740	ccpA	D-fructose-1,6-bisphosphate /Glucose-6-Phosphate	Phosphate sources
BSU39390	hutM	BSU16170	codY	GTP /isoleucine /valine	Carbon Sources
BSU39390	hutM	BSU29740	ccpA	D-fructose-1,6-bisphosphate /Glucose-6-Phosphate	Phosphate sources
BSU39340	hutP	BSU16170	codY	GTP /isoleucine /valine	Carbon Sources
BSU39340	hutP	BSU29740	ccpA	D-fructose-1,6-bisphosphate /Glucose-6-Phosphate	Phosphate sources
BSU39360	hutU	BSU16170	codY	GTP /isoleucine /valine	Carbon Sources
BSU39360	hutU	BSU29740	ccpA	D-fructose-1,6-bisphosphate /Glucose-6-Phosphate	Phosphate sources
BSU29130	icd	BSU14140	ccpC	citrate	Acids
BSU29130	icd	BSU29740	ccpA	D-fructose-1,6-bisphosphate /Glucose-6-Phosphate	Phosphate sources
BSU29130	icd	BSU16170	codY	GTP /isoleucine /valine	Carbon Sources
BSU21770	ilvA	BSU16170	codY	GTP /isoleucine /valine	Carbon Sources
BSU28310	ilvB	BSU13310	tnrA	glutamine	Carbon Sources
BSU28310	ilvB	BSU16170	codY	GTP /isoleucine /valine	Carbon Sources
BSU28310	ilvB	BSU29740	ccpA	D-fructose-1,6-bisphosphate /Glucose-6-Phosphate	Phosphate sources
BSU28290	ilvC	BSU13310	tnrA	glutamine	Carbon Sources
BSU28290	ilvC	BSU16170	codY	GTP /isoleucine /valine	Carbon Sources
BSU28290	ilvC	BSU29740	ccpA	D-fructose-1,6-bisphosphate /Glucose-6-Phosphate	Phosphate sources
BSU21870	ilvD	BSU16170	codY	GTP /isoleucine /valine	Carbon Sources
BSU02390	ilvE	BSU16170	codY	GTP /isoleucine /valine	Carbon Sources
BSU28300	ilvH	BSU13310	tnrA	glutamine	Carbon Sources
BSU28300	ilvH	BSU16170	codY	GTP /isoleucine /valine	Carbon Sources
BSU28300	ilvH	BSU29740	ccpA	D-fructose-1,6-bisphosphate /Glucose-6-Phosphate	Phosphate sources
BSU39750	iolB	BSU39770	iolR	2-deoxy-5-keto-D-gluconic-acid-6-phosphate	Phosphate sources
BSU39750	iolB	BSU29740	ccpA	D-fructose-1,6-bisphosphate /Glucose-6-Phosphate	Phosphate sources
BSU39740	iolC	BSU39770	iolR	2-deoxy-5-keto-D-gluconic-acid-6-phosphate	Phosphate sources
BSU39740	iolC	BSU29740	ccpA	D-fructose-1,6-bisphosphate /Glucose-6-Phosphate	Phosphate sources
BSU39730	iolD	BSU39770	iolR	2-deoxy-5-keto-D-gluconic-acid-6-phosphate	Phosphate sources
BSU39730	iolD	BSU29740	ccpA	D-fructose-1,6-bisphosphate /Glucose-6-Phosphate	Phosphate sources
BSU39720	iolE	BSU39770	iolR	2-deoxy-5-keto-D-gluconic-acid-6-phosphate	Phosphate sources
BSU39720	iolE	BSU29740	ccpA	D-fructose-1,6-bisphosphate /Glucose-6-Phosphate	Phosphate sources
BSU39710	iolF	BSU39770	iolR	2-deoxy-5-keto-D-gluconic-acid-6-phosphate	Phosphate sources
BSU39710	iolF	BSU29740	ccpA	D-fructose-1,6-bisphosphate /Glucose-6-Phosphate	Phosphate sources
BSU39700	iolG	BSU39770	iolR	2-deoxy-5-keto-D-gluconic-acid-6-phosphate	Phosphate sources
BSU39700	iolG	BSU29740	ccpA	D-fructose-1,6-bisphosphate /Glucose-6-Phosphate	Phosphate sources
BSU39690	iolH	BSU39770	iolR	2-deoxy-5-keto-D-gluconic-acid-6-phosphate	Phosphate sources
BSU39690	iolH	BSU29740	ccpA	D-fructose-1,6-bisphosphate /Glucose-6-Phosphate	Phosphate sources
BSU39680	iolI	BSU39770	iolR	2-deoxy-5-keto-D-gluconic-acid-6-phosphate	Phosphate sources
BSU39680	iolI	BSU29740	ccpA	D-fructose-1,6-bisphosphate /Glucose-6-Phosphate	Phosphate sources
BSU39670	iolJ	BSU39770	iolR	2-deoxy-5-keto-D-gluconic-acid-6-phosphate	Phosphate sources
BSU39670	iolJ	BSU29740	ccpA	D-fructose-1,6-bisphosphate /Glucose-6-Phosphate	Phosphate sources
BSU39770	iolR	BSU39770	iolR	2-deoxy-5-keto-D-gluconic-acid-6-phosphate	Phosphate sources
BSU39780	iolS	BSU39770	iolR	2-deoxy-5-keto-D-gluconic-acid-6-phosphate	Phosphate sources
BSU06230	iolT	BSU39770	iolR	2-deoxy-5-keto-D-gluconic-acid-6-phosphate	Phosphate sources
BSU06230	iolT	BSU29740	ccpA	D-fructose-1,6-bisphosphate /Glucose-6-Phosphate	Phosphate sources
BSU29590	iscSB	BSU16170	codY	GTP /isoleucine /valine	Carbon Sources
BSU13190	isp	BSU16170	codY	GTP /isoleucine /valine	Carbon Sources
BSU31460	kapB	BSU16170	codY	GTP /isoleucine /valine	Carbon Sources
BSU31470	kapD	BSU16170	codY	GTP /isoleucine /valine	Carbon Sources
BSU08820	katA	BSU08730	perR	hydrogen peroxide	Oxygen
BSU22100	kdgA	BSU22120	kdgR	2-keto-3-deoxygluconate	Carbon Sources
BSU22100	kdgA	BSU29740	ccpA	D-fructose-1,6-bisphosphate /Glucose-6-Phosphate	Phosphate sources
BSU22110	kdgK	BSU22120	kdgR	2-keto-3-deoxygluconate	Carbon Sources
BSU22110	kdgK	BSU29740	ccpA	D-fructose-1,6-bisphosphate /Glucose-6-Phosphate	Phosphate sources
BSU22120	kdgR	BSU22120	kdgR	2-keto-3-deoxygluconate	Carbon Sources
BSU22120	kdgR	BSU29740	ccpA	D-fructose-1,6-bisphosphate /Glucose-6-Phosphate	Phosphate sources
BSU22090	kdgT	BSU22120	kdgR	2-keto-3-deoxygluconate	Carbon Sources
BSU22090	kdgT	BSU29740	ccpA	D-fructose-1,6-bisphosphate /Glucose-6-Phosphate	Phosphate sources
BSU22140	kduD	BSU22120	kdgR	2-keto-3-deoxygluconate	Carbon Sources
BSU22140	kduD	BSU29740	ccpA	D-fructose-1,6-bisphosphate /Glucose-6-Phosphate	Phosphate sources
BSU22130	kduI	BSU22120	kdgR	2-keto-3-deoxygluconate	Carbon Sources
BSU22130	kduI	BSU29740	ccpA	D-fructose-1,6-bisphosphate /Glucose-6-Phosphate	Phosphate sources
BSU31450	kinB	BSU16170	codY	GTP /isoleucine /valine	Carbon Sources
BSU13530	kinE	BSU16170	codY	GTP /isoleucine /valine	Carbon Sources
BSU04090	kipA	BSU13310	tnrA	glutamine	Carbon Sources
BSU04080	kipI	BSU13310	tnrA	glutamine	Carbon Sources
BSU04100	kipR	BSU13310	tnrA	glutamine	Carbon Sources
BSU28560	lcfA	BSU29740	ccpA	D-fructose-1,6-bisphosphate /Glucose-6-Phosphate	Phosphate sources
BSU10270	lcfB	BSU29740	ccpA	D-fructose-1,6-bisphosphate /Glucose-6-Phosphate	Phosphate sources
BSU03060	lctP	BSU23120	resD	menaquinone	Carbon Sources
BSU03060	lctP	BSU36020	alsR	acetate	Acids
BSU03060	lctP	BSU37310	fnr	di-oxygen	Oxygen
BSU03050	ldh	BSU23120	resD	menaquinone	Carbon Sources
BSU03050	ldh	BSU36020	alsR	acetate	Acids
BSU03050	ldh	BSU37310	fnr	di-oxygen	Oxygen
BSU28280	leuA	BSU13310	tnrA	glutamine	Carbon Sources
BSU28280	leuA	BSU16170	codY	GTP /isoleucine /valine	Carbon Sources
BSU28280	leuA	BSU29740	ccpA	D-fructose-1,6-bisphosphate /Glucose-6-Phosphate	Phosphate sources
BSU28270	leuB	BSU13310	tnrA	glutamine	Carbon Sources
BSU28270	leuB	BSU16170	codY	GTP /isoleucine /valine	Carbon Sources
BSU28270	leuB	BSU29740	ccpA	D-fructose-1,6-bisphosphate /Glucose-6-Phosphate	Phosphate sources
BSU28260	leuC	BSU13310	tnrA	glutamine	Carbon Sources
BSU28260	leuC	BSU16170	codY	GTP /isoleucine /valine	Carbon Sources
BSU28260	leuC	BSU29740	ccpA	D-fructose-1,6-bisphosphate /Glucose-6-Phosphate	Phosphate sources
BSU28250	leuD	BSU13310	tnrA	glutamine	Carbon Sources
BSU28250	leuD	BSU16170	codY	GTP /isoleucine /valine	Carbon Sources
BSU28250	leuD	BSU29740	ccpA	D-fructose-1,6-bisphosphate /Glucose-6-Phosphate	Phosphate sources
BSU27070	levD	BSU27080	levR	fructose	Carbon Sources
BSU27070	levD	BSU29740	ccpA	D-fructose-1,6-bisphosphate /Glucose-6-Phosphate	Phosphate sources
BSU27060	levE	BSU27080	levR	fructose	Carbon Sources
BSU27060	levE	BSU29740	ccpA	D-fructose-1,6-bisphosphate /Glucose-6-Phosphate	Phosphate sources
BSU27050	levF	BSU27080	levR	fructose	Carbon Sources
BSU27050	levF	BSU29740	ccpA	D-fructose-1,6-bisphosphate /Glucose-6-Phosphate	Phosphate sources
BSU27040	levG	BSU27080	levR	fructose	Carbon Sources
BSU27040	levG	BSU29740	ccpA	D-fructose-1,6-bisphosphate /Glucose-6-Phosphate	Phosphate sources
BSU27080	levR	BSU27080	levR	fructose	Carbon Sources
BSU27080	levR	BSU29740	ccpA	D-fructose-1,6-bisphosphate /Glucose-6-Phosphate	Phosphate sources
BSU33100	liaF	BSU33080	liaR	bacitracin	Nitrogen Sources
BSU33110	liaG	BSU33080	liaR	bacitracin	Nitrogen Sources
BSU33120	liaH	BSU33080	liaR	bacitracin	Nitrogen Sources
BSU33130	liaI	BSU33080	liaR	bacitracin	Nitrogen Sources
BSU33080	liaR	BSU33080	liaR	bacitracin	Nitrogen Sources
BSU33090	liaS	BSU33080	liaR	bacitracin	Nitrogen Sources
BSU38570	licA	BSU29740	ccpA	D-fructose-1,6-bisphosphate /Glucose-6-Phosphate	Phosphate sources
BSU38590	licB	BSU29740	ccpA	D-fructose-1,6-bisphosphate /Glucose-6-Phosphate	Phosphate sources
BSU38580	licC	BSU29740	ccpA	D-fructose-1,6-bisphosphate /Glucose-6-Phosphate	Phosphate sources
BSU38560	licH	BSU29740	ccpA	D-fructose-1,6-bisphosphate /Glucose-6-Phosphate	Phosphate sources
BSU04110	lipC	BSU13310	tnrA	glutamine	Carbon Sources
BSU02680	lmrA	BSU02680	lmrA	flavonoids	Nitrogen Sources
BSU02670	lmrB	BSU02680	lmrA	flavonoids	Nitrogen Sources
BSU28200	lonA	BSU00830	ctsR	High temperature	Medium supplements
BSU24060	lpdV	BSU16170	codY	GTP /isoleucine /valine	Carbon Sources
BSU24060	lpdV	BSU24100	bkdR	isoleucine /valine	Acids
BSU24060	lpdV	BSU13310	tnrA	glutamine	Carbon Sources
BSU37050	maeA	BSU31530	malR	malate extracellular	Carbon Sources
BSU31580	maeN	BSU31530	malR	malate extracellular	Carbon Sources
BSU08180	malA	BSU29740	ccpA	D-fructose-1,6-bisphosphate /Glucose-6-Phosphate	Phosphate sources
BSU08180	malA	BSU31530	malR	malate extracellular	Carbon Sources
BSU12020	manA	BSU12000	manR	mannose	Carbon Sources
BSU12010	manP	BSU12000	manR	mannose	Carbon Sources
BSU12000	manR	BSU12000	manR	mannose	Carbon Sources
BSU12000	manR	BSU29740	ccpA	D-fructose-1,6-bisphosphate /Glucose-6-Phosphate	Phosphate sources
BSU13950	mcpC	BSU16170	codY	GTP /isoleucine /valine	Carbon Sources
BSU00840	mcsA	BSU00830	ctsR	High temperature	Medium supplements
BSU00850	mcsB	BSU00830	ctsR	High temperature	Medium supplements
BSU29120	mdh	BSU14140	ccpC	citrate	Acids
BSU29120	mdh	BSU29740	ccpA	D-fructose-1,6-bisphosphate /Glucose-6-Phosphate	Phosphate sources
BSU29120	mdh	BSU16170	codY	GTP /isoleucine /valine	Carbon Sources
BSU11880	metC	BSU16170	codY	GTP /isoleucine /valine	Carbon Sources
BSU11870	metI	BSU16170	codY	GTP /isoleucine /valine	Carbon Sources
BSU32750	metN	BSU16170	codY	GTP /isoleucine /valine	Carbon Sources
BSU32740	metP	BSU16170	codY	GTP /isoleucine /valine	Carbon Sources
BSU32730	metQ	BSU16170	codY	GTP /isoleucine /valine	Carbon Sources
BSU23550	mleA	BSU29740	ccpA	D-fructose-1,6-bisphosphate /Glucose-6-Phosphate	Phosphate sources
BSU23550	mleA	BSU23590	ansR	asparagine	Acids
BSU23560	mleN	BSU29740	ccpA	D-fructose-1,6-bisphosphate /Glucose-6-Phosphate	Phosphate sources
BSU23560	mleN	BSU23590	ansR	asparagine	Acids
BSU39760	mmsA	BSU39770	iolR	2-deoxy-5-keto-D-gluconic-acid-6-phosphate	Phosphate sources
BSU39760	mmsA	BSU29740	ccpA	D-fructose-1,6-bisphosphate /Glucose-6-Phosphate	Phosphate sources
BSU32990	mrgA	BSU08730	perR	hydrogen peroxide	Oxygen
BSU03981	mtlA	BSU29740	ccpA	D-fructose-1,6-bisphosphate /Glucose-6-Phosphate	Phosphate sources
BSU03990	mtlD	BSU29740	ccpA	D-fructose-1,6-bisphosphate /Glucose-6-Phosphate	Phosphate sources
BSU03982	mtlF	BSU29740	ccpA	D-fructose-1,6-bisphosphate /Glucose-6-Phosphate	Phosphate sources
BSU04160	mtlR	BSU29740	ccpA	D-fructose-1,6-bisphosphate /Glucose-6-Phosphate	Phosphate sources
BSU01700	murQ	BSU16170	codY	GTP /isoleucine /valine	Carbon Sources
BSU27850	nadA	BSU27890	nadR	nicotinic acid	Acids
BSU27870	nadB	BSU27890	nadR	nicotinic acid	Acids
BSU27860	nadC	BSU27890	nadR	nicotinic acid	Acids
BSU27890	nadR	BSU27890	nadR	nicotinic acid	Acids
BSU37280	narG	BSU37310	fnr	di-oxygen	Oxygen
BSU37270	narH	BSU37310	fnr	di-oxygen	Oxygen
BSU37250	narI	BSU37310	fnr	di-oxygen	Oxygen
BSU37260	narJ	BSU37310	fnr	di-oxygen	Oxygen
BSU37320	narK	BSU37310	fnr	di-oxygen	Oxygen
BSU03330	nasA	BSU13310	tnrA	glutamine	Carbon Sources
BSU03330	nasA	BSU17450	glnR	glutamine	Carbon Sources
BSU03320	nasB	BSU13310	tnrA	glutamine	Carbon Sources
BSU03320	nasB	BSU17450	glnR	glutamine	Carbon Sources
BSU03310	nasC	BSU13310	tnrA	glutamine	Carbon Sources
BSU03310	nasC	BSU17450	glnR	glutamine	Carbon Sources
BSU03300	nasD	BSU13310	tnrA	glutamine	Carbon Sources
BSU03300	nasD	BSU23120	resD	menaquinone	Carbon Sources
BSU03300	nasD	BSU23520	fur	Fe	Metals
BSU03300	nasD	BSU16170	codY	GTP /isoleucine /valine	Carbon Sources
BSU03290	nasE	BSU13310	tnrA	glutamine	Carbon Sources
BSU03290	nasE	BSU23120	resD	menaquinone	Carbon Sources
BSU03290	nasE	BSU23520	fur	Fe	Metals
BSU03290	nasE	BSU16170	codY	GTP /isoleucine /valine	Carbon Sources
BSU03280	nasF	BSU13310	tnrA	glutamine	Carbon Sources
BSU03280	nasF	BSU23120	resD	menaquinone	Carbon Sources
BSU03280	nasF	BSU23520	fur	Fe	Metals
BSU03280	nasF	BSU17450	glnR	glutamine	Carbon Sources
BSU03280	nasF	BSU16170	codY	GTP /isoleucine /valine	Carbon Sources
BSU27880	nifS	BSU27890	nadR	nicotinic acid	Acids
BSU17380	nrdE	BSU23120	resD	menaquinone	Carbon Sources
BSU17390	nrdF	BSU23120	resD	menaquinone	Carbon Sources
BSU17370	nrdI	BSU23120	resD	menaquinone	Carbon Sources
BSU24320	nusB	BSU00470	purR	PRPP	Phosphate sources
BSU13540	ogt	BSU16170	codY	GTP /isoleucine /valine	Carbon Sources
BSU11430	oppA	BSU13310	tnrA	glutamine	Carbon Sources
BSU11430	oppA	BSU16170	codY	GTP /isoleucine /valine	Carbon Sources
BSU11440	oppB	BSU13310	tnrA	glutamine	Carbon Sources
BSU11440	oppB	BSU16170	codY	GTP /isoleucine /valine	Carbon Sources
BSU11450	oppC	BSU13310	tnrA	glutamine	Carbon Sources
BSU11450	oppC	BSU16170	codY	GTP /isoleucine /valine	Carbon Sources
BSU11460	oppD	BSU13310	tnrA	glutamine	Carbon Sources
BSU11460	oppD	BSU16170	codY	GTP /isoleucine /valine	Carbon Sources
BSU11470	oppF	BSU13310	tnrA	glutamine	Carbon Sources
BSU11470	oppF	BSU16170	codY	GTP /isoleucine /valine	Carbon Sources
BSU33730	opuBA	BSU16170	codY	GTP /isoleucine /valine	Carbon Sources
BSU33720	opuBB	BSU16170	codY	GTP /isoleucine /valine	Carbon Sources
BSU33710	opuBC	BSU16170	codY	GTP /isoleucine /valine	Carbon Sources
BSU33700	opuBD	BSU16170	codY	GTP /isoleucine /valine	Carbon Sources
BSU33830	opuCA	BSU16170	codY	GTP /isoleucine /valine	Carbon Sources
BSU33820	opuCB	BSU16170	codY	GTP /isoleucine /valine	Carbon Sources
BSU33810	opuCC	BSU16170	codY	GTP /isoleucine /valine	Carbon Sources
BSU33800	opuCD	BSU16170	codY	GTP /isoleucine /valine	Carbon Sources
BSU06660	opuE	BSU29740	ccpA	D-fructose-1,6-bisphosphate /Glucose-6-Phosphate	Phosphate sources
BSU06660	opuE	BSU16170	codY	GTP /isoleucine /valine	Carbon Sources
BSU31490	pbpD	BSU16170	codY	GTP /isoleucine /valine	Carbon Sources
BSU06370	pbuG	BSU00470	purR	PRPP	Phosphate sources
BSU29990	pbuO	BSU00470	purR	PRPP	Phosphate sources
BSU22060	pbuX	BSU00470	purR	PRPP	Phosphate sources
BSU07560	pel	BSU13310	tnrA	glutamine	Carbon Sources
BSU07560	pel	BSU29740	ccpA	D-fructose-1,6-bisphosphate /Glucose-6-Phosphate	Phosphate sources
BSU08730	perR	BSU08730	perR	hydrogen peroxide	Oxygen
BSU35860	pgdS	BSU13310	tnrA	glutamine	Carbon Sources
BSU33930	pgk	BSU33950	cggR	D-fructose-1,6-bisphosphate	Phosphate sources
BSU33910	pgm	BSU33950	cggR	D-fructose-1,6-bisphosphate	Phosphate sources
BSU35900	pgsB	BSU13310	tnrA	glutamine	Carbon Sources
BSU35890	pgsC	BSU13310	tnrA	glutamine	Carbon Sources
BSU35870	pgsE	BSU13310	tnrA	glutamine	Carbon Sources
BSU09410	phoA	BSU29110	phoP	phosphate	Phosphate sources
BSU09410	phoA	BSU16170	codY	GTP /isoleucine /valine	Carbon Sources
BSU05740	phoB	BSU29110	phoP	phosphate	Phosphate sources
BSU02620	phoD	BSU29110	phoP	phosphate	Phosphate sources
BSU29110	phoP	BSU29110	phoP	phosphate	Phosphate sources
BSU29110	phoP	BSU29740	ccpA	D-fructose-1,6-bisphosphate /Glucose-6-Phosphate	Phosphate sources
BSU29110	phoP	BSU23120	resD	menaquinone	Carbon Sources
BSU29100	phoR	BSU29110	phoP	phosphate	Phosphate sources
BSU29100	phoR	BSU29740	ccpA	D-fructose-1,6-bisphosphate /Glucose-6-Phosphate	Phosphate sources
BSU29100	phoR	BSU23120	resD	menaquinone	Carbon Sources
BSU12440	phrA	BSU16170	codY	GTP /isoleucine /valine	Carbon Sources
BSU03780	phrC	BSU16170	codY	GTP /isoleucine /valine	Carbon Sources
BSU03780	phrC	BSU29740	ccpA	D-fructose-1,6-bisphosphate /Glucose-6-Phosphate	Phosphate sources
BSU25840	phrE	BSU16170	codY	GTP /isoleucine /valine	Carbon Sources
BSU25840	phrE	BSU29740	ccpA	D-fructose-1,6-bisphosphate /Glucose-6-Phosphate	Phosphate sources
BSU09540	plsC	BSU15880	fapR	malonyl-CoA	Carbon Sources
BSU15890	plsX	BSU15880	fapR	malonyl-CoA	Carbon Sources
BSU24970	pstA	BSU29110	phoP	phosphate	Phosphate sources
BSU24960	pstBA	BSU29110	phoP	phosphate	Phosphate sources
BSU24950	pstBB	BSU29110	phoP	phosphate	Phosphate sources
BSU24980	pstC	BSU29110	phoP	phosphate	Phosphate sources
BSU24990	pstS	BSU29110	phoP	phosphate	Phosphate sources
BSU24090	ptb	BSU16170	codY	GTP /isoleucine /valine	Carbon Sources
BSU24090	ptb	BSU24100	bkdR	isoleucine /valine	Acids
BSU24090	ptb	BSU13310	tnrA	glutamine	Carbon Sources
BSU32510	pucA	BSU32420	pucR	allantoin / urate/ allantoate	Nitrogen Sources
BSU32510	pucA	BSU13310	tnrA	glutamine	Carbon Sources
BSU32500	pucB	BSU32420	pucR	allantoin / urate/ allantoate	Nitrogen Sources
BSU32500	pucB	BSU13310	tnrA	glutamine	Carbon Sources
BSU32490	pucC	BSU32420	pucR	allantoin / urate/ allantoate	Nitrogen Sources
BSU32490	pucC	BSU13310	tnrA	glutamine	Carbon Sources
BSU32480	pucD	BSU32420	pucR	allantoin / urate/ allantoate	Nitrogen Sources
BSU32480	pucD	BSU13310	tnrA	glutamine	Carbon Sources
BSU32470	pucE	BSU32420	pucR	allantoin / urate/ allantoate	Nitrogen Sources
BSU32470	pucE	BSU13310	tnrA	glutamine	Carbon Sources
BSU32530	pucF	BSU32420	pucR	allantoin / urate/ allantoate	Nitrogen Sources
BSU32520	pucG	BSU32420	pucR	allantoin / urate/ allantoate	Nitrogen Sources
BSU32410	pucH	BSU32420	pucR	allantoin / urate/ allantoate	Nitrogen Sources
BSU32410	pucH	BSU13310	tnrA	glutamine	Carbon Sources
BSU36470	pucI	BSU32420	pucR	allantoin / urate/ allantoate	Nitrogen Sources
BSU36470	pucI	BSU13310	tnrA	glutamine	Carbon Sources
BSU32430	pucJ	BSU13310	tnrA	glutamine	Carbon Sources
BSU32430	pucJ	BSU32420	pucR	allantoin / urate/ allantoate	Nitrogen Sources
BSU32440	pucK	BSU13310	tnrA	glutamine	Carbon Sources
BSU32440	pucK	BSU32420	pucR	allantoin / urate/ allantoate	Nitrogen Sources
BSU32450	pucL	BSU13310	tnrA	glutamine	Carbon Sources
BSU32450	pucL	BSU32420	pucR	allantoin / urate/ allantoate	Nitrogen Sources
BSU32460	pucM	BSU13310	tnrA	glutamine	Carbon Sources
BSU32460	pucM	BSU32420	pucR	allantoin / urate/ allantoate	Nitrogen Sources
BSU32420	pucR	BSU32420	pucR	allantoin / urate/ allantoate	Nitrogen Sources
BSU32420	pucR	BSU13310	tnrA	glutamine	Carbon Sources
BSU40420	purA	BSU00470	purR	PRPP	Phosphate sources
BSU06440	purB	BSU00470	purR	PRPP	Phosphate sources
BSU06450	purC	BSU00470	purR	PRPP	Phosphate sources
BSU06530	purD	BSU00470	purR	PRPP	Phosphate sources
BSU06420	purE	BSU00470	purR	PRPP	Phosphate sources
BSU06490	purF	BSU00470	purR	PRPP	Phosphate sources
BSU06520	purH	BSU00470	purR	PRPP	Phosphate sources
BSU06430	purK	BSU00470	purR	PRPP	Phosphate sources
BSU06480	purL	BSU00470	purR	PRPP	Phosphate sources
BSU06500	purM	BSU00470	purR	PRPP	Phosphate sources
BSU06510	purN	BSU00470	purR	PRPP	Phosphate sources
BSU06470	purQ	BSU00470	purR	PRPP	Phosphate sources
BSU00470	purR	BSU00470	purR	PRPP	Phosphate sources
BSU06460	purS	BSU00470	purR	PRPP	Phosphate sources
BSU15510	pyrAA	BSU00470	purR	PRPP	Phosphate sources
BSU15520	pyrAB	BSU00470	purR	PRPP	Phosphate sources
BSU15490	pyrB	BSU00470	purR	PRPP	Phosphate sources
BSU15500	pyrC	BSU00470	purR	PRPP	Phosphate sources
BSU15540	pyrD	BSU00470	purR	PRPP	Phosphate sources
BSU15560	pyrE	BSU00470	purR	PRPP	Phosphate sources
BSU15550	pyrF	BSU00470	purR	PRPP	Phosphate sources
BSU15530	pyrK	BSU00470	purR	PRPP	Phosphate sources
BSU15480	pyrP	BSU00470	purR	PRPP	Phosphate sources
BSU15470	pyrR	BSU00470	purR	PRPP	Phosphate sources
BSU22560	qcrA	BSU23120	resD	menaquinone	Carbon Sources
BSU22560	qcrA	BSU29740	ccpA	D-fructose-1,6-bisphosphate /Glucose-6-Phosphate	Phosphate sources
BSU22550	qcrB	BSU23120	resD	menaquinone	Carbon Sources
BSU22550	qcrB	BSU29740	ccpA	D-fructose-1,6-bisphosphate /Glucose-6-Phosphate	Phosphate sources
BSU22540	qcrC	BSU23120	resD	menaquinone	Carbon Sources
BSU22540	qcrC	BSU29740	ccpA	D-fructose-1,6-bisphosphate /Glucose-6-Phosphate	Phosphate sources
BSU39980	qodI	BSU02680	lmrA	flavonoids	Nitrogen Sources
BSU00870	radA	BSU00830	ctsR	High temperature	Medium supplements
BSU12430	rapA	BSU16170	codY	GTP /isoleucine /valine	Carbon Sources
BSU03770	rapC	BSU16170	codY	GTP /isoleucine /valine	Carbon Sources
BSU25830	rapE	BSU16170	codY	GTP /isoleucine /valine	Carbon Sources
BSU02820	rapJ	BSU13310	tnrA	glutamine	Carbon Sources
BSU35940	rbsA	BSU29740	ccpA	D-fructose-1,6-bisphosphate /Glucose-6-Phosphate	Phosphate sources
BSU35960	rbsB	BSU29740	ccpA	D-fructose-1,6-bisphosphate /Glucose-6-Phosphate	Phosphate sources
BSU35950	rbsC	BSU29740	ccpA	D-fructose-1,6-bisphosphate /Glucose-6-Phosphate	Phosphate sources
BSU35930	rbsD	BSU29740	ccpA	D-fructose-1,6-bisphosphate /Glucose-6-Phosphate	Phosphate sources
BSU35920	rbsK	BSU29740	ccpA	D-fructose-1,6-bisphosphate /Glucose-6-Phosphate	Phosphate sources
BSU35910	rbsR	BSU29740	ccpA	D-fructose-1,6-bisphosphate /Glucose-6-Phosphate	Phosphate sources
BSU25280	recO	BSU13310	tnrA	glutamine	Carbon Sources
BSU23150	resA	BSU23120	resD	menaquinone	Carbon Sources
BSU23150	resA	BSU29110	phoP	phosphate	Phosphate sources
BSU23150	resA	BSU29740	ccpA	D-fructose-1,6-bisphosphate /Glucose-6-Phosphate	Phosphate sources
BSU23140	resB	BSU23120	resD	menaquinone	Carbon Sources
BSU23140	resB	BSU29110	phoP	phosphate	Phosphate sources
BSU23140	resB	BSU29740	ccpA	D-fructose-1,6-bisphosphate /Glucose-6-Phosphate	Phosphate sources
BSU23130	resC	BSU23120	resD	menaquinone	Carbon Sources
BSU23130	resC	BSU29110	phoP	phosphate	Phosphate sources
BSU23130	resC	BSU29740	ccpA	D-fructose-1,6-bisphosphate /Glucose-6-Phosphate	Phosphate sources
BSU23120	resD	BSU23120	resD	menaquinone	Carbon Sources
BSU23120	resD	BSU29110	phoP	phosphate	Phosphate sources
BSU23120	resD	BSU29740	ccpA	D-fructose-1,6-bisphosphate /Glucose-6-Phosphate	Phosphate sources
BSU23110	resE	BSU23120	resD	menaquinone	Carbon Sources
BSU23110	resE	BSU29110	phoP	phosphate	Phosphate sources
BSU23110	resE	BSU29740	ccpA	D-fructose-1,6-bisphosphate /Glucose-6-Phosphate	Phosphate sources
BSU07020	rhgT	BSU29740	ccpA	D-fructose-1,6-bisphosphate /Glucose-6-Phosphate	Phosphate sources
BSU37780	rocA	BSU40350	rocR	ornithine/citruline	Acids
BSU37780	rocA	BSU16170	codY	GTP /isoleucine /valine	Carbon Sources
BSU37770	rocB	BSU40350	rocR	ornithine/citruline	Acids
BSU37770	rocB	BSU16170	codY	GTP /isoleucine /valine	Carbon Sources
BSU37760	rocC	BSU40350	rocR	ornithine/citruline	Acids
BSU37760	rocC	BSU16170	codY	GTP /isoleucine /valine	Carbon Sources
BSU40340	rocD	BSU40350	rocR	ornithine/citruline	Acids
BSU40340	rocD	BSU16170	codY	GTP /isoleucine /valine	Carbon Sources
BSU40330	rocE	BSU40350	rocR	ornithine/citruline	Acids
BSU40330	rocE	BSU16170	codY	GTP /isoleucine /valine	Carbon Sources
BSU37790	rocG	BSU40350	rocR	ornithine/citruline	Acids
BSU37790	rocG	BSU29740	ccpA	D-fructose-1,6-bisphosphate /Glucose-6-Phosphate	Phosphate sources
BSU40350	rocR	BSU40350	rocR	ornithine/citruline	Acids
BSU40350	rocR	BSU16170	codY	GTP /isoleucine /valine	Carbon Sources
BSU14240	rok	BSU16170	codY	GTP /isoleucine /valine	Carbon Sources
BSU27030	sacC	BSU27080	levR	fructose	Carbon Sources
BSU27030	sacC	BSU29740	ccpA	D-fructose-1,6-bisphosphate /Glucose-6-Phosphate	Phosphate sources
BSU01540	salA	BSU29740	ccpA	D-fructose-1,6-bisphosphate /Glucose-6-Phosphate	Phosphate sources
BSU37350	sboA	BSU23120	resD	menaquinone	Carbon Sources
BSU37360	sboX	BSU23120	resD	menaquinone	Carbon Sources
BSU09990	scoC	BSU16170	codY	GTP /isoleucine /valine	Carbon Sources
BSU23070	serA	BSU16170	codY	GTP /isoleucine /valine	Carbon Sources
BSU16470	sigD	BSU16170	codY	GTP /isoleucine /valine	Carbon Sources
BSU01910	skfA	BSU29110	phoP	phosphate	Phosphate sources
BSU01920	skfB	BSU29110	phoP	phosphate	Phosphate sources
BSU01935	skfC	BSU29110	phoP	phosphate	Phosphate sources
BSU01950	skfE	BSU29110	phoP	phosphate	Phosphate sources
BSU01960	skfF	BSU29110	phoP	phosphate	Phosphate sources
BSU01970	skfG	BSU29110	phoP	phosphate	Phosphate sources
BSU01980	skfH	BSU29110	phoP	phosphate	Phosphate sources
BSU14620	slp	BSU16170	codY	GTP /isoleucine /valine	Carbon Sources
BSU36550	spoIIQ	BSU16170	codY	GTP /isoleucine /valine	Carbon Sources
BSU00490	spoVG	BSU16170	codY	GTP /isoleucine /valine	Carbon Sources
BSU16980	spoVS	BSU16170	codY	GTP /isoleucine /valine	Carbon Sources
BSU11500	spxA	BSU08730	perR	hydrogen peroxide	Oxygen
BSU11500	spxA	BSU19540	yodB	diamide/quinone	Nitrogen Sources
BSU03480	srfAA	BSU08730	perR	hydrogen peroxide	Oxygen
BSU03480	srfAA	BSU16170	codY	GTP /isoleucine /valine	Carbon Sources
BSU03490	srfAB	BSU08730	perR	hydrogen peroxide	Oxygen
BSU03490	srfAB	BSU16170	codY	GTP /isoleucine /valine	Carbon Sources
BSU03510	srfAC	BSU08730	perR	hydrogen peroxide	Oxygen
BSU03510	srfAC	BSU16170	codY	GTP /isoleucine /valine	Carbon Sources
BSU03520	srfAD	BSU08730	perR	hydrogen peroxide	Oxygen
BSU03520	srfAD	BSU16170	codY	GTP /isoleucine /valine	Carbon Sources
BSU17990	sspO	BSU16170	codY	GTP /isoleucine /valine	Carbon Sources
BSU17980	sspP	BSU16170	codY	GTP /isoleucine /valine	Carbon Sources
BSU35750	tagA	BSU29110	phoP	phosphate	Phosphate sources
BSU35760	tagB	BSU29110	phoP	phosphate	Phosphate sources
BSU35740	tagD	BSU29110	phoP	phosphate	Phosphate sources
BSU35730	tagE	BSU29110	phoP	phosphate	Phosphate sources
BSU35720	tagF	BSU29110	phoP	phosphate	Phosphate sources
BSU02630	tatAD	BSU29110	phoP	phosphate	Phosphate sources
BSU02640	tatCD	BSU29110	phoP	phosphate	Phosphate sources
BSU29580	thiI	BSU16170	codY	GTP /isoleucine /valine	Carbon Sources
BSU32240	thrB	BSU16170	codY	GTP /isoleucine /valine	Carbon Sources
BSU32250	thrC	BSU16170	codY	GTP /isoleucine /valine	Carbon Sources
BSU13310	tnrA	BSU13310	tnrA	glutamine	Carbon Sources
BSU13310	tnrA	BSU17450	glnR	glutamine	Carbon Sources
BSU33920	tpiA	BSU33950	cggR	D-fructose-1,6-bisphosphate	Phosphate sources
BSU07810	treA	BSU07820	treR	D-trehalose-6-phosphate	Phosphate sources
BSU07810	treA	BSU29110	phoP	phosphate	Phosphate sources
BSU07810	treA	BSU29740	ccpA	D-fructose-1,6-bisphosphate /Glucose-6-Phosphate	Phosphate sources
BSU07800	treP	BSU07820	treR	D-trehalose-6-phosphate	Phosphate sources
BSU07800	treP	BSU29110	phoP	phosphate	Phosphate sources
BSU07800	treP	BSU29740	ccpA	D-fructose-1,6-bisphosphate /Glucose-6-Phosphate	Phosphate sources
BSU07820	treR	BSU07820	treR	D-trehalose-6-phosphate	Phosphate sources
BSU07820	treR	BSU29110	phoP	phosphate	Phosphate sources
BSU07820	treR	BSU29740	ccpA	D-fructose-1,6-bisphosphate /Glucose-6-Phosphate	Phosphate sources
BSU28500	trxA	BSU00830	ctsR	High temperature	Medium supplements
BSU35609	tuaA	BSU29110	phoP	phosphate	Phosphate sources
BSU35610	tuaA	BSU29110	phoP	phosphate	Phosphate sources
BSU35600	tuaB	BSU29110	phoP	phosphate	Phosphate sources
BSU35590	tuaC	BSU29110	phoP	phosphate	Phosphate sources
BSU35580	tuaD	BSU29110	phoP	phosphate	Phosphate sources
BSU35570	tuaE	BSU29110	phoP	phosphate	Phosphate sources
BSU35560	tuaF	BSU29110	phoP	phosphate	Phosphate sources
BSU35550	tuaG	BSU29110	phoP	phosphate	Phosphate sources
BSU35540	tuaH	BSU29110	phoP	phosphate	Phosphate sources
BSU36660	ureA	BSU13310	tnrA	glutamine	Carbon Sources
BSU36660	ureA	BSU32420	pucR	allantoin / urate/ allantoate	Nitrogen Sources
BSU36660	ureA	BSU17450	glnR	glutamine	Carbon Sources
BSU36660	ureA	BSU16170	codY	GTP /isoleucine /valine	Carbon Sources
BSU36650	ureB	BSU13310	tnrA	glutamine	Carbon Sources
BSU36650	ureB	BSU32420	pucR	allantoin / urate/ allantoate	Nitrogen Sources
BSU36650	ureB	BSU17450	glnR	glutamine	Carbon Sources
BSU36650	ureB	BSU16170	codY	GTP /isoleucine /valine	Carbon Sources
BSU36640	ureC	BSU13310	tnrA	glutamine	Carbon Sources
BSU36640	ureC	BSU32420	pucR	allantoin / urate/ allantoate	Nitrogen Sources
BSU36640	ureC	BSU17450	glnR	glutamine	Carbon Sources
BSU36640	ureC	BSU16170	codY	GTP /isoleucine /valine	Carbon Sources
BSU12390	uxaA	BSU12370	exuR	galacturonate	Carbon Sources
BSU12390	uxaA	BSU29740	ccpA	D-fructose-1,6-bisphosphate /Glucose-6-Phosphate	Phosphate sources
BSU12380	uxaB	BSU12370	exuR	galacturonate	Carbon Sources
BSU12380	uxaB	BSU29740	ccpA	D-fructose-1,6-bisphosphate /Glucose-6-Phosphate	Phosphate sources
BSU12300	uxaC	BSU12370	exuR	galacturonate	Carbon Sources
BSU12300	uxaC	BSU29740	ccpA	D-fructose-1,6-bisphosphate /Glucose-6-Phosphate	Phosphate sources
BSU12340	uxuA	BSU12370	exuR	galacturonate	Carbon Sources
BSU12340	uxuA	BSU29740	ccpA	D-fructose-1,6-bisphosphate /Glucose-6-Phosphate	Phosphate sources
BSU12350	uxuB	BSU12370	exuR	galacturonate	Carbon Sources
BSU12350	uxuB	BSU29740	ccpA	D-fructose-1,6-bisphosphate /Glucose-6-Phosphate	Phosphate sources
BSU38090	vpr	BSU29110	phoP	phosphate	Phosphate sources
BSU22070	xpt	BSU00470	purR	PRPP	Phosphate sources
BSU28510	xsa	BSU29740	ccpA	D-fructose-1,6-bisphosphate /Glucose-6-Phosphate	Phosphate sources
BSU28510	xsa	BSU33970	araR	arabinose	Carbon Sources
BSU17600	xylA	BSU17590	xylR	xylose	Carbon Sources
BSU17600	xylA	BSU29740	ccpA	D-fructose-1,6-bisphosphate /Glucose-6-Phosphate	Phosphate sources
BSU17610	xylB	BSU17590	xylR	xylose	Carbon Sources
BSU17610	xylB	BSU29740	ccpA	D-fructose-1,6-bisphosphate /Glucose-6-Phosphate	Phosphate sources
BSU17590	xylR	BSU17590	xylR	xylose	Carbon Sources
BSU17580	xynB	BSU17590	xylR	xylose	Carbon Sources
BSU17580	xynB	BSU29740	ccpA	D-fructose-1,6-bisphosphate /Glucose-6-Phosphate	Phosphate sources
BSU17570	xynP	BSU17590	xylR	xylose	Carbon Sources
BSU17570	xynP	BSU29740	ccpA	D-fructose-1,6-bisphosphate /Glucose-6-Phosphate	Phosphate sources
BSU00480	yabJ	BSU00470	purR	PRPP	Phosphate sources
BSU01600	ybbA	BSU23520	fur	Fe	Metals
BSU01640	ybbB	BSU23520	fur	Fe	Metals
BSU01650	ybbC	BSU16170	codY	GTP /isoleucine /valine	Carbon Sources
BSU01660	ybbD	BSU16170	codY	GTP /isoleucine /valine	Carbon Sources
BSU01670	ybbE	BSU16170	codY	GTP /isoleucine /valine	Carbon Sources
BSU01680	ybbF	BSU16170	codY	GTP /isoleucine /valine	Carbon Sources
BSU01690	ybbH	BSU16170	codY	GTP /isoleucine /valine	Carbon Sources
BSU02370	ybgA	BSU16170	codY	GTP /isoleucine /valine	Carbon Sources
BSU02060	ybxG	BSU16170	codY	GTP /isoleucine /valine	Carbon Sources
BSU02950	yceI	BSU27890	nadR	nicotinic acid	Acids
BSU03020	ycgA	BSU16170	codY	GTP /isoleucine /valine	Carbon Sources
BSU03200	ycgM	BSU16170	codY	GTP /isoleucine /valine	Carbon Sources
BSU03200	ycgM	BSU29740	ccpA	D-fructose-1,6-bisphosphate /Glucose-6-Phosphate	Phosphate sources
BSU03210	ycgN	BSU16170	codY	GTP /isoleucine /valine	Carbon Sources
BSU03210	ycgN	BSU29740	ccpA	D-fructose-1,6-bisphosphate /Glucose-6-Phosphate	Phosphate sources
BSU03220	ycgO	BSU16170	codY	GTP /isoleucine /valine	Carbon Sources
BSU03220	ycgO	BSU29740	ccpA	D-fructose-1,6-bisphosphate /Glucose-6-Phosphate	Phosphate sources
BSU03230	ycgP	BSU16170	codY	GTP /isoleucine /valine	Carbon Sources
BSU03270	ycgT	BSU23520	fur	Fe	Metals
BSU03680	yclG	BSU13310	tnrA	glutamine	Carbon Sources
BSU03750	yclJ	BSU23120	resD	menaquinone	Carbon Sources
BSU03760	yclK	BSU23120	resD	menaquinone	Carbon Sources
BSU03800	yclN	BSU23520	fur	Fe	Metals
BSU03810	yclO	BSU23520	fur	Fe	Metals
BSU03820	yclP	BSU23520	fur	Fe	Metals
BSU03830	yclQ	BSU23520	fur	Fe	Metals
BSU04050	ycsF	BSU13310	tnrA	glutamine	Carbon Sources
BSU04060	ycsG	BSU13310	tnrA	glutamine	Carbon Sources
BSU04070	ycsI	BSU13310	tnrA	glutamine	Carbon Sources
BSU04170	ydaB	BSU13310	tnrA	glutamine	Carbon Sources
BSU04530	ydbN	BSU23520	fur	Fe	Metals
BSU05720	ydhE	BSU33080	liaR	bacitracin	Nitrogen Sources
BSU05730	ydhF	BSU29110	phoP	phosphate	Phosphate sources
BSU05890	ydhU	BSU23520	fur	Fe	Metals
BSU05899	ydhU	BSU23520	fur	Fe	Metals
BSU06250	ydjM	BSU29110	phoP	phosphate	Phosphate sources
BSU06970	yesO	BSU29740	ccpA	D-fructose-1,6-bisphosphate /Glucose-6-Phosphate	Phosphate sources
BSU06980	yesP	BSU29740	ccpA	D-fructose-1,6-bisphosphate /Glucose-6-Phosphate	Phosphate sources
BSU06990	yesQ	BSU29740	ccpA	D-fructose-1,6-bisphosphate /Glucose-6-Phosphate	Phosphate sources
BSU07000	yesR	BSU29740	ccpA	D-fructose-1,6-bisphosphate /Glucose-6-Phosphate	Phosphate sources
BSU07010	yesS	BSU29740	ccpA	D-fructose-1,6-bisphosphate /Glucose-6-Phosphate	Phosphate sources
BSU07030	yesU	BSU29740	ccpA	D-fructose-1,6-bisphosphate /Glucose-6-Phosphate	Phosphate sources
BSU07040	yesV	BSU29740	ccpA	D-fructose-1,6-bisphosphate /Glucose-6-Phosphate	Phosphate sources
BSU07050	yesW	BSU29740	ccpA	D-fructose-1,6-bisphosphate /Glucose-6-Phosphate	Phosphate sources
BSU07060	yesX	BSU29740	ccpA	D-fructose-1,6-bisphosphate /Glucose-6-Phosphate	Phosphate sources
BSU07070	yesY	BSU29740	ccpA	D-fructose-1,6-bisphosphate /Glucose-6-Phosphate	Phosphate sources
BSU07080	yesZ	BSU29740	ccpA	D-fructose-1,6-bisphosphate /Glucose-6-Phosphate	Phosphate sources
BSU07150	yetG	BSU23520	fur	Fe	Metals
BSU08460	yfhA	BSU23520	fur	Fe	Metals
BSU08480	yfhC	BSU23520	fur	Fe	Metals
BSU08440	yfiY	BSU23520	fur	Fe	Metals
BSU08450	yfiZ	BSU23520	fur	Fe	Metals
BSU07850	yfkM	BSU23520	fur	Fe	Metals
BSU07840	yfkN	BSU29110	phoP	phosphate	Phosphate sources
BSU07840	yfkN	BSU29740	ccpA	D-fructose-1,6-bisphosphate /Glucose-6-Phosphate	Phosphate sources
BSU07620	yflN	BSU07590	citT	citrate extracellulare	Acids
BSU07620	yflN	BSU29740	ccpA	D-fructose-1,6-bisphosphate /Glucose-6-Phosphate	Phosphate sources
BSU07570	yflS	BSU31530	malR	malate extracellular	Carbon Sources
BSU07520	yfmC	BSU23520	fur	Fe	Metals
BSU07510	yfmD	BSU23520	fur	Fe	Metals
BSU07500	yfmE	BSU23520	fur	Fe	Metals
BSU07490	yfmF	BSU23520	fur	Fe	Metals
BSU10070	yhaA	BSU16170	codY	GTP /isoleucine /valine	Carbon Sources
BSU08980	yhbH	BSU29110	phoP	phosphate	Phosphate sources
BSU09050	yhcE	BSU03890	gabR	GABA	Acids
BSU09060	yhcF	BSU03890	gabR	GABA	Acids
BSU09070	yhcG	BSU03890	gabR	GABA	Acids
BSU09080	yhcH	BSU03890	gabR	GABA	Acids
BSU09090	yhcI	BSU03890	gabR	GABA	Acids
BSU09320	yhcY	BSU33080	liaR	bacitracin	Nitrogen Sources
BSU09330	yhcZ	BSU33080	liaR	bacitracin	Nitrogen Sources
BSU09340	yhdA	BSU33080	liaR	bacitracin	Nitrogen Sources
BSU09470	yhdH	BSU16170	codY	GTP /isoleucine /valine	Carbon Sources
BSU09590	yhdT	BSU16170	codY	GTP /isoleucine /valine	Carbon Sources
BSU10330	yhfQ	BSU23520	fur	Fe	Metals
BSU10450	yhjB	BSU16170	codY	GTP /isoleucine /valine	Carbon Sources
BSU10460	yhjC	BSU16170	codY	GTP /isoleucine /valine	Carbon Sources
BSU11490	yjbC	BSU08730	perR	hydrogen peroxide	Oxygen
BSU11490	yjbC	BSU19540	yodB	diamide/quinone	Nitrogen Sources
BSU11840	yjcF	BSU16170	codY	GTP /isoleucine /valine	Carbon Sources
BSU11850	yjcG	BSU16170	codY	GTP /isoleucine /valine	Carbon Sources
BSU11860	yjcH	BSU16170	codY	GTP /isoleucine /valine	Carbon Sources
BSU11900	yjcL	BSU16170	codY	GTP /isoleucine /valine	Carbon Sources
BSU11990	yjdB	BSU29110	phoP	phosphate	Phosphate sources
BSU12030	yjdF	BSU12000	manR	mannose	Carbon Sources
BSU12320	yjmC	BSU12370	exuR	galacturonate	Carbon Sources
BSU12320	yjmC	BSU29740	ccpA	D-fructose-1,6-bisphosphate /Glucose-6-Phosphate	Phosphate sources
BSU12330	yjmD	BSU12370	exuR	galacturonate	Carbon Sources
BSU12330	yjmD	BSU29740	ccpA	D-fructose-1,6-bisphosphate /Glucose-6-Phosphate	Phosphate sources
BSU12400	yjnA	BSU16170	codY	GTP /isoleucine /valine	Carbon Sources
BSU12860	ykbA	BSU00470	purR	PRPP	Phosphate sources
BSU12970	ykfA	BSU16170	codY	GTP /isoleucine /valine	Carbon Sources
BSU12980	ykfB	BSU16170	codY	GTP /isoleucine /valine	Carbon Sources
BSU12990	ykfC	BSU16170	codY	GTP /isoleucine /valine	Carbon Sources
BSU13000	ykfD	BSU16170	codY	GTP /isoleucine /valine	Carbon Sources
BSU13330	ykoL	BSU13310	tnrA	glutamine	Carbon Sources
BSU13330	ykoL	BSU29110	phoP	phosphate	Phosphate sources
BSU14100	ykuJ	BSU14140	ccpC	citrate	Acids
BSU14100	ykuJ	BSU29740	ccpA	D-fructose-1,6-bisphosphate /Glucose-6-Phosphate	Phosphate sources
BSU14110	ykuK	BSU14140	ccpC	citrate	Acids
BSU14110	ykuK	BSU29740	ccpA	D-fructose-1,6-bisphosphate /Glucose-6-Phosphate	Phosphate sources
BSU14130	ykuL	BSU29740	ccpA	D-fructose-1,6-bisphosphate /Glucose-6-Phosphate	Phosphate sources
BSU14130	ykuL	BSU14140	ccpC	citrate	Acids
BSU14150	ykuN	BSU23520	fur	Fe	Metals
BSU14160	ykuO	BSU23520	fur	Fe	Metals
BSU14170	ykuP	BSU23520	fur	Fe	Metals
BSU13320	ykzB	BSU13310	tnrA	glutamine	Carbon Sources
BSU13320	ykzB	BSU29110	phoP	phosphate	Phosphate sources
BSU14120	ykzF	BSU29740	ccpA	D-fructose-1,6-bisphosphate /Glucose-6-Phosphate	Phosphate sources
BSU14120	ykzF	BSU14140	ccpC	citrate	Acids
BSU15340	ylmA	BSU16170	codY	GTP /isoleucine /valine	Carbon Sources
BSU16260	ylxF	BSU16170	codY	GTP /isoleucine /valine	Carbon Sources
BSU16410	ylxH	BSU16170	codY	GTP /isoleucine /valine	Carbon Sources
BSU16480	ylxL	BSU16170	codY	GTP /isoleucine /valine	Carbon Sources
BSU17400	ymaB	BSU23120	resD	menaquinone	Carbon Sources
BSU17020	ymcA	BSU23520	fur	Fe	Metals
BSU17010	ymcB	BSU23520	fur	Fe	Metals
BSU19230	yocJ	BSU19540	yodB	diamide/quinone	Nitrogen Sources
BSU19340	yocR	BSU16170	codY	GTP /isoleucine /valine	Carbon Sources
BSU19350	yocS	BSU16170	codY	GTP /isoleucine /valine	Carbon Sources
BSU19540	yodB	BSU19540	yodB	diamide/quinone	Nitrogen Sources
BSU19550	yodC	BSU19540	yodB	diamide/quinone	Nitrogen Sources
BSU19580	yodF	BSU13310	tnrA	glutamine	Carbon Sources
BSU19580	yodF	BSU16170	codY	GTP /isoleucine /valine	Carbon Sources
BSU19579	yoyD	BSU13310	tnrA	glutamine	Carbon Sources
BSU19579	yoyD	BSU16170	codY	GTP /isoleucine /valine	Carbon Sources
BSU18870	yozI	BSU08730	perR	hydrogen peroxide	Oxygen
BSU22030	ypbR	BSU23520	fur	Fe	Metals
BSU21760	ypmP	BSU16170	codY	GTP /isoleucine /valine	Carbon Sources
BSU22260	yppF	BSU16170	codY	GTP /isoleucine /valine	Carbon Sources
BSU25800	yqcK	BSU25810	arsR	As/Cd/Ag	Metals
BSU25289	yqzL	BSU13310	tnrA	glutamine	Carbon Sources
BSU27810	yrbD	BSU13310	tnrA	glutamine	Carbon Sources
BSU26680	yrdK	BSU26720	azlB	4-azaleucine	Acids
BSU28320	ysnD	BSU13310	tnrA	glutamine	Carbon Sources
BSU28330	ysnE	BSU13310	tnrA	glutamine	Carbon Sources
BSU28190	ysxC	BSU00830	ctsR	High temperature	Medium supplements
BSU30640	ytkC	BSU16170	codY	GTP /isoleucine /valine	Carbon Sources
BSU30460	ytrA	BSU30460	ytrA	ramoplanin antibiotic	Medium supplements
BSU30450	ytrB	BSU30460	ytrA	ramoplanin antibiotic	Medium supplements
BSU30440	ytrC	BSU30460	ytrA	ramoplanin antibiotic	Medium supplements
BSU30430	ytrD	BSU30460	ytrA	ramoplanin antibiotic	Medium supplements
BSU30420	ytrE	BSU30460	ytrA	ramoplanin antibiotic	Medium supplements
BSU30410	ytrF	BSU30460	ytrA	ramoplanin antibiotic	Medium supplements
BSU30360	yttA	BSU13310	tnrA	glutamine	Carbon Sources
BSU29630	yttP	BSU29110	phoP	phosphate	Phosphate sources
BSU29630	yttP	BSU29740	ccpA	D-fructose-1,6-bisphosphate /Glucose-6-Phosphate	Phosphate sources
BSU31030	yuaE	BSU16170	codY	GTP /isoleucine /valine	Carbon Sources
BSU31020	yuaF	BSU16170	codY	GTP /isoleucine /valine	Carbon Sources
BSU31010	yuaG	BSU16170	codY	GTP /isoleucine /valine	Carbon Sources
BSU31540	yufN	BSU16170	codY	GTP /isoleucine /valine	Carbon Sources
BSU31550	yufO	BSU16170	codY	GTP /isoleucine /valine	Carbon Sources
BSU31560	yufP	BSU16170	codY	GTP /isoleucine /valine	Carbon Sources
BSU31570	yufQ	BSU16170	codY	GTP /isoleucine /valine	Carbon Sources
BSU32090	yuiA	BSU16170	codY	GTP /isoleucine /valine	Carbon Sources
BSU32090	yuiA	BSU13310	tnrA	glutamine	Carbon Sources
BSU32080	yuiB	BSU16170	codY	GTP /isoleucine /valine	Carbon Sources
BSU32080	yuiB	BSU13310	tnrA	glutamine	Carbon Sources
BSU32070	yuiC	BSU16170	codY	GTP /isoleucine /valine	Carbon Sources
BSU32070	yuiC	BSU13310	tnrA	glutamine	Carbon Sources
BSU32110	yumC	BSU13310	tnrA	glutamine	Carbon Sources
BSU32110	yumC	BSU23520	fur	Fe	Metals
BSU32550	yurJ	BSU16170	codY	GTP /isoleucine /valine	Carbon Sources
BSU32550	yurJ	BSU32560	frlR	fructosamine 6-phosphates	Phosphate sources
BSU32930	yusU	BSU23520	fur	Fe	Metals
BSU32940	yusV	BSU23520	fur	Fe	Metals
BSU32980	yusZ	BSU16170	codY	GTP /isoleucine /valine	Carbon Sources
BSU31480	yuxJ	BSU16170	codY	GTP /isoleucine /valine	Carbon Sources
BSU31500	yuxK	BSU16170	codY	GTP /isoleucine /valine	Carbon Sources
BSU33460	yvgT	BSU13310	tnrA	glutamine	Carbon Sources
BSU38390	ywbA	BSU29740	ccpA	D-fructose-1,6-bisphosphate /Glucose-6-Phosphate	Phosphate sources
BSU38060	ywcJ	BSU37310	fnr	di-oxygen	Oxygen
BSU38060	ywcJ	BSU29740	ccpA	D-fructose-1,6-bisphosphate /Glucose-6-Phosphate	Phosphate sources
BSU37950	ywdI	BSU13310	tnrA	glutamine	Carbon Sources
BSU37940	ywdJ	BSU13310	tnrA	glutamine	Carbon Sources
BSU37930	ywdK	BSU13310	tnrA	glutamine	Carbon Sources
BSU37680	ywfH	BSU16170	codY	GTP /isoleucine /valine	Carbon Sources
BSU37230	ywjA	BSU23520	fur	Fe	Metals
BSU37220	ywjB	BSU23520	fur	Fe	Metals
BSU37040	ywkB	BSU31530	malR	malate extracellular	Carbon Sources
BSU36920	ywlF	BSU13310	tnrA	glutamine	Carbon Sources
BSU36910	ywlG	BSU13310	tnrA	glutamine	Carbon Sources
BSU36500	ywoB	BSU30460	ytrA	ramoplanin antibiotic	Medium supplements
BSU36490	ywoC	BSU30460	ytrA	ramoplanin antibiotic	Medium supplements
BSU36480	ywoD	BSU30460	ytrA	ramoplanin antibiotic	Medium supplements
BSU36460	ywoF	BSU13310	tnrA	glutamine	Carbon Sources
BSU36100	ywrD	BSU13310	tnrA	glutamine	Carbon Sources
BSU39990	yxaF	BSU02680	lmrA	flavonoids	Nitrogen Sources
BSU39970	yxaH	BSU02680	lmrA	flavonoids	Nitrogen Sources
BSU39930	yxaM	BSU16170	codY	GTP /isoleucine /valine	Carbon Sources
BSU39890	yxbB	BSU16170	codY	GTP /isoleucine /valine	Carbon Sources
BSU39880	yxbC	BSU16170	codY	GTP /isoleucine /valine	Carbon Sources
BSU39870	yxbD	BSU16170	codY	GTP /isoleucine /valine	Carbon Sources
BSU39610	yxeB	BSU23520	fur	Fe	Metals
BSU39100	yxiO	BSU29110	phoP	phosphate	Phosphate sources
BSU38950	yxjH	BSU16170	codY	GTP /isoleucine /valine	Carbon Sources
BSU38850	yxkC	BSU13310	tnrA	glutamine	Carbon Sources
BSU39910	yxnB	BSU16170	codY	GTP /isoleucine /valine	Carbon Sources
BSU40490	yycA	BSU13310	tnrA	glutamine	Carbon Sources
BSU40480	yycB	BSU13310	tnrA	glutamine	Carbon Sources
BSU40470	yycC	BSU13310	tnrA	glutamine	Carbon Sources
BSU40280	yycO	BSU29110	phoP	phosphate	Phosphate sources
BSU40270	yycP	BSU29110	phoP	phosphate	Phosphate sources
BSU13850	zosA	BSU08730	perR	hydrogen peroxide	Oxygen
