# Supplementary material for: A Multi‐Omics, Machine Learning‐Aware, Genome‐Wide Metabolic Model of Bacillus Subtilis Refines the Gene Expression and Cell Growth Prediction
Source: Adv Sci (Weinh). 2024 Sep 17;11(42):2408705. doi: 10.1002/advs.202408705 (PMC11558093; doi:10.1002/advs.202408705)
Supplement: Supplementary file 6 — Supplemental Table 5 [file ADVS-11-2408705-s004.xlsx]

## Sheet: Table of contents
Table of contents
Table S1	Reactions in iBsu1209_CM
Table S2	Metabolites in iBsu1209_CM
Table S3	Reactions_matrix in iBsu1209_CM
Table S4	Protein complexes
Table S5	Protein modifications
Table S6	Transcription units
Table S7	post_transcriptional_modification_of_tRNA
Table S8	enzyme_reaction_association
Table S9	peptide_compartment_and_pathways
Table S10	reaction_matrix_sources_and_sinks
Table S11	Oobatake_Keq_matrix
Table S12	Folding_Rates_matrix_slope22000
Table S13	DnaK_reactions_parameters_5
Table S14	Dill_dG_matrix
Table S15	codon_usage
Table S16	BSU_keffs
Table S17	modifications of rRNA
Table S18	enzymatic data (kcat) of B. subtilis in the BRENDA and SABIO-RK
Table S19	DLKcat's predicted values ​and experimental values in BRENDA and SABIO-RK

## Sheet: Table S18
BRENDA						SABIO-RK
ECNumber	Substrate	Organism	Value			EntryID	Type	ECNumber	Substrate	EnzymeType	PubMedID	Organism	UniprotID	Value
1.1.1.18	myo-inositol	bacillus subtilis//prokaryotes;bacteria;firmicutes - bacilli;bacillus//bsu	58			17	kcat	2.7.1.33	ATP;(R)-Pantothenate	wildtype PanK type III	15795230	Bacillus subtilis	P37564	2.12
1.1.1.47	nad+	bacillus subtilis//prokaryotes;bacteria;firmicutes - bacilli;bacillus//bsu	521000			77	kcat	2.3.1.39	Malonyl-CoA;Holo-[acyl-carrier protein]	wildtype N-terminal 6x His-tag	17330903	Bacillus subtilis	Q9R9J2 Q9R9J1	17
1.1.1.85	3-isopropylmalate	bacillus subtilis//prokaryotes;bacteria;firmicutes - bacilli;bacillus//bsu	14.9			78	kcat	2.3.1.39	Holo-[acyl-carrier protein];2-Methylmalonyl-CoA	wildtype N-terminal 6x His-tag	17330903	Bacillus subtilis	Q9R9J2 Q9R9J1	0.073
1.1.1.95	3-phospho-d-glycerate	bacillus subtilis//prokaryotes;bacteria;firmicutes - bacilli;bacillus//bsu	567			79	kcat	2.3.1.39	Acetyl-CoA;Holo-[acyl-carrier protein]	wildtype N-terminal 6x His-tag	17330903	Bacillus subtilis	Q9R9J2 Q9R9J1	0.13
1.10.3.2	2,2'-azino-bis(3-ethyl-benzothiazoline-6-sulfonic acid)	bacillus subtilis//prokaryotes;bacteria;firmicutes - bacilli;bacillus//bsu	322			80	kcat	2.3.1.39	Holo-[acyl-carrier protein];Malonyl-CoA	wildtype N-terminal 6x His-tag	17330903	Bacillus subtilis	Q9R9J1 Q9R9J2	15
1.10.3.2	2,2'-azinobis(3-ethylbenzothiazoline-6-sulfonic acid)	bacillus subtilis//prokaryotes;bacteria;firmicutes - bacilli;bacillus//bsu	22.4			81	kcat	2.3.1.39	[Peptidyl-carrier protein];Malonyl-CoA	wildtype N-terminal 6x His-tag	17330903	Bacillus subtilis	Q9R9J2 Q9R9J1	1.4
1.10.3.2	2,2'-azinobis(3-ethylbenzthiazoline-6-sulfonate)	bacillus subtilis//prokaryotes;bacteria;firmicutes - bacilli;bacillus//bsu	322			82	kcat	2.3.1.39	Malonyl-CoA;Holo-[acyl-carrier protein]	wildtype N-terminal 6x His-tag	17330903	Bacillus subtilis	Q9R9J2 Q9R9J1	0.09
1.10.3.2	2,6-dimethoxyphenol	bacillus subtilis//prokaryotes;bacteria;firmicutes - bacilli;bacillus//bsu	29			83	kcat	2.3.1.39	Holo-[acyl-carrier protein];Malonyl-CoA	wildtype N-terminal 6x His-tag	17330903	Bacillus subtilis	Q9R9J1 Q9R9J2	12
1.10.3.2	k4(fecn6)	bacillus subtilis//prokaryotes;bacteria;firmicutes - bacilli;bacillus//bsu	54.5			123	kcat	6.1.1.17	tRNA(Glu);L-Glutamate;ATP	wildtype	3079749	Bacillus subtilis	P22250	0.05
1.10.3.2	k4fe(cn)6	bacillus subtilis//prokaryotes;bacteria;firmicutes - bacilli;bacillus//bsu	529			124	kcat	6.1.1.17	L-Glutamate;ATP;tRNA(Glu)	wildtype	3079749	Bacillus subtilis	P22250	0.05
1.10.3.2	syringaldazine	bacillus subtilis//prokaryotes;bacteria;firmicutes - bacilli;bacillus//bsu	80			237	kcat	2.4.2.9	UMP;Diphosphate	wildtype	12482852	Bacillus subtilis	P39765	0.0015
1.13.11.20	l-cysteine	bacillus subtilis//prokaryotes;bacteria;firmicutes - bacilli;bacillus//bsu	0.39			342	kcat	3.2.1.55	H2O;4-Nitrophenyl-alpha-L-arabinofuranoside	wildtype AbfA	18757805	Bacillus subtilis	P94531	306
1.13.11.24	quercetin	bacillus subtilis//prokaryotes;bacteria;firmicutes - bacilli;bacillus//bsu	25			343	kcat	3.2.1.55	H2O;4-Nitrophenyl-alpha-L-arabinofuranoside	wildtype Abf2	18757805	Bacillus subtilis	P94552	295
1.14.14.1	omega-(p-nitrophenyl)decanoic acid	bacillus subtilis//prokaryotes;bacteria;firmicutes - bacilli;bacillus//bsu	1.5			344	kcat	3.2.1.55	H2O;alpha-L-Arabinan	wildtype AbfA	18757805	Bacillus subtilis	P94531	8.2
1.14.14.1	omega-(p-nitrophenyl)dodecanoic acid	bacillus subtilis//prokaryotes;bacteria;firmicutes - bacilli;bacillus//bsu	3.1			345	kcat	3.2.1.55	alpha-L-Arabinan;H2O	wildtype Abf2	18757805	Bacillus subtilis	P94552	22
1.14.14.1	omega-(p-nitrophenyl)octanoic acid	bacillus subtilis//prokaryotes;bacteria;firmicutes - bacilli;bacillus//bsu	0.4			346	kcat	3.2.1.55	alpha-L-Arabinan;H2O	wildtype AbfA	18757805	Bacillus subtilis	P94531	12
1.14.14.47	tetrahydrobiopterin	bacillus subtilis//prokaryotes;bacteria;firmicutes - bacilli;bacillus//bsu	0.183			347	kcat	3.2.1.55	H2O;alpha-L-Arabinan	wildtype Abf2	18757805	Bacillus subtilis	P94552	0.87
1.18.1.2	nadh	bacillus subtilis//prokaryotes;bacteria;firmicutes - bacilli;bacillus//bsu	0.4			348	kcat	3.2.1.55	Arabinobiose;H2O	wildtype AbfA	18757805	Bacillus subtilis	P94531	32
1.18.1.2	nadph	bacillus subtilis//prokaryotes;bacteria;firmicutes - bacilli;bacillus//bsu	1012			349	kcat	3.2.1.55	Arabinotriose;H2O	wildtype AbfA	18757805	Bacillus subtilis	P94531	88
1.2.1.16	nad+	bacillus subtilis//prokaryotes;bacteria;firmicutes - bacilli;bacillus//bsu	5.26			350	kcat	3.2.1.55	H2O;Arabinotriose	wildtype Abf2	18757805	Bacillus subtilis	P94552	0.75
1.2.1.16	nadp+	bacillus subtilis//prokaryotes;bacteria;firmicutes - bacilli;bacillus//bsu	9.93			351	kcat	3.2.1.55	Arabinoxylan;H2O	wildtype Abf2	18757805	Bacillus subtilis	P94552	2.3
1.2.1.16	succinate semialdehyde	bacillus subtilis//prokaryotes;bacteria;firmicutes - bacilli;bacillus//bsu	7.24			806	kcat	3.1.3.16	H2O;SpoIIAA-phosphorylated	wildtype	10322028	Bacillus subtilis		0.06
1.2.1.26	alpha-ketoglutaric semialdehyde	bacillus subtilis//prokaryotes;bacteria;firmicutes - bacilli;bacillus//bsu	2.75			1189	kcat	5.3.2.6	2-Hydroxymuconate	wildtype	17902707	Bacillus subtilis	P70994	10
1.2.1.26	butylaldehyde	bacillus subtilis//prokaryotes;bacteria;firmicutes - bacilli;bacillus//bsu	1.35			1190	kcat	5.3.2.6	4-Hydroxy-enol-phenylpyruvate	wildtype	17902707	Bacillus subtilis	P70994	4.1
1.2.1.26	heptaldehyde	bacillus subtilis//prokaryotes;bacteria;firmicutes - bacilli;bacillus//bsu	0.87			1191	kcat	5.3.2.6	2-Hydroxy-2,4-pentadienoate	wildtype	17902707	Bacillus subtilis	P70994	112
1.2.1.26	hexylaldehyde	bacillus subtilis//prokaryotes;bacteria;firmicutes - bacilli;bacillus//bsu	1.47			1192	kcat	5.3.2.6	Enol-Phenylpyruvate	wildtype	17902707	Bacillus subtilis	P70994	125
1.2.1.26	nad+	bacillus subtilis//prokaryotes;bacteria;firmicutes - bacilli;bacillus//bsu	0.74			1193	kcat	5.3.2.6	2-Hydroxyhepta-2,4-dienedioate	wildtype	17902707	Bacillus subtilis	P70994	3
1.2.1.26	nadp+	bacillus subtilis//prokaryotes;bacteria;firmicutes - bacilli;bacillus//bsu	1.08			1194	kcat	5.3.2.6	2-Hydroxymuconate	wildtype	17902707	Bacillus subtilis	P70994	26
1.2.1.26	octylaldehyde	bacillus subtilis//prokaryotes;bacteria;firmicutes - bacilli;bacillus//bsu	0.97			1195	kcat	5.3.2.6	2-Hydroxy-2,4-pentadienoate	mutant P1A	17902707	Bacillus subtilis	P70994	2.5
1.2.1.26	propionaldehyde	bacillus subtilis//prokaryotes;bacteria;firmicutes - bacilli;bacillus//bsu	1.29			1196	kcat	5.3.2.6	2-Hydroxy-2,4-pentadienoate	mutant R11A	17902707	Bacillus subtilis	P70994	0.06
1.2.1.26	valeraldehyde	bacillus subtilis//prokaryotes;bacteria;firmicutes - bacilli;bacillus//bsu	2.1			1197	kcat	5.3.2.6	Enol-Phenylpyruvate	mutant P1A	17902707	Bacillus subtilis	P70994	1.2
1.2.1.27	2-methyl-3-oxopropanoate	bacillus subtilis//prokaryotes;bacteria;firmicutes - bacilli;bacillus//bsu	1.1			1198	kcat	5.3.2.6	Enol-Phenylpyruvate	mutant R11A	17902707	Bacillus subtilis	P70994	0.055
1.2.1.27	coa	bacillus subtilis//prokaryotes;bacteria;firmicutes - bacilli;bacillus//bsu	12.6			1270	kcat	1.7.3.3	Urate;O2;H2O	wildtype	12680763	Bacillus subtilis	O32141	3.26
1.2.1.27	nad+	bacillus subtilis//prokaryotes;bacteria;firmicutes - bacilli;bacillus//bsu	2.2			1271	kcat	1.7.3.3	H2O;O2;Urate	mutant D70A	12680763	Bacillus subtilis	O32141	2.1
1.20.4.4	arsenate	bacillus subtilis//prokaryotes;bacteria;firmicutes - bacilli;bacillus//bsu	2			1272	kcat	1.7.3.3	H2O;Urate;O2	mutant T69A	12680763	Bacillus subtilis	O32141	0.099
1.3.1.B7	nadph	bacillus subtilis//prokaryotes;bacteria;firmicutes - bacilli;bacillus//bsu	0.0344			1273	kcat	1.7.3.3	H2O;Urate;O2	mutant K9M	12680763	Bacillus subtilis	O32141	0.0135
1.3.3.4	coproporphyrinogen-iii	bacillus subtilis//prokaryotes;bacteria;firmicutes - bacilli;bacillus//bsu	0.000833			1274	kcat	1.7.3.3	H2O;O2;Urate	mutant T69V	12680763	Bacillus subtilis	O32141	0.0198
1.3.3.4	mesoporphyrinogen-ix	bacillus subtilis//prokaryotes;bacteria;firmicutes - bacilli;bacillus//bsu	0.0448			1275	kcat	1.7.3.3	Urate;H2O;O2	mutant T69A/K9M	12680763	Bacillus subtilis	O32141	0.036
1.3.3.4	protoporphyrinogen ix	bacillus subtilis//prokaryotes;bacteria;firmicutes - bacilli;bacillus//bsu	0.0131			1277	kcat	2.3.3.16	Oxaloacetate;H2O;Acetyl-CoA	wildtype CS-II	8655569	Bacillus subtilis	P39120	100
1.3.3.4	protoporphyrinogen-ix	bacillus subtilis//prokaryotes;bacteria;firmicutes - bacilli;bacillus//bsu	14.1			1707	kcat	3.4.11.10	H2O;L-Arginyl-p-nitroanilide	wildtype	15668014	Bacillus subtilis	P25152	34
1.4.1.1	nadh	bacillus subtilis//prokaryotes;bacteria;firmicutes - bacilli;bacillus//bsu	13.96			1708	kcat	3.4.11.10	L-Lysyl-p-nitroanilide;H2O	wildtype	15668014	Bacillus subtilis	P25152	10
1.4.1.1	nadph	bacillus subtilis//prokaryotes;bacteria;firmicutes - bacilli;bacillus//bsu	11.1			1709	kcat	3.4.11.10	L-Leucinyl-p-nitroanilide;H2O	wildtype	15668014	Bacillus subtilis	P25152	55
1.4.1.2	2-oxoglutarate	bacillus subtilis//prokaryotes;bacteria;firmicutes - bacilli;bacillus//bsu	344			1710	kcat	3.4.11.10	H2O;L-Valine-p-nitroanilide	wildtype	15668014	Bacillus subtilis	P25152	0.43
1.4.1.2	l-glutamate	bacillus subtilis//prokaryotes;bacteria;firmicutes - bacilli;bacillus//bsu	18.1			1711	kcat	3.4.11.10	L-Alanyl-p-nitroanilide;H2O	wildtype	15668014	Bacillus subtilis	P25152	0.37
1.4.3.16	fumarate	bacillus subtilis//prokaryotes;bacteria;firmicutes - bacilli;bacillus//bsu	0.5			1712	kcat	3.4.11.10	H2O;Glycine-p-nitroanilide	wildtype	15668014	Bacillus subtilis	P25152	7.2e-05
1.4.3.16	l-aspartate	bacillus subtilis//prokaryotes;bacteria;firmicutes - bacilli;bacillus//bsu	0.18			1713	kcat	3.4.11.10	L-gamma-Glutamyl-p-nitroanilide;H2O	wildtype	15668014	Bacillus subtilis	P25152	3.7e-05
1.4.3.19	cyclopropylglycine	bacillus subtilis//prokaryotes;bacteria;firmicutes - bacilli;bacillus//bsu	1.14			1714	kcat	3.4.11.10	H2O;Aspartic acid-p-nitroanilide	wildtype	15668014	Bacillus subtilis	P25152	2.5e-05
1.4.3.19	d-ala	bacillus subtilis//prokaryotes;bacteria;firmicutes - bacilli;bacillus//bsu	1.1			1715	kcat	3.4.11.10	L-Phenylalanine-p-nitroanilide;H2O	wildtype	15668014	Bacillus subtilis	P25152	0.00028
1.4.3.19	d-alanine	bacillus subtilis//prokaryotes;bacteria;firmicutes - bacilli;bacillus//bsu	0.92			1716	kcat	3.4.11.10	H2O;Prolyl-p-nitroanilide	wildtype	15668014	Bacillus subtilis	P25152	0.00012
1.4.3.19	d-pro	bacillus subtilis//prokaryotes;bacteria;firmicutes - bacilli;bacillus//bsu	3.5			1717	kcat	3.4.11.10	H2O;Ala-Pro-4-Nitroanilide	wildtype	15668014	Bacillus subtilis	P25152	5.7e-05
1.4.3.19	d-proline	bacillus subtilis//prokaryotes;bacteria;firmicutes - bacilli;bacillus//bsu	0.5			2206	kcat	1.7.1.13	NADPH;7-Cyano-7-deazaguanine	wildtype	17929836	Bacillus subtilis	O31678	0.011
1.4.3.19	gly	bacillus subtilis//prokaryotes;bacteria;firmicutes - bacilli;bacillus//bsu	4			2207	kcat	1.7.1.13	7-Cyano-7-deazaguanine;NADPH	wildtype	17929836	Bacillus subtilis	O31678	0.0115
1.4.3.19	glycine	bacillus subtilis//prokaryotes;bacteria;firmicutes - bacilli;bacillus//bsu	4.1			2210	kcat	4.2.1.113	2-Succinyl-6-hydroxy-2,4-cyclohexadiene-1-carboxylate	wildtype	10194342	Bacillus subtilis	O34514	150
1.4.3.19	glyphosate	bacillus subtilis//prokaryotes;bacteria;firmicutes - bacilli;bacillus//bsu	0.91			2408	kcat	3.2.1.52	H2O;4-Methylumbelliferyl-beta-N-acetylglucosaminide	wildtype	20826810	Bacillus subtilis		6.42
1.4.3.19	n-ethylglycine	bacillus subtilis//prokaryotes;bacteria;firmicutes - bacilli;bacillus//bsu	1.4			2409	kcat	3.2.1.52	4-Methylumbelliferyl-beta-N-acetylglucosaminide;H2O	mutant H234G	20826810	Bacillus subtilis		0.00337
1.4.3.19	sarcosine	bacillus subtilis//prokaryotes;bacteria;firmicutes - bacilli;bacillus//bsu	4.2			2410	kcat	3.2.1.52	4-Methylumbelliferyl-beta-N-acetylglucosaminide;H2O	mutant D232G	20826810	Bacillus subtilis		0.0014
1.5.1.30	cibacron marine	bacillus subtilis//prokaryotes;bacteria;firmicutes - bacilli;bacillus//bsu	0.7			2873	kcat	3.2.1.122	H2O;3,4-Dinitrophenyl 6-phospho-alpha-D-glucoside	wildtype	17676871	Bacillus subtilis	P54716	0.72
1.5.1.30	fmn	bacillus subtilis//prokaryotes;bacteria;firmicutes - bacilli;bacillus//bsu	60			2874	kcat	3.2.1.122	3,4-Dinitrophenyl 6-phospho-alpha-D-glucoside;H2O	wildtype	17676871	Bacillus subtilis	P54716	0.81
1.5.1.30	nadph	bacillus subtilis//prokaryotes;bacteria;firmicutes - bacilli;bacillus//bsu	70			2875	kcat	3.2.1.122	H2O;4-Nitrophenyl 6-phospho-alpha-D-glucoside	wildtype	17676871	Bacillus subtilis	P54716	0.7
1.6.5.10	duroquinone	bacillus subtilis//prokaryotes;bacteria;firmicutes - bacilli;bacillus//bsu	2.67			2876	kcat	3.2.1.122	H2O;4-Nitrophenyl 6-phospho-alpha-D-glucoside	wildtype	17676871	Bacillus subtilis	P54716	0.85
1.6.5.10	menadione	bacillus subtilis//prokaryotes;bacteria;firmicutes - bacilli;bacillus//bsu	3.04			2877	kcat	3.2.1.122	H2O;Phenyl 6-phospho-alpha-D-glucoside	wildtype	17676871	Bacillus subtilis	P54716	0.9
1.6.99.1	2,4,6-trinitrotoluene	bacillus subtilis//prokaryotes;bacteria;firmicutes - bacilli;bacillus//bsu	3.19			2878	kcat	3.2.1.122	Phenyl 6-phospho-alpha-D-glucoside;H2O	wildtype	17676871	Bacillus subtilis	P54716	0.26
1.6.99.1	cyclohex-2-enone	bacillus subtilis//prokaryotes;bacteria;firmicutes - bacilli;bacillus//bsu	4.38			2879	kcat	3.2.1.122	Maltose 6'-phosphate;H2O	wildtype	17676871	Bacillus subtilis	P54716	1.3
1.6.99.1	n-ethylmaleimide	bacillus subtilis//prokaryotes;bacteria;firmicutes - bacilli;bacillus//bsu	8.07			2880	kcat	3.2.1.122	H2O;Maltose 6'-phosphate	wildtype	17676871	Bacillus subtilis	P54716	1.3
1.6.99.1	nitroglycerin	bacillus subtilis//prokaryotes;bacteria;firmicutes - bacilli;bacillus//bsu	3.72			2881	kcat	3.2.1.122	H2O;Methyl 6-phospho-alpha-D-glucoside	wildtype	17676871	Bacillus subtilis	P54716	0.42
1.6.99.1	trans-hex-2-enal	bacillus subtilis//prokaryotes;bacteria;firmicutes - bacilli;bacillus//bsu	4.68			2882	kcat	3.2.1.122	H2O;Methyl 6-phospho-alpha-D-glucoside	wildtype	17676871	Bacillus subtilis	P54716	1.1
1.8.4.8	3'-phosphoadenylyl sulfate	bacillus subtilis//prokaryotes;bacteria;firmicutes - bacilli;bacillus//bsu	0.335			2883	kcat	3.2.1.122	H2O;2,4-Dinitrophenyl 6-phospho-beta-D-glucoside	wildtype	17676871	Bacillus subtilis	P54716	0.27
1.8.4.8	3'-phosphoadenylyl-sulfate	bacillus subtilis//prokaryotes;bacteria;firmicutes - bacilli;bacillus//bsu	0.382			2884	kcat	3.2.1.122	2,4-Dinitrophenyl 6-phospho-beta-D-glucoside;H2O	wildtype	17676871	Bacillus subtilis	P54716	0.63
1.8.4.8	glutaredoxin 1	bacillus subtilis//prokaryotes;bacteria;firmicutes - bacilli;bacillus//bsu	0.421			2885	kcat	3.2.1.122	H2O;2,5-Dinitrophenyl 6-phospho-beta-D-glucoside	wildtype	17676871	Bacillus subtilis	P54716	0.25
1.8.4.8	thioredoxin 1	bacillus subtilis//prokaryotes;bacteria;firmicutes - bacilli;bacillus//bsu	0.219			2886	kcat	3.2.1.122	2,5-Dinitrophenyl 6-phospho-beta-D-glucoside;H2O	wildtype	17676871	Bacillus subtilis	P54716	0.46
1.9.3.1	cytochrome c	bacillus subtilis//prokaryotes;bacteria;firmicutes - bacilli;bacillus//bsu	13.3			2887	kcat	3.2.1.122	3,4-Dinitrophenyl 6-phospho-beta-D-glucoside;H2O	wildtype	17676871	Bacillus subtilis	P54716	0.42
1.9.3.1	n,n,n',n'-tetramethyl-p-phenylendiamine	bacillus subtilis//prokaryotes;bacteria;firmicutes - bacilli;bacillus//bsu	220			2888	kcat	3.2.1.122	H2O;3,4-Dinitrophenyl 6-phospho-beta-D-glucoside	wildtype	17676871	Bacillus subtilis	P54716	0.36
2.1.1.184	adenine2085 in 23s rrna	bacillus subtilis//prokaryotes;bacteria;firmicutes - bacilli;bacillus//bsu	0.64			2889	kcat	3.2.1.122	4-Chloro-2-Nitrophenyl 6-phospho-beta-D-glucoside;H2O	wildtype	17676871	Bacillus subtilis	P54716	0.52
2.1.1.184	s-adenosyl-l-methionine	bacillus subtilis//prokaryotes;bacteria;firmicutes - bacilli;bacillus//bsu	0.066			2890	kcat	3.2.1.122	H2O;4-Chloro-2-Nitrophenyl 6-phospho-beta-D-glucoside	wildtype	17676871	Bacillus subtilis	P54716	0.18
2.2.1.6	pyruvate	bacillus subtilis//prokaryotes;bacteria;firmicutes - bacilli;bacillus//bsu	121			2891	kcat	3.2.1.122	H2O;4-Nitrophenyl beta-D-glucopyranoside 6-phosphate	wildtype	17676871	Bacillus subtilis	P54716	0.52
2.2.1.9	2-oxoglutarate	bacillus subtilis//prokaryotes;bacteria;firmicutes - bacilli;bacillus//bsu	0.23			2892	kcat	3.2.1.122	H2O;4-Nitrophenyl beta-D-glucopyranoside 6-phosphate	wildtype	17676871	Bacillus subtilis	P54716	0.34
2.3.1.57	acetyl-coa	bacillus subtilis//prokaryotes;bacteria;firmicutes - bacilli;bacillus//bsu	0.365			2893	kcat	3.2.1.122	H2O;2-Nitrophenyl 6-phospho-beta-D-glucoside	wildtype	17676871	Bacillus subtilis	P54716	0.29
2.3.1.57	aminopropylcadaverine	bacillus subtilis//prokaryotes;bacteria;firmicutes - bacilli;bacillus//bsu	0.1			2894	kcat	3.2.1.122	H2O;2-Nitrophenyl 6-phospho-beta-D-glucoside	wildtype	17676871	Bacillus subtilis	P54716	0.4
2.3.1.57	n1-acetylspermine	bacillus subtilis//prokaryotes;bacteria;firmicutes - bacilli;bacillus//bsu	0.12			2895	kcat	3.2.1.122	3,5-Dichlorophenyl 6-phospho-beta-D-glucoside;H2O	wildtype	17676871	Bacillus subtilis	P54716	0.47
2.3.1.57	spermidine	bacillus subtilis//prokaryotes;bacteria;firmicutes - bacilli;bacillus//bsu	0.087			2896	kcat	3.2.1.122	3-Nitrophenyl 6-phospho-beta-D-glucoside;H2O	wildtype	17676871	Bacillus subtilis	P54716	0.97
2.3.1.57	spermine	bacillus subtilis//prokaryotes;bacteria;firmicutes - bacilli;bacillus//bsu	0.32			2897	kcat	3.2.1.122	4-Cyanophenyl 6-phospho-beta-D-glucoside;H2O	wildtype	17676871	Bacillus subtilis	P54716	0.32
2.3.1.9	acetoacetyl-coa	bacillus subtilis//prokaryotes;bacteria;firmicutes - bacilli;bacillus//bsu	80			2898	kcat	3.2.1.122	H2O;Phenyl 6-phospho-beta-D-glucoside	wildtype	17676871	Bacillus subtilis	P54716	1.1
2.3.2.2	5-l-glutamyl-4-nitroanilide	bacillus subtilis//prokaryotes;bacteria;firmicutes - bacilli;bacillus//bsu	43.33			2899	kcat	3.2.1.122	H2O;3,5-Dichlorophenyl 6-phospho-beta-D-glucoside	wildtype	17676871	Bacillus subtilis	P54716	0.66
2.4.1.10	sucrose	bacillus subtilis//prokaryotes;bacteria;firmicutes - bacilli;bacillus//bsu	164.6			2900	kcat	3.2.1.122	3-Nitrophenyl 6-phospho-beta-D-glucoside;H2O	wildtype	17676871	Bacillus subtilis	P54716	0.54
2.4.1.187	2-(acetylamino)-2-deoxy-1-o-(hydroxy[[hydroxy(tridecyloxy)phosphoryl]oxy]phosphoryl)-alpha-d-glucopyranose	bacillus subtilis//prokaryotes;bacteria;firmicutes - bacilli;bacillus//bsu	9.183			2901	kcat	3.2.1.122	4-Cyanophenyl 6-phospho-beta-D-glucoside;H2O	wildtype	17676871	Bacillus subtilis	P54716	0.64
2.4.1.187	2-(acetylamino)-2-deoxy-1-o-[[[[[(2z)-3,7-dimethylocta-2,6-dien-1-yl]oxy](hydroxy)phosphoryl]oxy](hydroxy)phosphoryl]-alpha-d-glucopyranose	bacillus subtilis//prokaryotes;bacteria;firmicutes - bacilli;bacillus//bsu	6.08			2902	kcat	3.2.1.122	H2O;Phenyl 6-phospho-beta-D-glucoside	wildtype	17676871	Bacillus subtilis	P54716	0.27
2.4.1.187	2-(acetylamino)-2-deoxy-1-o-[hydroxy[(hydroxy[[(2e,6e,10e)-3,7,11,15-tetramethylhexadeca-2,6,10,14-tetraen-1-yl]oxy]phosphoryl)oxy]phosphoryl]-alpha-d-glucopyranose	bacillus subtilis//prokaryotes;bacteria;firmicutes - bacilli;bacillus//bsu	10.25			2903	kcat	3.2.1.136	4-O-Methyl-D-glucuronoxylan;H2O	wildtype XynC	17028274	Bacillus subtilis	Q45070	43.9167
2.4.1.187	2-(acetylamino)-2-deoxy-1-o-[hydroxy[(hydroxy[[(2z,6z)-3,7,11-trimethyldodeca-2,6,10-trien-1-yl]oxy]phosphoryl)oxy]phosphoryl]-alpha-d-glucopyranose	bacillus subtilis//prokaryotes;bacteria;firmicutes - bacilli;bacillus//bsu	13.92			2989	kcat	2.7.8.12	CDPglycerol;(Glycerophosphate)n	wildtype	12637499	Bacillus subtilis	P13485	0.266667
2.4.1.187	2-(acetylamino)-2-deoxy-1-o-[hydroxy[(hydroxy[[(2z,6z,10z)-3,7,11,15-tetramethylhexadeca-2,6,10,14-tetraen-1-yl]oxy]phosphoryl)oxy]phosphoryl]-alpha-d-glucopyranose	bacillus subtilis//prokaryotes;bacteria;firmicutes - bacilli;bacillus//bsu	8.617			2990	kcat	2.7.8.12	CDPglycerol;(Glycerophosphate)n	wildtype	12637499	Bacillus subtilis	P13485	0.333333
2.4.2.1	inosine	bacillus subtilis//prokaryotes;bacteria;firmicutes - bacilli;bacillus//bsu	12000			2991	kcat	2.7.8.12	(Glycerophosphate)n;CDPglycerol	wildtype	16141206	Bacillus subtilis	P13485	0.233333
2.4.2.22	guanine	bacillus subtilis//prokaryotes;bacteria;firmicutes - bacilli;bacillus//bsu	0.03			2992	kcat	2.7.8.12	CDPglycerol;(Glycerophosphate)n	mutant E604A	16141206	Bacillus subtilis	P13485	0.166667
2.4.2.22	hypoxanthine	bacillus subtilis//prokaryotes;bacteria;firmicutes - bacilli;bacillus//bsu	0.5			2993	kcat	2.7.8.12	CDPglycerol;(Glycerophosphate)n	mutant D630A	16141206	Bacillus subtilis	P13485	0.116667
2.4.2.22	xanthine	bacillus subtilis//prokaryotes;bacteria;firmicutes - bacilli;bacillus//bsu	11			2994	kcat	2.7.8.12	CDPglycerol;(Glycerophosphate)n	mutant E639A	16141206	Bacillus subtilis	P13485	0.166667
2.4.2.9	ump	bacillus subtilis//prokaryotes;bacteria;firmicutes - bacilli;bacillus//bsu	0.0015			2995	kcat	2.7.8.12	CDPglycerol;(Glycerophosphate)n	mutant D645A	16141206	Bacillus subtilis	P13485	0.216667
2.4.2.9	uracil	bacillus subtilis//prokaryotes;bacteria;firmicutes - bacilli;bacillus//bsu	5.1			2996	kcat	2.7.8.12	(Glycerophosphate)n;CDPglycerol	wildtype TagF His6-tagged	19520862	Bacillus subtilis	P13485	87
2.5.1.54	phosphoenolpyruvate	bacillus subtilis//prokaryotes;bacteria;firmicutes - bacilli;bacillus//bsu	4.6			3262	kcat	3.5.99.6	D-Glucosamine 6-phosphate;H2O	wildtype NagB	15755726	Bacillus subtilis	O35000	28
2.5.1.78	5-amino-6-ribitylamino-2,4(1h,3h)-pyrimidinedione	bacillus subtilis//prokaryotes;bacteria;firmicutes - bacilli;bacillus//bsu	0.0557			3362	kcat	1.7.1.6	Methyl red;NADPH;H+	wildtype	16861800	Bacillus subtilis	Q8RR38	3.79
2.5.1.78	5-nitro-6-ribitylamino-2,4(1h,3h)-pyrimidinedione	bacillus subtilis//prokaryotes;bacteria;firmicutes - bacilli;bacillus//bsu	0.076			3365	kcat	1.7.1.6	Reactive Red 22;H+;NADPH	wildtype	16861800	Bacillus subtilis	Q8RR38	1.8
2.5.1.78	l-3,4-dihydroxybutan-2-one 4-phosphate	bacillus subtilis//prokaryotes;bacteria;firmicutes - bacilli;bacillus//bsu	0.076			3400	kcat	3.2.1.78	H2O;Galactomannan	wildtype	18455734	Bacillus subtilis	Q5PSP8	61.2
2.5.1.9	6,7-dimethyl-8-(1'-d-ribityl)lumazine	bacillus subtilis//prokaryotes;bacteria;firmicutes - bacilli;bacillus//bsu	2			3401	kcat	3.2.1.78	Glucomannan;H2O	wildtype	18455734	Bacillus subtilis	Q5PSP8	75.1167
2.5.1.9	6,7-dimethyl-8-ribityllumazine	bacillus subtilis//prokaryotes;bacteria;firmicutes - bacilli;bacillus//bsu	0.019			3402	kcat	3.2.1.78	H2O;1,4-beta-D-Mannan	wildtype	18455734	Bacillus subtilis	Q5PSP8	11.1333
2.6.1.1	2-oxoglutarate	bacillus subtilis//prokaryotes;bacteria;firmicutes - bacilli;bacillus//bsu	27			3403	kcat	3.2.1.78	Galactomannan;H2O	mutant E167A	18455734	Bacillus subtilis	Q5PSP8	1.975
2.6.1.1	l-aspartate	bacillus subtilis//prokaryotes;bacteria;firmicutes - bacilli;bacillus//bsu	30			3404	kcat	3.2.1.78	H2O;Galactomannan	mutant H1A-H23A	18455734	Bacillus subtilis	Q5PSP8	26.4833
2.6.1.1	l-glutamate	bacillus subtilis//prokaryotes;bacteria;firmicutes - bacilli;bacillus//bsu	14			3540	kcat	3.4.21.62	H2O;Succinyl-Ala-Ala-Pro-Phe-p-nitroanilide	wildtype	21074529	Bacillus subtilis	P35835	9.15
2.6.1.1	oxaloacetate	bacillus subtilis//prokaryotes;bacteria;firmicutes - bacilli;bacillus//bsu	22			3541	kcat	3.4.21.62	Succinyl-Ala-Ala-Pro-Phe-p-nitroanilide;H2O	mutant Ile11Val	21074529	Bacillus subtilis	P35835	3.08
2.7.1.113	2'deoxyguanosine	bacillus subtilis//prokaryotes;bacteria;firmicutes - bacilli;bacillus//bsu	2.25			3542	kcat	3.4.21.62	Succinyl-Ala-Ala-Pro-Phe-p-nitroanilide;H2O	mutant Ile30Val	21074529	Bacillus subtilis	P35835	9.14
2.7.1.113	atp	bacillus subtilis//prokaryotes;bacteria;firmicutes - bacilli;bacillus//bsu	1.53			3543	kcat	3.4.21.62	Succinyl-Ala-Ala-Pro-Phe-p-nitroanilide;H2O	mutant Gly34Asp	21074529	Bacillus subtilis	P35835	0.64
2.7.1.113	ctp	bacillus subtilis//prokaryotes;bacteria;firmicutes - bacilli;bacillus//bsu	2.25			3544	kcat	3.4.21.62	H2O;Succinyl-Ala-Ala-Pro-Phe-p-nitroanilide	mutant Trp106Tyr	21074529	Bacillus subtilis	P35835	1.98
2.7.1.113	deoxyguanosine	bacillus subtilis//prokaryotes;bacteria;firmicutes - bacilli;bacillus//bsu	2.25			3545	kcat	3.4.21.62	Succinyl-Ala-Ala-Pro-Phe-p-nitroanilide;H2O	mutant Trp113Tyr	21074529	Bacillus subtilis	P35835	3.71
2.7.1.113	gtp	bacillus subtilis//prokaryotes;bacteria;firmicutes - bacilli;bacillus//bsu	1.69			3546	kcat	3.4.21.62	H2O;Succinyl-Ala-Ala-Pro-Phe-p-nitroanilide	wildtype	16411898	Bacillus subtilis	P35835	52.1
2.7.1.113	utp	bacillus subtilis//prokaryotes;bacteria;firmicutes - bacilli;bacillus//bsu	1.41			3547	kcat	3.4.21.62	H2O;Succinyl-Ala-Ala-Pro-Phe-p-nitroanilide	mutant S33A	16411898	Bacillus subtilis	P35835	16.5
2.7.1.23	atp	bacillus subtilis//prokaryotes;bacteria;firmicutes - bacilli;bacillus//bsu	1.36			3548	kcat	3.4.21.62	H2O;Succinyl-Ala-Ala-Pro-Phe-p-nitroanilide	mutant D60A	16411898	Bacillus subtilis	P35835	3.7
2.7.1.23	nad+	bacillus subtilis//prokaryotes;bacteria;firmicutes - bacilli;bacillus//bsu	5.46			3549	kcat	3.4.21.62	Succinyl-Ala-Ala-Pro-Phe-p-nitroanilide;H2O	mutant S62A	16411898	Bacillus subtilis	P35835	8.2
2.7.1.26	riboflavin	bacillus subtilis//prokaryotes;bacteria;firmicutes - bacilli;bacillus//bsu	0.7			3550	kcat	3.4.21.62	Succinyl-Ala-Ala-Pro-Phe-p-nitroanilide;H2O	mutant T220A	16411898	Bacillus subtilis	P35835	6.5
2.7.1.26	roseoflavin	bacillus subtilis//prokaryotes;bacteria;firmicutes - bacilli;bacillus//bsu	0.4			3556	kcat	3.4.21.62	H2O;Ac-Tyr-OEt	wildtype	15649780	Bacillus subtilis		0.47
2.7.1.33	(r)-pantothenate	bacillus subtilis//prokaryotes;bacteria;firmicutes - bacilli;bacillus//bsu	2.12			3557	kcat	3.4.21.62	H2O;N-Benzoyl-L-tyrosine ethyl ester	wildtype	15649780	Bacillus subtilis		17.7
2.7.1.33	atp	bacillus subtilis//prokaryotes;bacteria;firmicutes - bacilli;bacillus//bsu	2.12			3558	kcat	3.4.21.62	N-Acetyl-L-phenylalanine ethyl ester;H2O	wildtype	15649780	Bacillus subtilis		3.4
2.7.1.35	4-amino-5-hydroxymethyl-2-methylpyrimidine	bacillus subtilis//prokaryotes;bacteria;firmicutes - bacilli;bacillus//bsu	0.36			3559	kcat	3.4.21.62	H2O;N-Benzoyl-L-arginine ethyl ester	wildtype	15649780	Bacillus subtilis		1.94
2.7.1.35	pyridoxal	bacillus subtilis//prokaryotes;bacteria;firmicutes - bacilli;bacillus//bsu	0.032			3560	kcat	3.4.21.62	Ethanol;N-Acetyl-L-tyrosine	wildtype	15649780	Bacillus subtilis		0.1
2.7.2.4	aspartate	bacillus subtilis//prokaryotes;bacteria;firmicutes - bacilli;bacillus//bsu	0.333			3561	kcat	3.4.21.62	N-Acetyl-L-phenylalanine;Ethanol	wildtype	15649780	Bacillus subtilis		0.022
2.7.2.4	atp	bacillus subtilis//prokaryotes;bacteria;firmicutes - bacilli;bacillus//bsu	15.87			3562	kcat	3.4.21.62	Hemoglobin;H2O	wildtype	15649780	Bacillus subtilis		850
2.7.4.3	amp	bacillus subtilis//prokaryotes;bacteria;firmicutes - bacilli;bacillus//bsu	0.135			3563	kcat	3.4.21.62	H2O;Succinyl-Ala-Ala-Pro-Phe-p-nitroanilide	wildtype	9930669	Bacillus subtilis	P04189	18
2.7.4.8	gmp	bacillus subtilis//prokaryotes;bacteria;firmicutes - bacilli;bacillus//bsu	52			3564	kcat	3.4.21.62	Succinyl-Ala-Ala-Pro-Ala-p-nitroanilide;H2O	wildtype	9930669	Bacillus subtilis	P04189	2.5
2.7.7.39	ctp	bacillus subtilis//prokaryotes;bacteria;firmicutes - bacilli;bacillus//bsu	18.8			3565	kcat	3.4.21.62	H2O;Succinyl-Ala-Ala-Val-Ala-p-nitroanilide	wildtype	9930669	Bacillus subtilis	P04189	1.2
2.7.8.12	cdp-glycerol	bacillus subtilis//prokaryotes;bacteria;firmicutes - bacilli;bacillus//bsu	0.233			3566	kcat	3.4.21.62	Succinyl-Ala-Ala-Pro-Met-p-nitroanilide;H2O	wildtype	9930669	Bacillus subtilis	P04189	15
2.7.8.13	udp-mur2ac(oyl-l-ala-d-gamma-glu-l-lys-d-ala-d-ala)	bacillus subtilis//prokaryotes;bacteria;firmicutes - bacilli;bacillus//bsu	5.33			3567	kcat	3.4.21.62	Succinyl-Ala-Ala-Pro-Phe-p-nitroanilide;H2O	mutant G154A	9930669	Bacillus subtilis	P04189	6.7
2.7.8.13	udp-n-acetylmuramoyl-pentapeptide	bacillus subtilis//prokaryotes;bacteria;firmicutes - bacilli;bacillus//bsu	5.3			3568	kcat	3.4.21.62	H2O;Succinyl-Ala-Ala-Pro-Ala-p-nitroanilide	mutant G154A	9930669	Bacillus subtilis	P04189	3.1
2.7.8.13	undecaprenyl phosphate	bacillus subtilis//prokaryotes;bacteria;firmicutes - bacilli;bacillus//bsu	5.33			3569	kcat	3.4.21.62	H2O;Succinyl-Ala-Ala-Val-Ala-p-nitroanilide	mutant G154A	9930669	Bacillus subtilis	P04189	1.5
2.7.8.7	apo-[acyl-carrier protein]	bacillus subtilis//prokaryotes;bacteria;firmicutes - bacilli;bacillus//bsu	0.0192			3570	kcat	3.4.21.62	H2O;Succinyl-Ala-Ala-Pro-Met-p-nitroanilide	mutant G154A	9930669	Bacillus subtilis	P04189	20
2.7.8.7	apo-[bpsa protein]	bacillus subtilis//prokaryotes;bacteria;firmicutes - bacilli;bacillus//bsu	0.035			3571	kcat	3.4.21.62	H2O;Succinyl-Ala-Ala-Pro-Phe-p-nitroanilide	mutant Y-1A/I31L/G127A	9930669	Bacillus subtilis	P04189	0.3
2.7.8.7	apo-[entb-arcp-h6 escherichia coli]	bacillus subtilis//prokaryotes;bacteria;firmicutes - bacilli;bacillus//bsu	1.08			3572	kcat	3.4.21.62	H2O;Succinyl-Ala-Ala-Pro-Ala-p-nitroanilide	mutant Y-1A/I31L/G127A	9930669	Bacillus subtilis	P04189	10
2.7.8.7	apo-[lys2-pcp-h6 saccharomyces cerevisiae]	bacillus subtilis//prokaryotes;bacteria;firmicutes - bacilli;bacillus//bsu	1.17			3573	kcat	3.4.21.62	Succinyl-Ala-Ala-Val-Ala-p-nitroanilide;H2O	mutant Y-1A/I31L/G127A	9930669	Bacillus subtilis	P04189	0.87
2.7.8.7	apo-[pcph6srfb1.18]	bacillus subtilis//prokaryotes;bacteria;firmicutes - bacilli;bacillus//bsu	1.73			3574	kcat	3.4.21.62	Succinyl-Ala-Ala-Pro-Met-p-nitroanilide;H2O	mutant Y-1A/I31L/G127A	9930669	Bacillus subtilis	P04189	31
2.7.8.7	apo-[pcph6srfb2.18]	bacillus subtilis//prokaryotes;bacteria;firmicutes - bacilli;bacillus//bsu	0.933			3575	kcat	3.4.21.62	Succinyl-Ala-Ala-Pro-Phe-p-nitroanilide;H2O	mutant Y-1A/I31L/G127A/G154A	9930669	Bacillus subtilis	P04189	0.35
2.7.8.7	apo-acyl-carrier protein	bacillus subtilis//prokaryotes;bacteria;firmicutes - bacilli;bacillus//bsu	2.08			3576	kcat	3.4.21.62	Succinyl-Ala-Ala-Pro-Ala-p-nitroanilide;H2O	mutant Y-1A/I31L/G127A/G154A	9930669	Bacillus subtilis	P04189	6.4
2.7.8.7	apo-peptidyl carrier protein	bacillus subtilis//prokaryotes;bacteria;firmicutes - bacilli;bacillus//bsu	1.6			3577	kcat	3.4.21.62	H2O;Succinyl-Ala-Ala-Val-Ala-p-nitroanilide	mutant Y-1A/I31L/G127A/G154A	9930669	Bacillus subtilis	P04189	1.7
2.7.8.7	coa-[4'-phosphopantetheine]	bacillus subtilis//prokaryotes;bacteria;firmicutes - bacilli;bacillus//bsu	0.0027			3578	kcat	3.4.21.62	Succinyl-Ala-Ala-Pro-Met-p-nitroanilide;H2O	mutant Y-1A/I31L/G127A/G154A	9930669	Bacillus subtilis	P04189	25
2.7.8.7	dslefiaskla	bacillus subtilis//prokaryotes;bacteria;firmicutes - bacilli;bacillus//bsu	0.18			3579	kcat	3.4.21.62	Glp-Ala-Ala-Leu-p-Nitroanilide;H2O	wildtype	14640970	Bacillus subtilis		0.0693
2.7.8.7	gdsldmlewslm	bacillus subtilis//prokaryotes;bacteria;firmicutes - bacilli;bacillus//bsu	0.004			3580	kcat	3.4.21.62	Glp-Ala-Ala-Leu-p-Nitroanilide;H2O	wildtype poly(acrylic acid) complex	14640970	Bacillus subtilis		0.051
2.7.8.7	gdslswllrcln	bacillus subtilis//prokaryotes;bacteria;firmicutes - bacilli;bacillus//bsu	0.17			3581	kcat	3.4.21.62	H2O;Succinyl-Ala-Ala-Pro-Phe-p-nitroanilide	wildtype	8898079	Bacillus subtilis	P04189	17.6
2.7.8.7	gdslswllrlln	bacillus subtilis//prokaryotes;bacteria;firmicutes - bacilli;bacillus//bsu	0.17			3582	kcat	3.4.21.62	Succinyl-Ala-Ala-Pro-Met-p-nitroanilide;H2O	wildtype	8898079	Bacillus subtilis	P04189	19.7
2.7.8.7	gdslswllrsln	bacillus subtilis//prokaryotes;bacteria;firmicutes - bacilli;bacillus//bsu	0.14			3583	kcat	3.4.21.62	Succinyl-Ala-Ala-Pro-Ala-p-nitroanilide;H2O	wildtype	8898079	Bacillus subtilis	P04189	2.89
2.7.8.7	gdslswlvrcln	bacillus subtilis//prokaryotes;bacteria;firmicutes - bacilli;bacillus//bsu	0.07			3584	kcat	3.4.21.62	Succinyl-Ala-Ala-Pro-Met-p-nitroanilide;H2O	mutant G127A	8898079	Bacillus subtilis	P04189	2.75
2.7.8.7	gdslswlvrlln	bacillus subtilis//prokaryotes;bacteria;firmicutes - bacilli;bacillus//bsu	0.05			3585	kcat	3.4.21.62	Succinyl-Ala-Ala-Pro-Ala-p-nitroanilide;H2O	mutant G127A	8898079	Bacillus subtilis	P04189	1.41
2.8.1.6	dethiobiotin	bacillus subtilis//prokaryotes;bacteria;firmicutes - bacilli;bacillus//bsu	5e-07			3586	kcat	3.4.21.62	Succinyl-Ala-Ala-Pro-Met-p-nitroanilide;H2O	mutant G127S	8898079	Bacillus subtilis	P04189	0.57
2.8.1.7	[sufu]-cysteine	bacillus subtilis//prokaryotes;bacteria;firmicutes - bacilli;bacillus//bsu	0.87			3587	kcat	3.4.21.62	Succinyl-Ala-Ala-Pro-Ala-p-nitroanilide;H2O	mutant G127S	8898079	Bacillus subtilis	P04189	0.44
2.8.1.7	l-cysteine	bacillus subtilis//prokaryotes;bacteria;firmicutes - bacilli;bacillus//bsu	0.87			3588	kcat	3.4.21.62	H2O;Succinyl-Ala-Ala-Pro-Phe-p-nitroanilide	mutant G127V	8898079	Bacillus subtilis	P04189	0.55
3.1.1.1	4-nitrophenyl valerate	bacillus subtilis//prokaryotes;bacteria;firmicutes - bacilli;bacillus//bsu	580			3589	kcat	3.4.21.62	H2O;Succinyl-Ala-Ala-Pro-Met-p-nitroanilide	mutant G127V	8898079	Bacillus subtilis	P04189	0.36
3.1.1.1	4-yethylumbelliferyl acetate	bacillus subtilis//prokaryotes;bacteria;firmicutes - bacilli;bacillus//bsu	140			3590	kcat	3.4.21.62	Succinyl-Ala-Ala-Pro-Ala-p-nitroanilide;H2O	mutant G127V	8898079	Bacillus subtilis	P04189	0.75
3.1.1.1	trans-permethrin	bacillus subtilis//prokaryotes;bacteria;firmicutes - bacilli;bacillus//bsu	2.9			3640	kcat	3.4.21.62	H2O;Benzyloxycarbonyl-Ala-Ala-Leu-p-nitroanilide	wildtype	1737049	Bacillus subtilis		52.1
3.1.1.41	cephalothin	bacillus subtilis//prokaryotes;bacteria;firmicutes - bacilli;bacillus//bsu	55			3641	kcat	3.4.21.62	H2O;Benzyloxycarbonyl-Ala-Ala-Phe-p-nitroanilide	wildtype	1737049	Bacillus subtilis		19.3
3.1.1.41	cephapirin	bacillus subtilis//prokaryotes;bacteria;firmicutes - bacilli;bacillus//bsu	80			3642	kcat	3.4.21.62	H2O;Benzyloxycarbonyl-Ala-Leu-p-nitroanilide	wildtype	1737049	Bacillus subtilis		4.94
3.1.26.5	human pre-trnatyr	bacillus subtilis//prokaryotes;bacteria;firmicutes - bacilli;bacillus//bsu	5.6e-05			3643	kcat	3.4.21.62	H2O;Benzyloxycarbonyl-Thr-Leu-p-nitroanilide	wildtype	1737049	Bacillus subtilis		3.3
3.1.26.5	pre-trnaasp	bacillus subtilis//prokaryotes;bacteria;firmicutes - bacilli;bacillus//bsu	0.09			3644	kcat	3.4.21.62	H2O;Benzyloxycarbonyl-Pro-Leu-p-nitroanilide	wildtype	1737049	Bacillus subtilis		0.687
3.1.26.5	trna precursor	bacillus subtilis//prokaryotes;bacteria;firmicutes - bacilli;bacillus//bsu	6			3645	kcat	3.4.21.62	Benzyloxycarbonyl-Val-Leu-p-nitroanilide;H2O	wildtype	1737049	Bacillus subtilis		0.03
3.1.26.8	artificial 5s rrna precursor substrate in complex with bl16 subunit	bacillus subtilis//prokaryotes;bacteria;firmicutes - bacilli;bacillus//bsu	0.0567			3646	kcat	3.4.21.62	Benzyloxycarbonyl-Ala-Ala-Ala-p-nitroanilide;H2O	wildtype	1737049	Bacillus subtilis		2.65
3.1.26.8	artificial 5s rrna precursor	bacillus subtilis//prokaryotes;bacteria;firmicutes - bacilli;bacillus//bsu	0.00667			3647	kcat	3.4.21.62	Benzyloxycarbonyl-Ala-Ala-Ala-p-nitroanilide;H2O	wildtype	1737049	Bacillus subtilis		16.7
3.1.3.23	4-nitrophenyl phosphate	bacillus subtilis//prokaryotes;bacteria;firmicutes - bacilli;bacillus//bsu	0.012			3648	kcat	3.4.21.62	Benzyloxycarbonyl-Ala-Ala-Nva-p-nitroanilide;H2O	wildtype	1737049	Bacillus subtilis		51.8
3.1.3.23	d-arabinose 5-phosphate	bacillus subtilis//prokaryotes;bacteria;firmicutes - bacilli;bacillus//bsu	2.92			3649	kcat	3.4.21.62	H2O;Benzyloxycarbonyl-Ala-Ala-Nva-p-nitroanilide	wildtype	1737049	Bacillus subtilis		34.4
3.1.3.23	d-fructose 1,6-bisphosphate	bacillus subtilis//prokaryotes;bacteria;firmicutes - bacilli;bacillus//bsu	1.49			3650	kcat	3.4.21.62	Benzyloxycarbonyl-Ala-Ala-Nle-p-nitroanilide;H2O	wildtype	1737049	Bacillus subtilis		17
3.1.3.23	d-fructose 6-phosphate	bacillus subtilis//prokaryotes;bacteria;firmicutes - bacilli;bacillus//bsu	2.817			3651	kcat	3.4.21.62	Benzyloxycarbonyl-Ala-Ala-Nle-p-nitroanilide;H2O	wildtype	1737049	Bacillus subtilis		7.3
3.1.3.23	d-galactose 1-phosphate	bacillus subtilis//prokaryotes;bacteria;firmicutes - bacilli;bacillus//bsu	4.28			3652	kcat	3.4.21.62	Benzyloxycarbonyl-Phe-Leu-p-nitroanilide;H2O	wildtype	1737049	Bacillus subtilis		0.0012
3.1.3.23	d-glucose 6-phosphate	bacillus subtilis//prokaryotes;bacteria;firmicutes - bacilli;bacillus//bsu	2.49			3653	kcat	3.4.21.62	H2O;Benzyloxycarbonyl-Phe-Leu-p-nitroanilide	wildtype	1737049	Bacillus subtilis		0.0012
3.1.3.23	d-xylulose 5-phosphate	bacillus subtilis//prokaryotes;bacteria;firmicutes - bacilli;bacillus//bsu	2.75			3656	kcat	3.4.21.62	Succinyl-Ala-Ala-Pro-Phe-p-nitroanilide;H2O	wildtype	9402754	Bacillus subtilis		379
3.1.3.48	4-nitrophenyl phosphate	bacillus subtilis//prokaryotes;bacteria;firmicutes - bacilli;bacillus//bsu	0.022			4002	kcat	3.1.1.1	H2O;Triacetin	wildtype LipA	16325466	Bacillus subtilis	O32129	120
3.1.3.48	krliedne(py)targq	bacillus subtilis//prokaryotes;bacteria;firmicutes - bacilli;bacillus//bsu	0.016			4013	kcat	3.1.1.1	H2O;Tripropionin	wildtype LipA	16325466	Bacillus subtilis	O32129	150
3.1.3.8	myo-inositol hexakisphosphate	bacillus subtilis//prokaryotes;bacteria;firmicutes - bacilli;bacillus//bsu	25.4			4024	kcat	3.1.1.1	Tributyrin;H2O	wildtype LipA	16325466	Bacillus subtilis	O32129	100
3.1.3.92	kanosamine 6-phosphate	bacillus subtilis//prokaryotes;bacteria;firmicutes - bacilli;bacillus//bsu	32			4030	kcat	3.1.1.1	H2O;Tricaprilin	wildtype LipA	16325466	Bacillus subtilis	O32129	240
3.2.1.122	3,4-dinitrophenyl 6-phospho-alpha-d-glucoside	bacillus subtilis//prokaryotes;bacteria;firmicutes - bacilli;bacillus//bsu	0.81			4036	kcat	3.1.1.1	H2O;Trioleoylglycerol	wildtype LipA	16325466	Bacillus subtilis	O32129	165
3.2.1.122	4-nitrophenyl 6-phospho-alpha-d-glucoside	bacillus subtilis//prokaryotes;bacteria;firmicutes - bacilli;bacillus//bsu	0.85			4047	kcat	3.1.1.1	Vinylacetate;H2O	wildtype LipA	16325466	Bacillus subtilis	O32129	100
3.2.1.122	maltose 6'-phosphate	bacillus subtilis//prokaryotes;bacteria;firmicutes - bacilli;bacillus//bsu	1.3			4058	kcat	3.1.1.1	H2O;Vinyl propionate	wildtype LipA	16325466	Bacillus subtilis	O32129	1935
3.2.1.122	methyl 6-phospho-alpha-d-glucoside	bacillus subtilis//prokaryotes;bacteria;firmicutes - bacilli;bacillus//bsu	1.1			4069	kcat	3.1.1.1	H2O;Vinyl butyrate	wildtype LipA	16325466	Bacillus subtilis	O32129	635
3.2.1.122	phenyl 6-phospho-alpha-d-glucoside	bacillus subtilis//prokaryotes;bacteria;firmicutes - bacilli;bacillus//bsu	0.9			4076	kcat	3.1.1.1	Vinyl laurate;H2O	wildtype LipA	16325466	Bacillus subtilis	O32129	145
3.2.1.172	2-o-(4-deoxy-beta-l-threo-hex-4-enopyranuronosyl)-alpha-l-rhamnopyranose	bacillus subtilis//prokaryotes;bacteria;firmicutes - bacilli;bacillus//bsu	13.9			4086	kcat	3.1.1.1	H2O;p-Nitrophenyl butyrate	wildtype LipA	16325466	Bacillus subtilis	O32129	50
3.2.1.21	4-nitrophenyl beta-d-glucopyranoside	bacillus subtilis//prokaryotes;bacteria;firmicutes - bacilli;bacillus//bsu	3.1			4145	kcat	1.2.1.27	2-Methyl-3-oxopropanoate;NAD+;Coenzyme A	wildtype	16332250	Bacillus subtilis	P42412	1.1
3.2.1.4	carboxymethylcellulose	bacillus subtilis//prokaryotes;bacteria;firmicutes - bacilli;bacillus//bsu	437			4146	kcat	1.2.1.27	2-Methyl-3-oxopropanoate;Coenzyme A;NAD+	mutant C49A/C176A/C305A/C369A/C403A	16332250	Bacillus subtilis	P42412	1.25
3.2.1.41	pullulan	bacillus subtilis//prokaryotes;bacteria;firmicutes - bacilli;bacillus//bsu	79			4147	kcat	1.2.1.27	NAD+;2-Methyl-3-oxopropanoate;Coenzyme A	mutant C49A/C176A/C305A/C369A/C403A	16332250	Bacillus subtilis	P42412	1.25
3.2.1.55	1,5-alpha-l-arabinobiose	bacillus subtilis//prokaryotes;bacteria;firmicutes - bacilli;bacillus//bsu	32			4148	kcat	1.2.1.27	NAD+;2-Methyl-3-oxopropanoate;Coenzyme A	mutant C49A/C176A/C305A/C369A/C403A	16332250	Bacillus subtilis	P42412	1.25
3.2.1.55	1,5-alpha-l-arabinotriose	bacillus subtilis//prokaryotes;bacteria;firmicutes - bacilli;bacillus//bsu	88			4149	kcat	1.2.1.27	NAD+;Coenzyme A;2-Methyl-3-oxopropanoate	wildtype	16332250	Bacillus subtilis	P42412	1.1
3.2.1.55	linear alpha-1,5-l-arabinan	bacillus subtilis//prokaryotes;bacteria;firmicutes - bacilli;bacillus//bsu	12			4150	kcat	1.2.1.27	Coenzyme A;NAD+;2-Methyl-3-oxopropanoate	wildtype	16332250	Bacillus subtilis	P42412	1.1
3.2.1.55	p-nitrophenyl-alpha-l-arabinofuranoside	bacillus subtilis//prokaryotes;bacteria;firmicutes - bacilli;bacillus//bsu	306			4151	kcat	1.2.1.27	Coenzyme A;NAD+;3-Oxopropanoate	wildtype	16332250	Bacillus subtilis	P42412	7.4
3.2.1.6	beta-1,3-1,4-glucan	bacillus subtilis//prokaryotes;bacteria;firmicutes - bacilli;bacillus//bsu	7207			4152	kcat	1.2.1.27	NAD+;3-Oxopropanoate;Coenzyme A	wildtype	16332250	Bacillus subtilis	P42412	7.4
3.2.1.6	lichenan	bacillus subtilis//prokaryotes;bacteria;firmicutes - bacilli;bacillus//bsu	1350			4153	kcat	1.2.1.27	NAD+;Coenzyme A;3-Oxopropanoate	wildtype	16332250	Bacillus subtilis	P42412	7.4
3.2.1.73	barley beta-glucan	bacillus subtilis//prokaryotes;bacteria;firmicutes - bacilli;bacillus//bsu	0.091			4154	kcat	2.7.8.13	UDPMurAc(oyl-L-Ala-D-gamma-Glu-L-Lys-D-Ala-D-Ala);Undecaprenyl phosphate	wildtype MraY	15131133	Bacillus subtilis	Q03521	5.33333
3.2.1.73	lichenan	bacillus subtilis//prokaryotes;bacteria;firmicutes - bacilli;bacillus//bsu	1220			4155	kcat	2.7.8.13	Undecaprenyl phosphate;UDPMurAc(oyl-L-Ala-D-gamma-Glu-L-Lys-D-Ala-D-Ala)	wildtype MraY	15131133	Bacillus subtilis	Q03521	5.33333
3.2.1.8	1,4-beta-d-xylan	bacillus subtilis//prokaryotes;bacteria;firmicutes - bacilli;bacillus//bsu	82			4156	kcat	2.7.1.23	NAD+;ATP	wildtype	12897004	Bacillus subtilis	O31612	5.46
3.2.1.8	beechwood xylan	bacillus subtilis//prokaryotes;bacteria;firmicutes - bacilli;bacillus//bsu	268			4157	kcat	2.7.1.23	NAD+;ATP	wildtype	12897004	Bacillus subtilis	O31612	8
3.2.1.8	birchwood xylan	bacillus subtilis//prokaryotes;bacteria;firmicutes - bacilli;bacillus//bsu	140.1			4158	kcat	2.7.1.23	NAD+;ATP	wildtype	12897004	Bacillus subtilis	O31612	1.36
3.2.1.99	linear 1,5-alpha-l-arabinan	bacillus subtilis//prokaryotes;bacteria;firmicutes - bacilli;bacillus//bsu	191.6			4159	kcat	2.7.1.23	ATP;NAD+	wildtype	12897004	Bacillus subtilis	O31612	3.36
3.2.2.5	nad+	bacillus subtilis//prokaryotes;bacteria;firmicutes - bacilli;bacillus//bsu	0.358			4160	kcat	2.7.1.23	NAD+;Polyphosphate	wildtype	12897004	Bacillus subtilis	O31612	0.064
3.4.11.10	l-ala-4-nitroanilide	bacillus subtilis//prokaryotes;bacteria;firmicutes - bacilli;bacillus//bsu	0.37			4161	kcat	2.7.1.23	NAD+;Polyphosphate	wildtype	12897004	Bacillus subtilis	O31612	0.064
3.4.11.10	l-arg-4-nitroanilide	bacillus subtilis//prokaryotes;bacteria;firmicutes - bacilli;bacillus//bsu	34			4227	kcat	3.1.3.48	Proteine tyrosine phosphate;H2O	wildtype His-tagged YwqE	15866923	Bacillus subtilis	P96717	0.028
3.4.11.10	l-leu-4-nitroanilide	bacillus subtilis//prokaryotes;bacteria;firmicutes - bacilli;bacillus//bsu	55			4228	kcat	3.1.3.48	H2O;Proteine tyrosine phosphate	wildtype His-tagged YfkJ	15866923	Bacillus subtilis	O35016	0.061
3.4.11.10	l-lys-4-nitroanilide	bacillus subtilis//prokaryotes;bacteria;firmicutes - bacilli;bacillus//bsu	10			4229	kcat	3.1.3.48	Proteine tyrosine phosphate;H2O	wildtype His-tagged YwIE	15866923	Bacillus subtilis	P39155	0.017
3.4.11.10	l-val-4-nitroanilide	bacillus subtilis//prokaryotes;bacteria;firmicutes - bacilli;bacillus//bsu	0.43			4230	kcat	3.1.3.48	4-Nitrophenyl phosphate;H2O	wildtype His-tagged YwqE	15866923	Bacillus subtilis	P96717	0.022
3.4.11.6	l-ala-4-nitroanilide	bacillus subtilis//prokaryotes;bacteria;firmicutes - bacilli;bacillus//bsu	0.37			4231	kcat	3.1.3.48	Proteine tyrosine phosphate;H2O	wildtype His-tagged YwqE	15866923	Bacillus subtilis	P96717	0.016
3.4.11.6	l-arg-4-nitroanilide	bacillus subtilis//prokaryotes;bacteria;firmicutes - bacilli;bacillus//bsu	34			4576	kcat	4.1.1.2	Oxalate	wildtype	17459326	Bacillus subtilis	O34714	57
3.4.11.6	l-leu-4-nitroanilide	bacillus subtilis//prokaryotes;bacteria;firmicutes - bacilli;bacillus//bsu	55			4577	kcat	4.1.1.2	Oxalate	mutant R92K	17459326	Bacillus subtilis	O34714	0.9
3.4.11.6	l-lys-4-nitroanilide	bacillus subtilis//prokaryotes;bacteria;firmicutes - bacilli;bacillus//bsu	10			4578	kcat	4.1.1.2	Oxalate	mutant E162D	17459326	Bacillus subtilis	O34714	29
3.4.11.6	l-val-4-nitroanilide	bacillus subtilis//prokaryotes;bacteria;firmicutes - bacilli;bacillus//bsu	0.43			4579	kcat	4.1.1.2	Oxalate	mutant E162Q	17459326	Bacillus subtilis	O34714	0.3
3.4.14.13	l-ala-gamma-d-glu-l-lys-d-ala-d-ala	bacillus subtilis//prokaryotes;bacteria;firmicutes - bacilli;bacillus//bsu	5.7			4580	kcat	4.1.1.2	Oxalate	wildtype	19473032	Bacillus subtilis	O34714	53
3.4.14.13	l-ala-gamma-d-glu-l-lys-d-ala	bacillus subtilis//prokaryotes;bacteria;firmicutes - bacilli;bacillus//bsu	2.6			4581	kcat	4.1.1.2	Oxalate	mutant E101A	19473032	Bacillus subtilis	O34714	0.046
3.4.14.13	l-ala-gamma-d-glu-l-lys	bacillus subtilis//prokaryotes;bacteria;firmicutes - bacilli;bacillus//bsu	1.2			4582	kcat	4.1.1.2	Oxalate	mutant E101D	19473032	Bacillus subtilis	O34714	0.49
3.4.21.62	acetyl-l-phe ethyl ester	bacillus subtilis//prokaryotes;bacteria;firmicutes - bacilli;bacillus//bsu	0.38			4583	kcat	4.1.1.2	Oxalate	mutant E101Q	19473032	Bacillus subtilis	O34714	0.62
3.4.21.62	acetyl-l-phe	bacillus subtilis//prokaryotes;bacteria;firmicutes - bacilli;bacillus//bsu	0.022			4584	kcat	4.1.1.2	Oxalate	mutant E280A	19473032	Bacillus subtilis	O34714	0.019
3.4.21.62	acetyl-l-tyr ethyl ester	bacillus subtilis//prokaryotes;bacteria;firmicutes - bacilli;bacillus//bsu	0.04			4585	kcat	4.1.1.2	Oxalate	mutant E280D	19473032	Bacillus subtilis	O34714	0.14
3.4.21.62	acetyl-l-tyr	bacillus subtilis//prokaryotes;bacteria;firmicutes - bacilli;bacillus//bsu	0.1			4586	kcat	4.1.1.2	Oxalate	mutant E280Q	19473032	Bacillus subtilis	O34714	0.62
3.4.21.62	glp-ala-ala-leu-p-nitroanilide	bacillus subtilis//prokaryotes;bacteria;firmicutes - bacilli;bacillus//bsu	80			4587	kcat	4.1.1.2	Oxalate	mutant E101Q/E280Q	19473032	Bacillus subtilis	O34714	0.012
3.4.21.62	succinyl-l-ala-l-ala-l-pro-l-phe-4-methyl-coumaryl-7-amide	bacillus subtilis//prokaryotes;bacteria;firmicutes - bacilli;bacillus//bsu	50			5044	kcat	4.4.1.21	S-Ribosyl-L-homocysteine	wildtype	15287744	Bacillus subtilis	O34667	0.029
3.4.21.62	urea-denatured hemoglobin	bacillus subtilis//prokaryotes;bacteria;firmicutes - bacilli;bacillus//bsu	0.04			5045	kcat	4.4.1.21	S-Ribosyl-L-homocysteine	wildtype	15287744	Bacillus subtilis	O34667	0.03
3.4.21.62	z-ala-ala-leu-p-nitroanilide	bacillus subtilis//prokaryotes;bacteria;firmicutes - bacilli;bacillus//bsu	100			5046	kcat	4.4.1.21	S-Ribosyl-L-homocysteine	wildtype	15287744	Bacillus subtilis	O34667	0.029
3.4.21.89	preprotein substrate pona	bacillus subtilis//prokaryotes;bacteria;firmicutes - bacilli;bacillus//bsu	0.034			5047	kcat	4.4.1.21	S-Ribosyl-L-homocysteine	wildtype	15287744	Bacillus subtilis	O34667	0.023
3.4.23.B24	dodecanoyl-ngevaka-4-methylcumaryl-7-amide	bacillus subtilis//prokaryotes;bacteria;firmicutes - bacilli;bacillus//bsu	0.078			5048	kcat	4.4.1.21	S-Ribosyl-L-homocysteine	wildtype	15287744	Bacillus subtilis	O34667	0.029
3.4.24.28	3-(2-furylacryloyl)-glycyl-l-leucine amide	bacillus subtilis//prokaryotes;bacteria;firmicutes - bacilli;bacillus//bsu	256			5322	kcat	3.2.1.23	H2O;p-Nitrophenyl-beta-D-galactoside	wildtype	17485082	Bacillus subtilis	O31529	81
3.4.24.28	3-(2-furylacryloyl)-l-alanyl-l-phenylalanine amide	bacillus subtilis//prokaryotes;bacteria;firmicutes - bacilli;bacillus//bsu	64			5323	kcat	3.2.1.23	H2O;p-Nitrophenyl-beta-D-galactoside	mutant E145A	17485082	Bacillus subtilis	O31529	0.13
3.5.1.104	glcnac-beta-1,4-glcnac-beta-1,4-glcnac-beta-1,4-glcnac	bacillus subtilis//prokaryotes;bacteria;firmicutes - bacilli;bacillus//bsu	0.24			5589	kcat	2.8.1.7	L-Cysteine;Acceptor	wildtype SufS	20822158	Bacillus subtilis		0.87
3.5.1.104	peptidoglycan-n-acetyl-d-glucosamine	bacillus subtilis//prokaryotes;bacteria;firmicutes - bacilli;bacillus//bsu	0.32			5731	kcat	1.5.1.30	Riboflavin-5-phosphate;H+;NADPH	wildtype	16752898	Bacillus subtilis	O07529	57
3.5.1.2	l-glutamine	bacillus subtilis//prokaryotes;bacteria;firmicutes - bacilli;bacillus//bsu	67.7			5732	kcat	1.5.1.30	NADH;Riboflavin-5-phosphate;H+	wildtype	16752898	Bacillus subtilis	O07529	0.7
3.5.1.88	n-formyl-met-ala-ser	bacillus subtilis//prokaryotes;bacteria;firmicutes - bacilli;bacillus//bsu	0.17			5733	kcat	1.5.1.30	H+;NADPH;Riboflavin-5-phosphate	wildtype	16752898	Bacillus subtilis	O07529	60
3.5.1.93	7-aminocephalosporanic acid	bacillus subtilis//prokaryotes;bacteria;firmicutes - bacilli;bacillus//bsu	0.0485			5734	kcat	1.5.1.30	NADPH;H+;Cibacron Marine;Riboflavin-5-phosphate	wildtype	16752898	Bacillus subtilis	O07529	0.7
3.5.4.16	gtp	bacillus subtilis//prokaryotes;bacteria;firmicutes - bacilli;bacillus//bsu	0.0011			5743	kcat	1.4.1.1	H2O;NAD+;L-Alanine	wildtype	6794611	Bacillus subtilis	Q08352	48
3.5.4.25	2-amino-5-formylamino-6-ribosylamino-4(3h)-pyrimidinone 5'-triphosphate	bacillus subtilis//prokaryotes;bacteria;firmicutes - bacilli;bacillus//bsu	0.05			5744	kcat	1.4.1.1	Pyruvate;H+;NADH;NH3	wildtype	6794611	Bacillus subtilis	Q08352	1000
3.5.4.25	gtp	bacillus subtilis//prokaryotes;bacteria;firmicutes - bacilli;bacillus//bsu	0.035			6272	kcat	5.1.1.n1	L-Alanyl-D-glutamate	wildtype	11747447	Bacillus subtilis	O34508	15
3.5.99.6	d-glucosamine 6-phosphate	bacillus subtilis//prokaryotes;bacteria;firmicutes - bacilli;bacillus//bsu	2			6273	kcat	5.1.1.n1	L-Alanyl-D-aspartate	wildtype	11747447	Bacillus subtilis	O34508	0.053
3.6.1.1	imidodiphosphoric acid	bacillus subtilis//prokaryotes;bacteria;firmicutes - bacilli;bacillus//bsu	0.014			6274	kcat	5.1.1.n1	L-Alanyl-D-methionine	wildtype	11747447	Bacillus subtilis	O34508	1.1
3.6.1.13	adpribose	bacillus subtilis//prokaryotes;bacteria;firmicutes - bacilli;bacillus//bsu	64.8			7111	kcat	3.2.1.4	H2O;Carboxymethylcellulose	mutant Egl330 (truncated C-terminus)	18632263	Bacillus subtilis	Q45T78	437
3.6.1.5	8-oxo-dgtp	bacillus subtilis//prokaryotes;bacteria;firmicutes - bacilli;bacillus//bsu	0.96			7112	kcat	3.2.1.4	H2O;Carboxymethylcellulose	wildtype Egl499	18632263	Bacillus subtilis	Q45T78	246
3.6.1.5	datp	bacillus subtilis//prokaryotes;bacteria;firmicutes - bacilli;bacillus//bsu	1.5			7113	kcat	3.2.1.4	H2O;4-Nitrophenyl-beta-cellobioside	wildtype	1899090	Bacillus subtilis	Q45532	22000
3.6.1.5	dgtp	bacillus subtilis//prokaryotes;bacteria;firmicutes - bacilli;bacillus//bsu	0.74			7114	kcat	3.2.1.4	4-Nitrophenyl-beta-cellobioside;H2O	wildtype	1899090	Bacillus subtilis	Q45532	23000
3.6.4.13	rna	bacillus subtilis//prokaryotes;bacteria;firmicutes - bacilli;bacillus//bsu	1.48			7115	kcat	3.2.1.4	H2O;4-Nitrophenyl-beta-cellobioside	mutant chimera (amino acids 196-287 from P06566)	1899090	Bacillus subtilis	Q45532	7000
4.1.1.100	prephenate	bacillus subtilis//prokaryotes;bacteria;firmicutes - bacilli;bacillus//bsu	3.2			7116	kcat	3.2.1.4	H2O;4-Nitrophenyl-beta-cellobioside	mutant chimera (amino acids 196-287 from P06566)	1899090	Bacillus subtilis	Q45532	13000
4.1.1.11	l-aspartate	bacillus subtilis//prokaryotes;bacteria;firmicutes - bacilli;bacillus//bsu	6.26			7239	kcat	1.4.1.2	H2O;L-Glutamate;NAD+	wildtype	16244435	Bacillus subtilis	P39633	18.1
4.1.1.19	l-arginine	bacillus subtilis//prokaryotes;bacteria;firmicutes - bacilli;bacillus//bsu	1.4			7240	kcat	1.4.1.2	L-Glutamate;NAD+;H2O	wildtype	16244435	Bacillus subtilis	P39633	18.1
4.1.1.19	l-ornithine	bacillus subtilis//prokaryotes;bacteria;firmicutes - bacilli;bacillus//bsu	0.04			7241	kcat	1.4.1.2	NADH;2-Oxoglutarate;H+;NH3	wildtype	16244435	Bacillus subtilis	P39633	342
4.1.1.2	oxalate	bacillus subtilis//prokaryotes;bacteria;firmicutes - bacilli;bacillus//bsu	57			7242	kcat	1.4.1.2	NADH;2-Oxoglutarate;NH3;H+	mutant Q144R	16244435	Bacillus subtilis	P39633	435
4.1.1.5	dl-2-hydroxy-2-methyl-3-oxobutanoate	bacillus subtilis//prokaryotes;bacteria;firmicutes - bacilli;bacillus//bsu	2.2			7243	kcat	1.4.1.2	2-Oxoglutarate;H+;NH3;NADH	mutant E27F	16244435	Bacillus subtilis	P39633	344
4.1.1.72	2-oxoisovalerate	bacillus subtilis//prokaryotes;bacteria;firmicutes - bacilli;bacillus//bsu	8.9			7244	kcat	1.4.1.2	NH3;2-Oxoglutarate;NADH;H+	wildtype	16244435	Bacillus subtilis	P39633	342
4.2.1.10	3-dehydroquinate	bacillus subtilis//prokaryotes;bacteria;firmicutes - bacilli;bacillus//bsu	10.46			7245	kcat	1.4.1.2	NH3;NADH;H+;2-Oxoglutarate	mutant Q144R	16244435	Bacillus subtilis	P39633	435
4.2.1.109	s-methyl-5-thio-d-ribulose 1-phosphate	bacillus subtilis//prokaryotes;bacteria;firmicutes - bacilli;bacillus//bsu	16.5			7246	kcat	1.4.1.2	NH3;NADH;H+;2-Oxoglutarate	mutant E27F	16244435	Bacillus subtilis	P39633	344
4.2.1.75	hydroxymethylbilane	bacillus subtilis//prokaryotes;bacteria;firmicutes - bacilli;bacillus//bsu	4.6			7247	kcat	1.4.1.2	NH3;NADH;2-Oxoglutarate;H+	wildtype	16244435	Bacillus subtilis	P39633	342
4.2.2.2	polygalacturonate	bacillus subtilis//prokaryotes;bacteria;firmicutes - bacilli;bacillus//bsu	2300			7248	kcat	1.4.1.2	2-Oxoglutarate;NADH;NH3;H+	mutant Q144R	16244435	Bacillus subtilis	P39633	435
4.2.2.2	tetragalacturonate	bacillus subtilis//prokaryotes;bacteria;firmicutes - bacilli;bacillus//bsu	1000			7249	kcat	1.4.1.2	2-Oxoglutarate;NH3;H+;NADH	mutant E27F	16244435	Bacillus subtilis	P39633	344
4.2.2.2	trigalacturonate	bacillus subtilis//prokaryotes;bacteria;firmicutes - bacilli;bacillus//bsu	340			7387	kcat	2.6.1.85	Chorismate;L-Glutamine	wildtype	19275258	Bacillus subtilis	P28819 P28820	0.005
4.3.1.17	l-serine	bacillus subtilis//prokaryotes;bacteria;firmicutes - bacilli;bacillus//bsu	585			7388	kcat	2.6.1.85	NH3;Chorismate	wildtype	19275258	Bacillus subtilis	P28819 P28820	0.004
4.3.2.2	adenylosuccinate	bacillus subtilis//prokaryotes;bacteria;firmicutes - bacilli;bacillus//bsu	1.74			8176	kcat	2.7.8.7	Coenzyme A;Apo-[acyl-carrier protein]	wildtype AcpS	15248752	Bacillus subtilis	P96618	0.116667
4.3.3.6	d-ribose 5-phosphate	bacillus subtilis//prokaryotes;bacteria;firmicutes - bacilli;bacillus//bsu	0.004			8177	kcat	2.7.8.7	Apo-[acyl-carrier protein];Coenzyme A	wildtype AcpS	15248752	Bacillus subtilis	P96618	0.25
4.3.3.6	d-ribulose 5-phosphate	bacillus subtilis//prokaryotes;bacteria;firmicutes - bacilli;bacillus//bsu	0.0007			8178	kcat	2.7.8.7	Apo-[acyl-carrier protein];Coenzyme A	wildtype AcpS	15248752	Bacillus subtilis	P96618	0.0333333
4.3.3.6	l-glutamine	bacillus subtilis//prokaryotes;bacteria;firmicutes - bacilli;bacillus//bsu	0.127			8179	kcat	2.7.8.7	Coenzyme A;Apo-[acyl-carrier protein]	wildtype AcpS	15248752	Bacillus subtilis	P96618	0.0833333
4.3.99.3	6-carboxy-5,6,7,8-tetrahydropterin	bacillus subtilis//prokaryotes;bacteria;firmicutes - bacilli;bacillus//bsu	5.4			8180	kcat	2.7.8.7	Apo-[acyl-carrier protein];Coenzyme A	wildtype Sfp	15248752	Bacillus subtilis	P96618	1.53333
4.4.1.21	(2r)-2-amino-4-[[(2s,4s)-2,4,5-trihydroxy-3-oxopentyl]sulfanyl]butanoic acid	bacillus subtilis//prokaryotes;bacteria;firmicutes - bacilli;bacillus//bsu	0.038			8181	kcat	2.7.8.7	Apo-[acyl-carrier protein];Coenzyme A	wildtype Sfp	15248752	Bacillus subtilis	P96618	1.63333
4.4.1.21	s-ribosylhomocysteine	bacillus subtilis//prokaryotes;bacteria;firmicutes - bacilli;bacillus//bsu	0.03			8182	kcat	2.7.8.7	Coenzyme A;Apo-[acyl-carrier protein]	wildtype Sfp	15248752	Bacillus subtilis	P96618	0.916667
4.6.1.22	30 nt rna	bacillus subtilis//prokaryotes;bacteria;firmicutes - bacilli;bacillus//bsu	0.58			8183	kcat	2.7.8.7	Apo-[acyl-carrier protein];Coenzyme A	wildtype Sfp	15248752	Bacillus subtilis	P96618	0.833333
4.99.1.1	co2+	bacillus subtilis//prokaryotes;bacteria;firmicutes - bacilli;bacillus//bsu	0.016			8184	kcat	2.7.8.7	Apo-[acyl-carrier protein];Coenzyme A	wildtype Sfp	15248752	Bacillus subtilis	P96618	0.8
4.99.1.1	cu2+	bacillus subtilis//prokaryotes;bacteria;firmicutes - bacilli;bacillus//bsu	0.065			8185	kcat	2.7.8.7	Coenzyme A;Apo-[acyl-carrier protein]	wildtype Sfp	15248752	Bacillus subtilis	P96618	0.0283333
4.99.1.1	fe2+	bacillus subtilis//prokaryotes;bacteria;firmicutes - bacilli;bacillus//bsu	0.055			8186	kcat	2.7.8.7	Coenzyme A;Apo-[acyl-carrier protein]	wildtype Sfp	15248752	Bacillus subtilis	P96618	0.208333
4.99.1.1	protoporphyrin	bacillus subtilis//prokaryotes;bacteria;firmicutes - bacilli;bacillus//bsu	0.3			8187	kcat	2.7.8.7	Coenzyme A;Apo-[acyl-carrier protein]	wildtype AcpS	15248752	Bacillus subtilis	P96618	0.366667
4.99.1.9	coproporphyrin iii	bacillus subtilis//prokaryotes;bacteria;firmicutes - bacilli;bacillus//bsu	0.0078			8188	kcat	2.7.8.7	Coenzyme A;Apo-[acyl-carrier protein]	wildtype AcpS	15248752	Bacillus subtilis	P96618	2.08333
4.99.1.9	protoporphyrin ix	bacillus subtilis//prokaryotes;bacteria;firmicutes - bacilli;bacillus//bsu	0.4			8189	kcat	2.7.8.7	Apo-[acyl-carrier protein];Coenzyme A	mutant AcpS R14A	15248752	Bacillus subtilis	P96618	0.357
5.1.1.1	l-alanine	bacillus subtilis//prokaryotes;bacteria;firmicutes - bacilli;bacillus//bsu	1190			8190	kcat	2.7.8.7	Coenzyme A;Apo-[acyl-carrier protein]	mutant AcpS K44A	15248752	Bacillus subtilis	P96618	0.522333
5.1.1.10	d-lysine	bacillus subtilis//prokaryotes;bacteria;firmicutes - bacilli;bacillus//bsu	0.0037			8191	kcat	2.7.8.7	Apo-[acyl-carrier protein];Coenzyme A	mutant AcpS R14K	15248752	Bacillus subtilis	P96618	1.60783
5.1.1.10	l-lysine	bacillus subtilis//prokaryotes;bacteria;firmicutes - bacilli;bacillus//bsu	0.0013			8192	kcat	2.7.8.7	Apo-[acyl-carrier protein];Coenzyme A	mutant AcpS R14K	15248752	Bacillus subtilis	P96618	2.55833
5.1.1.20	l-ala-d-asp	bacillus subtilis//prokaryotes;bacteria;firmicutes - bacilli;bacillus//bsu	0.053			8193	kcat	2.7.8.7	Apo-[acyl-carrier protein];Coenzyme A	mutant AcpS K44D	15248752	Bacillus subtilis	P96618	0.209
5.1.1.20	l-ala-d-glu	bacillus subtilis//prokaryotes;bacteria;firmicutes - bacilli;bacillus//bsu	15			8194	kcat	2.7.8.7	Coenzyme A;Apo-[acyl-carrier protein]	mutant AcpS R14K, K44D	15248752	Bacillus subtilis	P96618	1.456
5.1.1.20	l-ala-d-met	bacillus subtilis//prokaryotes;bacteria;firmicutes - bacilli;bacillus//bsu	1.1			8627	kcat	3.2.1.1	o-Nitrophenyl-alpha-maltoside;H2O	wildtype	4994527	Bacillus subtilis	P00691	6.1
5.1.1.3	d-glutamate	bacillus subtilis//prokaryotes;bacteria;firmicutes - bacilli;bacillus//bsu	8.3			8631	kcat	3.1.3.104	5-Amino-6-(5'-phosphoribitylamino)uracil;H2O	wildtype N-terminal His6-tagged	26316208	Bacillus subtilis	P42962	5.56667
5.1.1.3	l-glutamate	bacillus subtilis//prokaryotes;bacteria;firmicutes - bacilli;bacillus//bsu	87			8632	kcat	3.1.3.104	H2O;5-Amino-6-(5'-phosphoribitylamino)uracil	wildtype	26316208	Bacillus subtilis	P70947	0.883333
5.3.1.14	d-allose	bacillus subtilis//prokaryotes;bacteria;firmicutes - bacilli;bacillus//bsu	0.74			8633	kcat	3.1.3.104	H2O;5-Amino-6-(5'-phosphoribitylamino)uracil	wildtype	26316208	Bacillus subtilis	P96741	0.65
5.3.1.14	d-ribose	bacillus subtilis//prokaryotes;bacteria;firmicutes - bacilli;bacillus//bsu	30.7			8639	kcat	1.14.14.47	H+;NADPH;O2;L-Arginine	wildtype His6-tagged	11856757	Bacillus subtilis	O34453	0.00183333
5.3.1.14	l-lyxose	bacillus subtilis//prokaryotes;bacteria;firmicutes - bacilli;bacillus//bsu	53			8640	kcat	1.14.14.47	NADPH;O2;L-Arginine;H+	wildtype His6-tagged	11856757	Bacillus subtilis	O34453	0.00183333
5.3.1.14	l-mannose	bacillus subtilis//prokaryotes;bacteria;firmicutes - bacilli;bacillus//bsu	37			8806	kcat	4.3.2.2	N6-(1,2-Dicarboxyethyl)-AMP	wildtype	15471876	Bacillus subtilis	P12047	1.57
5.3.1.14	l-rhamnose	bacillus subtilis//prokaryotes;bacteria;firmicutes - bacilli;bacillus//bsu	153			8807	kcat	4.3.2.2	N6-(1,2-Dicarboxyethyl)-AMP	mutant I62E	15471876	Bacillus subtilis	P12047	0.07
5.3.1.4	l-aldose	bacillus subtilis//prokaryotes;bacteria;firmicutes - bacilli;bacillus//bsu	241.7			8808	kcat	4.3.2.2	N6-(1,2-Dicarboxyethyl)-AMP	mutant I62D	15471876	Bacillus subtilis	P12047	0.03
5.3.1.4	l-ribulose	bacillus subtilis//prokaryotes;bacteria;firmicutes - bacilli;bacillus//bsu	241.7			8809	kcat	4.3.2.2	N6-(1,2-Dicarboxyethyl)-AMP	mutant D69E	15471876	Bacillus subtilis	P12047	0.34
5.3.1.8	d-lyxose	bacillus subtilis//prokaryotes;bacteria;firmicutes - bacilli;bacillus//bsu	7089			8810	kcat	4.3.2.2	N6-(1,2-Dicarboxyethyl)-AMP	mutant I62E/D69E	15471876	Bacillus subtilis	P12047	0.08
5.3.1.8	d-mannose	bacillus subtilis//prokaryotes;bacteria;firmicutes - bacilli;bacillus//bsu	3748			8811	kcat	4.3.2.2	N6-(1,2-Dicarboxyethyl)-AMP	mutant I62D/D69E	15471876	Bacillus subtilis	P12047	0.03
5.3.1.8	d-ribose	bacillus subtilis//prokaryotes;bacteria;firmicutes - bacilli;bacillus//bsu	72			8812	kcat	4.3.2.2	N6-(1,2-Dicarboxyethyl)-AMP	mutant D65R	15471876	Bacillus subtilis	P12047	1.07
5.3.1.8	d-talose	bacillus subtilis//prokaryotes;bacteria;firmicutes - bacilli;bacillus//bsu	63970			8813	kcat	4.3.2.2	N6-(1,2-Dicarboxyethyl)-AMP	mutant D65R/D69E	15471876	Bacillus subtilis	P12047	0.2
5.3.1.8	l-allose	bacillus subtilis//prokaryotes;bacteria;firmicutes - bacilli;bacillus//bsu	920			8814	kcat	4.3.2.2	N6-(1,2-Dicarboxyethyl)-AMP	mutant I62E/D65R	15471876	Bacillus subtilis	P12047	0.48
5.3.1.8	l-ribose	bacillus subtilis//prokaryotes;bacteria;firmicutes - bacilli;bacillus//bsu	17600			8815	kcat	4.3.2.2	N6-(1,2-Dicarboxyethyl)-AMP	mutant I62E/D65R/D69E	15471876	Bacillus subtilis	P12047	0.23
5.3.2.5	5-(methylthio)-2,3-dioxopentyl 1-phosphate	bacillus subtilis//prokaryotes;bacteria;firmicutes - bacilli;bacillus//bsu	83			8816	kcat	4.3.2.2	N6-(1,2-Dicarboxyethyl)-AMP	mutant I62D/D65R	15471876	Bacillus subtilis	P12047	0.05
5.3.3.19	3-[(4s)-4-hydroxycyclohexa-1,5-dien-1-yl]-2-oxopropanoate	bacillus subtilis//prokaryotes;bacteria;firmicutes - bacilli;bacillus//bsu	24.52			8817	kcat	4.3.2.2	N6-(1,2-Dicarboxyethyl)-AMP	mutant I62D/D65R/D69E	15471876	Bacillus subtilis	P12047	0.06
5.4.99.5	chorismate	bacillus subtilis//prokaryotes;bacteria;firmicutes - bacilli;bacillus//bsu	50			8818	kcat	4.3.2.2	N6-(1,2-Dicarboxyethyl)-AMP	wildtype	9890879	Bacillus subtilis	P12047	1.7
6.1.1.2	atp	bacillus subtilis//prokaryotes;bacteria;firmicutes - bacilli;bacillus//bsu	22			8819	kcat	4.3.2.2	N6-(1,2-Dicarboxyethyl)-AMP	mutant H141R	9890879	Bacillus subtilis	P12047	2.8e-05
6.1.1.2	l-tryptophan	bacillus subtilis//prokaryotes;bacteria;firmicutes - bacilli;bacillus//bsu	0.9			8820	kcat	4.3.2.2	N6-(1,2-Dicarboxyethyl)-AMP	mutant H141A + mutant H68Q	9890879	Bacillus subtilis	P12047	0.255
6.1.1.2	trnatrp	bacillus subtilis//prokaryotes;bacteria;firmicutes - bacilli;bacillus//bsu	0.9			8821	kcat	4.3.2.2	N6-(1,2-Dicarboxyethyl)-AMP	mutant H141L + mutant H68Q	9890879	Bacillus subtilis	P12047	0.255
6.1.1.2	trp	bacillus subtilis//prokaryotes;bacteria;firmicutes - bacilli;bacillus//bsu	22			8822	kcat	4.3.2.2	N6-(1,2-Dicarboxyethyl)-AMP	mutant H141E + mutant H68Q	9890879	Bacillus subtilis	P12047	0.238
6.1.1.23	trnaasn	bacillus subtilis//prokaryotes;bacteria;firmicutes - bacilli;bacillus//bsu	0.058			8823	kcat	4.3.2.2	N6-(1,2-Dicarboxyethyl)-AMP	mutant H141Q + mutant H68Q	9890879	Bacillus subtilis	P12047	0.255
6.1.1.23	trnaasp	bacillus subtilis//prokaryotes;bacteria;firmicutes - bacilli;bacillus//bsu	0.36			8824	kcat	4.3.2.2	N6-(1,2-Dicarboxyethyl)-AMP	mutant H141R + mutant H68Q	9890879	Bacillus subtilis	P12047	0.136
6.1.1.24	trnagln	bacillus subtilis//prokaryotes;bacteria;firmicutes - bacilli;bacillus//bsu	0.07			8825	kcat	4.3.2.2	N6-(1,2-Dicarboxyethyl)-AMP	mutant H141Q + mutant H68Q	9890879	Bacillus subtilis	P12047	0.221
6.1.1.24	trnaglu	bacillus subtilis//prokaryotes;bacteria;firmicutes - bacilli;bacillus//bsu	0.05			8826	kcat	4.3.2.2	N6-(1,2-Dicarboxyethyl)-AMP	mutant H141Q + mutant H68A	9890879	Bacillus subtilis	P12047	0.085
6.2.1.14	6-carboxyhexanoate	bacillus subtilis//prokaryotes;bacteria;firmicutes - bacilli;bacillus//bsu	0.48			8827	kcat	4.3.2.2	N6-(1,2-Dicarboxyethyl)-AMP	mutant H141Q + mutant H68K	9890879	Bacillus subtilis	P12047	0.085
6.2.1.14	adipate	bacillus subtilis//prokaryotes;bacteria;firmicutes - bacilli;bacillus//bsu	0.0066			8828	kcat	4.3.2.2	N6-(1,2-Dicarboxyethyl)-AMP	mutant H141Q + mutant R67M:H68Q	9890879	Bacillus subtilis	P12047	0.238
6.2.1.14	atp	bacillus subtilis//prokaryotes;bacteria;firmicutes - bacilli;bacillus//bsu	0.44			8829	kcat	4.3.2.2	N6-(1,2-Dicarboxyethyl)-AMP	wildtype His6-tagged	12876319	Bacillus subtilis	P12047	1.3
6.2.1.14	azelate	bacillus subtilis//prokaryotes;bacteria;firmicutes - bacilli;bacillus//bsu	0.0001			8830	kcat	4.3.2.2	N6-(1,2-Dicarboxyethyl)-AMP	mutant M10L His6-tagged	12876319	Bacillus subtilis	P12047	1.59
6.2.1.14	coa	bacillus subtilis//prokaryotes;bacteria;firmicutes - bacilli;bacillus//bsu	0.87			8831	kcat	4.3.2.2	N6-(1,2-Dicarboxyethyl)-AMP	mutant I123R His6-tagged	12876319	Bacillus subtilis	P12047	1.04
6.2.1.14	glutarate	bacillus subtilis//prokaryotes;bacteria;firmicutes - bacilli;bacillus//bsu	0.0051			8832	kcat	4.3.2.2	N6-(1,2-Dicarboxyethyl)-AMP	mutant I123W His6-tagged	12876319	Bacillus subtilis	P12047	0.46
6.2.1.14	suberate	bacillus subtilis//prokaryotes;bacteria;firmicutes - bacilli;bacillus//bsu	0.0038			8833	kcat	4.3.2.2	N6-(1,2-Dicarboxyethyl)-AMP	mutant T367R His6-tagged	12876319	Bacillus subtilis	P12047	0.85
6.2.1.26	2-succinylbenzoate	bacillus subtilis//prokaryotes;bacteria;firmicutes - bacilli;bacillus//bsu	120			8834	kcat	4.3.2.2	N6-(1,2-Dicarboxyethyl)-AMP	mutant T367S His6-tagged	12876319	Bacillus subtilis	P12047	0.8
6.2.1.26	atp	bacillus subtilis//prokaryotes;bacteria;firmicutes - bacilli;bacillus//bsu	105			8870	kcat	2.4.1.10	Levan;Sucrose	wildtype	18596022	Bacillus subtilis	P05655	164.6
6.2.1.26	coa	bacillus subtilis//prokaryotes;bacteria;firmicutes - bacilli;bacillus//bsu	121.7			8871	kcat	2.4.1.10	Levan;Sucrose	mutant S164A	18596022	Bacillus subtilis	P05655	6.4
6.3.2.49	l-alanine	bacillus subtilis//prokaryotes;bacteria;firmicutes - bacilli;bacillus//bsu	7.7			8872	kcat	2.4.1.10	Sucrose;Levan	mutant H243L	18596022	Bacillus subtilis	P05655	141.5
6.3.2.49	l-phenylalanine	bacillus subtilis//prokaryotes;bacteria;firmicutes - bacilli;bacillus//bsu	7.7			8873	kcat	2.4.1.10	Sucrose;Levan	mutant I341V	18596022	Bacillus subtilis	P05655	166.3
6.3.4.4	gtp	bacillus subtilis//prokaryotes;bacteria;firmicutes - bacilli;bacillus//bsu	0.47			8874	kcat	2.4.1.10	Sucrose;Levan	mutant R360K	18596022	Bacillus subtilis	P05655	170.2
7.1.1.5	2,3-dimethyl-1,4-naphthoquinone	bacillus subtilis//prokaryotes;bacteria;firmicutes - bacilli;bacillus//bsu	65			8875	kcat	2.4.1.10	Levan;Sucrose	mutant R360S	18596022	Bacillus subtilis	P05655	13.5
7.1.1.5	dimethylnitrosamine	bacillus subtilis//prokaryotes;bacteria;firmicutes - bacilli;bacillus//bsu	180			8876	kcat	2.4.1.10	Levan;Sucrose	mutant G361F	18596022	Bacillus subtilis	P05655	57.4
7.6.2.9	atp	bacillus subtilis//prokaryotes;bacteria;firmicutes - bacilli;bacillus//bsu	0.25			8877	kcat	2.4.1.10	Sucrose;Levan	mutant Y429N	18596022	Bacillus subtilis	P05655	6.3
						8878	kcat	2.4.1.10	Levan;Sucrose	mutant R433A	18596022	Bacillus subtilis	P05655	87.5
						9667	kcat	1.4.3.19	H2O;O2;Glycine	wildtype	12654003	Bacillus subtilis	O31616	4.03
						9668	kcat	1.4.3.19	O2;Sarcosine;H2O	wildtype	12654003	Bacillus subtilis	O31616	4.15
						9669	kcat	1.4.3.19	O2;D-Proline	wildtype	12654003	Bacillus subtilis	O31616	3.5
						9670	kcat	1.4.3.19	H2O;Glycine;O2	wildtype	17573175	Bacillus subtilis	O31616	0.6
						9671	kcat	1.4.3.19	O2;H2O;Sarcosine	wildtype	17573175	Bacillus subtilis	O31616	0.6
						9672	kcat	1.4.3.19	D-Alanine;H2O;O2	wildtype	17573175	Bacillus subtilis	O31616	0.92
						9673	kcat	1.4.3.19	O2;D-Proline;H2O	wildtype	17573175	Bacillus subtilis	O31616	0.5
						9674	kcat	1.4.3.19	Glycine;H2O;O2	mutant H244F	17573175	Bacillus subtilis	O31616	0.78
						9675	kcat	1.4.3.19	H2O;O2;Sarcosine	mutant H244F	17573175	Bacillus subtilis	O31616	1.08
						9676	kcat	1.4.3.19	O2;D-Alanine;H2O	mutant H244F	17573175	Bacillus subtilis	O31616	1.5
						9677	kcat	1.4.3.19	H2O;D-Proline;O2	mutant H244F	17573175	Bacillus subtilis	O31616	1.35
						9678	kcat	1.4.3.19	Glycine;H2O;O2	mutant H244N	17573175	Bacillus subtilis	O31616	1.3
						9679	kcat	1.4.3.19	O2;Sarcosine;H2O	mutant H244N	17573175	Bacillus subtilis	O31616	1.33
						9680	kcat	1.4.3.19	H2O;O2;D-Alanine	mutant H244N	17573175	Bacillus subtilis	O31616	0.75
						9681	kcat	1.4.3.19	D-Proline;H2O;O2	mutant H244N	17573175	Bacillus subtilis	O31616	0.3
						9682	kcat	1.4.3.19	O2;H2O;Glycine	mutant H244Q	17573175	Bacillus subtilis	O31616	1.2
						9683	kcat	1.4.3.19	Sarcosine;H2O;O2	mutant H244Q	17573175	Bacillus subtilis	O31616	1.12
						9684	kcat	1.4.3.19	D-Alanine;H2O;O2	mutant H244Q	17573175	Bacillus subtilis	O31616	1.08
						9685	kcat	1.4.3.19	H2O;O2;D-Proline	mutant H244Q	17573175	Bacillus subtilis	O31616	1.23
						9686	kcat	1.4.3.19	H2O;Glycine;O2	mutant M261H	17573175	Bacillus subtilis	O31616	0.55
						9687	kcat	1.4.3.19	Sarcosine;H2O;O2	mutant M261H	17573175	Bacillus subtilis	O31616	0.73
						9688	kcat	1.4.3.19	O2;H2O;D-Alanine	mutant M261H	17573175	Bacillus subtilis	O31616	0.33
						9689	kcat	1.4.3.19	H2O;O2;D-Proline	mutant M261H	17573175	Bacillus subtilis	O31616	0.62
						9690	kcat	1.4.3.19	O2;Glycine;H2O	mutant M261Y	17573175	Bacillus subtilis	O31616	0.3
						9691	kcat	1.4.3.19	Sarcosine;O2;H2O	mutant M261Y	17573175	Bacillus subtilis	O31616	0.47
						9692	kcat	1.4.3.19	D-Alanine;O2;H2O	mutant M261Y	17573175	Bacillus subtilis	O31616	0.47
						9693	kcat	1.4.3.19	D-Proline;O2;H2O	mutant M261Y	17573175	Bacillus subtilis	O31616	0.38
						9694	kcat	1.4.3.19	Glycine;H2O;O2	mutant M261H	17573175	Bacillus subtilis	O31616	2.1
						9695	kcat	1.4.3.19	O2;H2O;Sarcosine	mutant H244F	17573175	Bacillus subtilis	O31616	5.5
						9696	kcat	1.4.3.19	H2O;Sarcosine;O2	mutant H244Q	17573175	Bacillus subtilis	O31616	5.5
						9697	kcat	1.4.3.19	O2;Glycine;H2O	mutant M261Y	17573175	Bacillus subtilis	O31616	1.2
						10300	kcat	3.1.26.8	H2O;5S-rRNA precursor	wildtype	6432798	Bacillus subtilis	P37547	0.00666667
						10301	kcat	3.1.26.8	H2O;5S-rRNA precursor	wildtype	6432798	Bacillus subtilis	P37547 P46899	0.0566667
						10302	kcat	3.1.26.8	H2O;5S-rRNA precursor	wildtype	6432798	Bacillus subtilis	P37547 P46899	0.0566667
						10679	kcat	3.1.26.5	H2O;tRNA precursor	wildtype	12951523	Bacillus subtilis		1.11667e-05
						10680	kcat	3.1.26.5	H2O;tRNA precursor	wildtype	12951523	Bacillus subtilis		5.58333e-05
						10681	kcat	3.1.26.5	tRNA precursor;H2O	wildtype	7520753	Bacillus subtilis		0.019
						10701	kcat	3.4.24.28	Z-Phe-Leu-Ala-OH;H2O	wildtype	1899021	Bacillus subtilis	P68736	1986
						10702	kcat	3.4.24.28	Z-Phe-Leu-Ala-OH;H2O	mutant aa188 - 194 replaced by aa192 - 201 of thermolysin (Uniprot_ID: P00800)	1899021	Bacillus subtilis	P68736	1235
						10703	kcat	3.4.24.28	H2O;Benzyloxycarbonyl-Phe-Leu-Ala	wildtype (aa 222-521)	1438165	Bacillus subtilis	P68736	1986
						10704	kcat	3.4.24.28	Benzyloxycarbonyl-Phe-Leu-Ala;H2O	mutant G147A (aa 222-521)	1438165	Bacillus subtilis	P68736	1933
						10705	kcat	3.4.24.28	Benzyloxycarbonyl-Phe-Leu-Ala;H2O	mutant G189A (aa 222-521)	1438165	Bacillus subtilis	P68736	2139
						10706	kcat	3.4.24.28	H2O;Benzyloxycarbonyl-Phe-Leu-Ala	mutant G147A/G189A (aa 222-521)	1438165	Bacillus subtilis	P68736	1038
						10707	kcat	3.4.24.28	Benzyloxycarbonyl-Ala-Leu-Ala;H2O	mutant G147A/G189A (aa 222-521)	1438165	Bacillus subtilis	P68736	1329
						10708	kcat	3.4.24.28	H2O;Benzyloxycarbonyl-Ala-Leu-Ala	mutant G189A (aa 222-521)	1438165	Bacillus subtilis	P68736	2694
						10709	kcat	3.4.24.28	H2O;Benzyloxycarbonyl-Ala-Leu-Ala	mutant G147A (aa 222-521)	1438165	Bacillus subtilis	P68736	3500
						10710	kcat	3.4.24.28	Benzyloxycarbonyl-Ala-Leu-Ala;H2O	wildtype (aa 222-521)	1438165	Bacillus subtilis	P68736	3005
						10711	kcat	3.4.24.28	Benzyloxycarbonyl-Gly-Leu-Ala;H2O	wildtype (aa 222-521)	1438165	Bacillus subtilis	P68736	1150
						10712	kcat	3.4.24.28	Benzyloxycarbonyl-Gly-Leu-Ala;H2O	mutant G147A (aa 222-521)	1438165	Bacillus subtilis	P68736	105.8
						10713	kcat	3.4.24.28	Benzyloxycarbonyl-Gly-Leu-Ala;H2O	mutant G189A (aa 222-521)	1438165	Bacillus subtilis	P68736	1847
						10714	kcat	3.4.24.28	H2O;Benzyloxycarbonyl-Gly-Leu-Ala	mutant G147A/G189A (aa 222-521)	1438165	Bacillus subtilis	P68736	186.4
						10715	kcat	3.4.24.28	H2O;Benzyloxycarbonyl-Val-Leu-Ala	mutant G147A/G189A (aa 222-521)	1438165	Bacillus subtilis	P68736	7.6
						10716	kcat	3.4.24.28	H2O;Benzyloxycarbonyl-Val-Leu-Ala	mutant G189A (aa 222-521)	1438165	Bacillus subtilis	P68736	13.1
						10717	kcat	3.4.24.28	Benzyloxycarbonyl-Val-Leu-Ala;H2O	mutant G147A (aa 222-521)	1438165	Bacillus subtilis	P68736	3.76
						10718	kcat	3.4.24.28	H2O;Benzyloxycarbonyl-Val-Leu-Ala	wildtype (aa 222-521)	1438165	Bacillus subtilis	P68736	6.1
						11057	kcat	1.14.14.1	Dodecanoate;O2;NADPH;H+	wildtype	15122913	Bacillus subtilis	O08394	26.9167
						11058	kcat	1.14.14.1	O2;Myristic acid;NADPH;H+	wildtype	15122913	Bacillus subtilis	O08394	0.683333
						11059	kcat	1.14.14.1	Palmitate;H+;NADPH;O2	wildtype	15122913	Bacillus subtilis	O08394	3.33333
						11060	kcat	1.14.14.1	O2;H+;NADPH;Stearate	wildtype	15122913	Bacillus subtilis	O08394	7.16667
						11061	kcat	1.14.14.1	O2;Phytanate;H+;NADPH	wildtype	15122913	Bacillus subtilis	O08394	90.5
						11062	kcat	1.14.14.1	12-Methyl-tetradecanoic acid;NADPH;H+;O2	wildtype	15122913	Bacillus subtilis	O08394	70.25
						11063	kcat	1.14.14.1	NADPH;H+;13-Methyl-tetradecanoic acid;O2	wildtype	15122913	Bacillus subtilis	O08394	64.4167
						11064	kcat	1.14.14.1	O2;14-Methyl-pentadecanoic acid;NADPH;H+	wildtype	15122913	Bacillus subtilis	O08394	79.8333
						11065	kcat	1.14.14.1	NADPH;H+;O2;15-Methyl-palmitic acid	wildtype	15122913	Bacillus subtilis	O08394	101.75
						11066	kcat	1.14.14.1	O2;Linoleate;NADPH;H+	wildtype	15122913	Bacillus subtilis	O08394	87.1667
						11067	kcat	1.14.14.1	H+;O2;NADPH;Arachidonate	wildtype	15122913	Bacillus subtilis	O08394	101.25
						11068	kcat	1.14.14.1	Cytochrome c;NADPH;H+	wildtype	15122913	Bacillus subtilis	O08394	190
						11069	kcat	1.14.14.1	Hexacyanoferrate(III);NADPH;H+	wildtype	15122913	Bacillus subtilis	O08394	635.833
						11070	kcat	1.14.14.1	NADPH;H+;Cytochrome c	wildtype	15122913	Bacillus subtilis	O08394	192.667
						11071	kcat	1.14.14.1	H+;NADH;Cytochrome c	wildtype	15122913	Bacillus subtilis	O08394	30.8333
						11072	kcat	1.14.14.1	NADPH;H+;O2;Dodecanoate	wildtype	15122913	Bacillus subtilis	O08336	1.73333
						11073	kcat	1.14.14.1	H+;Myristic acid;NADPH;O2	wildtype	15122913	Bacillus subtilis	O08336	9.26667
						11074	kcat	1.14.14.1	H+;Palmitate;O2;NADPH	wildtype	15122913	Bacillus subtilis	O08336	11.2667
						11075	kcat	1.14.14.1	Stearate;O2;H+;NADPH	wildtype	15122913	Bacillus subtilis	O08336	6.23333
						11076	kcat	1.14.14.1	H+;O2;Phytanate;NADPH	wildtype	15122913	Bacillus subtilis	O08336	13.2333
						11077	kcat	1.14.14.1	12-Methyl-tetradecanoic acid;O2;H+;NADPH	wildtype	15122913	Bacillus subtilis	O08336	34.25
						11078	kcat	1.14.14.1	O2;H+;13-Methyl-tetradecanoic acid;NADPH	wildtype	15122913	Bacillus subtilis	O08336	36
						11079	kcat	1.14.14.1	14-Methyl-pentadecanoic acid;O2;H+;NADPH	wildtype	15122913	Bacillus subtilis	O08336	34.9167
						11080	kcat	1.14.14.1	O2;H+;NADPH;15-Methyl-palmitic acid	wildtype	15122913	Bacillus subtilis	O08336	64.0833
						11081	kcat	1.14.14.1	O2;H+;Linoleate;NADPH	wildtype	15122913	Bacillus subtilis	O08336	18.5
						11082	kcat	1.14.14.1	NADPH;H+;O2;Arachidonate	wildtype	15122913	Bacillus subtilis	O08336	28.1667
						11083	kcat	1.14.14.1	H+;NADPH;Cytochrome c	wildtype	15122913	Bacillus subtilis	O08336	58.6667
						11084	kcat	1.14.14.1	NADPH;Hexacyanoferrate(III);H+	wildtype	15122913	Bacillus subtilis	O08336	617.5
						11085	kcat	1.14.14.1	H+;Cytochrome c;NADPH	wildtype	15122913	Bacillus subtilis	O08336	58.8333
						11086	kcat	1.14.14.1	H+;NADH;Cytochrome c	wildtype	15122913	Bacillus subtilis	O08336	1.59
						11382	kcat	1.13.11.20	L-Cysteine;O2	wildtype yubC	16855246	Bacillus subtilis	O32085	0.39
						11906	kcat	2.7.1.113	Deoxyguanosine;UTP	wildtype	11078735	Bacillus subtilis	P37530	1.41
						11907	kcat	2.7.1.113	CTP;Deoxyguanosine	wildtype	11078735	Bacillus subtilis	P37530	2.25
						11908	kcat	2.7.1.113	Deoxyguanosine;ATP	wildtype	11078735	Bacillus subtilis	P37530	1.53
						11909	kcat	2.7.1.113	Deoxyguanosine;GTP	wildtype	11078735	Bacillus subtilis	P37530	1.69
						11921	kcat	1.9.3.1	Ferrocytochrome c;O2	wildtype	3038545	Bacillus subtilis	P24010 P24011 P24012 P24013	2.08333
						11922	kcat	1.9.3.1	O2;Ferrocytochrome c	wildtype	3038545	Bacillus subtilis	P24010 P24011 P24012 P24013	2.08333
						11923	kcat	1.9.3.1	O2;Ferrocytochrome c	wildtype	3038545	Bacillus subtilis	P00004 P00004 P24010 P24011 P24012 P24013	2.05
						11924	kcat	1.9.3.1	O2;Ferrocytochrome c	wildtype	3038545	Bacillus subtilis	P24010 P24011 P24012 P24013 P00004 P00004	0.95
						11925	kcat	1.9.3.1	O2;Ferrocytochrome c	wildtype	3038545	Bacillus subtilis	P24010 P24011 P24012 P24013	13.3333
						11926	kcat	1.9.3.1	Ferrocytochrome c;O2	wildtype	3038545	Bacillus subtilis	P24010 P24011 P24012 P24013	13.3333
						14427	kcat	1.1.1.18	myo-Inositol;NAD+	wildtype	17539607	Bacillus subtilis	P26935	58
						14428	kcat	1.1.1.18	myo-Inositol;NAD+	mutant H176A	17539607	Bacillus subtilis	P26935	0.23
						14429	kcat	1.1.1.18	NAD+;myo-Inositol	mutant D172N	17539607	Bacillus subtilis	P26935	1.9
						14430	kcat	1.1.1.18	myo-Inositol;NAD+	mutant D179N	17539607	Bacillus subtilis	P26935	73
						14431	kcat	1.1.1.18	NAD+;myo-Inositol	mutant Y233F	17539607	Bacillus subtilis	P26935	47
						14432	kcat	1.1.1.18	myo-Inositol;NAD+	mutant Y235F	17539607	Bacillus subtilis	P26935	34
						14433	kcat	1.1.1.18	NAD+;myo-Inositol	mutant D172N	17539607	Bacillus subtilis	P26935	0.6
						14490	kcat	1.10.3.2	2,2'-Azino-bis(3-ethylbenzthiazoline-6-sulfonic acid);O2	wildtype	21369750	Bacillus subtilis	P07788	264
						14491	kcat	1.10.3.2	O2;2,2'-Azino-bis(3-ethylbenzthiazoline-6-sulfonic acid)	mutant C322A	21369750	Bacillus subtilis	P07788	238
						14492	kcat	1.10.3.2	Syringaldazine;O2	wildtype	21369750	Bacillus subtilis	P07788	79
						14493	kcat	1.10.3.2	O2;Syringaldazine	mutant C322A	21369750	Bacillus subtilis	P07788	73
						14494	kcat	1.10.3.2	O2;2,2'-Azino-bis(3-ethylbenzthiazoline-6-sulfonic acid)	wildtype	16680453	Bacillus subtilis	P07788	22.4
						14495	kcat	1.10.3.2	2,2'-Azino-bis(3-ethylbenzthiazoline-6-sulfonic acid);O2	mutant M502L	16680453	Bacillus subtilis	P07788	10.6
						14496	kcat	1.10.3.2	2,2'-Azino-bis(3-ethylbenzthiazoline-6-sulfonic acid);O2	mutant M502F	16680453	Bacillus subtilis	P07788	0.26
						14497	kcat	1.10.3.2	Potassium ferrocyanoferrate(II);O2	wildtype	16680453	Bacillus subtilis	P07788	54.5
						14498	kcat	1.10.3.2	Potassium ferrocyanoferrate(II);O2	mutant M502L	16680453	Bacillus subtilis	P07788	20.9
						14499	kcat	1.10.3.2	Potassium ferrocyanoferrate(II);O2	mutant M502F	16680453	Bacillus subtilis	P07788	5.5
						14500	kcat	1.10.3.2	O2;Syringaldazine	wildtype	16680453	Bacillus subtilis	P07788	18.4
						14501	kcat	1.10.3.2	Syringaldazine;O2	mutant M502L	16680453	Bacillus subtilis	P07788	7.4
						14502	kcat	1.10.3.2	O2;Syringaldazine	mutant M502F	16680453	Bacillus subtilis	P07788	0.01
						14503	kcat	1.10.3.2	2,6-Dimethoxyphenol;O2	wildtype	16680453	Bacillus subtilis	P07788	6.65
						14504	kcat	1.10.3.2	O2;2,6-Dimethoxyphenol	mutant M502L	16680453	Bacillus subtilis	P07788	1.55
						14505	kcat	1.10.3.2	2,6-Dimethoxyphenol;O2	mutant M502F	16680453	Bacillus subtilis	P07788	0.01
						14506	kcat	1.10.3.2	O2;2,2'-Azino-bis(3-ethylbenzthiazoline-6-sulfonic acid)	wildtype	18307408	Bacillus subtilis	P07788	322
						14507	kcat	1.10.3.2	O2;Syringaldazine	wildtype	18307408	Bacillus subtilis	P07788	80
						14508	kcat	1.10.3.2	O2;2,6-Dimethoxyphenol	wildtype	18307408	Bacillus subtilis	P07788	36
						14509	kcat	1.10.3.2	2,2'-Azino-bis(3-ethylbenzthiazoline-6-sulfonic acid);O2	mutant L386A	18307408	Bacillus subtilis	P07788	52
						14510	kcat	1.10.3.2	2,6-Dimethoxyphenol;O2	mutant L386A	18307408	Bacillus subtilis	P07788	17
						14511	kcat	1.10.3.2	Syringaldazine;O2	mutant L386A	18307408	Bacillus subtilis	P07788	13
						14512	kcat	1.10.3.2	2,2'-Azino-bis(3-ethylbenzthiazoline-6-sulfonic acid);O2	mutant I494A	18307408	Bacillus subtilis	P07788	7.2
						14513	kcat	1.10.3.2	O2;2,6-Dimethoxyphenol	mutant I494A	18307408	Bacillus subtilis	P07788	4.5
						14514	kcat	1.10.3.2	Syringaldazine;O2	mutant I494A	18307408	Bacillus subtilis	P07788	9
						14515	kcat	1.10.3.2	2,2'-Azino-bis(3-ethylbenzthiazoline-6-sulfonic acid);O2	wildtype	17957391	Bacillus subtilis		1.5
						14516	kcat	1.10.3.2	O2;2,2'-Azino-bis(3-ethylbenzthiazoline-6-sulfonic acid)	wildtype	17957391	Bacillus subtilis		322
						14517	kcat	1.10.3.2	O2;2,2'-Azino-bis(3-ethylbenzthiazoline-6-sulfonic acid)	wildtype	17957391	Bacillus subtilis		82
						14518	kcat	1.10.3.2	O2;2,2'-Azino-bis(3-ethylbenzthiazoline-6-sulfonic acid)	wildtype	17957391	Bacillus subtilis		242
						14519	kcat	1.10.3.2	2,2'-Azino-bis(3-ethylbenzthiazoline-6-sulfonic acid);O2	wildtype	17957391	Bacillus subtilis		294
						14520	kcat	1.10.3.2	Syringaldazine;O2	wildtype	17957391	Bacillus subtilis		0.4
						14521	kcat	1.10.3.2	O2;Syringaldazine	wildtype	17957391	Bacillus subtilis		85
						14522	kcat	1.10.3.2	O2;Syringaldazine	wildtype	17957391	Bacillus subtilis		67
						14523	kcat	1.10.3.2	O2;Syringaldazine	wildtype	17957391	Bacillus subtilis		74
						14524	kcat	1.10.3.2	Syringaldazine;O2	wildtype	17957391	Bacillus subtilis		80
						14525	kcat	1.10.3.2	O2;2,6-Dimethoxyphenol	wildtype	17957391	Bacillus subtilis		29
						14526	kcat	1.10.3.2	2,6-Dimethoxyphenol;O2	wildtype	17957391	Bacillus subtilis		7
						14527	kcat	1.10.3.2	2,6-Dimethoxyphenol;O2	wildtype	17957391	Bacillus subtilis		16
						14528	kcat	1.10.3.2	O2;2,6-Dimethoxyphenol	wildtype	17957391	Bacillus subtilis		23
						14529	kcat	1.10.3.2	2,6-Dimethoxyphenol;O2	wildtype	17957391	Bacillus subtilis		22
						14530	kcat	1.10.3.2	Hexacyanoferrate(II);H2O2;H+	wildtype	17957391	Bacillus subtilis		22
						14531	kcat	1.10.3.2	H+;H2O2;Hexacyanoferrate(II)	wildtype	17957391	Bacillus subtilis		411
						14532	kcat	1.10.3.2	H+;Hexacyanoferrate(II);H2O2	wildtype	17957391	Bacillus subtilis		484
						14533	kcat	1.10.3.2	H+;H2O2;Hexacyanoferrate(II)	wildtype	17957391	Bacillus subtilis		193
						14534	kcat	1.10.3.2	H+;H2O2;Hexacyanoferrate(II)	wildtype	17957391	Bacillus subtilis		529
						14923	kcat	7.1.1.5	2,3-Dimethylnaphthalene-1,4-diol;O2	wildtype	11683643	Bacillus subtilis		65
						15140	kcat	1.18.1.2	NADPH;Oxidized ferredoxin	wildtype YumC	15252706	Bacillus subtilis	O05268	35.4
						15141	kcat	1.18.1.2	NADPH;2,6-Dichloroindophenol;H+	wildtype YumC	15252706	Bacillus subtilis	O05268	22.7
						15220	kcat	2.7.4.3	AMP;ATP	wildtype	18093993	Bacillus subtilis	P16304	0.035
						15221	kcat	2.7.4.3	ATP;AMP	mutant Q199R	18093993	Bacillus subtilis	P16304	0.015
						15222	kcat	2.7.4.3	AMP;ATP	wildtype	18093993	Bacillus subtilis	P16304	0.0533333
						15223	kcat	2.7.4.3	ATP;AMP	mutant Q199R	18093993	Bacillus subtilis	P16304	0.035
						15224	kcat	2.7.4.3	AMP;ATP	mutant Q199R	18093993	Bacillus subtilis	P16304	0.06
						15225	kcat	2.7.4.3	ATP;AMP	wildtype	18093993	Bacillus subtilis	P16304	0.0733333
						15226	kcat	2.7.4.3	ATP;AMP	wildtype	18093993	Bacillus subtilis	P16304	0.103333
						15227	kcat	2.7.4.3	ATP;AMP	mutant Q199R	18093993	Bacillus subtilis	P16304	0.131667
						15228	kcat	2.7.4.3	AMP;ATP	wildtype	18093993	Bacillus subtilis	P16304	0.135
						15229	kcat	2.7.4.3	AMP;ATP	mutant Q199R	18093993	Bacillus subtilis	P16304	0.191667
						15498	kcat	3.2.1.8	H2O;1,4-beta-D-Xylan	wildtype	19422059	Bacillus subtilis	P18429	420
						15499	kcat	3.2.1.8	1,4-beta-D-Xylan;H2O	mutant T111G	19422059	Bacillus subtilis	P18429	414
						15500	kcat	3.2.1.8	1,4-beta-D-Xylan;H2O	mutant T111P	19422059	Bacillus subtilis	P18429	346
						15501	kcat	3.2.1.8	1,4-beta-D-Xylan;H2O	mutant R112G	19422059	Bacillus subtilis	P18429	56
						15502	kcat	3.2.1.8	H2O;1,4-beta-D-Xylan	mutant R112P	19422059	Bacillus subtilis	P18429	82
						15503	kcat	3.2.1.8	H2O;1,4-beta-D-Xylan	mutant Y113G	19422059	Bacillus subtilis	P18429	355
						15504	kcat	3.2.1.8	H2O;1,4-beta-D-Xylan	mutant Y113P	19422059	Bacillus subtilis	P18429	313
						15505	kcat	3.2.1.8	1,4-beta-D-Xylan;H2O	mutant N114G	19422059	Bacillus subtilis	P18429	424
						15506	kcat	3.2.1.8	H2O;1,4-beta-D-Xylan	mutant N114P	19422059	Bacillus subtilis	P18429	107
						15507	kcat	3.2.1.8	H2O;1,4-beta-D-Xylan	mutant T126G	19422059	Bacillus subtilis	P18429	427
						15508	kcat	3.2.1.8	H2O;1,4-beta-D-Xylan	mutant T126P	19422059	Bacillus subtilis	P18429	432
						15509	kcat	3.2.1.8	1,4-beta-D-Xylan;H2O	wildtype	19422059	Bacillus subtilis	P18429	370
						15510	kcat	3.2.1.8	H2O;1,4-beta-D-Xylan	mutant T111G	19422059	Bacillus subtilis	P18429	294
						15511	kcat	3.2.1.8	1,4-beta-D-Xylan;H2O	mutant T111P	19422059	Bacillus subtilis	P18429	373
						15512	kcat	3.2.1.8	1,4-beta-D-Xylan;H2O	mutant R112G	19422059	Bacillus subtilis	P18429	45
						15513	kcat	3.2.1.8	H2O;1,4-beta-D-Xylan	mutant R112P	19422059	Bacillus subtilis	P18429	79
						15514	kcat	3.2.1.8	1,4-beta-D-Xylan;H2O	mutant Y113G	19422059	Bacillus subtilis	P18429	313
						15515	kcat	3.2.1.8	1,4-beta-D-Xylan;H2O	mutant Y113P	19422059	Bacillus subtilis	P18429	276
						15516	kcat	3.2.1.8	1,4-beta-D-Xylan;H2O	mutant N114G	19422059	Bacillus subtilis	P18429	363
						15517	kcat	3.2.1.8	1,4-beta-D-Xylan;H2O	mutant N114P	19422059	Bacillus subtilis	P18429	92
						15518	kcat	3.2.1.8	H2O;1,4-beta-D-Xylan	mutant T126G	19422059	Bacillus subtilis	P18429	324
						15519	kcat	3.2.1.8	H2O;1,4-beta-D-Xylan	mutant T126P	19422059	Bacillus subtilis	P18429	362
						15520	kcat	3.2.1.8	1,4-beta-D-Xylan;H2O	wildtype	16907724	Bacillus subtilis	Q45VU1	108.183
						15521	kcat	3.2.1.8	1,4-beta-D-Xylan;H2O	wildtype Glu-Xyl fusion protein	16907724	Bacillus subtilis	Q45VU1 Q84F88	86.55
						15532	kcat	1.18.1.3	Oxidized ferredoxin;NADH	wildtype YumC	15252706	Bacillus subtilis	O05268	0.4
						16561	kcat	1.13.11.24	Quercetin;O2	wildtype Mn-containing	16411777	Bacillus subtilis	P42106	25
						16562	kcat	1.13.11.24	Quercetin;O2	wildtype Co-containing	16411777	Bacillus subtilis	P42106	6.7
						16563	kcat	1.13.11.24	Quercetin;O2	wildtype Fe-containing	16411777	Bacillus subtilis	P42106	0.65
						16564	kcat	1.13.11.24	O2;Quercetin	wildtype His-tagged	14741339	Bacillus subtilis	P42106	0.8
						17675	kcat	1.2.1.59	Phosphate;D-Glyceraldehyde 3-phosphate;NAD+	wildtype	10799476	Bacillus subtilis	O34425	1
						17676	kcat	1.2.1.59	D-Glyceraldehyde 3-phosphate;Phosphate;NADP+	wildtype	10799476	Bacillus subtilis	O34425	8
						18583	kcat	6.1.1.2	L-Tryptophan;tRNA(Trp);ATP	wildtype pKSW1	11966471	Bacillus subtilis	P21656	0.9
						18584	kcat	6.1.1.2	tRNA(Trp);ATP;L-Tryptophan	wildtype pKSWJ1 (108-122 del)	11966471	Bacillus subtilis	P21656	0.61
						18585	kcat	6.1.1.2	tRNA(Trp);ATP;L-Tryptophan	wildtype pKSWJ2 (234-238 del)	11966471	Bacillus subtilis	P21656	0.59
						18586	kcat	6.1.1.2	ATP;L-Tryptophan;tRNA(Trp)	wildtype pKSW1	11966471	Bacillus subtilis	P21656	0.9
						18587	kcat	6.1.1.2	ATP;tRNA(Trp);L-Tryptophan	wildtype pKSWJ1 (108-122 del)	11966471	Bacillus subtilis	P21656	0.61
						18588	kcat	6.1.1.2	tRNA(Trp);ATP;L-Tryptophan	wildtype pKSWJ2 (234-238 del)	11966471	Bacillus subtilis	P21656	0.59
						18589	kcat	6.1.1.2	L-Tryptophan;tRNA(Trp);ATP	wildtype pKSWJ2 (double deletion)	11966471	Bacillus subtilis	P21656	0.4
						18646	kcat	2.4.1.187	N-Acetyl-D-glucosaminyldiphosphotetradecan;UDP-N-acetyl-D-mannosamine	wildtype	16953575	Bacillus subtilis	V5MWQ6	9.18333
						18647	kcat	2.4.1.187	UDP-N-acetyl-D-mannosamine;N-Acetyl-D-glucosaminyldiphospho-(6Z)-2,6-dimethyl-2,6-nonadiene	wildtype	16953575	Bacillus subtilis	V5MWQ6	0.866667
						18648	kcat	2.4.1.187	UDP-N-acetyl-D-mannosamine;N-Acetyl-D-glucosaminyldiphospho-(6Z,10Z)-2,6,10-trimethyl-2,6,10-tridecatriene	wildtype	16953575	Bacillus subtilis	V5MWQ6	13.9167
						18649	kcat	2.4.1.187	N-Acetyl-D-glucosaminyldiphospho-(6E,10E,14E)-2,6,10,14-tetramethyl-2,6,10,14-heptadecatetraene;UDP-N-acetyl-D-mannosamine	wildtype	16953575	Bacillus subtilis	V5MWQ6	10.25
						18650	kcat	2.4.1.187	N-Acetyl-D-glucosaminyldiphospho-(6Z,10Z,14Z)-2,6,10,14-tetramethyl-2,6,10,14-heptadecatetraene;UDP-N-acetyl-D-mannosamine	wildtype	16953575	Bacillus subtilis	V5MWQ6	8.61667
						18651	kcat	2.4.1.187	N-Acetyl-D-glucosaminyldiphospho-(6Z,10Z)-2,6,10-trimethyl-2,6,10-tridecatriene;UDP-N-acetyl-D-mannosamine	wildtype	16953575	Bacillus subtilis	V5MWQ6	12.25
						20022	kcat	3.1.3.8	myo-Inositol hexakisphosphate;H2O	wildtype b168phyA	16137892	Bacillus subtilis		5.16667
						20023	kcat	3.1.3.8	H2O;myo-Inositol hexakisphosphate	wildtype t168phyA	16137892	Bacillus subtilis		1.78333
						20174	kcat	2.2.1.9	2-Oxoglutarate;Isochorismate	wildtype MenD	20600129	Bacillus subtilis	P23970	0.316667
						20175	kcat	2.2.1.9	2-Oxoglutarate;Isochorismate	wildtype MenD	20600129	Bacillus subtilis	P23970	0.233333
						20176	kcat	2.2.1.9	2-Oxoglutarate;Isochorismate	mutant MenD R409A	20600129	Bacillus subtilis	P23970	0.045
						20177	kcat	2.2.1.9	2-Oxoglutarate;Isochorismate	mutant MenD R409A	20600129	Bacillus subtilis	P23970	0.0233333
						20178	kcat	2.2.1.9	Isochorismate;2-Oxoglutarate	mutant MenD R428A	20600129	Bacillus subtilis	P23970	0.0466667
						20179	kcat	2.2.1.9	Isochorismate;2-Oxoglutarate	mutant MenD R428A	20600129	Bacillus subtilis	P23970	0.0566667
						20180	kcat	2.2.1.9	Isochorismate;2-Oxoglutarate	mutant MenD R32A	20600129	Bacillus subtilis	P23970	0.08
						20181	kcat	2.2.1.9	Isochorismate;2-Oxoglutarate	mutant MenD R32A	20600129	Bacillus subtilis	P23970	0.183333
						20182	kcat	2.2.1.9	2-Oxoglutarate;Isochorismate	mutant MenD R106A	20600129	Bacillus subtilis	P23970	0.01
						20183	kcat	2.2.1.9	2-Oxoglutarate;Isochorismate	mutant MenD R106A	20600129	Bacillus subtilis	P23970	0.0116667
						20184	kcat	2.2.1.9	Isochorismate;2-Oxoglutarate	mutant MenD K299A	20600129	Bacillus subtilis	P23970	0.416667
						20185	kcat	2.2.1.9	Isochorismate;2-Oxoglutarate	mutant MenD K299A	20600129	Bacillus subtilis	P23970	0.366667
						20186	kcat	2.2.1.9	2-Oxoglutarate;Isochorismate	mutant MenD L493A	20600129	Bacillus subtilis	P23970	0.316667
						20187	kcat	2.2.1.9	2-Oxoglutarate;Isochorismate	mutant MenD L493A	20600129	Bacillus subtilis	P23970	0.166667
						20188	kcat	2.2.1.9	Isochorismate;2-Oxoglutarate	mutant MenD I489A	20600129	Bacillus subtilis	P23970	0.095
						20189	kcat	2.2.1.9	Isochorismate;2-Oxoglutarate	mutant MenD I489A	20600129	Bacillus subtilis	P23970	0.095
						20190	kcat	2.2.1.9	Isochorismate;2-Oxoglutarate	mutant MenD F490A	20600129	Bacillus subtilis	P23970	0.0183333
						20191	kcat	2.2.1.9	Isochorismate;2-Oxoglutarate	mutant MenD F490A	20600129	Bacillus subtilis	P23970	0.0283333
						20201	kcat	1.1.1.261	H+;Glycerone phosphate;NADH	wildtype	18558723	Bacillus subtilis	P94527	0.198333
						20202	kcat	1.1.1.261	H+;NADH;Glycerone phosphate	wildtype	18558723	Bacillus subtilis	P94527	0.221667
						20203	kcat	1.1.1.261	NAD+;sn-Glycerol 1-phosphate	wildtype	18558723	Bacillus subtilis	P94527	0.00833333
						20204	kcat	1.1.1.261	sn-Glycerol 1-phosphate;NAD+	wildtype	18558723	Bacillus subtilis	P94527	0.00766667
						20325	kcat	6.1.1.24	ATP;L-Glutamate;tRNA(Gln)	wildtype	3079749	Bacillus subtilis	P22250	0.04
						20326	kcat	6.1.1.24	tRNA(Gln);L-Glutamate;ATP	wildtype	3079749	Bacillus subtilis	P22250	0.04
						20327	kcat	6.1.1.24	L-Glutamate;ATP;tRNA(Gln)	wildtype	3079749	Bacillus subtilis	P22250	0.07
						20477	kcat	1.6.99.1	NADPH;Nitroglycerin;H+	wildtype GST	15249051	Bacillus subtilis	P54550	0.82
						20478	kcat	1.6.99.1	NADPH;H+;Cyclohex-2-enone	wildtype GST	15249051	Bacillus subtilis	P54550	1.2
						20479	kcat	1.6.99.1	NADPH;2,4,6-Trinitrotoluene;H+	wildtype GST	15249051	Bacillus subtilis	P54550	0.53
						20480	kcat	1.6.99.1	trans-2-Hexenal;NADPH;H+	wildtype GST	15249051	Bacillus subtilis	P54550	1.17
						20481	kcat	1.6.99.1	N-Ethylmaleimide;H+;NADPH	wildtype GST	15249051	Bacillus subtilis	P54550	0.75
						20544	kcat	3.2.1.99	H2O;Arabinotetraose	wildtype BsArb43A	15708971	Bacillus subtilis	P94522	1450
						20545	kcat	3.2.1.99	Arabinotetraose;H2O	mutant H13A	15708971	Bacillus subtilis	P94522	225
						20546	kcat	3.2.1.99	H2O;Arabinotetraose	mutant F94A	15708971	Bacillus subtilis	P94522	45
						20547	kcat	3.2.1.99	H2O;Arabinotetraose	mutant F151A	15708971	Bacillus subtilis	P94522	120
						20548	kcat	3.2.1.99	H2O;Arabinotetraose	mutant W152A	15708971	Bacillus subtilis	P94522	81.6667
						20612	kcat	3.5.1.2	L-Glutamine;H2O	wildtype YbgJ His6-tagged	18459799	Bacillus subtilis	O31465	67.7
						20613	kcat	3.5.1.2	H2O;L-Glutamine	wildtype YlaM His6-tagged	18459799	Bacillus subtilis	O07637	38.8
						21265	kcat	1.2.1.11	4-Phospho-L-malate;H+;NADPH	mutant E241C His-tagged	28631755	Bacillus subtilis	Q04797	0.07
						21266	kcat	1.2.1.11	4-Phospho-L-malate;H+;NADPH	mutant E218Q His-tagged	28631755	Bacillus subtilis	Q04797	0.31
						21267	kcat	1.2.1.11	H+;NADPH;4-Phospho-L-malate	wildtype His-tagged	28631755	Bacillus subtilis	Q04797	0.04
						21268	kcat	1.2.1.11	4-Phospho-L-aspartate;NADPH;H+	wildtype His-tagged	28631755	Bacillus subtilis	Q04797	14.45
						21269	kcat	1.2.1.11	4-Phospho-L-aspartate;H+;NADPH	mutant E218Q His-tagged	28631755	Bacillus subtilis	Q04797	0.15
						21270	kcat	1.2.1.11	H+;NADPH;4-Phospho-L-aspartate	mutant E218C His-tagged	28631755	Bacillus subtilis	Q04797	0.13
						21359	kcat	3.4.16.4	H2O;Benzoyl-Gly-thioglycolate	wildtype PBP4a	11160090	Bacillus subtilis	P39844	2
						21360	kcat	3.4.16.4	Benzoyl-D-Ala-thioglycolate;H2O	wildtype PBP4a	11160090	Bacillus subtilis	P39844	23
						21361	kcat	3.4.16.4	H2O;Benzoyl-D-Ala-thioglycolate	wildtype PBP4a	11160090	Bacillus subtilis	P39844	28
						21362	kcat	3.4.16.4	Benzoyl-D-Ala-thioglycolate;H2O	wildtype PBP4a	11160090	Bacillus subtilis	P39844	42
						21806	kcat	3.2.2.21	H2O;1,N6-ethenoadenine containing DNA	wildtype	14729667	Bacillus subtilis	P94378	0.00166667
						21808	kcat	3.2.2.21	Hypoxanthine containing DNA;H2O	wildtype	14729667	Bacillus subtilis	P94378	0.000883333
						21909	kcat	5.4.99.5	Chorismate	wildtype	10103029	Bacillus subtilis	P19080	50
						21910	kcat	5.4.99.5	Chorismate	wildtype	10103029	Bacillus subtilis	P19080	46
						21911	kcat	5.4.99.5	Chorismate	wildtype	10103029	Bacillus subtilis	P19080	45
						21912	kcat	5.4.99.5	Chorismate	wildtype	10103029	Bacillus subtilis	P19080	43
						21913	kcat	5.4.99.5	Chorismate	wildtype	10103029	Bacillus subtilis	P19080	47
						21914	kcat	5.4.99.5	Chorismate	wildtype	10103029	Bacillus subtilis	P19080	44
						21915	kcat	5.4.99.5	Chorismate	mutant C75A	10103029	Bacillus subtilis	P19080	59
						21916	kcat	5.4.99.5	Chorismate	mutant C75S	10103029	Bacillus subtilis	P19080	76
						21923	kcat	5.4.99.5	Chorismate	mutant H-AroH 5-8	11087356	Bacillus subtilis	P19080	26
						21924	kcat	5.4.99.5	Chorismate	mutant H-AroH 1-3	11087356	Bacillus subtilis	P19080	30
						21925	kcat	5.4.99.5	Chorismate	mutant H-AroH V-7	11087356	Bacillus subtilis	P19080	26
						21926	kcat	5.4.99.5	Chorismate	mutant H-AroH 4-5	11087356	Bacillus subtilis	P19080	22
						21927	kcat	5.4.99.5	Chorismate	mutant H-AroH 6-9	11087356	Bacillus subtilis	P19080	24
						21928	kcat	5.4.99.5	Chorismate	mutant H-AroH 5-11	11087356	Bacillus subtilis	P19080	23
						21929	kcat	5.4.99.5	Chorismate	wildtype H-AroH	11087356	Bacillus subtilis	P19080	47
						21930	kcat	5.4.99.5	Chorismate	mutant R90G	10960481	Bacillus subtilis	P19080	0.00027
						21931	kcat	5.4.99.5	Chorismate	mutant C88S/R90K	10960481	Bacillus subtilis	P19080	0.29
						21932	kcat	5.4.99.5	Chorismate	mutant C88K/R90S	10960481	Bacillus subtilis	P19080	0.32
						21933	kcat	5.4.99.5	Chorismate	wildtype	2105742	Bacillus subtilis	P19080	50
						22157	kcat	1.2.1.3	H2O;2,5-Dioxopentanoate;NAD+	wildtype YcbD, His-tagged	17202142	Bacillus subtilis	P42236	2.75
						22158	kcat	1.2.1.3	2,5-Dioxopentanoate;NADP+;H2O	wildtype YcbD, His-tagged	17202142	Bacillus subtilis	P42236	1.12
						22159	kcat	1.2.1.3	H2O;NAD+;2,5-Dioxopentanoate	wildtype YcbD, His-tagged	17202142	Bacillus subtilis	P42236	0.74
						22160	kcat	1.2.1.3	NADP+;H2O;2,5-Dioxopentanoate	wildtype YcbD, His-tagged	17202142	Bacillus subtilis	P42236	1.08
						22161	kcat	1.2.1.3	NADP+;H2O;Propanal	wildtype YcbD, His-tagged	17202142	Bacillus subtilis	P42236	1.29
						22162	kcat	1.2.1.3	NADP+;H2O;Butanal	wildtype YcbD, His-tagged	17202142	Bacillus subtilis	P42236	1.35
						22163	kcat	1.2.1.3	Pentanal;H2O;NADP+	wildtype YcbD, His-tagged	17202142	Bacillus subtilis	P42236	2.1
						22164	kcat	1.2.1.3	NADP+;H2O;Hexanal	wildtype YcbD, His-tagged	17202142	Bacillus subtilis	P42236	1.47
						22165	kcat	1.2.1.3	NADP+;H2O;Heptanal	wildtype YcbD, His-tagged	17202142	Bacillus subtilis	P42236	0.87
						22166	kcat	1.2.1.3	1-Octanal;NADP+;H2O	wildtype YcbD, His-tagged	17202142	Bacillus subtilis	P42236	0.97
						22213	kcat	1.3.3.4	Protoporphyrinogen IX;O2	mutant Val311Met	12941291	Bacillus subtilis	P32397	0.215
						22214	kcat	1.3.3.4	Protoporphyrinogen IX;O2	wildtype	12941291	Bacillus subtilis	P32397	0.235
						22215	kcat	1.3.3.4	O2;Protoporphyrinogen IX	wildtype His6 tagged	9784236	Bacillus subtilis	P32397	0.00316667
						22216	kcat	1.3.3.4	Coproporphyrinogen III;O2	wildtype His6 tagged	9784236	Bacillus subtilis	P32397	0.000833333
						22217	kcat	1.3.3.4	Mesoporphyrinogen IX;O2	wildtype His6 tagged	9784236	Bacillus subtilis	P32397	0.0448333

## Sheet: Table S19
Experimental kcat values		Predicted kcat values by DLKcat
3.3	0.518514	4.7612	0.677716
175	2.24304	420.959	2.62424
0.4	-0.39794	4.7612	0.677716
3.67	0.564666	0.5673	-0.246187
46	1.66276	15.6922	1.19568
2.3	0.361728	15.1559	1.18058
1.9	0.278754	1.6161	0.208468
3	0.477121	0.1001	-0.999566
0.293	-0.533132	0.1041	-0.982549
413	2.61595	381.812	2.58185
5.5	0.740363	0.3873	-0.411953
143	2.15534	38.4638	1.58505
143	2.15534	38.4638	1.58505
0.159	-0.798603	17.869	1.2521
2.2	0.342423	0.1965	-0.706637
3.6	0.556303	15.4993	1.19031
0.16	-0.79588	0.0383	-1.4168
2.94	0.468347	0.7993	-0.0972902
0.883	-0.0540393	5.9169	0.772094
10.75	1.03141	16.3634	1.21387
9.84	0.992995	6.3429	0.802288
0.102	-0.9914	1.6209	0.209756
0.25	-0.60206	1.2496	0.096771
82.8	1.91803	159.528	2.20284
2	0.30103	5.6523	0.752225
8.7	0.939519	1.0319	0.0136376
8.29	0.918555	12.7357	1.10502
35	1.54407	9.5078	0.97808
4.4	0.643453	4.6524	0.667677
34.1	1.53275	40.0013	1.60207
2.6	0.414973	5.7578	0.760257
3.3	0.518514	4.7612	0.677716
4.5	0.653213	8.7804	0.943514
21.2	1.32634	7.0342	0.847215
14.8	1.17026	19.9421	1.29977
34	1.53148	25.3218	1.40349
5.16	0.71265	4.2993	0.633398
3	0.477121	0.4086	-0.388702
117	2.06819	158.862	2.20102
21.05	1.32325	27.3169	1.43643
4.9	0.690196	5.0033	0.699257
11.22	1.04999	13.3538	1.1256
49	1.6902	32.8762	1.51688
0.39	-0.408935	1.442	0.158965
8	0.90309	4.1919	0.622411
3	0.477121	3.5707	0.552753
1.2	0.0791812	0.073	-1.13668
1335.78	3.12573	1891.59	3.27683
3.19	0.503791	13.1387	1.11855
1.9	0.278754	8.8285	0.945887
23.58	1.37254	31.8951	1.50372
2	0.30103	1.6743	0.223833
21.2	1.32634	6.8939	0.838465
0.159	-0.798603	24.8122	1.39467
0.159	-0.798603	24.8122	1.39467
90	1.95424	21.2365	1.32708
0.33	-0.481486	3.4475	0.537504
1.38	0.139879	3.1338	0.496071
13	1.11394	42.4584	1.62796
1.7	0.230449	1.4936	0.174234
3.35	0.525045	7.4309	0.871041
1.73	0.238046	2.442	0.387746
143	2.15534	178.698	2.25212
1.14	0.0569049	1.2468	0.0957968
120	2.07918	101.965	2.00845
7.0055	0.845439	3.9125	0.592454
18	1.25527	28.2684	1.4513
0.4	-0.39794	2.7485	0.439096
143	2.15534	134.284	2.12802
0.2	-0.69897	0.6306	-0.200246
8.3	0.919078	2.045	0.310693
86.21	1.93556	98.0802	1.99158
17.4	1.24055	23.1135	1.36387
0.05	-1.30103	0.7592	-0.119644
0.17	-0.769551	6.8669	0.836761
0.3	-0.522879	1.0292	0.0124998
83	1.91908	39.2965	1.59435
0.052	-1.284	0.284	-0.546682
0.37	-0.431798	0.0069	-2.16115
0.08	-1.09691	0.0887	-1.05208
0.333	-0.477556	2.9023	0.462742
0.173	-0.761954	2.442	0.387746
24	1.38021	9.5955	0.982068
5.7	0.755875	14.6341	1.16537
9	0.954243	9.2626	0.966733
0.03	-1.52288	0.0029	-2.5376
13	1.11394	8.2043	0.914042
1.09	0.0374265	2.8961	0.461814
9.84	0.992995	5.2163	0.717363
0.47	-0.327902	1.4132	0.150204
13.2	1.12057	25.91	1.41347
3.2	0.50515	6.9594	0.842572
3.2	0.50515	3.0653	0.486473
4.6	0.662758	4.1367	0.616654
57	1.75587	2.2358	0.349433
36	1.5563	12.4741	1.09601
6.8	0.832509	0.7823	-0.106627
157.8	2.19811	662.148	2.82096
6.9	0.838849	4.1615	0.61925
10.159	1.00685	24.8122	1.39467
0.054	-1.26761	2.9175	0.465011
0.054	-1.26761	4.4004	0.643492
0.36	-0.443697	23.194	1.36538
11.05	1.04336	34.014	1.53166
131	2.11727	8.6983	0.939434
1.9	0.278754	9.4735	0.97651
2.6	0.414973	5.7578	0.760257
1.7	0.230449	0.6773	-0.169219
0.48	-0.318759	1.0232	0.00996053
2.2	0.342423	2.5818	0.411923
63	1.79934	79.2303	1.89889
10.069	1.00299	15.5866	1.19275
6.7	0.826075	5.8759	0.769074
101	2.00432	46.3805	1.66634
5.6	0.748188	12.747	1.10541
5.39	0.731589	6.7244	0.827654
40.375	1.60611	48.1693	1.68277
81.68	1.91212	34.3176	1.53552
1.13	0.0530784	2.4606	0.391041
8.0333	0.904894	28.1258	1.4491
10.33	1.0141	28.1258	1.4491
3.7	0.568202	7.0742	0.849677
5.35	0.728354	6.2716	0.797378
10.45	1.01912	15.4304	1.18838
1.1	0.0413927	5.0699	0.704999
4.17	0.620136	10.8868	1.0369
5.16	0.71265	4.2993	0.633398
1.7	0.230449	7.7696	0.890399
9.039	0.95612	10.4177	1.01777
7.1	0.851258	7.963	0.901077
7.1	0.851258	9.4626	0.97601
0.005	-2.30103	0.0069	-2.16115
1.4	0.146128	0.184	-0.735182
1.4	0.146128	0.184	-0.735182
10.159	1.00685	23.6569	1.37396
8.29	0.918555	8.662	0.937618
0.35	-0.455932	1.7662	0.24704
5.6	0.748188	5.854	0.767453
11	1.04139	12.1798	1.08564
33.2	1.52114	44.41	1.64748
10.213	1.00915	11.4704	1.05958
12	1.07918	2.9019	0.462682
102.27	2.00975	107.78	2.03254
1.3	0.113943	20.8724	1.31957
14.8	1.17026	20.9459	1.3211
78	1.89209	57.7307	1.76141
1.67	0.222716	2.3449	0.370124
44.1	1.64444	85.6696	1.93283
10	1	19.7231	1.29498
15	1.17609	3.3922	0.530481
14.3	1.15534	99.0943	1.99605
41	1.61278	20.9983	1.32218
0.82	-0.0861861	0.7344	-0.134067
35	1.54407	54.3152	1.73492
35	1.54407	54.3152	1.73492
4	0.60206	2.4755	0.393663
0.69	-0.161151	1.0424	0.0180344
21.2	1.32634	6.8939	0.838465
14.8	1.17026	19.9421	1.29977
15.5	1.19033	17.5543	1.24438
1.1	0.0413927	4.4572	0.649062
9.3	0.968483	16.8222	1.22588
9.3	0.968483	14.0767	1.1485
9.3	0.968483	19.7175	1.29485
9.3	0.968483	14.0767	1.1485
2.12	0.326336	2.4846	0.395256
16	1.20412	0.9282	-0.0323584
0.246	-0.609065	0.0791	-1.10182
8.33	0.920645	6.0367	0.7808
13.9	1.14301	7.7902	0.891549
3.2	0.50515	16.6667	1.22185
9.84	0.992995	3.8001	0.579795
13.2	1.12057	25.91	1.41347
0.001	-3	0.001	-3
3.2	0.50515	6.9594	0.842572
3.2	0.50515	3.0653	0.486473
3.2	0.50515	16.6667	1.22185
0.25	-0.60206	0.0138	-1.86012
0.25	-0.60206	0.0138	-1.86012
1.09	0.0374265	2.2355	0.349375
2.15	0.332438	0.4743	-0.323947
7.67	0.884795	50.9413	1.70707
10.333	1.01423	12.7073	1.10405
5.6	0.748188	12.747	1.10541
10.66	1.02776	14.8277	1.17107
9.8	0.991226	32.0502	1.50583
73.56	1.86664	17.1508	1.23428
4.19	0.622214	2.6973	0.430929
11.8	1.07188	38.6804	1.58749
0.044	-1.35655	0.0205	-1.68825
46	1.66276	63.4481	1.80242
0.337	-0.47237	0.1094	-0.960983
10.55	1.02325	17.7682	1.24964
12.9	1.11059	10.9605	1.03983
19.5	1.29003	15.087	1.1786
2.1	0.322219	2.5262	0.402468
9.84	0.992995	4.3418	0.63767
8.6	0.934498	3.7574	0.574887
3	0.477121	3.7184	0.570356
4.26	0.62941	5.9592	0.775188
8.284	0.91824	9.1904	0.963334
1.96	0.292256	2.8376	0.452951
15.9	1.2014	24.8122	1.39467
2.6	0.414973	0.3762	-0.424581
1.9	0.278754	2.6634	0.425436
3.1	0.491362	0.0515	-1.28819
13	1.11394	26.6697	1.42602
9.34	0.970347	5.3845	0.731145
9.34	0.970347	4.3068	0.634155
0.255	-0.59346	0.0658	-1.18177
9	0.954243	14.5196	1.16195
14.8	1.17026	19.9421	1.29977
2.9	0.462398	0.4743	-0.323947
58	1.76343	8.7181	0.940422
137	2.13672	227.045	2.35611
2.4	0.380211	7.1806	0.856161
12.9	1.11059	30.9339	1.49043
14	1.14613	1.4562	0.163221
47	1.6721	48.6626	1.6872
8.8	0.944483	8.3853	0.923519
0.783	-0.106238	19.3227	1.28607
9.84	0.992995	3.0036	0.477642
12	1.07918	6.9237	0.840338
2.39	0.378398	21.7779	1.33802
1.8	0.255273	8.7212	0.940576
31	1.49136	0.0587	-1.23136
31	1.49136	0.0574	-1.24109
29	1.4624	1.3978	0.145445
5.1	0.70757	0.2865	-0.542875
27.67	1.44201	50.9413	1.70707
0.78	-0.107905	5.198	0.715836
15.0333	1.17705	28.1258	1.4491
6	0.778151	1.5909	0.201643
2	0.30103	1.6743	0.223833
21.2	1.32634	6.8939	0.838465
5.89	0.770115	3.2493	0.51179
12	1.07918	2.1861	0.33967
10	1	1.1661	0.0667358
37	1.5682	15.4616	1.18925
33.3	1.52244	26.5486	1.42404
7.7	0.886491	1.6373	0.214128
82	1.91381	18.9894	1.27851
28.8	1.45939	4.5108	0.654254
51	1.70757	104.291	2.01825
3	0.477121	12.0483	1.08093
0.55	-0.259637	14.2776	1.15466
76.5	1.88366	39.3798	1.59527
50	1.69897	15.8087	1.1989
6.1	0.78533	19.3024	1.28561
5.6	0.748188	12.747	1.10541
6.45	0.80956	8.3924	0.923886
2.3	0.361728	1.3504	0.130462
14	1.14613	28.7371	1.45844
78	1.89209	91.9731	1.96366
35	1.54407	37.4658	1.57364
9.2	0.963788	8.5604	0.932494
261	2.41664	236.833	2.37444
261	2.41664	312.161	2.49438
5.84	0.766413	6.8387	0.834974
53	1.72428	77.7313	1.8906
8.26	0.91698	9.4206	0.974079
54.24	1.73432	69.7657	1.84364
0.783	-0.106238	0.0438	-1.35853
3.2	0.50515	4.8074	0.68191
3.2	0.50515	4.8074	0.68191
9	0.954243	63.1841	1.80061
9.84	0.992995	6.2362	0.79492
2.53	0.403121	8.9813	0.953339
9.84	0.992995	3.6147	0.558072
17.4	1.24055	36.6889	1.56453
1.9	0.278754	31.871	1.5034
1.5	0.176091	2.8666	0.457367
8.77	0.943	2.7305	0.436242
0.69	-0.161151	1.0118	0.00509468
1.34	0.127105	0.439	-0.357535
0.47	-0.327902	1.4132	0.150204
11.5	1.0607	15.0991	1.17895
16.3	1.21219	41.6109	1.61921
157.4	2.197	256.13	2.40846
6.7	0.826075	5.8759	0.769074
9.4	0.973128	14.4488	1.15983
15.9	1.2014	40.552	1.60801
28.87	1.46045	38.4294	1.58466
6.1	0.78533	2.6022	0.415341
0.02	-1.69897	0.013	-1.88606
3.81	0.580925	3.2932	0.517618
6.8	0.832509	6.3477	0.802616
2.8	0.447158	3.0897	0.489916
39.5	1.5966	42.8235	1.63168
43	1.63347	52.8086	1.7227
2.039	0.309417	6.7434	0.828879
1.97	0.294466	5.0631	0.704417
40.8	1.61066	20.1296	1.30384
2.58	0.41162	0.5236	-0.281
2.58	0.41162	0.4573	-0.339799
35	1.54407	45.0049	1.65326
5.23	0.718502	38.5559	1.58609
17.4	1.24055	36.6889	1.56453
8	0.90309	10.5322	1.02252
19.9	1.29885	3.1847	0.503069
2.33	0.367356	2.8793	0.459287
36	1.5563	32.2502	1.50853
0.4	-0.39794	0.3845	-0.415104
15.9	1.2014	24.8122	1.39467
10.66	1.02776	28.7462	1.45858
10.9	1.03743	43.8437	1.64191
49.3	1.69285	8.8036	0.94466
4	0.60206	3.7727	0.576652
9.84	0.992995	3.7418	0.573081
3.2	0.50515	0.1423	-0.846795
2010	3.3032	1708.57	3.23263
138	2.13988	4.1919	0.622411
3.3	0.518514	8.8211	0.945523
2.94	0.468347	0.3387	-0.470185
1.9	0.278754	2.0284	0.307154
10.36	1.01536	11.9619	1.0778
6.7	0.826075	5.1331	0.71038
0.7	-0.154902	1.4882	0.172661
0.9	-0.0457575	0.4813	-0.317584
10.93	1.03862	14.9183	1.17372
4.17	0.620136	12.0449	1.0808
33	1.51851	8.0034	0.903275
108	2.03342	227.045	2.35611
12.9	1.11059	15.8109	1.19896
12.9	1.11059	15.8259	1.19937
12.9	1.11059	20.6663	1.31526
6.9	0.838849	5.513	0.741388
9.84	0.992995	3.1544	0.498917
0.19	-0.721246	2.3013	0.361973
90	1.95424	21.2365	1.32708
3.2	0.50515	0.1423	-0.846795
15.9	1.2014	18.4355	1.26565
0.86	-0.0655015	0.0171	-1.767
3.2	0.50515	8.6039	0.934695
3.2	0.50515	8.6039	0.934695
0.86	-0.0655015	0.0092	-2.03621
2.53	0.403121	8.9813	0.953339
54	1.73239	95.1789	1.97854
16	1.20412	24.2217	1.3842
1.7	0.230449	3.068	0.486855
9.3	0.968483	2.9337	0.467416
0.12	-0.920819	0.0872	-1.05948
9	0.954243	41.228	1.61519
5.5	0.740363	7.0128	0.845891
2.9	0.462398	2.8643	0.457019
19.3	1.28556	14.0767	1.1485
29.3	1.46687	31.4223	1.49724
72.43	1.85992	86.3186	1.9361
1.31	0.117271	7.3777	0.867921
24.5	1.38917	31.1918	1.49404
82	1.91381	57.239	1.75769
15.6	1.19312	5.6823	0.754524
19	1.27875	38.2624	1.58277
8.29	0.918555	12.7357	1.10502
15.9	1.2014	29.7265	1.47314
3.2	0.50515	12.9782	1.11321
4.5	0.653213	19.5895	1.29202
1.59	0.201397	8.3928	0.923907
3.2	0.50515	3.2256	0.508611
14	1.14613	10.1192	1.00515
9.84	0.992995	5.1391	0.710887
3.2	0.50515	12.9782	1.11321
3.2	0.50515	3.2256	0.508611
35	1.54407	7.4699	0.873315
14	1.14613	13.288	1.12346
18	1.25527	38.9455	1.59046
135	2.13033	193.776	2.2873
14.2	1.15229	5.5036	0.740647
0.84	-0.0757207	6.8387	0.834974
16.6	1.22011	2.8105	0.448784
39	1.59106	28.3089	1.45192
34	1.53148	15.7539	1.19739
19.7	1.29447	3.8659	0.587251
39	1.59106	6.7434	0.828879
10.9	1.03743	31.6003	1.49969
3.36	0.526339	4.4804	0.651317
3.36	0.526339	4.7967	0.680943
2.4	0.380211	9.5979	0.982176
135	2.13033	193.776	2.2873
7.7	0.886491	3.5121	0.545567
3.9	0.591065	6.7244	0.827654
13.2	1.12057	18.0864	1.25735
3.7	0.568202	6.178	0.790848
28	1.44716	26.2107	1.41848
25	1.39794	29.5677	1.47082
9.8	0.991226	32.0502	1.50583
102	2.0086	46.6554	1.6689
1.83	0.262451	13.7655	1.13879
32	1.50515	0.3954	-0.402963
13	1.11394	20.4258	1.31018
2.1	0.322219	11.7203	1.06894
3	0.477121	0.3284	-0.483597
5.5	0.740363	0.3873	-0.411953
9.34	0.970347	4.3068	0.634155
13	1.11394	21.5764	1.33398
3.3	0.518514	7.3595	0.866848
5.17	0.713491	5.8671	0.768423
12	1.07918	7.3976	0.869091
1.09	0.0374265	1.2309	0.0902228
69	1.83885	60.3219	1.78048
15.42	1.18808	49.7394	1.6967
16	1.20412	26.8788	1.42941
9	0.954243	14.3713	1.1575
6	0.778151	7.4057	0.869566
6	0.778151	7.4057	0.869566
23.5	1.37107	58.5524	1.76754
138	2.13988	175.23	2.24361
36	1.5563	9.8929	0.995324
7.67	0.884795	23.6058	1.37302
0.8	-0.09691	1.2981	0.113308
26	1.41497	22.0257	1.34293
26	1.41497	31.1621	1.49363
1.18	0.071882	3.7735	0.576744
2.9	0.462398	0.3604	-0.443215
140	2.14613	200.166	2.30139
6.7	0.826075	9.7839	0.990512
10	1	2.7487	0.439127
0.43	-0.366532	0.0524	-1.28067
17	1.23045	10.3874	1.01651
50	1.69897	36.803	1.56588
0.159	-0.798603	0.8942	-0.0485653
1.4	0.146128	0.3479	-0.458546
0.35	-0.455932	0.3093	-0.50962
4	0.60206	2.4755	0.393663
3.22	0.507856	11.6644	1.06686
2.8	0.447158	0.3655	-0.437113
142	2.15229	0.2002	-0.698536
0.1	-1	2.9522	0.470146
15.9	1.2014	1.5807	0.198849
142	2.15229	4.3163	0.635112
0.2	-0.69897	3.6834	0.566249
14.5	1.16137	1.1763	0.0705181
3.2	0.50515	18.3117	1.26273
1.35	0.130334	1.9954	0.30003
39.4	1.5955	10.1549	1.00668
81	1.90849	21.0418	1.32308
3.9	0.591065	2.7856	0.444919
1.9	0.278754	0.3937	-0.404835
5.7	0.755875	3.2622	0.513511
50	1.69897	17.7192	1.24844
14.8	1.17026	19.0758	1.28048
14.8	1.17026	18.6278	1.27016
2.39	0.378398	6.2467	0.795651
0.27	-0.568636	0.7335	-0.1346
11	1.04139	6.3993	0.806132
11	1.04139	6.3993	0.806132
14.8	1.17026	19.9421	1.29977
2.62	0.418301	4.1085	0.613683
0.12	-0.920819	0.0914	-1.03905
13.3	1.12385	23.5605	1.37218
9.6	0.982271	9.9244	0.996704
2.3	0.361728	0.0955	-1.02
6.3	0.799341	18.7854	1.27382
7.7	0.886491	1.1645	0.0661395
7.7	0.886491	1.6426	0.215532
9.3	0.968483	14.9183	1.17372
9.4	0.973128	14.4488	1.15983
0.88	-0.0555173	0.331	-0.480172
2.12	0.326336	2.515	0.400538
20.7	1.31597	7.4087	0.869742
1.23	0.0899051	0.9752	-0.0109063
9.05	0.956649	14.3544	1.15699
8.8	0.944483	8.1121	0.909133
51	1.70757	104.291	2.01825
1.09	0.0374265	1.9721	0.294929
5.16	0.71265	4.2993	0.633398
5.16	0.71265	4.281	0.631545
5	0.69897	17.3453	1.23918
0.07	-1.1549	0.0524	-1.28067
12	1.07918	27.6131	1.44112
12	1.07918	27.6131	1.44112
12	1.07918	27.6131	1.44112
12	1.07918	27.6131	1.44112
8.5	0.929419	33.1586	1.5206
12	1.07918	27.6131	1.44112
18	1.25527	3.5935	0.555518
3.3	0.518514	2.7354	0.437021
3.3	0.518514	14.7656	1.16925
2.8	0.447158	8.1121	0.909133
51	1.70757	104.291	2.01825
1.93	0.285557	14.9183	1.17372
1.93	0.285557	14.9183	1.17372
1.93	0.285557	14.9183	1.17372
14.8	1.17026	19.9421	1.29977
10.093	1.00402	14.9183	1.17372
10.093	1.00402	14.9183	1.17372
14.8	1.17026	19.9421	1.29977
0.093	-1.03152	14.9183	1.17372
0.883	-0.0540393	5.0135	0.700141
1.35	0.130334	2.0995	0.322116
26	1.41497	32.2502	1.50853
101	2.00432	46.3805	1.66634
1.09	0.0374265	2.8961	0.461814
7.67	0.884795	0.398	-0.400117
7.67	0.884795	50.9413	1.70707
12	1.07918	27.6131	1.44112
28.8	1.45939	8.1121	0.909133
51	1.70757	104.291	2.01825
28.8	1.45939	8.1121	0.909133
51	1.70757	104.291	2.01825
28.8	1.45939	8.1121	0.909133
51	1.70757	104.291	2.01825
12	1.07918	27.6131	1.44112
28.8	1.45939	8.1121	0.909133
51	1.70757	104.291	2.01825
28.8	1.45939	8.1121	0.909133
51	1.70757	104.291	2.01825
5.16	0.71265	4.6163	0.664294
3.5	0.544068	7.4309	0.871041
1.09	0.0374265	1.9721	0.294929
2.39	0.378398	12.8363	1.10844
63	1.79934	39.8918	1.60088
21.2	1.32634	6.5337	0.815159
0.212	-0.673664	2.515	0.400538
11	1.04139	46.3805	1.66634
101	2.00432	46.3805	1.66634
0.39	-0.408935	6.7244	0.827654
82.47	1.9163	113.092	2.05343
58.8	1.76938	5.9787	0.776607
9.183	0.962985	9.774	0.990072
18	1.25527	4.0816	0.61083
6.1	0.78533	5.2884	0.723324
1.8	0.255273	1.1418	0.05759
0.1	-1	0.3945	-0.403953
0.6	-0.221849	29.772	1.47381
0.998	-0.000869459	0.0362	-1.44129
0.998	-0.000869459	0.0411	-1.38616
74.4	1.87157	121.814	2.0857
28	1.44716	2.5287	0.402897
1.5	0.176091	0.9775	-0.00988323
3.79	0.578639	7.2649	0.86123
165	2.21748	158.168	2.19912
165	2.21748	157.756	2.19799
3.7	0.568202	6.0335	0.780569
19.7	1.29447	3.8659	0.587251
121	2.08279	146.238	2.16506
0.8	-0.09691	8.6562	0.937327
0.38	-0.420216	2.1453	0.331488
5.6	0.748188	46.3805	1.66634
138	2.13988	3.2675	0.514216
5.6	0.748188	18.7661	1.27337
44	1.64345	92.4016	1.96568
38	1.57978	175.23	2.24361
38	1.57978	175.23	2.24361
5.6	0.748188	12.747	1.10541
11.8	1.07188	0.4977	-0.303032
2.83	0.451786	1.0038	0.00164719
0.17	-0.769551	34.4659	1.53739
0.87	-0.0604807	2.1096	0.3242
1.14	0.0569049	1.2468	0.0957968
9.4	0.973128	14.4488	1.15983
9.4	0.973128	14.4488	1.15983
9.4	0.973128	14.4488	1.15983
0.11	-0.958607	0.0084	-2.07572
18	1.25527	4.4622	0.649549
0.36	-0.443697	23.194	1.36538
2.8	0.447158	8.3924	0.923886
102	2.0086	46.6554	1.6689
12	1.07918	13.4775	1.12961
25.8	1.41162	26.3853	1.42136
53	1.72428	69.5297	1.84217
0.9	-0.0457575	0.5526	-0.257589
0.23	-0.638272	0.073	-1.13668
78	1.89209	257.764	2.41122
5.16	0.71265	4.2993	0.633398
0.317	-0.498941	0.5031	-0.298346
1.9	0.278754	2.0011	0.301269
0.2	-0.69897	13.9417	1.14432
7.63	0.882525	69.5297	1.84217
101	2.00432	46.3805	1.66634
11	1.04139	18.7661	1.27337
0.246	-0.609065	0.1729	-0.762205
7.7	0.886491	5.2105	0.716879
3.3	0.518514	4.7612	0.677716
0.66	-0.180456	28.7462	1.45858
0.7	-0.154902	1.6812	0.225619
13.9	1.14301	69.5297	1.84217
2.5	0.39794	1.035	0.0149403
1.2	0.0791812	69.8235	1.844
9.05	0.956649	14.3544	1.15699
17	1.23045	42.9518	1.63298
17	1.23045	34.4659	1.53739
102	2.0086	46.6554	1.6689
0.51	-0.29243	7.966	0.90124
102	2.0086	46.6554	1.6689
0.51	-0.29243	7.966	0.90124
124	2.09342	1.2496	0.096771
0.245	-0.610834	0.0327	-1.48545
23	1.36173	58.3125	1.76576
1.14	0.0569049	1.5688	0.195568
57	1.75587	57.8783	1.76252
0.46	-0.337242	14.1443	1.15058
25	1.39794	23.595	1.37282
3.2	0.50515	27.3289	1.43662
36	1.5563	23.194	1.36538
9.4	0.973128	25.4011	1.40485
9.4	0.973128	14.4488	1.15983
333	2.52244	257.764	2.41122
0.87	-0.0604807	1.6651	0.22144
15.9	1.2014	24.8122	1.39467
0.833	-0.079355	0.4689	-0.32892
0.0051	-2.29243	2.3612	0.373133
25.8	1.41162	112.906	2.05272
95	1.97772	0.001	-3
13	1.11394	3.2865	0.516734
13	1.11394	3.1659	0.500497
1.2	0.0791812	0.073	-1.13668
0.88	-0.0555173	3.1587	0.499508
320	2.50515	116.825	2.06754
2.43	0.385606	2.2519	0.352549
2.43	0.385606	2.2519	0.352549
2.43	0.385606	2.2519	0.352549
8	0.90309	10.5322	1.02252
8	0.90309	10.5322	1.02252
8	0.90309	10.5322	1.02252
0.29	-0.537602	0.3479	-0.458546
0.365	-0.437707	0.5637	-0.248952
405	2.60746	6.2318	0.794614
0.365	-0.437707	0.5637	-0.248952
90	1.95424	14.5196	1.16195
2.3	0.361728	6.8056	0.832866
2.3	0.361728	6.8056	0.832866
2.3	0.361728	6.8056	0.832866
2.3	0.361728	6.8056	0.832866
2.3	0.361728	6.8056	0.832866
0.233	-0.632644	16.123	1.20745
0.0918	-1.03716	0.0374	-1.42713
0.0918	-1.03716	0.0364	-1.4389
8	0.90309	10.5322	1.02252
8	0.90309	10.5322	1.02252
8	0.90309	10.5322	1.02252
8	0.90309	10.5322	1.02252
8	0.90309	10.5322	1.02252
8	0.90309	10.5322	1.02252
2.43	0.385606	2.2519	0.352549
2.43	0.385606	2.2519	0.352549
2.43	0.385606	2.2519	0.352549
2.43	0.385606	2.2519	0.352549
2.43	0.385606	2.2519	0.352549
2.43	0.385606	2.2519	0.352549
2.33	0.367356	16.123	1.20745
2.33	0.367356	16.123	1.20745
2.33	0.367356	16.123	1.20745
2.33	0.367356	16.123	1.20745
2.33	0.367356	16.123	1.20745
2.33	0.367356	16.123	1.20745
2.33	0.367356	16.123	1.20745
2.33	0.367356	16.123	1.20745
2.33	0.367356	16.123	1.20745
5.79	0.762679	6.2879	0.798506

## Sheet: Table S1
#name	description	is_reversible	data_source	is_spontaneous
A00001	biomass	0	iBsu1209	0
A00002	Allantoin transport in via proton symport	0	iBsu1209	1
A00003	Allantoinase	0	iBsu1209	0
A00004	Uricase	0	iBsu1209	0
A00005	L-carnitine transport via ABC system	0	iBsu1209	0
A00006	Aldehyde dehydrogenase pentanal NAD	0	iBsu1209	0
A00007	Deoxyinosine kinase	0	iBsu1209	0
bio00006	R_bio00006	0	iBsu1209	0
E00001	h2o exchange	1	iBsu1209	1
E00002	o2 exchange	1	iBsu1209	1
E00003	pi exchange	1	iBsu1209	1
E00004	co2 exchange	1	iBsu1209	1
E00005	ppi exchange	0	iBsu1209	1
E00006	nh4 exchange	1	iBsu1209	1
E00007	amp exchange	0	iBsu1209	1
E00008	pyr exchange	0	iBsu1209	1
E00009	glu_L exchange	0	iBsu1209	1
E00010	akg exchange	0	iBsu1209	1
E00011	pheme exchange	0	iBsu1209	1
E00012	ac exchange	0	iBsu1209	1
E00013	Mn exchange	0	iBsu1209	1
E00014	gly exchange	0	iBsu1209	1
E00015	zn2 exchange	0	iBsu1209	1
E00016	ala_L exchange	0	iBsu1209	1
E00017	succ exchange	0	iBsu1209	1
E00018	lys_L exchange	0	iBsu1209	1
E00019	glx exchange	0	iBsu1209	1
E00020	asp_L exchange	0	iBsu1209	1
E00021	cmp exchange	0	iBsu1209	1
E00022	for exchange	0	iBsu1209	1
E00023	so4 exchange	1	iBsu1209	1
E00025	gln_L exchange	0	iBsu1209	1
E00026	ser_L exchange	0	iBsu1209	1
E00027	cu2 exchange	0	iBsu1209	1
E00028	met_L exchange	0	iBsu1209	1
E00029	pep exchange	0	iBsu1209	1
E00030	ca2 exchange	1	iBsu1209	1
E00031	orn exchange	0	iBsu1209	1
E00033	h exchange	1	iBsu1209	1
E00034	tyr_L exchange	0	iBsu1209	1
E00035	urea exchange	0	iBsu1209	1
E00037	sucr exchange	0	iBsu1209	1
E00038	glyc3p exchange	0	iBsu1209	1
E00039	fru exchange	0	iBsu1209	1
E00040	cys_L exchange	0	iBsu1209	1
E00041	ala_B exchange	0	iBsu1209	1
E00042	g1p exchange	0	iBsu1209	1
E00043	ump exchange	0	iBsu1209	1
E00044	ura exchange	0	iBsu1209	1
E00045	chol exchange	0	iBsu1209	1
E00046	glyc exchange	0	iBsu1209	1
E00047	btn exchange	0	iBsu1209	1
E00048	rib_D exchange	0	iBsu1209	1
E00049	fum exchange	0	iBsu1209	1
E00050	leu_L exchange	0	iBsu1209	1
E00051	gal exchange	0	iBsu1209	1
E00052	ala_D exchange	0	iBsu1209	1
E00054	inost exchange	0	iBsu1209	1
E00055	acgam exchange	0	iBsu1209	1
E00056	gmp exchange	0	iBsu1209	1
E00057	ade exchange	0	iBsu1209	1
E00058	pro_L exchange	0	iBsu1209	1
E00059	mal_L exchange	0	iBsu1209	1
E00060	asn_L exchange	0	iBsu1209	1
E00061	cit exchange	0	iBsu1209	1
E00062	man exchange	0	iBsu1209	1
E00063	glyclt exchange	0	iBsu1209	1
E00064	propa exchange	0	iBsu1209	1
E00065	acac exchange	0	iBsu1209	1
E00066	cbp exchange	0	iBsu1209	1
E00067	xyl_D exchange	0	iBsu1209	1
E00068	glycogen exchange	0	iBsu1209	1
E00069	val_L exchange	0	iBsu1209	1
E00070	dha exchange	0	iBsu1209	1
E00071	cellb_c exchange	0	iBsu1209	1
E00072	lac_L exchange	0	iBsu1209	1
E00073	thr_L exchange	0	iBsu1209	1
E00074	etha exchange	0	iBsu1209	1
E00075	glcur exchange	0	iBsu1209	1
E00076	3pg exchange	0	iBsu1209	1
E00077	2ddglcn exchange	0	iBsu1209	1
E00078	malt exchange	0	iBsu1209	1
E00079	adn exchange	0	iBsu1209	1
E00080	thymd exchange	0	iBsu1209	1
E00081	arab_D exchange	0	iBsu1209	1
E00082	glu_D exchange	0	iBsu1209	1
E00083	k exchange	1	iBsu1209	1
E00084	gua exchange	0	iBsu1209	1
E00085	lcts exchange	0	iBsu1209	1
E00087	taur exchange	0	iBsu1209	1
E00088	srb_L exchange	0	iBsu1209	1
E00089	chor exchange	1	iBsu1209	1
E00090	nac exchange	0	iBsu1209	1
E00091	ribflv exchange	0	iBsu1209	1
E00092	glcn exchange	0	iBsu1209	1
E00093	arab_L exchange	0	iBsu1209	1
E00094	hxan exchange	0	iBsu1209	1
E00095	D_glu exchange	1	iBsu1209	1
E00096	acnam exchange	0	iBsu1209	1
E00097	man6p exchange	0	iBsu1209	1
E00098	h2s exchange	0	iBsu1209	1
E00099	ins exchange	0	iBsu1209	1
E00100	uri exchange	0	iBsu1209	1
E00101	mg2 exchange	1	iBsu1209	1
E00102	citr_L exchange	0	iBsu1209	1
E00103	galur exchange	0	iBsu1209	1
E00104	4abut exchange	0	iBsu1209	1
E00105	6pgc exchange	0	iBsu1209	1
E00106	ethan exchange	0	iBsu1209	1
E00107	gam6p exchange	0	iBsu1209	1
E00108	dtmp exchange	0	iBsu1209	1
E00109	urate exchange	0	iBsu1209	1
E00110	thm exchange	0	iBsu1209	1
E00111	csn exchange	0	iBsu1209	1
E00112	xan exchange	0	iBsu1209	1
E00113	gsn exchange	0	iBsu1209	1
E00116	etoh exchange	0	iBsu1209	1
E00117	cytd exchange	0	iBsu1209	1
E00118	cyst_L exchange	0	iBsu1209	1
E00119	raffin exchange	0	iBsu1209	1
E00120	mal_D exchange	0	iBsu1209	1
E00121	fola exchange	0	iBsu1209	1
E00122	Lyste exchange	0	iBsu1209	1
E00123	rmn exchange	0	iBsu1209	1
E00124	hqn exchange	0	iBsu1209	1
E00125	arbi_L exchange	0	iBsu1209	1
E00126	pppi exchange	0	iBsu1209	1
E00127	cobII exchange	0	iBsu1209	1
E00128	tartr_M exchange	0	iBsu1209	1
E00129	dad_2 exchange	0	iBsu1209	1
E00130	cho_p exchange	0	iBsu1209	1
E00131	pacald exchange	0	iBsu1209	1
E00132	2pg exchange	0	iBsu1209	1
E00133	man1p exchange	0	iBsu1209	1
E00134	acmana exchange	0	iBsu1209	1
E00135	dglu6 exchange	0	iBsu1209	1
E00136	hg2 exchange	0	iBsu1209	1
E00137	glyb exchange	0	iBsu1209	1
E00138	starch exchange	0	iBsu1209	1
E00139	lipoate exchange	0	iBsu1209	1
E00140	ser_D exchange	0	iBsu1209	1
E00141	sbt_D exchange	0	iBsu1209	1
E00142	glcr exchange	0	iBsu1209	1
E00143	pnto_R exchange	0	iBsu1209	1
E00144	galct_D exchange	0	iBsu1209	1
E00145	dcyt exchange	0	iBsu1209	1
E00146	2pglyc exchange	0	iBsu1209	1
E00147	pser_L exchange	0	iBsu1209	1
E00148	thmmp exchange	0	iBsu1209	1
E00149	tre exchange	0	iBsu1209	1
E00150	na1 exchange	1	iBsu1209	1
E00151	3amp exchange	0	iBsu1209	1
E00152	3ump exchange	0	iBsu1209	1
E00153	cd2 exchange	0	iBsu1209	1
E00154	cgly exchange	0	iBsu1209	1
E00155	pur exchange	0	iBsu1209	1
E00156	pala exchange	0	iBsu1209	1
E00157	xtsn exchange	0	iBsu1209	1
E00158	drib exchange	0	iBsu1209	1
E00159	malttr exchange	0	iBsu1209	1
E00160	5oxop exchange	0	iBsu1209	1
E00161	2hxmp exchange	0	iBsu1209	1
E00163	23camp exchange	0	iBsu1209	1
E00164	23ccmp exchange	0	iBsu1209	1
E00165	23cump exchange	0	iBsu1209	1
E00166	trimp exchange	0	iBsu1209	1
E00167	pser_D exchange	0	iBsu1209	1
E00168	rrb23d exchange	0	iBsu1209	1
E00169	5mtr exchange	0	iBsu1209	1
E00170	isetac exchange	0	iBsu1209	1
E00171	peamn exchange	0	iBsu1209	1
E00172	f6p exchange	0	iBsu1209	1
E00173	melib exchange	0	iBsu1209	1
E00174	3cmp exchange	0	iBsu1209	1
E00175	argp exchange	0	iBsu1209	1
E00176	3gmp exchange	0	iBsu1209	1
E00177	mobd exchange	0	iBsu1209	1
E00178	pb exchange	0	iBsu1209	1
E00179	aso3 exchange	0	iBsu1209	1
E00180	mso3 exchange	0	iBsu1209	1
E00181	thrp exchange	0	iBsu1209	1
E00182	sulfac exchange	0	iBsu1209	1
E00183	fe2 exchange	0	iBsu1209	1
E00184	fe3 exchange	1	iBsu1209	1
E00185	arsna exchange	0	iBsu1209	1
E00186	arsenb exchange	0	iBsu1209	1
E00187	mbdg exchange	0	iBsu1209	1
E00188	phe_L exchange	0	iBsu1209	1
E00189	tartr_L exchange	0	iBsu1209	1
E00190	ptrc exchange	0	iBsu1209	1
E00191	stchs exchange	0	iBsu1209	1
E00192	but_ac exchange	0	iBsu1209	1
E00193	dkh exchange	0	iBsu1209	1
E00194	actne exchange	0	iBsu1209	1
E00195	sace exchange	0	iBsu1209	1
E00196	dcIno exchange	0	iBsu1209	1
E00197	scy_ino exchange	0	iBsu1209	1
E00198	gal1p_c exchange	0	iBsu1209	1
E00199	mi1p_D_c exchange	0	iBsu1209	1
E00200	arg_L exchange	0	iBsu1209	1
E00201	his_L exchange	0	iBsu1209	1
E00202	no2 exchange	0	iBsu1209	1
E00203	no3 exchange	0	iBsu1209	1
E00204	ile_L exchange	0	iBsu1209	1
E00205	lprot_c exchange	0	iBsu1209	1
E00206	trp_L exchange	0	iBsu1209	1
E00207	o2s_c exchange	0	iBsu1209	1
E00208	2dmmq7 exchange	0	iBsu1209	1
E00209	s7p_c exchange	0	iBsu1209	1
E00210	polydp_c exchange	0	iBsu1209	1
E00213	buts exchange	0	iBsu1209	1
E00255	Allantoin exchange	0	iBsu1209	1
T00002	actne output	0	iBsu1209	1
T00003	cit output	0	iBsu1209	1
T00004	akg output	0	iBsu1209	1
T00005	succ output	0	iBsu1209	1
R00026	Beta-glucosidase (EC 3.2.1.21);6-phospho-beta-glucosidase (EC 3.2.1.86)|Beta-glucosidase (EC 3.2.1.21)(BSU03410);6-phospho-beta-glucosidase (EC 3.2.1.86)|Beta-glucosidase (EC 3.2.1.21)(BSU39260)	0	iBsu1209	0
rxn02005	PTS system, trehalose-specific IIB component (EC 2.7.1.69)|PTS system, trehalose-specific IIC component (EC 2.7.1.69);Phosphoenolpyruvate-protein phosphotransferase of PTS system (EC 2.7.3.9)(BSU13910);Phosphocarrier protein of PTS system(BSU13900)	0	iBsu1209	0
rxn05145	Phosphate transport ATP-binding protein PstB (TC 3.A.1.7.1);Putative periplasmic phosphate-binding protein PstS, Mycoplasma type(BSU24970);Phosphate transport system permease protein pstC (TC 3.A.1.7.1)(BSU24980);Phosphate ABC transporter, periplasmic phosphate-binding protein PstS (TC 3.A.1.7.1)(BSU24990)	0	iBsu1209	0
rxn05147	Unspecified monosaccharide ABC transport system, ATP-binding protein;Multiple sugar ABC transporter, ATP-binding protein(BSU32550);Multiple sugar ABC transporter, substrate-binding protein(BSU30270);Multiple sugar ABC transporter, membrane-spanning permease protein MsmF(BSU30280);Multiple sugar ABC transporter, membrane-spanning permease protein MsmG(BSU30290);Unspecified monosaccharide ABC trans…	0	iBsu1209	0
rxn05148	Ferrichrome transport ATP-binding protein FhuC (TC 3.A.1.14.3);heme ABC type transporter htsABC, permease protein htsC(BSU07500);heme ABC type transporter htsABC, permease protein htsB(BSU07510);heme ABC type transporter htsABC, heme-binding protein(BSU07520)	0	iBsu1209	0
rxn05149	Manganese ABC transporter, inner membrane permease protein SitD;Manganese ABC transporter, inner membrane permease protein SitC(BSU30750);Manganese ABC transporter, ATP-binding protein SitB(BSU30760);Manganese ABC transporter, periplasmic-binding protein SitA(BSU30770)	0	iBsu1209	0
rxn05150	Copper-translocating P-type ATPase (EC 3.6.3.4)|Lead, cadmium, zinc and mercury transporting ATPase (EC 3.6.3.3) (EC 3.6.3.5);Zinc ABC transporter, ATP-binding protein ZnuC(BSU02860);Zinc ABC transporter, periplasmic-binding protein ZnuA(BSU02850);Zinc ABC transporter, inner membrane permease protein ZnuB(BSU02870)	0	iBsu1209	0
rxn05155	Glutamine transport ATP-binding protein glnQ (TC 3.A.1.3.2);Glutamine ABC transporter, periplasmic glutamine-binding protein (TC 3.A.1.3.2)(BSU27440);Glutamine transport system permease protein glnP (TC 3.A.1.3.2)(BSU27450);Glutamine transport system permease protein glnP (TC 3.A.1.3.2)(BSU27460)	0	iBsu1209	0
rxn05159	Choline ABC transport system, permease protein OpuBD;Choline ABC transport system, choline-binding protein OpuBC(BSU33710);Choline ABC transport system, permease protein OpuBB(BSU33720);Choline ABC transport system, ATP-binding protein OpuBA(BSU33730);Osmotically activated L-carnitine/choline ABC transporter, permease protein OpuCD(BSU33800);Osmotically activated L-carnitine/choline ABC transport…	0	iBsu1209	0
rxn05160	Ribose ABC transport system, ATP-binding protein RbsA (TC 3.A.1.2.1);Unspecified monosaccharide ABC transport system, ATP-binding protein(BSU31550);Multiple sugar ABC transporter, ATP-binding protein(BSU32550);Ribose ABC transport system, high affinity permease RbsD (TC 3.A.1.2.1)(BSU35930);Multiple sugar ABC transporter, substrate-binding protein(BSU30270);Multiple sugar ABC transporter, membran…	0	iBsu1209	0
rxn05162	Unspecified monosaccharide ABC transport system, ATP-binding protein;Multiple sugar ABC transporter, ATP-binding protein(BSU32550);Multiple sugar ABC transporter, substrate-binding protein(BSU30270);Multiple sugar ABC transporter, membrane-spanning permease protein MsmF(BSU30280);Multiple sugar ABC transporter, membrane-spanning permease protein MsmG(BSU30290);Unspecified monosaccharide ABC trans…	0	iBsu1209	0
rxn05164	histidine ABC transporter, ATP-binding protein hisP (TC 3.A.1.3.1);Probable amino-acid ABC transporter permease protein ytmM(BSU29350);Probable amino-acid ABC transporter permease protein ytmM(BSU29360);putative periplasmic binding transport protein(BSU29380)	0	iBsu1209	0
rxn05167	Unspecified monosaccharide ABC transport system, ATP-binding protein;Multiple sugar ABC transporter, ATP-binding protein(BSU32550);Multiple sugar ABC transporter, substrate-binding protein(BSU30270);Multiple sugar ABC transporter, membrane-spanning permease protein MsmF(BSU30280);Multiple sugar ABC transporter, membrane-spanning permease protein MsmG(BSU30290);Unspecified monosaccharide ABC trans…	0	iBsu1209	0
rxn05170	Predicted rhamnose oligosaccharide ABC transport system, substrate-binding component;Predicted rhamnose oligosaccharide ABC transport system, permease component 2(BSU06980);Predicted rhamnose oligosaccharide ABC transport system, permease component(BSU06990);ABC-type polysaccharide transport system, permease component(BSU07110)	0	iBsu1209	0
rxn05172	Alkanesulfonates ABC transporter ATP-binding protein;Alkanesulfonates-binding protein(BSU08840);Alkanesulfonates transport system permease protein(BSU08850)	0	iBsu1209	0
rxn05173	Unspecified monosaccharide ABC transport system, ATP-binding protein;Multiple sugar ABC transporter, ATP-binding protein(BSU32550);alpha-arabinosides ABC transport system, permease protein araQ(BSU28730);alpha-arabinosides ABC transport system, permease protein araP(BSU28740);alpha-arabinosides ABC transport system, substrate-binding protein araN(BSU28750);Multiple sugar ABC transporter, substrat…	0	iBsu1209	0
rxn05177	Duplicated ATPase component YkoD of energizing module of thiamin-regulated ECF transporter for hydroxyMethylPyrimidine;Transmembrane component YkoC of energizing module of thiamin-regulated ECF transporter for hydroxyMethylPyrimidine(BSU13210);Substrate-specific component YkoE of thiamin-regulated ECF transporter for hydroxyMethylPyrimidine(BSU13230);Additional substrate-binding component of thia…	0	iBsu1209	0
rxn05181	Glycine betaine ABC transport system, ATP-binding protein OpuAA (EC 3.6.3.32);Glycine betaine ABC transport system, permease protein OpuAB(BSU02990);Glycine betaine ABC transport system, glycine betaine-binding protein OpuAC(BSU03000)	0	iBsu1209	0
rxn05195	Iron compound ABC uptake transporter ATP-binding protein;component of iron-uptake system(BSU01610);component of iron-uptake system(BSU01620);component of iron-uptake system(BSU01630);Iron compound ABC uptake transporter permease protein(BSU03800);Iron compound ABC uptake transporter permease protein(BSU03810);Iron compound ABC uptake transporter substrate-binding protein(BSU03830)	0	iBsu1209	0
rxn05197	Xanthine/uracil/thiamine/ascorbate permease family protein;Uracil permease(BSU15480);Cytosine/purine/uracil/thiamine/allantoin permease family protein(BSU36470)	1	iBsu1209	0
rxn05198	Nucleoside permease NupC;Nucleoside permease nupC(BSU39020)	1	iBsu1209	0
rxn05199	Nucleoside permease NupC;Nucleoside permease nupC(BSU39020)	1	iBsu1209	0
rxn05200	Nucleoside permease NupC;Nucleoside permease nupC(BSU39020)	1	iBsu1209	0
rxn05201	Xanthine/uracil/thiamine/ascorbate permease family protein;xanthine permease(BSU22060);Xanthine permease(BSU32430);Xanthine permease(BSU32440);Xanthine permease(BSU37940)	1	iBsu1209	0
rxn05202	Xanthine/uracil/thiamine/ascorbate permease family protein;xanthine permease(BSU22060);Xanthine permease(BSU32430);Xanthine permease(BSU32440);Xanthine permease(BSU37940)	1	iBsu1209	0
rxn05203	Cytosine/purine/uracil/thiamine/allantoin permease family protein;Purine-cytosine permease(BSU38710)	1	iBsu1209	0
rxn05204	Cytosine/purine/uracil/thiamine/allantoin permease family protein;Purine-cytosine permease(BSU38710)	1	iBsu1209	0
rxn05205	Nucleoside permease NupC;Nucleoside permease nupC(BSU39020)	1	iBsu1209	0
rxn05206	Potassium efflux system KefA protein|Small-conductance mechanosensitive channel	1	iBsu1209	0
rxn05207	Malate Na(+) symporter	1	iBsu1209	0
rxn05209	Na(+) h(+) antiporter subunit E (TC 2.A.63.1.2);Na(+) h(+) antiporter subunit A (TC 2.A.63.1.2)(BSU31600);Na(+) h(+) antiporter subunit B (TC 2.A.63.1.2)(BSU31610);Na(+) h(+) antiporter subunit C (TC 2.A.63.1.2)(BSU31620);Na(+) h(+) antiporter subunit D (TC 2.A.63.1.2)(BSU31630);Na(+) h(+) antiporter subunit F (TC 2.A.63.1.2)(BSU31650);Na(+) h(+) antiporter subunit G (TC 2.A.63.1.2)(BSU31660)	1	iBsu1209	0
rxn05211	Citrate transporter;L-Malate Citrate symporter (TC 2.A.24.2.4)(BSU38770)	0	iBsu1209	0
rxn05213	Ca(2+) Citrate symporter (TC 2.A.11.1.2)	1	iBsu1209	0
rxn05214	Mg(2+) Citrate transporter (TC 2.A.11.1.1)	1	iBsu1209	0
rxn05215	sodium/alanine symporter family protein	1	iBsu1209	0
rxn05216	Sodium/glutamine symporter glnT	1	iBsu1209	0
rxn05217	Proton/aspartate symport protein|Proton/glutamate symport protein	1	iBsu1209	0
rxn05219	Methionine ABC transporter ATP-binding protein;ABC transporter, ATP-binding protein(BSU09070);ABC transporter, ATP-binding protein(BSU09080);Methionine ABC transporter substrate-binding protein(BSU09110);ABC transporter, permease protein(BSU30410);ABC transporter, ATP-binding protein(BSU30450);Methionine ABC transporter substrate-binding protein(BSU32730);Methionine ABC transporter permease prote…	0	iBsu1209	0
rxn05221	Proline/sodium symporter PutP (TC 2.A.21.2.1)|Propionate/sodium symporter;Sodium/proline symporter(BSU06660)	1	iBsu1209	0
rxn05223	Substrate-specific component BioY of biotin ECF transporter	0	iBsu1209	0
rxn05226	PTS system, glucose-specific IIBC component (EC 2.7.1.69);PTS system, maltose and glucose-specific IIB component (EC 2.7.1.69)|PTS system, maltose and glucose-specific IIC component (EC 2.7.1.69)(BSU08200);Phosphoenolpyruvate-protein phosphotransferase of PTS system (EC 2.7.3.9)(BSU13910);PTS system, glucose-specific IIA component (EC 2.7.1.69)|PTS system, glucose-specific IIB component (EC 2.7.1…	0	iBsu1209	0
rxn05237	amino acid ABC transporter, ATP-binding protein;amino acid ABC transporter, permease protein(BSU39490);Cysteine ABC transporter, substrate-binding protein(BSU39500)	0	iBsu1209	0
rxn05243	Branched-chain amino acid transport system carrier protein;branched-chain amino acid transport(BSU26700);branched-chain amino acid transport(BSU26710)	1	iBsu1209	0
rxn05244	Branched-chain amino acid transport system carrier protein;branched-chain amino acid transport(BSU26700);branched-chain amino acid transport(BSU26710)	1	iBsu1209	0
rxn05255	R_rxn05255	1	iBsu1209	1
rxn05292	Ferrous iron transport peroxidase EfeB;Ferrous iron transport periplasmic protein EfeO(BSU38270)	0	iBsu1209	0
rxn05297	Proton/aspartate symport protein|Proton/glutamate symport protein;Proton/glutamate symport protein|Sodium/glutamate symport protein(BSU10220)	1	iBsu1209	0
rxn05298	Proton/sodium-glutamate symport protein;Proton/glutamate symport protein|Sodium/glutamate symport protein(BSU10220)	1	iBsu1209	0
rxn05299	histidine transport protein (permease)	1	iBsu1209	0
rxn05300	R_rxn05300	1	iBsu1209	1
rxn05301	R_rxn05301	1	iBsu1209	1
rxn05303	Arginine/ornithine antiporter ArcD;Arginine permease RocE(BSU37760);Arginine permease RocE(BSU40330)	0	iBsu1209	0
rxn05304	amino acid ABC transporter, ATP-binding protein;amino acid ABC transporter, permease protein(BSU39490);Cysteine ABC transporter, substrate-binding protein(BSU39500)	0	iBsu1209	0
rxn05305	Transporter, LysE family	1	iBsu1209	0
rxn05307	R_rxn05307	1	iBsu1209	1
rxn05308	Putative symporter yjcG	1	iBsu1209	0
rxn05310	R_rxn05310	1	iBsu1209	1
rxn05312	Probable low-affinity inorganic phosphate transporter	0	iBsu1209	0
rxn05313	Sodium-dependent phosphate transporter	1	iBsu1209	0
rxn05315	Cobalt-zinc-cadmium resistance protein CzcD	1	iBsu1209	0
rxn05316	Cytosine/purine/uracil/thiamine/allantoin permease family protein;Purine-cytosine permease(BSU38710)	1	iBsu1209	0
rxn05317	Cytosine/purine/uracil/thiamine/allantoin permease family protein;Purine-cytosine permease(BSU38710)	1	iBsu1209	0
rxn05318	Cytosine/purine/uracil/thiamine/allantoin permease family protein;Purine-cytosine permease(BSU38710)	1	iBsu1209	0
rxn05319	R_rxn05319	0	iBsu1209	1
rxn05466	Ammonium transporter	1	iBsu1209	0
rxn05467	R_rxn05467	1	iBsu1209	1
rxn05468	R_rxn05468	1	iBsu1209	1
rxn05469	R_rxn05469	1	iBsu1209	1
rxn05470	L-lactate permease	1	iBsu1209	0
rxn05471	R_rxn05471	1	iBsu1209	1
rxn05472	R_rxn05472	1	iBsu1209	1
rxn05473	R_rxn05473	1	iBsu1209	1
rxn05474	R_rxn05474	1	iBsu1209	1
rxn05476	R_rxn05476	1	iBsu1209	1
rxn05477	R_rxn05477	1	iBsu1209	1
rxn05478	R_rxn05478	1	iBsu1209	1
rxn05479	R_rxn05479	1	iBsu1209	1
rxn05480	R_rxn05480	1	iBsu1209	1
rxn05481	R_rxn05481	1	iBsu1209	1
rxn05482	R_rxn05482	1	iBsu1209	1
rxn05483	R_rxn05483	1	iBsu1209	1
rxn05484	R_rxn05484	1	iBsu1209	1
rxn05485	PTS system, N-acetylglucosamine-specific IIB component (EC 2.7.1.69)|PTS system, N-acetylglucosamine-specific IIC component (EC 2.7.1.69);Phosphoenolpyruvate-protein phosphotransferase of PTS system (EC 2.7.3.9)(BSU13910);Phosphocarrier protein of PTS system(BSU13900)	0	iBsu1209	0
rxn05486	R_rxn05486	1	iBsu1209	1
rxn05487	R_rxn05487	1	iBsu1209	1
rxn05488	R_rxn05488	1	iBsu1209	1
rxn05491	R_rxn05491	1	iBsu1209	1
rxn05493	2-oxoglutarate/malate translocator;Putative transporter yoaB(BSU18540);alpha-ketoglutarate permease(BSU27760)	1	iBsu1209	0
rxn05494	D-serine/D-alanine/glycine transporter;Na(+)-linked D-alanine glycine permease(BSU07750)	1	iBsu1209	0
rxn05495	D-serine/D-alanine/glycine transporter	1	iBsu1209	0
rxn05497	R_rxn05497	1	iBsu1209	1
rxn05499	R_rxn05499	1	iBsu1209	1
rxn05500	Arabinose-proton symporter	1	iBsu1209	0
rxn05502	R_rxn05502	1	iBsu1209	1
rxn05504	Glycine betaine ABC transport system, ATP-binding protein OpuAA (EC 3.6.3.32);Glycine betaine ABC transport system, permease protein OpuAB(BSU02990);Glycine betaine ABC transport system, glycine betaine-binding protein OpuAC(BSU03000)	0	iBsu1209	0
rxn05505	Glycine betaine transporter OpuD	1	iBsu1209	0
rxn05506	Arsenic efflux pump protein;Arsenical-resistance protein ACR3(BSU25790);Arsenical pump membrane protein(BSU36030)	0	iBsu1209	0
rxn05507	Arsenic efflux pump protein;Arsenical-resistance protein ACR3(BSU25790);Arsenical pump membrane protein(BSU36030)	1	iBsu1209	0
rxn05508	R_rxn05508	1	iBsu1209	1
rxn05511	R_rxn05511	1	iBsu1209	1
rxn05513	cation-transporting ATPase, E1-E2 family	0	iBsu1209	0
rxn05514	calcium/proton exchanger	1	iBsu1209	0
rxn05515	Adenosylcobinamide amidohydrolase (EC 3.5.1.90)|Vitamin B12 ABC transporter, ATPase component BtuD;Vitamin B12 ABC transporter, permease component BtuC(BSU33170);Vitamin B12 ABC transporter, B12-binding component BtuF(BSU33180)	0	iBsu1209	0
rxn05516	Copper-translocating P-type ATPase (EC 3.6.3.4)|Lead, cadmium, zinc and mercury transporting ATPase (EC 3.6.3.3) (EC 3.6.3.5)	0	iBsu1209	0
rxn05517	Cobalt-zinc-cadmium resistance protein CzcD	1	iBsu1209	0
rxn05518	PTS system, cellobiose-specific IIB component (EC 2.7.1.69);PTS system, cellobiose-specific IIB component (EC 2.7.1.69)|PTS system, lichenan-, cellobiose-specific IIB component (EC 2.7.1.69)(BSU38590);PTS system, cellobiose-specific IIA component (EC 2.7.1.69)(BSU05820);PTS system, cellobiose-specific IIA component (EC 2.7.1.69)(BSU38570);PTS system, cellobiose-specific IIC component (EC 2.7.1.69…	0	iBsu1209	0
rxn05525	R_rxn05525	1	iBsu1209	1
rxn05527	Cytosine/purine/uracil/thiamine/allantoin permease family protein;Purine-cytosine permease(BSU38710)	1	iBsu1209	0
rxn05528	Copper-translocating P-type ATPase (EC 3.6.3.4);Copper resistance protein D(BSU03950)	0	iBsu1209	0
rxn05529	R_rxn05529	1	iBsu1209	1
rxn05531	R_rxn05531	1	iBsu1209	1
rxn05532	R_rxn05532	1	iBsu1209	1
rxn05539	Dipeptide transport system permease protein dppB (TC 3.A.1.5.2);Dipeptide transport system permease protein dppC (TC 3.A.1.5.2)(BSU12940);Dipeptide transport ATP-binding protein dppD (TC 3.A.1.5.2)(BSU12950);Dipeptide-binding ABC transporter, periplasmic substrate-binding component (TC 3.A.1.5.2)(BSU12960)	0	iBsu1209	0
rxn05549	Ribose ABC transport system, ATP-binding protein RbsA (TC 3.A.1.2.1);Ribose ABC transport system, high affinity permease RbsD (TC 3.A.1.2.1)(BSU35930);Ribose ABC transport system, permease protein RbsC (TC 3.A.1.2.1)(BSU35950);Ribose ABC transport system, periplasmic ribose-binding protein RbsB (TC 3.A.1.2.1)(BSU35960)	0	iBsu1209	0
rxn05551	Ethanolamine permease	0	iBsu1209	0
rxn05553	R_rxn05553	1	iBsu1209	1
rxn05554	R_rxn05554	1	iBsu1209	1
rxn05555	Iron compound ABC uptake transporter ATP-binding protein;component of iron-uptake system(BSU01610);component of iron-uptake system(BSU01620);component of iron-uptake system(BSU01630);Iron compound ABC uptake transporter permease protein(BSU03800);Iron compound ABC uptake transporter permease protein(BSU03810);Iron compound ABC uptake transporter substrate-binding protein(BSU03830)	0	iBsu1209	0
rxn05557	Iron(III) dicitrate transport ATP-binding protein FecE (TC 3.A.1.14.1);Iron(III) dicitrate transport system, periplasmic iron-binding protein FecB (TC 3.A.1.14.1)(BSU08440);Iron(III) dicitrate transport system permease protein fecD (TC 3.A.1.14.1)(BSU08450);Iron(III) dicitrate transport system permease protein fecD (TC 3.A.1.14.1)(BSU08460)	0	iBsu1209	0
rxn05559	Formate efflux transporter (TC 2.A.44 family);Formate/nitrite family of transporters(BSU38060)	1	iBsu1209	0
rxn05560	PTS system, fructose-specific IIB component (EC 2.7.1.69);PTS system, fructose-specific IIA component (EC 2.7.1.69)|PTS system, fructose-specific IIB component (EC 2.7.1.69)|PTS system, fructose-specific IIC component (EC 2.7.1.69)(BSU14400);PTS system, fructose-specific IIA component (EC 2.7.1.69)(BSU27070);Phosphocarrier protein of PTS system(BSU13900);PTS system, fructose-specific IID componen…	0	iBsu1209	0
rxn05561	TRAP-type C4-dicarboxylate transport system, periplasmic component;C4-dicarboxylate transport protein(BSU04470)	1	iBsu1209	0
rxn05562	R_rxn05562	1	iBsu1209	1
rxn05563	R_rxn05563	1	iBsu1209	1
rxn05564	gamma-aminobutyrate (GABA) permease	1	iBsu1209	0
rxn05565	D-glucarate permease	1	iBsu1209	0
rxn05566	Arabinose-proton symporter	1	iBsu1209	0
rxn05568	R_rxn05568	1	iBsu1209	1
rxn05571	Gluconate permease, Bsu4004 homolog	1	iBsu1209	0
rxn05572	D-glucarate permease	1	iBsu1209	0
rxn05573	glucose uptake protein;Glucose/mannose:h+ symporter GlcP(BSU10520)	1	iBsu1209	0
rxn05574	hexuronate transporter	1	iBsu1209	0
rxn05577	R_rxn05577	1	iBsu1209	1
rxn05578	Glycerol-3-phosphate transporter	1	iBsu1209	0
rxn05579	Glycine betaine transporter OpuD	1	iBsu1209	0
rxn05580	R_rxn05580	1	iBsu1209	1
rxn05581	Glycerol uptake facilitator protein	1	iBsu1209	0
rxn05582	D-serine/D-alanine/glycine transporter	1	iBsu1209	0
rxn05593	Major myo-inositol transporter IolT;Minor myo-inositol transporter IolF(BSU39710);Minor myo-inositol transporter IolF(BSU39810)	1	iBsu1209	0
rxn05594	Alkanesulfonates ABC transporter ATP-binding protein;Alkanesulfonates-binding protein(BSU08840);Alkanesulfonates transport system permease protein(BSU08850)	0	iBsu1209	0
rxn05595	potassium uptake;Potassium uptake protein, integral membrane component, KtrD(BSU13500);Trk system potassium uptake protein trkA(BSU14510);Potassium uptake protein, integral membrane component, KtrA(BSU31090);Potassium uptake protein, integral membrane component, KtrB(BSU31100)	0	iBsu1209	0
rxn05598	Predicted rhamnose oligosaccharide ABC transport system, substrate-binding component;Predicted rhamnose oligosaccharide ABC transport system, permease component 2(BSU06980);Predicted rhamnose oligosaccharide ABC transport system, permease component(BSU06990);ABC-type polysaccharide transport system, permease component(BSU07110)	0	iBsu1209	0
rxn05599	Alkanesulfonates ABC transporter ATP-binding protein;Alkanesulfonates-binding protein(BSU08840);Alkanesulfonates transport system permease protein(BSU08850)	0	iBsu1209	0
rxn05601	R_rxn05601	0	iBsu1209	1
rxn05602	L-lactate permease	1	iBsu1209	0
rxn05603	TRAP-type C4-dicarboxylate transport system, periplasmic component;C4-dicarboxylate transport protein(BSU04470);2-oxoglutarate/malate translocator(BSU07570);Malate permease(BSU37040)	1	iBsu1209	0
rxn05605	TRAP-type C4-dicarboxylate transport system, periplasmic component;C4-dicarboxylate transport protein(BSU04470);2-oxoglutarate/malate translocator(BSU07570);Malate permease(BSU37040);L-Malate Citrate symporter (TC 2.A.24.2.4)(BSU38770)	1	iBsu1209	0
rxn05607	PTS system, maltose and glucose-specific IIB component (EC 2.7.1.69)|PTS system, maltose and glucose-specific IIC component (EC 2.7.1.69);Phosphoenolpyruvate-protein phosphotransferase of PTS system (EC 2.7.3.9)(BSU13910);Phosphocarrier protein of PTS system(BSU13900)	0	iBsu1209	0
rxn05608	R_rxn05608	0	iBsu1209	1
rxn05609	R_rxn05609	1	iBsu1209	1
rxn05610	Phosphocarrier protein of PTS system	0	iBsu1209	0
rxn05611	Glucose/mannose:h+ symporter GlcP	1	iBsu1209	0
rxn05612	Melibiose carrier protein, Na+/melibiose symporter	1	iBsu1209	0
rxn05616	Magnesium and cobalt transport protein CorA;Magnesium transporter(BSU13300);Magnesium and cobalt transport protein corA(BSU24740)	0	iBsu1209	0
rxn05618	Manganese transport protein Mnth	0	iBsu1209	0
rxn05619	Predicted molybdate-responsive regulator YvgK in bacilli;Molybdenum ABC transporter, periplasmic molybdenum-binding protein modA (TC 3.A.1.8.1)(BSU33380);Molybdenum transport system permease protein modB (TC 3.A.1.8.1)(BSU33390)	0	iBsu1209	0
rxn05621	Alkanesulfonates ABC transporter ATP-binding protein;Alkanesulfonates-binding protein(BSU08840);Alkanesulfonates transport system permease protein(BSU08850)	0	iBsu1209	0
rxn05622	catalyses ATP-dependent electrogenic Na+ extrusion without mechanistically coupled h+ or K+ uptake	0	iBsu1209	0
rxn05625	Nitrate/nitrite transporter;Formate/nitrite family of transporters(BSU38060)	1	iBsu1209	0
rxn05626	Nitrate/nitrite transporter	0	iBsu1209	0
rxn05627	Nitrate/nitrite transporter	1	iBsu1209	0
rxn05628	Arginine/ornithine antiporter ArcD	0	iBsu1209	0
rxn05629	R_rxn05629	1	iBsu1209	1
rxn05630	R_rxn05630	1	iBsu1209	1
rxn05634	R_rxn05634	1	iBsu1209	1
rxn05635	R_rxn05635	0	iBsu1209	1
rxn05636	Xanthine permease	1	iBsu1209	0
rxn05639	R_rxn05639	1	iBsu1209	1
rxn05640	R_rxn05640	1	iBsu1209	1
rxn05641	resistance to puromycin, nerfloxacin, tosufloxacin, but not CCCP	0	iBsu1209	0
rxn05643	R_rxn05643	1	iBsu1209	1
rxn05644	Ribose ABC transport system, ATP-binding protein RbsA (TC 3.A.1.2.1);Ribose ABC transport system, high affinity permease RbsD (TC 3.A.1.2.1)(BSU35930);Ribose ABC transport system, permease protein RbsC (TC 3.A.1.2.1)(BSU35950);Ribose ABC transport system, periplasmic ribose-binding protein RbsB (TC 3.A.1.2.1)(BSU35960)	0	iBsu1209	0
rxn05645	Substrate-specific component RibU of riboflavin ECF transporter	1	iBsu1209	0
rxn05646	Predicted rhamnose oligosaccharide ABC transport system, substrate-binding component;Predicted rhamnose oligosaccharide ABC transport system, permease component 2(BSU06980);Predicted rhamnose oligosaccharide ABC transport system, permease component(BSU06990);ABC-type polysaccharide transport system, permease component(BSU07110)	1	iBsu1209	0
rxn05648	Glucitol/sorbitol-specific transport protein gutA	1	iBsu1209	0
rxn05649	D-serine/D-alanine/glycine transporter	1	iBsu1209	0
rxn05651	Sulfate permease;Sulfate permease, Pit-type(BSU15580)	1	iBsu1209	0
rxn05653	R_rxn05653	1	iBsu1209	1
rxn05654	TRAP-type C4-dicarboxylate transport system, periplasmic component;C4-dicarboxylate transport protein(BSU04470)	1	iBsu1209	0
rxn05655	Phosphoenolpyruvate-protein phosphotransferase of PTS system (EC 2.7.3.9);PTS system, sucrose-specific IIB component (EC 2.7.1.69)|PTS system, sucrose-specific IIC component (EC 2.7.1.69)(BSU38050);PTS system, sucrose-specific IIB component; PTS system, sucrose-specific IIC component(BSU38410);Phosphocarrier protein of PTS system(BSU13900)	0	iBsu1209	0
rxn05656	Alkanesulfonates ABC transporter ATP-binding protein;Alkanesulfonates-binding protein(BSU08840);Alkanesulfonates transport system permease protein(BSU08850)	0	iBsu1209	0
rxn05661	R_rxn05661	0	iBsu1209	1
rxn05663	Substrate-specific component TrpP of tryptophan ECF transporter	1	iBsu1209	0
rxn05665	R_rxn05665	1	iBsu1209	1
rxn05667	R_rxn05667	1	iBsu1209	1
rxn05669	Branched-chain amino acid transport system carrier protein;branched-chain amino acid transport(BSU26700);branched-chain amino acid transport(BSU26710)	1	iBsu1209	0
rxn05671	Xyloside transporter XynT;Arabinose-proton symporter(BSU33960)	1	iBsu1209	0
rxn05672	R_rxn05672	1	iBsu1209	1
rxn05673	hexuronate transporter	1	iBsu1209	0
rxn05674	R_rxn05674	1	iBsu1209	1
rxn05676	R_rxn05676	1	iBsu1209	1
rxn05678	R_rxn05678	1	iBsu1209	1
rxn05679	R_rxn05679	1	iBsu1209	1
rxn05680	Cytosine/purine/uracil/thiamine/allantoin permease family protein;Purine-cytosine permease(BSU38710)	1	iBsu1209	0
rxn05681	2-keto-3-deoxygluconate permease (KDG permease)	1	iBsu1209	0
rxn05682	Cytosine/purine/uracil/thiamine/allantoin permease family protein	1	iBsu1209	0
rxn05694	R_rxn05694	1	iBsu1209	1
rxn05716	R_rxn05716	1	iBsu1209	1
rxn05717	R_rxn05717	0	iBsu1209	1
rxn05718	R_rxn05718	1	iBsu1209	1
rxn05722	R_rxn05722	1	iBsu1209	1
rxn05748	Respiratory nitrate reductase gamma chain (EC 1.7.99.4);Respiratory nitrate reductase beta chain (EC 1.7.99.4)(BSU37270);Respiratory nitrate reductase alpha chain (EC 1.7.99.4)(BSU37280);Respiratory nitrate reductase delta chain (EC 1.7.99.4)(BSU37260)	0	iBsu1209	0
rxn09657	Xanthine/uracil/thiamine/ascorbate permease family protein;Cytosine/purine/uracil/thiamine/allantoin permease family protein(BSU36470)	0	iBsu1209	0
rxn10042	ATP synthase beta chain (EC 3.6.3.14);ATP synthase alpha chain (EC 3.6.3.14)(BSU36830);ATP synthase epsilon chain (EC 3.6.3.14)(BSU36800);ATP synthase gamma chain (EC 3.6.3.14)(BSU36820);ATP synthase delta chain (EC 3.6.3.14)(BSU36840);ATP synthase B chain (EC 3.6.3.14)(BSU36850);ATP synthase C chain (EC 3.6.3.14)(BSU36860);ATP synthase A chain (EC 3.6.3.14)(BSU36870);ATP synthase protein I(BSU36…	0	iBsu1209	0
rxn10043	Cytochrome c oxidase polypeptide II (EC 1.9.3.1);Cytochrome c oxidase polypeptide I (EC 1.9.3.1)(BSU14900);Cytochrome c oxidase polypeptide III (EC 1.9.3.1)(BSU14910);Cytochrome c oxidase, subunit IV (EC 1.9.3.1)(BSU14920)	0	iBsu1209	0
rxn10044	Menaquinone-cytochrome C oxidoreductase, cytochrome C subunit;Menaquinone-cytochrome c reductase, cytochrome B subunit(BSU22550);Menaquinone-cytochrome C reductase iron-sulfur subunit(BSU22560)	0	iBsu1209	0
rxn10045	Cytochrome d ubiquinol oxidase subunit I (EC 1.10.3.-);Cytochrome d ubiquinol oxidase subunit II (EC 1.10.3.-)(BSU38750);(BSU30720)	0	iBsu1209	1
rxn10046	AA3-600 quinol oxidase subunit IV;AA3-600 quinol oxidase subunit IIII(BSU38150);AA3-600 quinol oxidase subunit I(BSU38160);AA3-600 quinol oxidase subunit II(BSU38170)	0	iBsu1209	0
rxn10343	Copper-translocating P-type ATPase (EC 3.6.3.4)|Lead, cadmium, zinc and mercury transporting ATPase (EC 3.6.3.3) (EC 3.6.3.5)	0	iBsu1209	0
rxn10344	Copper-translocating P-type ATPase (EC 3.6.3.4)|Lead, cadmium, zinc and mercury transporting ATPase (EC 3.6.3.3) (EC 3.6.3.5)	0	iBsu1209	0
rxn10537	Na(+)-linked D-alanine glycine permease	1	iBsu1209	0
rxn10541	R_rxn10541	1	iBsu1209	1
rxn10862	Glycine betaine ABC transport system, ATP-binding protein OpuAA (EC 3.6.3.32);Glycine betaine ABC transport system, permease protein OpuAB(BSU02990);Glycine betaine ABC transport system, glycine betaine-binding protein OpuAC(BSU03000)	0	iBsu1209	0
rxn11395	R_rxn11395	1	iBsu1209	1
rxn11397	R_rxn11397	1	iBsu1209	1
rxn11398	R_rxn11398	1	iBsu1209	1
rxn11400	R_rxn11400	1	iBsu1209	1
rxn11401	R_rxn11401	1	iBsu1209	1
rxn11402	R_rxn11402	1	iBsu1209	1
rxn11405	R_rxn11405	1	iBsu1209	1
rxn11407	R_rxn11407	1	iBsu1209	1
rxn11408	R_rxn11408	1	iBsu1209	1
rxn12519	R_rxn12519	1	iBsu1209	1
T00001	R_T00001	1	iBsu1209	1
E00214	Manganese-dependent inorganic pyrophosphatase (EC 3.6.1.1);Inorganic pyrophospatase PpaX(BSU34970)	0	iBsu1209	0
R00005	Allophanate hydrolase subunit 1 (EC 3.5.1.54)|Allophanate hydrolase subunit 2 (EC 3.5.1.54)	0	iBsu1209	0
R00006	pyruvate:pyruvateacetaldehydetransferase(decarboxylating);	0	iBsu1209	0
R00009	Catalase (EC 1.11.1.6)	0	iBsu1209	0
R00014	Pyruvate dehydrogenase E1 component alpha subunit (EC 1.2.4.1);Pyruvate dehydrogenase E1 component beta subunit (EC 1.2.4.1)(BSU14590);Acetolactate synthase small subunit (EC 2.2.1.6)(BSU28300);Acetolactate synthase large subunit (EC 2.2.1.6)(BSU28310);Acetolactate synthase, catabolic (EC 2.2.1.6)(BSU36010)	0	iBsu1209	0
R00021	Ferredoxin-dependent glutamate synthase (EC 1.4.7.1)	1	iBsu1209	0
R00022	Beta-hexosaminidase (EC 3.2.1.52)	1	iBsu1209	0
R00028	Alpha-glucosidase (EC 3.2.1.20)	1	iBsu1209	0
R00036	Porphobilinogen synthase (EC 4.2.1.24)	0	iBsu1209	0
R00066	Riboflavin synthase alpha chain (EC 2.5.1.9);riboflavin biosynthesis(BSU23240)	0	iBsu1209	0
R00081	ferrocytochrome-c:oxygenoxidoreductase	0	iBsu1209	0
R00084	Porphobilinogen deaminase (EC 2.5.1.61)	0	iBsu1209	0
R00086	R_R00086	0	iBsu1209	0
R00089	Adenylate cyclase	0	iBsu1209	0
R00104	NAD kinase (EC 2.7.1.23);Probable inorganic polyphosphate/ATP-NAD kinase 2 (Poly(P)/ATP NAD kinase 2) (EC 2.7.1.23)(BSU29540)	0	iBsu1209	0
R00114	Glutamate synthase [NADPh] small chain (EC 1.4.1.13);Glutamate synthase [NADPh] large chain (EC 1.4.1.13)(BSU18450)	0	iBsu1209	0
R00127	Adenylate kinase (EC 2.7.4.3)	0	iBsu1209	0
R00130	Dephospho-CoA kinase (EC 2.7.1.24)	0	iBsu1209	0
R00131	Urease alpha subunit (EC 3.5.1.5);Urease beta subunit (EC 3.5.1.5)(BSU36650);Urease gamma subunit (EC 3.5.1.5)(BSU36660)	0	iBsu1209	0
R00132	Carbonic anhydrase (EC 4.2.1.1)	1	iBsu1209	0
R00137	Nicotinate-nucleotide adenylyltransferase (EC 2.7.7.18)	0	iBsu1209	0
R00145	alpha-aminoacid:NAD+oxidoreductase(deaminating)	0	iBsu1209	0
R00146	alpha-aminoacid:NADP+oxidoreductase(deaminating)	0	iBsu1209	0
R00156	Nucleoside diphosphate kinase (EC 2.7.4.6)	0	iBsu1209	0
R00158	Uridylate kinase (EC 2.7.4.-)	0	iBsu1209	0
R00161	FMN adenylyltransferase (EC 2.7.7.2)|Riboflavin kinase (EC 2.7.1.26)	0	iBsu1209	0
R00162	ATP:proteinphosphotransferase;	0	iBsu1209	0
R00174	ATP:pyridoxal5'-phosphotransferase	1	iBsu1209	0
R00177	S-adenosylmethionine synthetase (EC 2.5.1.6)	0	iBsu1209	0
R00178	S-adenosylmethionine decarboxylase proenzyme (EC 4.1.1.50), prokaryotic class 1B	0	iBsu1209	0
R00183	5'-nucleotidase yjjG (EC 3.1.3.5);2',3'-cyclic-nucleotide 2'-phosphodiesterase (EC 3.1.4.16)|5'-nucleotidase (EC 3.1.3.5)(BSU07840)	0	iBsu1209	0
R00185	ATP:adenosine5'-phosphotransferase	0	iBsu1209	0
R00188	R_R00188	0	iBsu1209	0
R00189	NAD synthetase (EC 6.3.1.5)	0	iBsu1209	0
R00190	Adenine phosphoribosyltransferase (EC 2.4.2.7)	0	iBsu1209	0
R00192	R_R00192	1	iBsu1209	0
R00194	5'-methylthioadenosine nucleosidase (EC 3.2.2.16)|S-adenosylhomocysteine nucleosidase (EC 3.2.2.9)	1	iBsu1209	0
R00199	Phosphoenolpyruvate synthase (EC 2.7.9.2)	0	iBsu1209	0
R00200	Pyruvate kinase (EC 2.7.1.40)	0	iBsu1209	0
R00207	Pyruvate oxidase [ubiquinone, cytochrome] (EC 1.2.2.2)	0	iBsu1209	0
R00209	pyruvate:NAD+2-oxidoreductase(CoA-acetylating);	0	iBsu1209	0
R00214	NAD-dependent malic enzyme (EC 1.1.1.38);Malolactic enzyme (EC 1.-.-.-)(BSU23550)	0	iBsu1209	0
R00215	D-malic enzyme (EC 1.1.1.83)|Tartrate decarboxylase (EC 4.1.1.73)|Tartrate dehydrogenase (EC 1.1.1.93)	0	iBsu1209	0
R00216	NADP-dependent malic enzyme (EC 1.1.1.40)	0	iBsu1209	0
R00217	oxaloacetatecarboxy-lyase(pyruvate-forming)	0	iBsu1209	0
R00220	L-serine dehydratase, beta subunit (EC 4.3.1.17);L-serine dehydratase, alpha subunit (EC 4.3.1.17)(BSU15860)	0	iBsu1209	0
R00221	D-serine dehydratase (EC 4.3.1.18)	0	iBsu1209	0
R00226	pyruvate:pyruvateacetaldehydetransferase(decarboxylating);	0	iBsu1209	0
R00230	Phosphate acetyltransferase (EC 2.3.1.8)	1	iBsu1209	0
R00235	Acetyl-coenzyme A synthetase (EC 6.2.1.1)	0	iBsu1209	0
R00236	acetyladenylate:CoAacetyltransferase	0	iBsu1209	0
R00238	3-ketoacyl-CoA thiolase (EC 2.3.1.16)|Acetyl-CoA acetyltransferase (EC 2.3.1.9);3-ketoacyl-CoA thiolase [isoleucine degradation] (EC 2.3.1.16)(BSU24170)	1	iBsu1209	0
R00239	Glutamate 5-kinase (EC 2.7.2.11)	0	iBsu1209	0
R00243	NAD-specific glutamate dehydrogenase (EC 1.4.1.2)	1	iBsu1209	0
R00245	Delta-1-pyrroline-5-carboxylate dehydrogenase (EC 1.5.1.12)	1	iBsu1209	0
R00248	L-glutamate:NADP+oxidoreductase(deaminating)	1	iBsu1209	0
R00251	5-oxo-L-prolineamidohydrolase(ATP-hydrolysing)	0	iBsu1209	0
R00253	Glutamine synthetase type I (EC 6.3.1.2)	0	iBsu1209	0
R00256	Glutaminase (EC 3.5.1.2)	0	iBsu1209	0
R00258	R_R00258	1	iBsu1209	0
R00259	Glutamate N-acetyltransferase (EC 2.3.1.35)|N-acetylglutamate synthase (EC 2.3.1.1)	0	iBsu1209	0
R00260	Glutamate racemase (EC 5.1.1.3);Glutamate racemase 2 (EC 5.1.1.3)(BSU26810)	1	iBsu1209	0
R00264	Ketoglutarate semialdehyde dehydrogenase (EC 1.2.1.26)	1	iBsu1209	0
R00267	Isocitrate:NADP+oxidoreductase(decarboxylating)	1	iBsu1209	0
R00268	Isocitrate dehydrogenase [NADP] (EC 1.1.1.42)	0	iBsu1209	0
R00272	2-succinyl-5-enolpyruvyl-6-hydroxy-3-cyclohexene-1-carboxylic-acid synthase (EC 2.2.1.9)	0	iBsu1209	0
R00274	Glutathione peroxidase family protein	0	iBsu1209	0
R00275	Superoxide dismutase [Fe] (EC 1.15.1.1);Manganese superoxide dismutase (EC 1.15.1.1)(BSU25020);Superoxide dismutase [Cu-Zn] (EC 1.15.1.1)(BSU19400)	0	iBsu1209	0
R00282	NADPh:acceptoroxidoreductase	1	iBsu1209	0
R00286	UDP-glucose dehydrogenase (EC 1.1.1.22)	1	iBsu1209	0
R00287	5'-nucleotidase (EC 3.1.3.5)|UDP-sugar hydrolase (EC 3.6.1.45)	0	iBsu1209	0
R00289	UTP--glucose-1-phosphate uridylyltransferase (EC 2.7.7.9)	1	iBsu1209	0
R00291	UDP-glucose 4-epimerase (EC 5.1.3.2)	1	iBsu1209	0
R00293	UDP-N-acetylglucosamine 4,6-dehydratase (EC 4.2.1.-)	0	iBsu1209	0
R00310	Ferrochelatase, protoheme ferro-lyase (EC 4.99.1.1)	1	iBsu1209	0
R00315	Acetate kinase (EC 2.7.2.1)	0	iBsu1209	0
R00316	ATP:acetateadenylyltransferase	0	iBsu1209	0
R00317	Acylphosphate phosphohydrolase (EC 3.6.1.7), putative	0	iBsu1209	0
R00321	Aliphatic amidase amiE (EC 3.5.1.4)	0	iBsu1209	0
R00330	Nucleoside diphosphate kinase (EC 2.7.4.6)	0	iBsu1209	0
R00331	ATP:nucleoside-diphosphatephosphotransferase	0	iBsu1209	0
R00332	Guanylate kinase (EC 2.7.4.8)	0	iBsu1209	0
R00341	Phosphoenolpyruvate carboxykinase [ATP] (EC 4.1.1.49)	0	iBsu1209	0
R00342	Malate dehydrogenase (EC 1.1.1.37);(R)-2-hydroxyacid dehydrogenase, similar to L-sulfolactate dehydrogenase (EC 1.1.1.272)(BSU12320)	1	iBsu1209	0
R00344	Pyruvate carboxyl transferase (EC 6.4.1.1)	1	iBsu1209	0
R00351	Citrate synthase (si) (EC 2.3.3.1)	0	iBsu1209	0
R00355	Aspartate aminotransferase (EC 2.6.1.1);Aspartate/tyrosine/aromatic aminotransferase(BSU09570)	1	iBsu1209	0
R00357	L-aspartate oxidase (EC 1.4.3.16)	0	iBsu1209	0
R00365	glycine:NAD+oxidoreductase(deaminating)	0	iBsu1209	0
R00366	Glycine oxidase ThiO (EC 1.4.3.19)	0	iBsu1209	0
R00369	L-alanine:glyoxylate aminotransferase (EC 2.6.1.44)|Serine--pyruvate aminotransferase (EC 2.6.1.51)	1	iBsu1209	0
R00371	2-amino-3-ketobutyrate coenzyme A ligase (EC 2.3.1.29)	1	iBsu1209	0
R00380	S-Adenosyl-L-methionine:DNA(cytosine-5-)-methyltransferase	1	iBsu1209	0
R00381	(deoxyribonucleotide)n:5'-phospho-(deoxyribonucleotide)mligase(AMP-forming)	0	iBsu1209	0
R00382	(deoxyribonucleotide)n:5'-phospho-(deoxyribonucleotide)mligase(AMP-forming,NMN-forming)	1	iBsu1209	0
R00396	Alanine dehydrogenase (EC 1.4.1.1)	1	iBsu1209	0
R00401	Alanine racemase (EC 5.1.1.1);Alanine racemase 2 (EC 5.1.1.1)(BSU17640)	1	iBsu1209	0
R00405	Succinyl-CoA ligase [ADP-forming] beta chain (EC 6.2.1.5);Succinyl-CoA ligase [ADP-forming] alpha chain (EC 6.2.1.5)(BSU16100)	1	iBsu1209	0
R00408	Succinate dehydrogenase iron-sulfur protein (EC 1.3.99.1);Succinate dehydrogenase flavoprotein subunit (EC 1.3.99.1)(BSU28440);Succinate dehydrogenase cytochrome b558 subunit(BSU28450)	1	iBsu1209	0
R00409	Methylisocitrate lyase (EC 4.1.3.30)	1	iBsu1209	0
R00410	Butyrate-acetoacetate CoA-transferase subunit B (EC 2.8.3.9);Butyrate-acetoacetate CoA-transferase subunit A (EC 2.8.3.9)(BSU38990)	1	iBsu1209	0
R00414	UDP-N-acetylglucosamine 2-epimerase (EC 5.1.3.14)	1	iBsu1209	0
R00416	Glucosamine-1-phosphate N-acetyltransferase (EC 2.3.1.157)|N-acetylglucosamine-1-phosphate uridyltransferase (EC 2.7.7.23)	1	iBsu1209	0
R00418	UDP-glucose 4-epimerase (EC 5.1.3.2);UDP-glucuronate 5'-epimerase (EC 5.1.3.12)(BSU30870)	1	iBsu1209	0
R00420	UDP-N-acetylglucosamine 2-epimerase (EC 5.1.3.14)	1	iBsu1209	0
R00424	GTP7,8-8,9-dihydrolase	0	iBsu1209	0
R00425	3,4-dihydroxy-2-butanone 4-phosphate synthase|GTP cyclohydrolase II (EC 3.5.4.25)	0	iBsu1209	0
R00428	GTP cyclohydrolase I (EC 3.5.4.16) type 1;GTP cyclohydrolase I (EC 3.5.4.16) type 2(BSU03340)	0	iBsu1209	0
R00429	GTP pyrophosphokinase (EC 2.7.6.5);GTP pyrophosphokinase (EC 2.7.6.5), (p)ppGpp synthetase I(BSU27600)	0	iBsu1209	0
R00444	nucleoside-triphosphate:RNAnucleotidyltransferase(DNA-directed);	0	iBsu1209	0
R00451	Diaminopimelate decarboxylase (EC 4.1.1.20)	0	iBsu1209	0
R00461	Lysine 2,3-aminomutase (EC 5.4.3.2)	1	iBsu1209	0
R00462	Arginine decarboxylase (EC 4.1.1.19)|Lysine decarboxylase (EC 4.1.1.18);Lysine decarboxylase family(BSU34640)	0	iBsu1209	0
R00465	Glyoxylate reductase (EC 1.1.1.26)|Glyoxylate reductase (EC 1.1.1.79)|hydroxypyruvate reductase (EC 1.1.1.81)	1	iBsu1209	0
R00469	R_R00469	0	iBsu1209	0
R00470	2-dehydro-3-deoxyphosphogluconate aldolase (EC 4.1.2.14)|4-hydroxy-2-oxoglutarate aldolase (EC 4.1.3.16)	1	iBsu1209	0
R00475	Glycolate dehydrogenase (EC 1.1.99.14), subunit GlcD;Similar to glycolate dehydrogenase iron-sulfur subunit GlcF(BSU28690)	0	iBsu1209	0
R00480	Aspartokinase (EC 2.7.2.4)	0	iBsu1209	0
R00481	L-aspartate oxidase (EC 1.4.3.16)	0	iBsu1209	0
R00483	L-aspartate:ammonialigase(AMP-forming)	0	iBsu1209	0
R00485	L-asparaginase (EC 3.5.1.1)	0	iBsu1209	0
R00489	Aspartate 1-decarboxylase (EC 4.1.1.11)	0	iBsu1209	0
R00490	Aspartate ammonia-lyase (EC 4.3.1.1)	0	iBsu1209	0
R00491	aspartateracemase	0	iBsu1209	0
R00494	Gamma-glutamyltranspeptidase (EC 2.3.2.2);Tripeptide aminopeptidase (EC 3.4.11.4)(BSU38920);Peptidase T (EC 3.4.11.4)(BSU23910)	1	iBsu1209	0
R00502	Galactose-1-phosphate uridylyltransferase (EC 2.7.7.10)	1	iBsu1209	0
R00509	Adenylylsulfate kinase (EC 2.7.1.25)	0	iBsu1209	0
R00511	5'-nucleotidase yjjG (EC 3.1.3.5);2',3'-cyclic-nucleotide 2'-phosphodiesterase (EC 3.1.4.16)|5'-nucleotidase (EC 3.1.3.5)(BSU07840)	0	iBsu1209	0
R00512	Cytidylate kinase (EC 2.7.4.14)	0	iBsu1209	0
R00513	Uridine kinase (EC 2.7.1.48) [C1]	0	iBsu1209	0
R00516	Uridine kinase (EC 2.7.1.48) [C1]	0	iBsu1209	0
R00517	Uridine kinase (EC 2.7.1.48) [C1]	0	iBsu1209	0
R00519	Putative formate dehydrogenase yrhE (EC 1.2.1.2);formate dehydrogenase, alpha subunit(BSU12160);formate dehydrogenase, alpha subunit(BSU18570);Formate dehydrogenase chain D (EC 1.2.1.2)(BSU36710)	0	iBsu1209	0
R00522	Oxalate decarboxylase (EC 4.1.1.2)	0	iBsu1209	0
R00525	Peptide deformylase (EC 3.5.1.88)	1	iBsu1209	0
R00526	Peptide deformylase (EC 3.5.1.88)	1	iBsu1209	0
R00529	Sulfate adenylyltransferase, dissimilatory-type (EC 2.7.7.4)	0	iBsu1209	0
R00549	Riboflavin kinase (EC 2.7.1.26);FMN adenylyltransferase (EC 2.7.7.2)|Riboflavin kinase (EC 2.7.1.26)(BSU16670)	0	iBsu1209	0
R00551	Arginase (EC 3.5.3.1)	1	iBsu1209	0
R00554	R_R00554	0	iBsu1209	0
R00566	Arginine decarboxylase (EC 4.1.1.19);Arginine decarboxylase (EC 4.1.1.19)|Lysine decarboxylase (EC 4.1.1.18)(BSU00270)	0	iBsu1209	0
R00570	Nucleoside diphosphate kinase (EC 2.7.4.6)	0	iBsu1209	0
R00571	CTP synthase (EC 6.3.4.2)	0	iBsu1209	0
R00573	CTP synthase (EC 6.3.4.2)	0	iBsu1209	0
R00575	Carbamoyl-phosphate synthase small chain (EC 6.3.5.5);Carbamoyl-phosphate synthase large chain (EC 6.3.5.5)(BSU11240);Carbamoyl-phosphate synthase large chain (EC 6.3.5.5)(BSU15520)	0	iBsu1209	0
R00578	Asparagine synthetase [glutamine-hydrolyzing] (EC 6.3.5.4)	0	iBsu1209	0
R00582	Phosphoserine phosphatase rsbX (EC 3.1.3.3)	0	iBsu1209	0
R00585	L-alanine:glyoxylate aminotransferase (EC 2.6.1.44)|Serine--pyruvate aminotransferase (EC 2.6.1.51)	1	iBsu1209	0
R00586	Serine acetyltransferase (EC 2.3.1.30)	0	iBsu1209	0
R00590	L-serinehydro-lyase	0	iBsu1209	0
R00602	methanol:hydrogen-peroxideoxidoreductase	0	iBsu1209	0
R00604	Formaldehyde:NAD+oxidoreductase	0	iBsu1209	0
R00605	R_R00605	1	iBsu1209	0
R00610	Sarcosine oxidase	0	iBsu1209	0
R00617	Thiamine-monophosphate kinase (EC 2.7.4.16)	0	iBsu1209	0
R00619	Thiamin pyrophosphokinase (EC 2.7.6.2)	0	iBsu1209	0
R00621	2-oxoglutarate dehydrogenase E1 component (EC 1.2.4.2)	0	iBsu1209	0
R00623	primary_alcohol:NAD+oxidoreductase	0	iBsu1209	0
R00625	primary_alcohol:NADP+oxidoreductase	0	iBsu1209	0
R00631	aldehyde:NAD+oxidoreductase	0	iBsu1209	0
R00650	homocysteine S-methyltransferase (EC 2.1.1.10)	0	iBsu1209	0
R00653	Peptide deformylase (EC 3.5.1.88)	1	iBsu1209	0
R00658	Enolase (EC 4.2.1.11)	1	iBsu1209	0
R00660	UDP-N-acetylglucosamine 1-carboxyvinyltransferase (EC 2.5.1.7);UDP-N-acetylglucosamine 1-carboxyvinyltransferase 2 (EC 2.5.1.7) (Enoylpyruvate transferase 2) (UDP-N-acetylglucosamine enolpyruvyl transferase 2) (EPT 2)(BSU37100)	1	iBsu1209	0
R00667	Ornithine aminotransferase (EC 2.6.1.13)	1	iBsu1209	0
R00668	L-ornithine:2-oxoglutarateaminotransferase	0	iBsu1209	0
R00669	Acetylornithine deacetylase (EC 3.5.1.16);N-acyl-L-amino acid amidohydrolase (EC 3.5.1.14)(BSU10070)	1	iBsu1209	0
R00674	Tryptophan synthase alpha chain (EC 4.2.1.20);Tryptophan synthase beta chain (EC 4.2.1.20)(BSU22640)	1	iBsu1209	0
R00691	R_R00691	0	iBsu1209	0
R00694	Aspartate/tyrosine/aromatic aminotransferase;Biosynthetic Aromatic amino acid aminotransferase beta (EC 2.6.1.57)|histidinol-phosphate aminotransferase (EC 2.6.1.9)(BSU22620)	1	iBsu1209	0
R00703	L-lactate dehydrogenase (EC 1.1.1.27)	1	iBsu1209	0
R00705	Methylmalonate-semialdehyde dehydrogenase [inositol] (EC 1.2.1.27)	1	iBsu1209	0
R00706	3-Oxopropanoate:NADP[c] +oxidoreductase(decarboxylating,CoA-acetylating)	0	iBsu1209	0
R00707	Delta-1-pyrroline-5-carboxylate dehydrogenase (EC 1.5.1.12)	1	iBsu1209	0
R00708	(S)-1-pyrroline-5-carboxylate:NADP+oxidoreductase	1	iBsu1209	0
R00710	Aldehyde dehydrogenase (EC 1.2.1.3)	1	iBsu1209	0
R00713	succinate-semialdehyde:NAD+oxidoreductase	0	iBsu1209	0
R00714	Succinate-semialdehyde dehydrogenase [NADP+] (EC 1.2.1.16)	1	iBsu1209	0
R00717	Glyoxylate reductase (EC 1.1.1.26)|Glyoxylate reductase (EC 1.1.1.79)|hydroxypyruvate reductase (EC 1.1.1.81)	1	iBsu1209	0
R00719	Nucleoside 5-triphosphatase RdgB (dhAPTP, dITP, XTP-specific) (EC 3.6.1.15)	0	iBsu1209	0
R00720	Inosine5'-triphosphatepyrophosphohydrolase	0	iBsu1209	0
R00722	Nucleoside diphosphate kinase (EC 2.7.4.6)	0	iBsu1209	0
R00724	ITP:pyruvate2-O-phosphotransferase	0	iBsu1209	0
R00734	Aspartate/tyrosine/aromatic aminotransferase;Biosynthetic Aromatic amino acid aminotransferase beta (EC 2.6.1.57)|histidinol-phosphate aminotransferase (EC 2.6.1.9)(BSU22620)	1	iBsu1209	0
R00746	Ethanol:NADP+oxidoreductase	0	iBsu1209	0
R00748	R_R00748	0	iBsu1209	0
R00749	R_R00749	0	iBsu1209	0
R00753	R_R00753	1	iBsu1209	0
R00754	Alcohol dehydrogenase (EC 1.1.1.1);alcohol dehydrogenase(BSU26970)	1	iBsu1209	0
R00758	D-Mannitol-1-phosphate:NAD+5-oxidoreductase	0	iBsu1209	0
R00765	Glucosamine-6-phosphate deaminase (EC 3.5.99.6)	0	iBsu1209	0
R00768	Glucosamine--fructose-6-phosphate aminotransferase [isomerizing] (EC 2.6.1.16);glucosamine--fructose-6-phosphate aminotransferase (isomerizing)(BSU01900)	1	iBsu1209	0
R00771	D-glucose-6-phosphatealdose-ketose-isomerase	1	iBsu1209	0
R00772	D-mannose-6-phosphatealdose-ketose-isomerase	0	iBsu1209	0
R00782	Cystathionine beta-lyase (EC 4.4.1.8)	0	iBsu1209	0
R00802	Alpha-glucosidase (EC 3.2.1.20)	1	iBsu1209	0
R00810	R_R00810	1	iBsu1209	0
R00818	Salicylate hydroxylase (EC 1.14.13.1)	0	iBsu1209	0
R00829	succinyl-CoA:acetyl-CoAC-acyltransferase;	0	iBsu1209	0
R00835	D-glucose-6-phosphate:NADP+1-oxidoreductase	0	iBsu1209	0
R00837	Trehalose-6-phosphate hydrolase (EC 3.2.1.93)	1	iBsu1209	0
R00838	Maltose-6'-phosphate glucosidase (EC 3.2.1.122)	1	iBsu1209	0
R00839	6-phospho-beta-glucosidase (EC 3.2.1.86)	1	iBsu1209	0
R00842	Glycerol-3-phosphate dehydrogenase [NAD(P)+] (EC 1.1.1.94)	1	iBsu1209	0
R00847	Glycerol kinase (EC 2.7.1.30)	0	iBsu1209	0
R00848	sn-Glycerol-3-phosphate:(acceptor)2-oxidoreductase	0	iBsu1209	0
R00849	sn-glycerol3-phosphate:quinoneoxidoreductase	0	iBsu1209	0
R00856	Glycerol-3-phosphate cytidylyltransferase (EC 2.7.7.39)	1	iBsu1209	0
R00858	Sulfite reductase [NADPh] hemoprotein beta-component (EC 1.8.1.2);Sulfite reductase [NADPh] flavoprotein alpha-component (EC 1.8.1.2)(BSU33440)	0	iBsu1209	0
R00867	Fructokinase (EC 2.7.1.4)	0	iBsu1209	0
R00875	Sorbitol dehydrogenase (EC 1.1.1.14)	1	iBsu1209	0
R00878	Xylose isomerase (EC 5.3.1.5)	1	iBsu1209	0
R00893	L-Cysteine:oxygenoxidoreductase	0	iBsu1209	0
R00895	L-Cysteine:2-oxoglutarateaminotransferase	1	iBsu1209	0
R00896	L-cysteine:2-oxoglutarateaminotransferase	1	iBsu1209	0
R00897	Cysteine synthase (EC 2.5.1.47)	0	iBsu1209	0
R00899	Probable cytosol aminopeptidase (EC 3.4.11.1) (Leucine aminopeptidase) (LAP) (Leucyl aminopeptidase)	1	iBsu1209	0
R00908	beta-alanine:2-oxoglutarateaminotransferase	1	iBsu1209	0
R00921	Phosphate acetyltransferase (EC 2.3.1.8)	1	iBsu1209	0
R00925	Propanoate:CoAligase(AMP-forming)	0	iBsu1209	0
R00926	Propionyladenylate:CoApropionyltransferase	0	iBsu1209	0
R00927	3-ketoacyl-CoA thiolase (EC 2.3.1.16)|Acetyl-CoA acetyltransferase (EC 2.3.1.9);3-ketoacyl-CoA thiolase [isoleucine degradation] (EC 2.3.1.16)(BSU24170)	1	iBsu1209	0
R00931	2-methylcitrate synthase (EC 2.3.3.5)	0	iBsu1209	0
R00935	Methylmalonate-semialdehyde dehydrogenase [inositol] (EC 1.2.1.27)	1	iBsu1209	0
R00936	5,6,7,8-tetrahydrofolate:NAD+oxidoreductase	1	iBsu1209	0
R00937	5,6,7,8-tetrahydrofolate:NAD+oxidoreductase	0	iBsu1209	0
R00939	Dihydrofolate reductase (EC 1.5.1.3)	1	iBsu1209	0
R00940	5,6,7,8-tetrahydrofolate:NADP+oxidoreductase	0	iBsu1209	0
R00942	Dihydrofolate synthase (EC 6.3.2.12)|Folylpolyglutamate synthase (EC 6.3.2.17)	0	iBsu1209	0
R00943	Methenyltetrahydrofolate cyclohydrolase (EC 3.5.4.9)|Methylenetetrahydrofolate dehydrogenase (NADP+) (EC 1.5.1.5)	0	iBsu1209	0
R00944	Formyltetrahydrofolate deformylase (EC 3.5.1.10)	0	iBsu1209	0
R00945	Serine hydroxymethyltransferase (EC 2.1.2.1)	1	iBsu1209	0
R00946	Methionine synthase II (cobalamin-independent)	1	iBsu1209	0
R00948	Glucose-1-phosphate adenylyltransferase (EC 2.7.7.27);Glycogen biosynthesis protein GlgD, glucose-1-phosphate adenylyltransferase family(BSU30960)	0	iBsu1209	0
R00955	UDP-glucose:alpha-D-galactose-1-phosphateuridylyltransferase	1	iBsu1209	0
R00956	Glucose-1-phosphate cytidylyltransferase (EC 2.7.7.33)	1	iBsu1209	0
R00959	Phosphoglucosamine mutase (EC 5.4.2.10)	1	iBsu1209	0
R00962	Uridine kinase (EC 2.7.1.48) [C1]	1	iBsu1209	0
R00963	5'-nucleotidase yjjG (EC 3.1.3.5);2',3'-cyclic-nucleotide 2'-phosphodiesterase (EC 3.1.4.16)|5'-nucleotidase (EC 3.1.3.5)(BSU07840)	0	iBsu1209	0
R00964	Uridine kinase (EC 2.7.1.48) [C1]	0	iBsu1209	0
R00965	Orotidine 5'-phosphate decarboxylase (EC 4.1.1.23)	0	iBsu1209	0
R00966	Pyrimidine operon regulatory protein PyrR|Uracil phosphoribosyltransferase (EC 2.4.2.9);phosphoribosyltransferase(BSU36890)	0	iBsu1209	0
R00967	Uridine kinase (EC 2.7.1.48) [C1]	0	iBsu1209	0
R00968	Uridine kinase (EC 2.7.1.48) [C1]	0	iBsu1209	0
R00970	Uridine kinase (EC 2.7.1.48) [C1]	1	iBsu1209	0
R00985	Anthranilate synthase, aminase component (EC 4.1.3.27);Anthranilate synthase, amidotransferase component (EC 4.1.3.27)|Para-aminobenzoate synthase, amidotransferase component (EC 2.6.1.85)(BSU00750)	0	iBsu1209	0
R00986	Anthranilate synthase, aminase component (EC 4.1.3.27);Anthranilate synthase, amidotransferase component (EC 4.1.3.27)|Para-aminobenzoate synthase, amidotransferase component (EC 2.6.1.85)(BSU00750)	0	iBsu1209	0
R00994	(2R,3S)-3-methylmalate:NAD+oxidoreductase	0	iBsu1209	0
R00996	Threonine dehydratase biosynthetic (EC 4.3.1.19)	0	iBsu1209	0
R00999	Cystathionine gamma-synthase (EC 2.5.1.48)	0	iBsu1209	0
R01001	Cystathionine gamma-lyase (EC 4.4.1.1)	0	iBsu1209	0
R01010	Alkaline phosphatase (EC 3.1.3.1)	0	iBsu1209	0
R01015	Triosephosphate isomerase (EC 5.3.1.1);Glyceraldehyde-3-phosphate ketol-isomerase (EC 5.3.1.1)(BSU39690)	1	iBsu1209	0
R01016	Methylglyoxal synthase (EC 4.2.3.3)	0	iBsu1209	0
R01021	R_R01021	0	iBsu1209	0
R01030	Glycerophosphoryl diester phosphodiesterase, periplasmic (EC 3.1.4.46);Glycerophosphoryl diester phosphodiesterase (EC 3.1.4.46)(BSU09620);Glycerophosphoryl diester phosphodiesterase family protein(BSU24180)	1	iBsu1209	0
R01034	R_R01034	1	iBsu1209	0
R01036	Alcohol dehydrogenase (EC 1.1.1.1);alcohol dehydrogenase(BSU26970)	1	iBsu1209	0
R01041	glycerol:NADP+oxidoreductase	0	iBsu1209	0
R01049	Ribose-phosphate pyrophosphokinase	0	iBsu1209	0
R01051	Ribokinase (EC 2.7.1.15)	0	iBsu1209	0
R01054	ADP-ribose pyrophosphatase (EC 3.6.1.13)	0	iBsu1209	0
R01056	Ribose 5-phosphate isomerase B (EC 5.3.1.6)	1	iBsu1209	0
R01057	Phosphopentomutase (EC 5.4.2.7)	1	iBsu1209	0
R01061	NAD-dependent glyceraldehyde-3-phosphate dehydrogenase (EC 1.2.1.12)	1	iBsu1209	0
R01063	NADPh-dependent glyceraldehyde-3-phosphate dehydrogenase (EC 1.2.1.13)	0	iBsu1209	0
R01066	Deoxyribose-phosphate aldolase (EC 4.1.2.4)	1	iBsu1209	0
R01069	R_R01069	0	iBsu1209	0
R01070	Fructose-bisphosphate aldolase class II (EC 4.1.2.13)	1	iBsu1209	0
R01071	ATP phosphoribosyltransferase catalytic subunit (EC 2.4.2.17);ATP phosphoribosyltransferase regulatory subunit (EC 2.4.2.17)(BSU34930)	0	iBsu1209	0
R01072	Amidophosphoribosyltransferase (EC 2.4.2.14)	0	iBsu1209	0
R01073	Anthranilate phosphoribosyltransferase (EC 2.4.2.18)	0	iBsu1209	0
R01082	Fumarate hydratase class II (EC 4.2.1.2)	1	iBsu1209	0
R01083	Adenylosuccinate lyase (EC 4.3.2.2)	1	iBsu1209	0
R01086	Argininosuccinate lyase (EC 4.3.2.1)	1	iBsu1209	0
R01088	Leucine dehydrogenase (EC 1.4.1.9)	1	iBsu1209	0
R01090	Branched-chain amino acid aminotransferase (EC 2.6.1.42)	0	iBsu1209	0
R01092	Galactokinase (EC 2.7.1.6)	0	iBsu1209	0
R01101	Alpha-galactosidase (EC 3.2.1.22)	1	iBsu1209	0
R01103	Alpha-galactosidase (EC 3.2.1.22)	1	iBsu1209	0
R01105	Galactangalactohydrolase	0	iBsu1209	0
R01117	N-Acetylneuraminate cytidylyltransferase (EC 2.7.7.43)	0	iBsu1209	0
R01122	delta2-isopentenyl-diphosphate:tRNAisopentenyltransferase	0	iBsu1209	0
R01123	Isopentenyl-diphosphate delta-isomerase, FMN-dependent (EC 5.3.3.2)	1	iBsu1209	0
R01126	5'-nucleotidase yjjG (EC 3.1.3.5);2',3'-cyclic-nucleotide 2'-phosphodiesterase (EC 3.1.4.16)|5'-nucleotidase (EC 3.1.3.5)(BSU07840)	0	iBsu1209	0
R01127	IMP cyclohydrolase (EC 3.5.4.10)|Phosphoribosylaminoimidazolecarboxamide formyltransferase (EC 2.1.2.3)	1	iBsu1209	0
R01130	Inosine-5'-monophosphate dehydrogenase;IMP dehydrogenase(BSU09230)	1	iBsu1209	0
R01132	hypoxanthine-guanine phosphoribosyltransferase (EC 2.4.2.8)	0	iBsu1209	0
R01134	GMP reductase (EC 1.7.1.7)	0	iBsu1209	0
R01135	Adenylosuccinate synthetase (EC 6.3.4.4)	0	iBsu1209	0
R01137	Nucleoside diphosphate kinase (EC 2.7.4.6)	0	iBsu1209	0
R01148	D-alanine aminotransferase (EC 2.6.1.21) (D-aspartate aminotransferase) (D-amino acid aminotransferase) (D-amino acid transaminase) (DAAT)	0	iBsu1209	0
R01150	D-alanine--D-alanine ligase (EC 6.3.2.4)	0	iBsu1209	0
R01154	acetyl-CoA:putrescineN-acetyltransferase	0	iBsu1209	0
R01157	Agmatinase (EC 3.5.3.11)	1	iBsu1209	0
R01158	L-histidinol:NAD+oxidoreductase	0	iBsu1209	0
R01163	histidinol dehydrogenase (EC 1.1.1.23)	1	iBsu1209	0
R01168	histidine ammonia-lyase (EC 4.3.1.3)	0	iBsu1209	0
R01171	Acyl-CoA dehydrogenase, short-chain specific (EC 1.3.99.2)	0	iBsu1209	0
R01174	Phosphate butyryltransferase (EC 2.3.1.19)	1	iBsu1209	0
R01177	3-ketoacyl-CoA thiolase (EC 2.3.1.16)|Acetyl-CoA acetyltransferase (EC 2.3.1.9);3-ketoacyl-CoA thiolase [isoleucine degradation] (EC 2.3.1.16)(BSU24170)	1	iBsu1209	0
R01179	Acetoacetyl-CoA transferase, beta subunit (EC 2.8.3.8);Acetoacetyl-CoA transferase, alpha subunit (EC 2.8.3.8)(BSU19730)	1	iBsu1209	0
R01181	R_R01181	1	iBsu1209	0
R01183	Myo-inositol 2-dehydrogenase (EC 1.1.1.18);myo-inositol 2-dehydrogenase(BSU27770);Myo-inositol 2-dehydrogenase like (EC 1.1.1.18)(BSU10850)	1	iBsu1209	0
R01185	Myo-inositol-1(or 4)-monophosphatase (EC 3.1.3.25)	0	iBsu1209	0
R01186	Myo-inositol-1(or 4)-monophosphatase (EC 3.1.3.25)	0	iBsu1209	0
R01187	Myo-inositol-1(or 4)-monophosphatase (EC 3.1.3.25)	0	iBsu1209	0
R01195	Ferredoxin:NADP+oxidoreductase	0	iBsu1209	0
R01201	R_R01201	0	iBsu1209	0
R01207	R_R01207	1	iBsu1209	0
R01213	2-isopropylmalate synthase (EC 2.3.3.13)	0	iBsu1209	0
R01214	Branched-chain amino acid aminotransferase (EC 2.6.1.42)	1	iBsu1209	0
R01220	Methenyltetrahydrofolate cyclohydrolase (EC 3.5.4.9)|Methylenetetrahydrofolate dehydrogenase (NADP+) (EC 1.5.1.5)	1	iBsu1209	0
R01221	Glycine dehydrogenase [decarboxylating] (glycine cleavage system P2 protein) (EC 1.4.4.2);Glycine dehydrogenase [decarboxylating] (glycine cleavage system P1 protein) (EC 1.4.4.2)(BSU24560);Aminomethyltransferase (glycine cleavage system T protein) (EC 2.1.2.10)(BSU24570);Glycine cleavage system h protein(BSU32800)	0	iBsu1209	0
R01224	5,10-methylenetetrahydrofolate reductase (EC 1.5.1.20)|homolog of homocysteine-binding domain	1	iBsu1209	0
R01226	3-methyl-2-oxobutanoate hydroxymethyltransferase (EC 2.1.2.11)	1	iBsu1209	0
R01227	5'-nucleotidase yjjG (EC 3.1.3.5);2',3'-cyclic-nucleotide 2'-phosphodiesterase (EC 3.1.4.16)|5'-nucleotidase (EC 3.1.3.5)(BSU07840)	0	iBsu1209	0
R01229	hypoxanthine-guanine phosphoribosyltransferase (EC 2.4.2.8)	0	iBsu1209	0
R01230	R_R01230	0	iBsu1209	0
R01231	GMP synthase [glutamine-hydrolyzing] (EC 6.3.5.2)	0	iBsu1209	0
R01238	4-hydroxybenzoatecarboxy-lyase(phenol-forming)	0	iBsu1209	0
R01244	Adenine deaminase (EC 3.5.4.2);adenine deaminase(BSU14520)	0	iBsu1209	0
R01248	Pyrroline-5-carboxylate reductase (EC 1.5.1.2), ProG-like;Pyrroline-5-carboxylate reductase (EC 1.5.1.2)(BSU18480);Pyrroline-5-carboxylate reductase (EC 1.5.1.2)(BSU23800);Proline dehydrogenase (Proline oxidase) (EC 1.5.99.8) (BSU03200)	1	iBsu1209	0
R01251	Pyrroline-5-carboxylate reductase (EC 1.5.1.2), ProG-like;Pyrroline-5-carboxylate reductase (EC 1.5.1.2)(BSU18480);Pyrroline-5-carboxylate reductase (EC 1.5.1.2)(BSU23800)	1	iBsu1209	0
R01253	Proline dehydrogenase (Proline oxidase) (EC 1.5.99.8)	1	iBsu1209	0
R01262	glutathione:L-amino-acid5-glutamyltransferase	0	iBsu1209	0
R01268	Nicotinamidase (EC 3.5.1.19)	0	iBsu1209	0
R01280	Long-chain-fatty-acid--CoA ligase (EC 6.2.1.3);Acetoacetyl-CoA synthetase [leucine] (EC 6.2.1.16)|Long-chain-fatty-acid--CoA ligase (EC 6.2.1.3)(BSU18250)	0	iBsu1209	0
R01286	Cystathionine beta-lyase (EC 4.4.1.8)	0	iBsu1209	0
R01288	O4-succinyl-L-homoserine:hydrogensulfideS-(3-amino-3-carboxypropyl)transferase;	0	iBsu1209	0
R01290	Cystathionine beta-synthase (EC 4.2.1.22)	1	iBsu1209	0
R01291	Autoinducer-2 production protein LuxS|S-ribosylhomocysteine lyase (EC 4.4.1.21)	1	iBsu1209	0
R01301	4-hydroxybenzoyl-CoA thioesterase family active site	0	iBsu1209	0
R01324	citratehydroxymutase	1	iBsu1209	0
R01325	2-methylisocitrate dehydratase (EC 4.2.1.99)|Aconitate hydratase (EC 4.2.1.3)	1	iBsu1209	0
R01333	Aldehyde dehydrogenase (EC 1.2.1.3)	1	iBsu1209	0
R01334	R_R01334	0	iBsu1209	0
R01343	L-Ornithine:2-oxo-acidaminotransferase	0	iBsu1209	0
R01344	D-alanine:2-oxoacidaminotransferase	1	iBsu1209	0
R01353	Acetate kinase (EC 2.7.2.1)	0	iBsu1209	0
R01354	ATP:propanoateadenylyltransferase	0	iBsu1209	0
R01357	Acetoacetyl-CoA synthetase [leucine] (EC 6.2.1.16)|Long-chain-fatty-acid--CoA ligase (EC 6.2.1.3)	0	iBsu1209	0
R01360	hydroxymethylglutaryl-CoA lyase (EC 4.1.3.4)	1	iBsu1209	0
R01361	D-beta-hydroxybutyrate dehydrogenase (EC 1.1.1.30)	1	iBsu1209	0
R01365	Butyrate-acetoacetate CoA-transferase subunit B (EC 2.8.3.9);Butyrate-acetoacetate CoA-transferase subunit A (EC 2.8.3.9)(BSU38990)	1	iBsu1209	0
R01373	Prephenate dehydratase (EC 4.2.1.51)	0	iBsu1209	0
R01387	UDP-glucuronate 5'-epimerase (EC 5.1.3.12)	1	iBsu1209	0
R01388	hydroxypyruvate reductase (EC 1.1.1.81)	1	iBsu1209	0
R01392	D-Glycerate:NADP+2-oxidoreductase	0	iBsu1209	0
R01395	ATP:carbamatephosphotransferase	0	iBsu1209	0
R01397	Aspartate carbamoyltransferase (EC 2.1.3.2)	0	iBsu1209	0
R01398	Ornithine carbamoyltransferase (EC 2.1.3.3)	0	iBsu1209	0
R01401	5'-methylthioadenosine nucleosidase (EC 3.2.2.16)|S-adenosylhomocysteine nucleosidase (EC 3.2.2.9)	1	iBsu1209	0
R01403	acyl-[acyl-carrier-protein]:NAD+oxidoreductase	0	iBsu1209	0
R01404	acyl-[acyl-carrierprotein]:NADP+oxidoreductase	0	iBsu1209	0
R01411	5-Methylcytosine aminohydrolase	0	iBsu1209	0
R01432	Xylose isomerase (EC 5.3.1.5)	1	iBsu1209	0
R01433	D-xylosexylohydrolase	0	iBsu1209	0
R01434	Leucine dehydrogenase (EC 1.4.1.9)	1	iBsu1209	0
R01446	Predicted lactaldehyde dehydrogenase (EC 1.2.1.22)|Predicted rhamnulose-1-phosphate aldolase (EC 4.1.2.19)	1	iBsu1209	0
R01465	L-threonine 3-dehydrogenase (EC 1.1.1.103)	1	iBsu1209	0
R01466	Threonine synthase (EC 4.2.3.1)	0	iBsu1209	0
R01470	Glycerophosphoryl diester phosphodiesterase, periplasmic (EC 3.1.4.46);Glycerophosphoryl diester phosphodiesterase (EC 3.1.4.46)(BSU09620);Glycerophosphoryl diester phosphodiesterase family protein(BSU24180)	1	iBsu1209	0
R01481	L-gulonate:NADP+6-oxidoreductase	0	iBsu1209	0
R01482	Uronate isomerase (EC 5.3.1.12)	1	iBsu1209	0
R01504	2,3-dihydroxybenzoate-AMP ligase (EC 2.7.7.58)	0	iBsu1209	0
R01505	2,3-dihydro-2,3-dihydroxybenzoate dehydrogenase (EC 1.3.1.28)	0	iBsu1209	0
R01512	Phosphoglycerate kinase (EC 2.7.2.3)	1	iBsu1209	0
R01513	D-3-phosphoglycerate dehydrogenase (EC 1.1.1.95)	1	iBsu1209	0
R01514	Glycerate kinase (EC 2.7.1.31)	0	iBsu1209	0
R01515	Acylphosphate phosphohydrolase (EC 3.6.1.7), putative	0	iBsu1209	0
R01518	2,3-bisphosphoglycerate-independent phosphoglycerate mutase (EC 5.4.2.1);phosphoglycerate mutase(BSU10340)	1	iBsu1209	0
R01519	Gluconolactonase (EC 3.1.1.17)	1	iBsu1209	0
R01520	Glucose 1-dehydrogenase (EC 1.1.1.47)	1	iBsu1209	0
R01521	beta-D-Glucose:NADP+1-oxoreductase	1	iBsu1209	0
R01526	Ribulokinase (EC 2.7.1.16)	0	iBsu1209	0
R01528	6-phosphogluconate dehydrogenase, decarboxylating (EC 1.1.1.44);6-phosphogluconate dehydrogenase(BSU25730)	0	iBsu1209	0
R01529	Ribulose-phosphate 3-epimerase (EC 5.1.3.1)	1	iBsu1209	0
R01540	Altronate hydrolase (EC 4.2.1.7)	0	iBsu1209	0
R01541	2-dehydro-3-deoxygluconate kinase (EC 2.7.1.45)	0	iBsu1209	0
R01542	2-deoxy-D-gluconate 3-dehydrogenase (EC 1.1.1.125)	1	iBsu1209	0
R01547	Adenylate kinase (EC 2.7.4.3)	0	iBsu1209	0
R01548	Uridine kinase (EC 2.7.1.48) [C1]	0	iBsu1209	0
R01549	Uridine kinase (EC 2.7.1.48) [C1]	0	iBsu1209	0
R01555	Maltose phosphorylase (EC 2.4.1.8)	1	iBsu1209	0
R01556	Maltose O-acetyltransferase (EC 2.3.1.79)	0	iBsu1209	0
R01561	Purine nucleoside phosphorylase (EC 2.4.2.1)	1	iBsu1209	0
R01562	5'-nucleotidase yjjG (EC 3.1.3.5);2',3'-cyclic-nucleotide 2'-phosphodiesterase (EC 3.1.4.16)|5'-nucleotidase (EC 3.1.3.5)(BSU07840)	0	iBsu1209	0
R01567	Thymidine kinase (EC 2.7.1.21)	0	iBsu1209	0
R01569	5'-nucleotidase yjjG (EC 3.1.3.5);2',3'-cyclic-nucleotide 2'-phosphodiesterase (EC 3.1.4.16)|5'-nucleotidase (EC 3.1.3.5)(BSU07840)	0	iBsu1209	0
R01570	R_R01570	1	iBsu1209	0
R01577	R_R01577	1	iBsu1209	0
R01582	D-alanine aminotransferase (EC 2.6.1.21) (D-aspartate aminotransferase) (D-amino acid aminotransferase) (D-amino acid transaminase) (DAAT)	1	iBsu1209	0
R01600	Glucokinase (EC 2.7.1.2)	0	iBsu1209	0
R01602	D-glucose1-epimerase	1	iBsu1209	0
R01623	R_R01623	0	iBsu1209	0
R01624	3-oxoacyl-[acyl-carrier-protein] synthase III (EC 2.3.1.41);3-oxoacyl-[acyl-carrier-protein] synthase, KASIII (EC 2.3.1.41)(BSU11330);3-oxoacyl-[acyl-carrier-protein] synthase, KASII (EC 2.3.1.41)(BSU11340)	1	iBsu1209	0
R01625	holo-[acyl-carrier protein] synthase (EC 2.7.8.7);Acyl carrier protein(BSU15920)	1	iBsu1209	0
R01626	Malonyl CoA-acyl carrier protein transacylase (EC 2.3.1.39)	1	iBsu1209	0
R01639	Xylulose kinase (EC 2.7.1.17)	0	iBsu1209	0
R01641	Transketolase (EC 2.2.1.1)	1	iBsu1209	0
R01648	Gamma-aminobutyrate:alpha-ketoglutarate aminotransferase (EC 2.6.1.19)	1	iBsu1209	0
R01652	Valine, leucine and isoleucine biosynthesis	0	iBsu1209	0
R01654	Dihydrofolate synthase (EC 6.3.2.12)|Folylpolyglutamate synthase (EC 6.3.2.17)	0	iBsu1209	0
R01655	Methenyltetrahydrofolate cyclohydrolase (EC 3.5.4.9)|Methylenetetrahydrofolate dehydrogenase (NADP+) (EC 1.5.1.5)	1	iBsu1209	0
R01658	Geranyltranstransferase (farnesyldiphosphate synthase) (EC 2.5.1.10)	0	iBsu1209	0
R01663	Late competence protein ComEB|dCMP deaminase (EC 3.5.4.12)	0	iBsu1209	0
R01664	5'-nucleotidase yjjG (EC 3.1.3.5);2',3'-cyclic-nucleotide 2'-phosphodiesterase (EC 3.1.4.16)|5'-nucleotidase (EC 3.1.3.5)(BSU07840)	0	iBsu1209	0
R01665	Cytidylate kinase (EC 2.7.4.14)	0	iBsu1209	0
R01666	ATP:deoxycitidine5'-phosphotransferase	0	iBsu1209	0
R01676	Guanine deaminase (EC 3.5.4.3)	0	iBsu1209	0
R01678	Beta-galactosidase (EC 3.2.1.23)	1	iBsu1209	0
R01688	Butyrate kinase (EC 2.7.2.7)	0	iBsu1209	0
R01699	pyruvate:[dihydrolipoyllysine-residueacetyltransferase]-lipoyllysine2-oxidoreductase(decarboxylating,acceptor-acetylating)	0	iBsu1209	0
R01700	2-oxoglutarate:[dihydrolipoyllysine-residuesuccinyltransferase]-lipoyllysine2-oxidoreductase(decarboxylating,acceptor-succinylating)	0	iBsu1209	0
R01701	3-methyl-2-oxobutanoate:[dihydrolipoyllysine-residue(2-methylpropanoyl)transferase]lipoyllysine2-oxidoreductase(decarboxylating,acceptor-2-methylpropanoylating)	0	iBsu1209	0
R01702	4-methyl-2-oxopentanoate:[dihydrolipoyllysine-residue(2-methylpropanoyl)transferase]lipoyllysine2-oxidoreductase(decarboxylating,acceptor-2-methylpropanoylating)	0	iBsu1209	0
R01714	Chorismate synthase (EC 4.2.3.5)	0	iBsu1209	0
R01715	Chorismate mutase II (EC 5.4.99.5);Chorismate mutase (EC 5.4.99.5)(BSU27910);2-keto-3-deoxy-D-arabino-heptulosonate-7-phosphate synthase I beta (EC 2.5.1.54)|Chorismate mutase I (EC 5.4.99.5)(BSU29750)	0	iBsu1209	0
R01716	Para-aminobenzoate synthase, aminase component (EC 2.6.1.85);Anthranilate synthase, amidotransferase component (EC 4.1.3.27)|Para-aminobenzoate synthase, amidotransferase component (EC 2.6.1.85)(BSU00750)	1	iBsu1209	0
R01717	Menaquinone-specific isochorismate synthase (EC 5.4.4.2);Isochorismate synthase (EC 5.4.4.2) of siderophore biosynthesis(BSU31990)	1	iBsu1209	0
R01718	Isomaltose6-alpha-D-glucanohydrolase	0	iBsu1209	0
R01724	Nicotinate phosphoribosyltransferase (EC 2.4.2.11)	1	iBsu1209	0
R01728	Prephenate dehydrogenase (EC 1.3.1.12)	0	iBsu1209	0
R01731	Biosynthetic Aromatic amino acid aminotransferase beta (EC 2.6.1.57)|histidinol-phosphate aminotransferase (EC 2.6.1.9)	1	iBsu1209	0
R01736	Metallo-beta-lactamase family protein;Similar to hydroxyacylglutathione hydrolase, but in an organism lacking glutathione biosynthesis(BSU24790)	0	iBsu1209	0
R01737	Gluconokinase (EC 2.7.1.12)	0	iBsu1209	0
R01745	2-hydroxy-3-oxopropionate reductase (EC 1.1.1.60)	1	iBsu1209	0
R01751	D-malic enzyme (EC 1.1.1.83)|Tartrate decarboxylase (EC 4.1.1.73)|Tartrate dehydrogenase (EC 1.1.1.93)	0	iBsu1209	0
R01752	Aldehyde dehydrogenase (EC 1.2.1.3)	1	iBsu1209	0
R01758	R_R01758	1	iBsu1209	0
R01761	L-arabinose isomerase (EC 5.3.1.4)	1	iBsu1209	0
R01768	Xanthine dehydrogenase iron-sulfur subunit (EC 1.17.1.4);Xanthine dehydrogenase, molybdenum binding subunit (EC 1.17.1.4)(BSU32480);Xanthine dehydrogenase, FAD binding subunit (EC 1.17.1.4)(BSU32490);Probable xanthine dehydrogenase subunit A (XDhase subunit A) (EC 1.17.1.4)(BSU32510);xanthine dehydrogenase molybdenum-binding subunit(BSU32500)	1	iBsu1209	0
R01771	homoserine kinase (EC 2.7.1.39)	0	iBsu1209	0
R01773	homoserine dehydrogenase (EC 1.1.1.3)	1	iBsu1209	0
R01775	homoserine dehydrogenase (EC 1.1.1.3)	1	iBsu1209	0
R01776	Acetyl-CoA:L-homoserineO-acetyltransferase	0	iBsu1209	0
R01777	homoserine O-succinyltransferase (EC 2.3.1.46)	0	iBsu1209	0
R01786	Glucokinase (EC 2.7.1.2)	0	iBsu1209	0
R01794	Dihydropteridine reductase (EC 1.5.1.34)|Oxygen-insensitive NAD(P)h nitroreductase (EC 1.-.-.-)	1	iBsu1209	0
R01799	CTP:phosphatidatecytidyltransferase	1	iBsu1209	0
R01800	CDP-diacylglycerol:L-serine3-phosphatidyltransferase	0	iBsu1209	0
R01801	CDP-diacylglycerol:sn-glycerol-3-phosphate3-phosphatidyltransferase	1	iBsu1209	0
R01804	N-acetylneuraminate synthase (EC 2.5.1.56)	0	iBsu1209	0
R01811	R_R01811	1	iBsu1209	0
R01818	Phosphomannomutase (EC 5.4.2.8)	1	iBsu1209	0
R01826	2-keto-3-deoxy-D-arabino-heptulosonate-7-phosphate synthase I beta (EC 2.5.1.54)|Chorismate mutase I (EC 5.4.99.5)	0	iBsu1209	0
R01830	Transketolase (EC 2.2.1.1)	1	iBsu1209	0
R01843	6-phosphofructokinase (EC 2.7.1.11)	0	iBsu1209	0
R01845	Sedoheptulose1,7-bisphosphate1-phosphohydrolase	0	iBsu1209	0
R01856	Deoxyguanosinetriphosphate triphosphohydrolase (EC 3.1.5.1)	1	iBsu1209	0
R01857	Nucleoside diphosphate kinase (EC 2.7.4.6)	0	iBsu1209	0
R01859	Acetyl-coenzyme A carboxyl transferase alpha chain (EC 6.4.1.2)|Acetyl-coenzyme A carboxyl transferase beta chain (EC 6.4.1.2)|Propionyl-CoA carboxylase beta chain (EC 6.4.1.3)	0	iBsu1209	0
R01863	Purine nucleoside phosphorylase (EC 2.4.2.1)	1	iBsu1209	0
R01867	Dihydroorotate dehydrogenase, catalytic subunit (EC 1.3.3.1);Dihydroorotate dehydrogenase electron transfer subunit (EC 1.3.3.1)(BSU15530)	0	iBsu1209	0
R01869	(S)-dihydroorotate:NAD+oxidoreductase	0	iBsu1209	0
R01870	Orotate phosphoribosyltransferase (EC 2.4.2.10)	0	iBsu1209	0
R01876	Pyrimidine-nucleoside phosphorylase (EC 2.4.2.2)	1	iBsu1209	0
R01877	5'-nucleotidase yjjG (EC 3.1.3.5);2',3'-cyclic-nucleotide 2'-phosphodiesterase (EC 3.1.4.16)|5'-nucleotidase (EC 3.1.3.5)(BSU07840)	0	iBsu1209	0
R01878	Cytidine deaminase (EC 3.5.4.5)	0	iBsu1209	0
R01880	Uridine kinase (EC 2.7.1.48) [C1]	0	iBsu1209	0
R01898	D-lyxose isomerase (EC 5.3.1.15)	1	iBsu1209	0
R01899	Isocitrate dehydrogenase [NADP] (EC 1.1.1.42)	1	iBsu1209	0
R01900	2-methylisocitrate dehydratase (EC 4.2.1.99)|Aconitate hydratase (EC 4.2.1.3)	1	iBsu1209	0
R01902	Rhamnulokinase (EC 2.7.1.5)	0	iBsu1209	0
R01909	ATP:pyridoxine5'-phosphotransferase	1	iBsu1209	0
R01920	Spermidine synthase (EC 2.5.1.16)	1	iBsu1209	0
R01933	2-oxoadipatedehydrogenasecomplex	0	iBsu1209	0
R01940	2-Oxoadipate:lipoamde2-oxidoreductase(decarboxylatingandacceptor-succinylating)	1	iBsu1209	0
R01954	Argininosuccinate synthase (EC 6.3.4.5)	0	iBsu1209	0
R01967	Deoxyadenosine kinase (EC 2.7.1.76)|Deoxyguanosine kinase (EC 2.7.1.113)	0	iBsu1209	0
R01968	5'-nucleotidase yjjG (EC 3.1.3.5);2',3'-cyclic-nucleotide 2'-phosphodiesterase (EC 3.1.4.16)|5'-nucleotidase (EC 3.1.3.5)(BSU07840)	0	iBsu1209	0
R01969	Purine nucleoside phosphorylase (EC 2.4.2.1)	1	iBsu1209	0
R01975	3-hydroxyacyl-CoA dehydrogenase (EC 1.1.1.35)|Enoyl-CoA hydratase [isoleucine degradation] (EC 4.2.1.17)	1	iBsu1209	0
R01976	3-hydroxyacyl-CoA dehydrogenase (EC 1.1.1.35)|3-hydroxybutyryl-CoA dehydrogenase (EC 1.1.1.157)	1	iBsu1209	0
R01978	hydroxymethylglutaryl-CoA synthase (EC 2.3.3.10)	0	iBsu1209	0
R01983	Uronate isomerase (EC 5.3.1.12)	1	iBsu1209	0
R01986	4-Aminobutyraldehyde:NAD+oxidoreductase	1	iBsu1209	0
R01993	Dihydroorotase (EC 3.5.2.3)	1	iBsu1209	0
R02003	Geranyltranstransferase (farnesyldiphosphate synthase) (EC 2.5.1.10)	0	iBsu1209	0
R02016	Thioredoxin reductase (EC 1.8.1.9);thioredoxin reductase (NADPh)(BSU03270)	1	iBsu1209	0
R02017	Ribonucleotide reductase of class Ib (aerobic), alpha subunit (EC 1.17.4.1);Ribonucleotide reductase of class Ib (aerobic), beta subunit (EC 1.17.4.1)(BSU17390);SPBc2 prophage-derived ribonucleoside-diphosphate reductase subunit beta (EC 1.17.4.1) (Ribonucleotide reductase small subunit)(BSU20040);Ribonucleoside-diphosphate reductase nrdEB subunit alpha (EC 1.17.4.1) (Ribonucleotide reductase lar…	0	iBsu1209	0
R02018	Ribonucleotide reductase of class Ib (aerobic), alpha subunit (EC 1.17.4.1);Ribonucleotide reductase of class Ib (aerobic), beta subunit (EC 1.17.4.1)(BSU17390);SPBc2 prophage-derived ribonucleoside-diphosphate reductase subunit beta (EC 1.17.4.1) (Ribonucleotide reductase small subunit)(BSU20040);Ribonucleoside-diphosphate reductase nrdEB subunit alpha (EC 1.17.4.1) (Ribonucleotide reductase lar…	0	iBsu1209	0
R02019	Ribonucleotide reductase of class Ib (aerobic), alpha subunit (EC 1.17.4.1);Ribonucleotide reductase of class Ib (aerobic), beta subunit (EC 1.17.4.1)(BSU17390);SPBc2 prophage-derived ribonucleoside-diphosphate reductase subunit beta (EC 1.17.4.1) (Ribonucleotide reductase small subunit)(BSU20040);Ribonucleoside-diphosphate reductase nrdEB subunit alpha (EC 1.17.4.1) (Ribonucleotide reductase lar…	0	iBsu1209	0
R02021	Adenylyl-sulfate reductase [thioredoxin] (EC 1.8.4.10)|Phosphoadenylyl-sulfate reductase [thioredoxin] (EC 1.8.4.8)	0	iBsu1209	0
R02024	Ribonucleotide reductase of class Ib (aerobic), alpha subunit (EC 1.17.4.1);Ribonucleotide reductase of class Ib (aerobic), beta subunit (EC 1.17.4.1)(BSU17390);SPBc2 prophage-derived ribonucleoside-diphosphate reductase subunit beta (EC 1.17.4.1) (Ribonucleotide reductase small subunit)(BSU20040);Ribonucleoside-diphosphate reductase nrdEB subunit alpha (EC 1.17.4.1) (Ribonucleotide reductase lar…	0	iBsu1209	0
R02025	Peptide methionine sulfoxide reductase MsrA (EC 1.8.4.11)	1	iBsu1209	0
R02035	6-phosphogluconolactonase (EC 3.1.1.31)	0	iBsu1209	0
R02055	Phsophatidyl-L-serinecarboxy-lyase	0	iBsu1209	0
R02059	N-acetylglucosamine-6-phosphate deacetylase (EC 3.5.1.25)	1	iBsu1209	0
R02060	Phosphoglucosamine mutase (EC 5.4.2.10)	1	iBsu1209	0
R02061	heptaprenyl diphosphate synthase component II (EC 2.5.1.30);heptaprenyl diphosphate synthase component I (EC 2.5.1.30)(BSU22760)	0	iBsu1209	0
R02065	Phytoene synthase (EC 2.5.1.32)	0	iBsu1209	0
R02071	1-phosphofructokinase (EC 2.7.1.56)|Tagatose-6-phosphate kinase (EC 2.7.1.144)	0	iBsu1209	0
R02085	Methylglutaconyl-CoA hydratase (EC 4.2.1.18)	1	iBsu1209	0
R02088	5'-nucleotidase yjjG (EC 3.1.3.5);2',3'-cyclic-nucleotide 2'-phosphodiesterase (EC 3.1.4.16)|5'-nucleotidase (EC 3.1.3.5)(BSU07840)	0	iBsu1209	0
R02089	Deoxyadenosine kinase (EC 2.7.1.76)|Deoxyguanosine kinase (EC 2.7.1.113)	0	iBsu1209	0
R02090	Guanylate kinase (EC 2.7.4.8)	0	iBsu1209	0
R02091	Uridine kinase (EC 2.7.1.48) [C1]	0	iBsu1209	0
R02093	Nucleoside diphosphate kinase (EC 2.7.4.6)	0	iBsu1209	0
R02094	Thymidylate kinase	0	iBsu1209	0
R02096	Uridine kinase (EC 2.7.1.48) [C1]	0	iBsu1209	0
R02097	Uridine kinase (EC 2.7.1.48) [C1]	0	iBsu1209	0
R02098	Thymidylate kinase	0	iBsu1209	0
R02099	Thymidine kinase (EC 2.7.1.21)	0	iBsu1209	0
R02100	Deoxyuridine 5'-triphosphate nucleotidohydrolase (EC 3.6.1.23)	0	iBsu1209	0
R02101	Thymidylate synthase (EC 2.1.1.45)	0	iBsu1209	0
R02102	R_R02102	0	iBsu1209	0
R02103	Xanthine dehydrogenase iron-sulfur subunit (EC 1.17.1.4);Xanthine dehydrogenase, molybdenum binding subunit (EC 1.17.1.4)(BSU32480);Xanthine dehydrogenase, FAD binding subunit (EC 1.17.1.4)(BSU32490);Probable xanthine dehydrogenase subunit A (XDhase subunit A) (EC 1.17.1.4)(BSU32510);xanthine dehydrogenase molybdenum-binding subunit(BSU32500)	1	iBsu1209	0
R02106	Uricase (EC 1.7.3.3)	1	iBsu1209	0
R02110	1,4-alpha-D-Glucan:1,4-alpha-D-glucan6-alpha-D-(1,4-alpha-D-glucano)-transferase	1	iBsu1209	0
R02112	1,4-alpha-D-Glucanmaltohydrolase	0	iBsu1209	0
R02133	Thiaminase II (EC 3.5.99.2)	1	iBsu1209	0
R02135	thiaminmonophosphatephosphohydrolase	1	iBsu1209	0
R02142	hypoxanthine-guanine phosphoribosyltransferase (EC 2.4.2.8);Xanthine phosphoribosyltransferase (EC 2.4.2.-)(BSU22070)	0	iBsu1209	0
R02147	Purine nucleoside phosphorylase (EC 2.4.2.1)	1	iBsu1209	0
R02148	5'-nucleotidase yjjG (EC 3.1.3.5);2',3'-cyclic-nucleotide 2'-phosphodiesterase (EC 3.1.4.16)|5'-nucleotidase (EC 3.1.3.5)(BSU07840)	0	iBsu1209	0
R02156	Quercetin 2,3-dioxygenase (EC 1.13.11.24)	1	iBsu1209	0
R02164	succinate:quinone oxidoreductase	1	iBsu1209	0
R02196	Leucine dehydrogenase (EC 1.4.1.9)	1	iBsu1209	0
R02199	Branched-chain amino acid aminotransferase (EC 2.6.1.42)	0	iBsu1209	0
R02235	dihydrofolate:NAD+oxidoreductase	0	iBsu1209	0
R02236	Dihydrofolate reductase (EC 1.5.1.3)	1	iBsu1209	0
R02237	Dihydrofolate synthase (EC 6.3.2.12)|Folylpolyglutamate synthase (EC 6.3.2.17)	0	iBsu1209	0
R02240	ATP:1,2-diacylglycerol3-phosphotransferase	0	iBsu1209	0
R02260	(S)-lactaldehyde:NADP+oxidoreductase	0	iBsu1209	0
R02263	Predicted lactaldehyde dehydrogenase (EC 1.2.1.22)|Predicted rhamnulose-1-phosphate aldolase (EC 4.1.2.19)	1	iBsu1209	0
R02272	Glutamate-1-semialdehyde aminotransferase (EC 5.4.3.8)	1	iBsu1209	0
R02279	5-dehydro-4-deoxyglucarate dehydratase (EC 4.2.1.41)	0	iBsu1209	0
R02282	Glutamate N-acetyltransferase (EC 2.3.1.35)|N-acetylglutamate synthase (EC 2.3.1.1)	1	iBsu1209	0
R02283	Acetylornithine aminotransferase (EC 2.6.1.11)	1	iBsu1209	0
R02285	Formiminoglutamase (EC 3.5.3.8)	0	iBsu1209	0
R02288	Imidazolonepropionase (EC 3.5.2.7)	0	iBsu1209	0
R02291	Aspartate-semialdehyde dehydrogenase (EC 1.2.1.11)	0	iBsu1209	0
R02292	Dihydrodipicolinate synthase (EC 4.2.1.52)	0	iBsu1209	0
R02294	Purine nucleoside phosphorylase (EC 2.4.2.1)	1	iBsu1209	0
R02295	Purine nucleoside phosphorylase (EC 2.4.2.1)	1	iBsu1209	0
R02296	Pyrimidine-nucleoside phosphorylase (EC 2.4.2.2)	1	iBsu1209	0
R02297	Purine nucleoside phosphorylase (EC 2.4.2.1)	1	iBsu1209	0
R02298	Pyrimidine-nucleoside:orthophosphatealpha-D-ribosyltransferase	1	iBsu1209	0
R02301	5-formyltetrahydrofolate cyclo-ligase (EC 6.3.3.2)	0	iBsu1209	0
R02317	R_R02317	0	iBsu1209	0
R02320	NTP:pyruvateO2-phosphotransferase	0	iBsu1209	0
R02321	NTP:deoxycitidine5'-phosphotransferase	0	iBsu1209	0
R02323	5'-nucleotidase yjjG (EC 3.1.3.5);2',3'-cyclic-nucleotide 2'-phosphodiesterase (EC 3.1.4.16)|5'-nucleotidase (EC 3.1.3.5)(BSU07840)	0	iBsu1209	0
R02326	Nucleoside diphosphate kinase (EC 2.7.4.6)	0	iBsu1209	0
R02327	Uridine kinase (EC 2.7.1.48) [C1]	0	iBsu1209	0
R02328	Glucose-1-phosphate thymidylyltransferase (EC 2.7.7.24)	0	iBsu1209	0
R02331	Nucleoside diphosphate kinase (EC 2.7.4.6)	0	iBsu1209	0
R02332	Uridine kinase (EC 2.7.1.48) [C1]	0	iBsu1209	0
R02361	(1->4)-alpha-D-galacturonanreducing-end-disaccharide-lyase	0	iBsu1209	0
R02364	NADPh2:quinoneoxidoreductase	0	iBsu1209	0
R02370	5'-nucleotidase yjjG (EC 3.1.3.5);2',3'-cyclic-nucleotide 2'-phosphodiesterase (EC 3.1.4.16)|5'-nucleotidase (EC 3.1.3.5)(BSU07840)	0	iBsu1209	0
R02371	Uridine kinase (EC 2.7.1.48) [C1]	0	iBsu1209	0
R02372	Uridine kinase (EC 2.7.1.48) [C1]	0	iBsu1209	0
R02401	glutarate-semialdehyde:NAD+oxidoreductase	0	iBsu1209	0
R02408	L-cystinethiocysteine-lyase(deaminating;pyruvate-forming)	0	iBsu1209	0
R02410	Sucrose-6-phosphate hydrolase (EC 3.2.1.26)	1	iBsu1209	0
R02412	Shikimate kinase I (EC 2.7.1.71)	0	iBsu1209	0
R02413	Shikimate 5-dehydrogenase I alpha (EC 1.1.1.25)	0	iBsu1209	0
R02423	Allantoate amidohydrolase (EC 3.5.3.9)	0	iBsu1209	0
R02425	Allantoinase (EC 3.5.2.5)	1	iBsu1209	0
R02426	Similar to CDP-glucose 4,6-dehydratase (EC 4.2.1.45)	0	iBsu1209	0
R02433	L-cysteate:2-oxoglutarateaminotransferase	1	iBsu1209	0
R02437	L-rhamnose isomerase (EC 5.3.1.14)	1	iBsu1209	0
R02439	Ribulokinase (EC 2.7.1.16)	0	iBsu1209	0
R02454	D-mannonate oxidoreductase (EC 1.1.1.57)	1	iBsu1209	0
R02459	D-Ornithine:2-oxoglutarateaminotransferase	1	iBsu1209	0
R02472	2-dehydropantoate 2-reductase (EC 1.1.1.169)	1	iBsu1209	0
R02473	Pantoate--beta-alanine ligase (EC 6.3.2.1)	0	iBsu1209	0
R02484	Purine nucleoside phosphorylase (EC 2.4.2.1)	1	iBsu1209	0
R02485	Cytidine deaminase (EC 3.5.4.5)	0	iBsu1209	0
R02504	R_R02504	1	iBsu1209	0
R02513	NG,NG-dimethylarginine dimethylaminohydrolase 1 (EC 3.5.3.18)	0	iBsu1209	0
R02527	(R)-Lactaldehyde:NAD+oxidoreductase	0	iBsu1209	0
R02530	Possible glyoxylase family protein (Lactoylglutathione lyase) (EC 4.4.1.5);Glyoxalase family protein(BSU07160);Lactoylglutathione lyase and related lyases(BSU23930);Lactoylglutathione lyase and related lyases(BSU26940);Lactoylglutathione lyase and related lyases(BSU32660);Lactoylglutathione lyase and related lyases(BSU38370)	1	iBsu1209	0
R02540	Aliphatic amidase amiE (EC 3.5.1.4)	1	iBsu1209	0
R02545	D-malic enzyme (EC 1.1.1.83)|Tartrate decarboxylase (EC 4.1.1.73)|Tartrate dehydrogenase (EC 1.1.1.93)	1	iBsu1209	0
R02549	Aldehyde dehydrogenase (EC 1.2.1.3)	1	iBsu1209	0
R02555	Altronate oxidoreductase (EC 1.1.1.58)	1	iBsu1209	0
R02557	Purine nucleoside phosphorylase (EC 2.4.2.1)	1	iBsu1209	0
R02565	Betaine aldehyde dehydrogenase (EC 1.2.1.8)	1	iBsu1209	0
R02566	Betaine aldehyde dehydrogenase (EC 1.2.1.8)	1	iBsu1209	0
R02568	Fructose-bisphosphate aldolase class II (EC 4.1.2.13)	1	iBsu1209	0
R02569	Dihydrolipoamide acetyltransferase component of pyruvate dehydrogenase complex (EC 2.3.1.12)	0	iBsu1209	0
R02570	Dihydrolipoamide succinyltransferase component (E2) of 2-oxoglutarate dehydrogenase complex (EC 2.3.1.61)	0	iBsu1209	0
R02571	Glutaryl-CoA:dihydrolipoamideS-succinyltransferase	1	iBsu1209	0
R02613	R_R02613	0	iBsu1209	0
R02619	3-sulfino-L-alanine:2-oxoglutarateaminotransferase	1	iBsu1209	0
R02630	PTS system, mannitol-specific IIA component (EC 2.7.1.69)|PTS system, mannitol-specific IIB component (EC 2.7.1.69)|PTS system, mannitol-specific IIC component (EC 2.7.1.69);Phosphoenolpyruvate-protein phosphotransferase of PTS system (EC 2.7.3.9)(BSU13910);PTS system, mannose-specific IIA component (EC 2.7.1.69)|PTS system, mannose-specific IIB component (EC 2.7.1.69)|PTS system, mannose-specifi…	0	iBsu1209	0
R02649	Acetylglutamate kinase (EC 2.7.2.8)	0	iBsu1209	0
R02662	Dihydrolipoamide acyltransferase component of branched-chain alpha-keto acid dehydrogenase complex (EC 2.3.1.168)	1	iBsu1209	0
R02678	Indole-3-acetaldehyde:NAD+oxidoreductase	1	iBsu1209	0
R02687	1,2-diacyl-sn-glycerolacylhydrolase	1	iBsu1209	0
R02698	4-hydroxyphenylacetate 3-monooxygenase (EC 1.14.13.3)	0	iBsu1209	0
R02703	Mannitol-1-phosphate 5-dehydrogenase (EC 1.1.1.17)	1	iBsu1209	0
R02719	5'-nucleotidase yjjG (EC 3.1.3.5);2',3'-cyclic-nucleotide 2'-phosphodiesterase (EC 3.1.4.16)|5'-nucleotidase (EC 3.1.3.5)(BSU07840)	0	iBsu1209	0
R02722	Tryptophan synthase alpha chain (EC 4.2.1.20);Tryptophan synthase beta chain (EC 4.2.1.20)(BSU22640)	0	iBsu1209	0
R02727	Maltose phosphorylase (EC 2.4.1.8)	1	iBsu1209	0
R02728	Beta-phosphoglucomutase (EC 5.4.2.6)	1	iBsu1209	0
R02733	N-acetyl-L,L-diaminopimelate deacetylase (EC 3.5.1.47)	1	iBsu1209	0
R02734	succinyl-diaminopimelate desuccinylase;N-acetyl-L,L-diaminopimelate deacetylase homolog (EC 3.5.1.18)(BSU29290);N-acetyl-L,L-diaminopimelate deacetylase homolog (EC 3.5.1.18)(BSU39470)	1	iBsu1209	0
R02735	Diaminopimelate epimerase (EC 5.1.1.7)	1	iBsu1209	0
R02736	Glucose-6-phosphate 1-dehydrogenase (EC 1.1.1.49)	0	iBsu1209	0
R02740	Glucose-6-phosphate isomerase (EC 5.3.1.9)	1	iBsu1209	0
R02748	Purine nucleoside phosphorylase (EC 2.4.2.1)	1	iBsu1209	0
R02749	Phosphopentomutase (EC 5.4.2.7)	1	iBsu1209	0
R02750	Ribokinase (EC 2.7.1.15)	0	iBsu1209	0
R02752	Glucarate dehydratase (EC 4.2.1.40)	0	iBsu1209	0
R02767	(3R)-3-hydroxyacyl-[acyl-carrier-protein]:NADP+oxidoreductase	0	iBsu1209	0
R02768	acyl-[acyl-carrier-protein]:malonyl-[acyl-carrier-protein]C-acyltransferase(decarboxylating)	0	iBsu1209	0
R02777	dTDP-4-dehydrorhamnose reductase	1	iBsu1209	0
R02782	Inosose dehydratase (EC 4.2.1.44)	0	iBsu1209	0
R02783	UDP-N-acetylmuramoylalanine--D-glutamate ligase (EC 6.3.2.9)	0	iBsu1209	0
R02788	UDP-N-acetylmuramoylalanyl-D-glutamate--2,6-diaminopimelate ligase (EC 6.3.2.13)	0	iBsu1209	0
R02833	ChitosanN-acetylglucosaminohydrolase	0	iBsu1209	0
R02853	Phosphoserine phosphatase rsbX (EC 3.1.3.3)	0	iBsu1209	0
R02864	Sirohydrochlorin ferrochelatase (EC 4.99.1.4)	1	iBsu1209	0
R02869	Spermidine synthase (EC 2.5.1.16)	1	iBsu1209	0
R02914	Urocanate hydratase (EC 4.2.1.49)	1	iBsu1209	0
R02918	Tyrosyl-tRNA synthetase (EC 6.1.1.1);tyrosyl-tRNA synthetase(BSU38460)	0	iBsu1209	0
R02946	2,3-butanediol dehydrogenase, R-alcohol forming, (R)- and (S)-acetoin-specific (EC 1.1.1.4)	1	iBsu1209	0
R02947	Alpha-acetolactate decarboxylase (EC 4.1.1.5)	0	iBsu1209	0
R02948	(S)-2-hydroxy-2-methyl-3-oxobutanoatecarboxy-lyase	0	iBsu1209	0
R02949	R_R02949	1	iBsu1209	0
R02973	hydrolase Class RXN R02973	0	iBsu1209	0
R02984	dTDPglucose4-epimerase	1	iBsu1209	0
R03005	Nicotinate-nucleotide adenylyltransferase (EC 2.7.7.18)	0	iBsu1209	0
R03012	histidinol dehydrogenase (EC 1.1.1.23)	1	iBsu1209	0
R03013	histidinol-phosphatase (EC 3.1.3.15)	0	iBsu1209	0
R03014	Rhamnulokinase (EC 2.7.1.5)	0	iBsu1209	0
R03018	Pantothenate kinase type III, CoaX-like (EC 2.7.1.33);Pantothenate kinase (EC 2.7.1.33)(BSU23760)	0	iBsu1209	0
R03024	Alkaline phosphatase (EC 3.1.3.1)	0	iBsu1209	0
R03026	Enoyl-CoA hydratase (EC 4.2.1.17);enoyl-CoA hydratase(BSU17160);enoyl-CoA hydratase(BSU09880)	1	iBsu1209	0
R03035	Phosphopantetheine adenylyltransferase (EC 2.7.7.3)	0	iBsu1209	0
R03037	Isochorismatase (EC 3.3.2.1) of siderophore biosynthesis;Isochorismatase (EC 3.3.2.1)(BSU05070)	0	iBsu1209	0
R03038	Alanyl-tRNA synthetase (EC 6.1.1.7)	0	iBsu1209	0
R03050	Acetolactate synthase small subunit (EC 2.2.1.6);Acetolactate synthase large subunit (EC 2.2.1.6)(BSU28310);Acetolactate synthase, catabolic (EC 2.2.1.6)(BSU36010)	1	iBsu1209	0
R03051	Ketol-acid reductoisomerase (EC 1.1.1.86)	0	iBsu1209	0
R03062	cephalosporin C deacetylase	1	iBsu1209	0
R03067	Dihydropteroate synthase (EC 2.5.1.15)	0	iBsu1209	0
R03083	3-dehydroquinate synthase (EC 4.2.3.4)	0	iBsu1209	0
R03084	3-dehydroquinate dehydratase I (EC 4.2.1.10);3-dehydroquinate dehydratase II (EC 4.2.1.10)(BSU24470)	1	iBsu1209	0
R03096	Aliphatic amidase amiE (EC 3.5.1.4)	0	iBsu1209	0
R03165	Uroporphyrinogen-III synthase (EC 4.2.1.75);Uroporphyrinogen-III methyltransferase (EC 2.1.1.107)|Uroporphyrinogen-III synthase (EC 4.2.1.75)(BSU03280);uroporphyrinogen-III synthase;porphobilinogenase;uroporphyrinogen isomerase;uroporphyrinogen III cosynthase;URO-synthase;hydroxymethylbilane hydro-lyase (cyclizing)(BSU12230)	1	iBsu1209	0
R03172	R_R03172	1	iBsu1209	0
R03174	Dihydrolipoamide acyltransferase component of branched-chain alpha-keto acid dehydrogenase complex (EC 2.3.1.168)	1	iBsu1209	0
R03180	Aliphatic amidase amiE (EC 3.5.1.4)	0	iBsu1209	0
R03182	Dethiobiotin synthetase (EC 6.3.3.3)	0	iBsu1209	0
R03191	UDP-N-acetylmuramate:NADP+oxidoreductase	0	iBsu1209	0
R03192	UDP-N-acetylenolpyruvoylglucosamine reductase (EC 1.1.1.158)	0	iBsu1209	0
R03193	UDP-N-acetylmuramate--alanine ligase (EC 6.3.2.8)	0	iBsu1209	0
R03194	Uroporphyrinogen-III methyltransferase (EC 2.1.1.107);Uroporphyrinogen-III methyltransferase (EC 2.1.1.107)|Uroporphyrinogen-III synthase (EC 4.2.1.75)(BSU03280)	1	iBsu1209	0
R03197	Uroporphyrinogen III decarboxylase (EC 4.1.1.37)	1	iBsu1209	0
R03209	Pimeloyl-CoA synthase (EC 6.2.1.14)	0	iBsu1209	0
R03210	8-amino-7-oxononanoate synthase (EC 2.3.1.47)	0	iBsu1209	0
R03217	O-Acetyl-L-homoserinesuccinate-lyase(addingcysteine)	0	iBsu1209	0
R03222	Protoporphyrinogen IX oxidase, aerobic (EC 1.3.3.4)	1	iBsu1209	0
R03223	Thiamin-phosphate pyrophosphorylase (EC 2.5.1.3);Thiamin biosynthesis protein ThiC(BSU08790)	1	iBsu1209	0
R03231	Adenosylmethionine-8-amino-7-oxononanoate aminotransferase (EC 2.6.1.62)	1	iBsu1209	0
R03236	1-phosphofructokinase (EC 2.7.1.56)|Tagatose-6-phosphate kinase (EC 2.7.1.144);6-phosphofructokinase (EC 2.7.1.11)(BSU29190)	0	iBsu1209	0
R03239	ITP:D-tagatose6-phosphate1-phosphotransferase	0	iBsu1209	0
R03243	Biosynthetic Aromatic amino acid aminotransferase beta (EC 2.6.1.57)|histidinol-phosphate aminotransferase (EC 2.6.1.9)	1	iBsu1209	0
R03260	Cystathionine gamma-synthase (EC 2.5.1.48)	1	iBsu1209	0
R03269	Phosphopantothenoylcysteine decarboxylase (EC 4.1.1.36)|Phosphopantothenoylcysteine synthetase (EC 6.3.2.5)	0	iBsu1209	0
R03270	Pyruvate dehydrogenase E1 component alpha subunit (EC 1.2.4.1);Pyruvate dehydrogenase E1 component beta subunit (EC 1.2.4.1)(BSU14590)	1	iBsu1209	0
R03299	4-hydroxyphenylacetate 3-monooxygenase (EC 1.14.13.3)	0	iBsu1209	0
R03313	Gamma-glutamyl phosphate reductase (EC 1.2.1.41)	0	iBsu1209	0
R03314	R_R03314	0	iBsu1209	0
R03316	2-oxoglutarate dehydrogenase E1 component (EC 1.2.4.2)	1	iBsu1209	0
R03346	5'-nucleotidase yjjG (EC 3.1.3.5);2',3'-cyclic-nucleotide 2'-phosphodiesterase (EC 3.1.4.16)|5'-nucleotidase (EC 3.1.3.5)(BSU07840)	0	iBsu1209	0
R03348	Quinolinate phosphoribosyltransferase [decarboxylating] (EC 2.4.2.19)	0	iBsu1209	0
R03355	beta-D-Galactosyl-1,4-beta-D-glucosylceramidegalactohydrolase	0	iBsu1209	0
R03371	alternate gene name: yzxA	0	iBsu1209	0
R03425	glycine:lipoylproteinoxidoreductase(decarboxylatingandacceptor-aminomethylating)	0	iBsu1209	0
R03443	N-acetyl-gamma-glutamyl-phosphate reductase (EC 1.2.1.38)	0	iBsu1209	0
R03457	Imidazoleglycerol-phosphate dehydratase (EC 4.2.1.19)	0	iBsu1209	0
R03458	5-amino-6-(5-phosphoribosylamino)uracil reductase (EC 1.1.1.193)|Diaminohydroxyphosphoribosylaminopyrimidine deaminase (EC 3.5.4.26)	1	iBsu1209	0
R03459	5-amino-6-(5-phosphoribosylamino)uracil reductase (EC 1.1.1.193)|Diaminohydroxyphosphoribosylaminopyrimidine deaminase (EC 3.5.4.26)	0	iBsu1209	0
R03460	5-Enolpyruvylshikimate-3-phosphate synthase (EC 2.5.1.19)	0	iBsu1209	0
R03471	ATP:4-amino-5-hydroxymethyl-2-methylpyrimidine5-phosphotransferase	0	iBsu1209	0
R03472	5-amino-1-(5-phospho-D-ribosyl)imidazoleformate-lyase(decarboxylating,4-amino-2-methyl-5-phosphomethylpyrimidine-forming)	0	iBsu1209	0
R03492	hydrolyses bond between the N-acetylglucosaminyl and the N-acetylmuramyl residues in the glycan chain	1	iBsu1209	0
R03503	2-amino-4-hydroxy-6-hydroxymethyldihydropteridine pyrophosphokinase (EC 2.7.6.3)	0	iBsu1209	0
R03504	Dihydroneopterin aldolase (EC 4.1.2.25)	1	iBsu1209	0
R03508	Indole-3-glycerol phosphate synthase (EC 4.1.1.48)	0	iBsu1209	0
R03509	Phosphoribosylanthranilate isomerase (EC 5.3.1.24)	1	iBsu1209	0
R03530	ATP:dIDPphosphotransferase	0	iBsu1209	0
R03531	2'-Deoxyinosine-5'-triphosphatepyrophosphohydrolase;	0	iBsu1209	0
R03537	2',3'-cyclic-nucleotide 2'-phosphodiesterase (EC 3.1.4.16)|5'-nucleotidase (EC 3.1.3.5)	0	iBsu1209	0
R03538	2',3'-cyclic-nucleotide 2'-phosphodiesterase (EC 3.1.4.16)|5'-nucleotidase (EC 3.1.3.5)	0	iBsu1209	0
R03544	NADh-dependent butanol dehydrogenase B (EC 1.1.1.-);NADh-dependent butanol dehydrogenase A (EC 1.1.1.-)(BSU31370)	1	iBsu1209	0
R03599	L-selenocysteineselenide-lyase(L-alanine-forming)	0	iBsu1209	0
R03601	O3-Acetyl-L-serineacetate-lyase(addinghydrogensulfide)	1	iBsu1209	0
R03634	Alpha-galactosidase (EC 3.2.1.22)	1	iBsu1209	0
R03635	Stachyosefructohydrolase	0	iBsu1209	0
R03646	Arginyl-tRNA synthetase (EC 6.1.1.19)	0	iBsu1209	0
R03648	Asparaginyl-tRNA synthetase (EC 6.1.1.22)	0	iBsu1209	0
R03650	Cysteinyl-tRNA synthetase (EC 6.1.1.16)	0	iBsu1209	0
R03651	Glutamyl-tRNA synthetase (EC 6.1.1.17)|Glutamyl-tRNA(Gln) synthetase	0	iBsu1209	0
R03654	Glycyl-tRNA synthetase beta chain (EC 6.1.1.14);Glycyl-tRNA synthetase alpha chain (EC 6.1.1.14)(BSU25270)	0	iBsu1209	0
R03655	histidyl-tRNA synthetase (EC 6.1.1.21)	0	iBsu1209	0
R03656	Isoleucyl-tRNA synthetase (EC 6.1.1.5)	0	iBsu1209	0
R03657	Leucyl-tRNA synthetase (EC 6.1.1.4)	0	iBsu1209	0
R03658	Lysyl-tRNA synthetase (class II) (EC 6.1.1.6)	0	iBsu1209	0
R03659	Methionyl-tRNA synthetase	0	iBsu1209	0
R03660	Phenylalanyl-tRNA synthetase beta chain (EC 6.1.1.20);Phenylalanyl-tRNA synthetase alpha chain (EC 6.1.1.20)(BSU28640)	0	iBsu1209	0
R03661	Prolyl-tRNA synthetase (EC 6.1.1.15)	0	iBsu1209	0
R03662	Seryl-tRNA synthetase	0	iBsu1209	0
R03663	Threonyl-tRNA synthetase (EC 6.1.1.3)	0	iBsu1209	0
R03664	Tryptophanyl-tRNA synthetase (EC 6.1.1.2)	0	iBsu1209	0
R03665	Valyl-tRNA synthetase (EC 6.1.1.9)	0	iBsu1209	0
R03758	R_R03758	0	iBsu1209	0
R03771	L-lysyl-tRNA(Lys):phosphatidylglycerol3-O-lysyltransferase	0	iBsu1209	0
R03778	3-ketoacyl-CoA thiolase (EC 2.3.1.16)|Acetyl-CoA acetyltransferase (EC 2.3.1.9);3-ketoacyl-CoA thiolase [isoleucine degradation] (EC 2.3.1.16)(BSU24170)	1	iBsu1209	0
R03815	dihydrolipoylprotein:NAD+oxidoreductase	0	iBsu1209	0
R03858	3-ketoacyl-CoA thiolase (EC 2.3.1.16)|Acetyl-CoA acetyltransferase (EC 2.3.1.9);3-ketoacyl-CoA thiolase [isoleucine degradation] (EC 2.3.1.16)(BSU24170)	1	iBsu1209	0
R03869	(S)-Methylmalonatesemialdehyde:NAD+oxidoreductase	0	iBsu1209	0
R03898	2-methylmaleatehydratase;	1	iBsu1209	0
R03905	Aspartyl-tRNA(Asn) amidotransferase subunit C (EC 6.3.5.-)|Glutamyl-tRNA(Gln) amidotransferase subunit C (EC 6.3.5.-);Aspartyl-tRNA(Asn) amidotransferase subunit A (EC 6.3.5.-)|Glutamyl-tRNA(Gln) amidotransferase subunit A (EC 6.3.5.-)(BSU06680);Aspartyl-tRNA(Asn) amidotransferase subunit B (EC 6.3.5.-)|Glutamyl-tRNA(Gln) amidotransferase subunit B (EC 6.3.5.-)(BSU06690)	0	iBsu1209	0
R03913	R_R03913	1	iBsu1209	0
R03914	R_R03914	1	iBsu1209	0
R03921	Sucrose-6-phosphate hydrolase (EC 3.2.1.26)	1	iBsu1209	0
R03929	2',3'-cyclic-nucleotide 2'-phosphodiesterase (EC 3.1.4.16)|5'-nucleotidase (EC 3.1.3.5)	0	iBsu1209	0
R03940	10-Formyltetrahydrofolate:L-methionyl-tRNAN-formyltransferase	0	iBsu1209	0
R03947	Precorrin-2 oxidase (EC 1.3.1.76)|Siroheme synthase	1	iBsu1209	0
R03968	3-isopropylmalate dehydratase small subunit (EC 4.2.1.33);3-isopropylmalate dehydratase large subunit (EC 4.2.1.33)(BSU28260)	1	iBsu1209	0
R03970	Gamma-glutamyltranspeptidase (EC 2.3.2.2)	1	iBsu1209	0
R03971	Gamma-glutamyltranspeptidase (EC 2.3.2.2)	0	iBsu1209	0
R03975	Choloylglycine hydrolase (EC 3.5.1.24)	1	iBsu1209	0
R03991	3-ketoacyl-CoA thiolase (EC 2.3.1.16)|Acetyl-CoA acetyltransferase (EC 2.3.1.9);3-ketoacyl-CoA thiolase [isoleucine degradation] (EC 2.3.1.16)(BSU24170)	1	iBsu1209	0
R04001	3-isopropylmalate dehydratase small subunit (EC 4.2.1.33);3-isopropylmalate dehydratase large subunit (EC 4.2.1.33)(BSU28260)	1	iBsu1209	0
R04030	O-succinylbenzoic acid--CoA ligase (EC 6.2.1.26)	0	iBsu1209	0
R04031	O-succinylbenzoate-CoA synthase (EC 4.2.1.-)	0	iBsu1209	0
R04035	Phosphoribosyl-AMP cyclohydrolase (EC 3.5.4.19)|Phosphoribosyl-ATP pyrophosphatase (EC 3.6.1.31)	0	iBsu1209	0
R04037	Phosphoribosyl-AMP cyclohydrolase (EC 3.5.4.19)|Phosphoribosyl-ATP pyrophosphatase (EC 3.6.1.31)	1	iBsu1209	0
R04042	CDPglycerol:poly(glycerophosphate)glycerophosphotransferase	0	iBsu1209	0
R04065	Aldehyde dehydrogenase (EC 1.2.1.3)	1	iBsu1209	0
R04095	Isovaleryl-CoA dehydrogenase (EC 1.3.99.10)	1	iBsu1209	0
R04097	Dihydrolipoamide acyltransferase component of branched-chain alpha-keto acid dehydrogenase complex (EC 2.3.1.168)	1	iBsu1209	0
R04109	Glutamyl-tRNA reductase (EC 1.2.1.70)	1	iBsu1209	0
R04125	[protein]-S8-aminomethyldihydrolipoyllysine:tetrahydrofolateaminomethyltransferase(ammonia-forming)	0	iBsu1209	0
R04137	3-hydroxyisovaleryl-CoAhydro-lyase	0	iBsu1209	0
R04138	Methylcrotonyl-CoA carboxylase carboxyl transferase subunit (EC 6.4.1.4);Biotin carboxylase of methylcrotonyl-CoA carboxylase (EC 6.3.4.14)(BSU18240);Biotin carboxyl carrier protein of methylcrotonyl-CoA carboxylase(Bsu1823a)	0	iBsu1209	0
R04143	5-methylthioribose kinase (EC 2.7.1.100)	0	iBsu1209	0
R04144	Phosphoribosylamine--glycine ligase (EC 6.3.4.13)	0	iBsu1209	0
R04150	O-Succinylbenzoyl-CoA1,4-dihydroxy-2-naphthoate-lyase	0	iBsu1209	0
R04170	Enoyl-CoA hydratase (EC 4.2.1.17);enoyl-CoA hydratase(BSU17160);enoyl-CoA hydratase(BSU09880)	1	iBsu1209	0
R04173	Phosphoserine aminotransferase (EC 2.6.1.52)	1	iBsu1209	0
R04175	R_R04175	0	iBsu1209	0
R04178	coproporphyrinogen-III:oxygenoxidoreductase(coproporphyrin-forming)	0	iBsu1209	0
R04198	2,3,4,5-tetrahydrodipicolinate:NAD+4-oxidoreductase	0	iBsu1209	0
R04199	Dihydrodipicolinate reductase (EC 1.3.1.26)	1	iBsu1209	0
R04203	3-hydroxyacyl-CoA dehydrogenase (EC 1.1.1.35)|Enoyl-CoA hydratase [isoleucine degradation] (EC 4.2.1.17)	1	iBsu1209	0
R04204	Enoyl-CoA hydratase (EC 4.2.1.17);enoyl-CoA hydratase(BSU17160);enoyl-CoA hydratase(BSU09880)	1	iBsu1209	0
R04208	Phosphoribosylformylglycinamidine cyclo-ligase (EC 6.3.3.1)	0	iBsu1209	0
R04212	Aspartyl-tRNA(Asn) amidotransferase subunit C (EC 6.3.5.-)|Glutamyl-tRNA(Gln) amidotransferase subunit C (EC 6.3.5.-);Aspartyl-tRNA(Asn) amidotransferase subunit A (EC 6.3.5.-)|Glutamyl-tRNA(Gln) amidotransferase subunit A (EC 6.3.5.-)(BSU06680);Aspartyl-tRNA(Asn) amidotransferase subunit B (EC 6.3.5.-)|Glutamyl-tRNA(Gln) amidotransferase subunit B (EC 6.3.5.-)(BSU06690)	0	iBsu1209	0
R04218	Phytoene synthase (EC 2.5.1.32)	0	iBsu1209	0
R04224	Enoyl-CoA hydratase (EC 4.2.1.17);enoyl-CoA hydratase(BSU17160);enoyl-CoA hydratase(BSU09880)	1	iBsu1209	0
R04225	(S)-3-Methyl-2-oxopentanoate:[dihydrolipoyllysine-residue(2-methylpropanoyl)transferase]lipoyllysine2-oxidoreductase(decarboxylating,acceptor-2-methylpropanoylating)	0	iBsu1209	0
R04231	Phosphopantothenoylcysteine decarboxylase (EC 4.1.1.36)|Phosphopantothenoylcysteine synthetase (EC 6.3.2.5)	0	iBsu1209	0
R04241	tetrahydropteroyl-gamma-polyglutamate:L-glutamategamma-ligase(ADP-forming)	0	iBsu1209	0
R04286	6-pyruvoyl tetrahydrobiopterin synthase	1	iBsu1209	0
R04292	Quinolinate synthetase (EC 4.1.99.-)	0	iBsu1209	0
R04325	Phosphoribosylglycinamide formyltransferase (EC 2.1.2.2)	1	iBsu1209	0
R04326	R04326	1	iBsu1209	0
R04336	R_R04336	0	iBsu1209	0
R04355	3-oxoacyl-[acyl-carrier-protein] synthase III (EC 2.3.1.41);3-oxoacyl-[acyl-carrier-protein] synthase, KASIII (EC 2.3.1.41)(BSU11330);3-oxoacyl-[acyl-carrier-protein] synthase, KASII (EC 2.3.1.41)(BSU11340)	0	iBsu1209	0
R04364	2,3,4,5-tetrahydropyridine-2,6-dicarboxylate N-acetyltransferase (EC 2.3.1.89)	0	iBsu1209	0
R04383	4-deoxy-L-threo-5-hexosulose-uronate ketol-isomerase (EC 5.3.1.17)	1	iBsu1209	0
R04385	Biotin operon repressor|Biotin-protein ligase (EC 6.3.4.15);Biotin carboxylase of acetyl-CoA carboxylase (EC 6.3.4.14)(BSU24340);Biotin carboxyl carrier protein of acetyl-CoA carboxylase(BSU24350)	0	iBsu1209	0
R04386	Acetyl-coenzyme A carboxyl transferase alpha chain (EC 6.4.1.2);Acetyl-coenzyme A carboxyl transferase beta chain (EC 6.4.1.2)(BSU29210)	1	iBsu1209	0
R04405	5-methyltetrahydropteroyltriglutamate--homocysteine methyltransferase (EC 2.1.1.14)	0	iBsu1209	0
R04420	Methylthioribose-1-phosphate isomerase (EC 5.3.1.23)	1	iBsu1209	0
R04424	2-methylcitrate dehydratase (EC 4.2.1.79)	1	iBsu1209	0
R04425	2-methylisocitrate dehydratase (EC 4.2.1.99)|Aconitate hydratase (EC 4.2.1.3)	1	iBsu1209	0
R04426	3-isopropylmalate dehydrogenase (EC 1.1.1.85)	1	iBsu1209	0
R04428	(3R)-hydroxymyristoyl-[acyl carrier protein] dehydratase (EC 4.2.1.-)	1	iBsu1209	0
R04429	Enoyl-[acyl-carrier-protein] reductase [NADh] (EC 1.3.1.9);Enoyl-[acyl-carrier-protein] reductase [FMN] (EC 1.3.1.9) homolog(BSU26800)	0	iBsu1209	0
R04430	Enoyl-[acyl-carrier-protein] reductase [NADPh] (EC 1.3.1.10)	0	iBsu1209	0
R04440	Ketol-acid reductoisomerase (EC 1.1.1.86)	1	iBsu1209	0
R04441	Dihydroxy-acid dehydratase (EC 4.2.1.9)	0	iBsu1209	0
R04444	Delta-1-pyrroline-5-carboxylate dehydrogenase (EC 1.5.1.12)	1	iBsu1209	0
R04445	L-1-pyrroline-3-hydroxy-5-carboxylate:NADP+oxidoreductase	1	iBsu1209	0
R04448	hydroxyethylthiazole kinase (EC 2.7.1.50)	0	iBsu1209	0
R04457	6,7-dimethyl-8-ribityllumazine synthase (EC 2.5.1.9)	1	iBsu1209	0
R04463	Phosphoribosylformylglycinamidine synthase, glutamine amidotransferase subunit (EC 6.3.5.3);Phosphoribosylformylglycinamidine synthase, synthetase subunit (EC 6.3.5.3)(BSU06480);Phosphoribosylformylglycinamidine synthase, PurS subunit (EC 6.3.5.3)(BSU06460)	0	iBsu1209	0
R04467	N-acetyl-L,L-diaminopimelate aminotransferase homolog (EC 2.6.1.-);N-acetyl-L,L-diaminopimelate aminotransferase (EC 2.6.1.-)(BSU14000)	0	iBsu1209	0
R04486	Choloylglycine hydrolase (EC 3.5.1.24)	1	iBsu1209	0
R04509	Phosphomethylpyrimidine kinase (EC 2.7.4.7)	0	iBsu1209	0
R04519	[poly-N-acetyl-D-glucosaminyl-(1->4)-(N-acetyl-D-muramoylpentapeptide)]-diphosphoundecaprenol:[N-acetyl-D-glucosaminyl-(1->4)-N-acetyl-D-muramoylpentapeptide]-diphosphoundecaprenolpolysaccharidetransferase;	0	iBsu1209	0
R04533	3-oxoacyl-[acyl-carrier protein] reductase (EC 1.1.1.100);3-oxoacyl-[acyl-carrier protein] reductase(BSU16870);3-oxoacyl-[acyl-carrier protein] reductase(BSU29420)	1	iBsu1209	0
R04534	3-oxoacyl-[acyl-carrier protein] reductase (EC 1.1.1.100);3-oxoacyl-[acyl-carrier protein] reductase(BSU16870);3-oxoacyl-[acyl-carrier protein] reductase(BSU29420)	1	iBsu1209	0
R04535	(3R)-hydroxymyristoyl-[acyl carrier protein] dehydratase (EC 4.2.1.-)	1	iBsu1209	0
R04536	3-oxoacyl-[acyl-carrier protein] reductase (EC 1.1.1.100);3-oxoacyl-[acyl-carrier protein] reductase(BSU16870);3-oxoacyl-[acyl-carrier protein] reductase(BSU29420)	1	iBsu1209	0
R04537	(3R)-hydroxymyristoyl-[acyl carrier protein] dehydratase (EC 4.2.1.-)	1	iBsu1209	0
R04543	3-oxoacyl-[acyl-carrier protein] reductase (EC 1.1.1.100);3-oxoacyl-[acyl-carrier protein] reductase(BSU16870);3-oxoacyl-[acyl-carrier protein] reductase(BSU29420)	1	iBsu1209	0
R04544	(3R)-hydroxymyristoyl-[acyl carrier protein] dehydratase (EC 4.2.1.-)	1	iBsu1209	0
R04558	Imidazole glycerol phosphate synthase cyclase subunit (EC 4.1.3.-);Imidazole glycerol phosphate synthase amidotransferase subunit (EC 2.4.2.-)(BSU34890)	0	iBsu1209	0
R04559	Adenylosuccinate lyase (EC 4.3.2.2)	1	iBsu1209	0
R04560	IMP cyclohydrolase (EC 3.5.4.10)|Phosphoribosylaminoimidazolecarboxamide formyltransferase (EC 2.1.2.3)	1	iBsu1209	0
R04566	3-oxoacyl-[acyl-carrier protein] reductase (EC 1.1.1.100);3-oxoacyl-[acyl-carrier protein] reductase(BSU16870);3-oxoacyl-[acyl-carrier protein] reductase(BSU29420)	1	iBsu1209	0
R04568	(3R)-hydroxymyristoyl-[acyl carrier protein] dehydratase (EC 4.2.1.-)	1	iBsu1209	0
R04591	Phosphoribosylaminoimidazole-succinocarboxamide synthase (EC 6.3.2.6)	0	iBsu1209	0
R04617	UDP-N-acetylmuramoylalanyl-D-glutamyl-2,6-diaminopimelate--D-alanyl-D- alanyl ligase (EC 6.3.2.10)	0	iBsu1209	0
R04620	Alkaline phosphatase (EC 3.1.3.1)	0	iBsu1209	0
R04639	GTP cyclohydrolase I (EC 3.5.4.16) type 1;GTP cyclohydrolase I (EC 3.5.4.16) type 2(BSU03340)	0	iBsu1209	0
R04640	Phosphoribosylformimino-5-aminoimidazole carboxamide ribotide isomerase (EC 5.3.1.16)	1	iBsu1209	0
R04672	(S)-2-Acetolactatepyruvate-lyase(carboxylating)	1	iBsu1209	0
R04673	Acetolactate synthase small subunit (EC 2.2.1.6);Acetolactate synthase large subunit (EC 2.2.1.6)(BSU28310)	1	iBsu1209	0
R04724	Enoyl-[acyl-carrier-protein] reductase [NADh] (EC 1.3.1.9);Enoyl-[acyl-carrier-protein] reductase [FMN] (EC 1.3.1.9) homolog(BSU26800)	0	iBsu1209	0
R04725	Enoyl-[acyl-carrier-protein] reductase [NADPh] (EC 1.3.1.10)	0	iBsu1209	0
R04726	3-oxoacyl-[acyl-carrier-protein] synthase III (EC 2.3.1.41);3-oxoacyl-[acyl-carrier-protein] synthase, KASIII (EC 2.3.1.41)(BSU11330);3-oxoacyl-[acyl-carrier-protein] synthase, KASII (EC 2.3.1.41)(BSU11340)	0	iBsu1209	0
R04737	3-hydroxyacyl-CoA dehydrogenase (EC 1.1.1.35)|Enoyl-CoA hydratase [isoleucine degradation] (EC 4.2.1.17)	1	iBsu1209	0
R04738	Enoyl-CoA hydratase (EC 4.2.1.17);enoyl-CoA hydratase(BSU17160);enoyl-CoA hydratase(BSU09880)	1	iBsu1209	0
R04739	3-hydroxyacyl-CoA dehydrogenase (EC 1.1.1.35)|Enoyl-CoA hydratase [isoleucine degradation] (EC 4.2.1.17)	1	iBsu1209	0
R04740	Enoyl-CoA hydratase (EC 4.2.1.17);enoyl-CoA hydratase(BSU17160);enoyl-CoA hydratase(BSU09880)	1	iBsu1209	0
R04741	3-hydroxyacyl-CoA dehydrogenase (EC 1.1.1.35)|Enoyl-CoA hydratase [isoleucine degradation] (EC 4.2.1.17)	1	iBsu1209	0
R04742	3-ketoacyl-CoA thiolase (EC 2.3.1.16)|Acetyl-CoA acetyltransferase (EC 2.3.1.9);3-ketoacyl-CoA thiolase [isoleucine degradation] (EC 2.3.1.16)(BSU24170)	1	iBsu1209	0
R04743	3-hydroxyacyl-CoA dehydrogenase (EC 1.1.1.35)|Enoyl-CoA hydratase [isoleucine degradation] (EC 4.2.1.17)	1	iBsu1209	0
R04744	Enoyl-CoA hydratase (EC 4.2.1.17);enoyl-CoA hydratase(BSU17160);enoyl-CoA hydratase(BSU09880)	1	iBsu1209	0
R04745	3-hydroxyacyl-CoA dehydrogenase (EC 1.1.1.35)|Enoyl-CoA hydratase [isoleucine degradation] (EC 4.2.1.17)	1	iBsu1209	0
R04746	Enoyl-CoA hydratase (EC 4.2.1.17);enoyl-CoA hydratase(BSU17160);enoyl-CoA hydratase(BSU09880)	1	iBsu1209	0
R04747	3-ketoacyl-CoA thiolase (EC 2.3.1.16)|Acetyl-CoA acetyltransferase (EC 2.3.1.9);3-ketoacyl-CoA thiolase [isoleucine degradation] (EC 2.3.1.16)(BSU24170)	1	iBsu1209	0
R04748	3-hydroxyacyl-CoA dehydrogenase (EC 1.1.1.35)|Enoyl-CoA hydratase [isoleucine degradation] (EC 4.2.1.17)	1	iBsu1209	0
R04749	Enoyl-CoA hydratase (EC 4.2.1.17);enoyl-CoA hydratase(BSU17160);enoyl-CoA hydratase(BSU09880)	1	iBsu1209	0
R04771	ATP:L-selenomethioneS-adenosyltransferase	0	iBsu1209	0
R04773	Methionyl-tRNA synthetase	0	iBsu1209	0
R04779	6-phosphofructokinase (EC 2.7.1.11)	0	iBsu1209	0
R04780	Fructose-1,6-bisphosphatase, Bacillus type (EC 3.1.3.11);Fructose-1,6-bisphosphatase, GlpX type (EC 3.1.3.11)(BSU37090)	0	iBsu1209	0
R04805	R04805	0	iBsu1209	0
R04859	Cysteine synthase (EC 2.5.1.47)	1	iBsu1209	0
R04928	ATP:adenylylsulfate3'-phosphotransferase	1	iBsu1209	0
R04941	SelenocystathionineL-homocysteine-lyase(deaminating)	0	iBsu1209	0
R04945	O-Acetylhomoserinesuccinate-lyase(addingcysteine)	1	iBsu1209	0
R04946	O4-succinyl-L-homoserine:L-selenocysteineSe-(3-amino-3-carboxypropyl)transferase;	1	iBsu1209	0
R04951	Probable cytosol aminopeptidase (EC 3.4.11.1) (Leucine aminopeptidase) (LAP) (Leucyl aminopeptidase)	0	iBsu1209	0
R04952	3-oxoacyl-[acyl-carrier-protein] synthase III (EC 2.3.1.41);3-oxoacyl-[acyl-carrier-protein] synthase, KASIII (EC 2.3.1.41)(BSU11330);3-oxoacyl-[acyl-carrier-protein] synthase, KASII (EC 2.3.1.41)(BSU11340)	0	iBsu1209	0
R04953	3-oxoacyl-[acyl-carrier protein] reductase (EC 1.1.1.100);3-oxoacyl-[acyl-carrier protein] reductase(BSU16870);3-oxoacyl-[acyl-carrier protein] reductase(BSU29420)	1	iBsu1209	0
R04954	(3R)-hydroxymyristoyl-[acyl carrier protein] dehydratase (EC 4.2.1.-)	1	iBsu1209	0
R04955	Enoyl-[acyl-carrier-protein] reductase [NADh] (EC 1.3.1.9);Enoyl-[acyl-carrier-protein] reductase [FMN] (EC 1.3.1.9) homolog(BSU26800)	0	iBsu1209	0
R04956	Enoyl-[acyl-carrier-protein] reductase [NADPh] (EC 1.3.1.10)	0	iBsu1209	0
R04957	3-oxoacyl-[acyl-carrier-protein] synthase III (EC 2.3.1.41);3-oxoacyl-[acyl-carrier-protein] synthase, KASIII (EC 2.3.1.41)(BSU11330);3-oxoacyl-[acyl-carrier-protein] synthase, KASII (EC 2.3.1.41)(BSU11340)	0	iBsu1209	0
R04958	Enoyl-[acyl-carrier-protein] reductase [NADh] (EC 1.3.1.9);Enoyl-[acyl-carrier-protein] reductase [FMN] (EC 1.3.1.9) homolog(BSU26800)	0	iBsu1209	0
R04959	Enoyl-[acyl-carrier-protein] reductase [NADPh] (EC 1.3.1.10)	0	iBsu1209	0
R04960	3-oxoacyl-[acyl-carrier-protein] synthase III (EC 2.3.1.41);3-oxoacyl-[acyl-carrier-protein] synthase, KASIII (EC 2.3.1.41)(BSU11330);3-oxoacyl-[acyl-carrier-protein] synthase, KASII (EC 2.3.1.41)(BSU11340)	0	iBsu1209	0
R04961	Enoyl-[acyl-carrier-protein] reductase [NADh] (EC 1.3.1.9);Enoyl-[acyl-carrier-protein] reductase [FMN] (EC 1.3.1.9) homolog(BSU26800)	0	iBsu1209	0
R04962	Enoyl-[acyl-carrier-protein] reductase [NADPh] (EC 1.3.1.10)	0	iBsu1209	0
R04963	3-oxoacyl-[acyl-carrier-protein] synthase III (EC 2.3.1.41);3-oxoacyl-[acyl-carrier-protein] synthase, KASIII (EC 2.3.1.41)(BSU11330);3-oxoacyl-[acyl-carrier-protein] synthase, KASII (EC 2.3.1.41)(BSU11340)	0	iBsu1209	0
R04964	3-oxoacyl-[acyl-carrier protein] reductase (EC 1.1.1.100);3-oxoacyl-[acyl-carrier protein] reductase(BSU16870);3-oxoacyl-[acyl-carrier protein] reductase(BSU29420)	1	iBsu1209	0
R04965	(3R)-hydroxymyristoyl-[acyl carrier protein] dehydratase (EC 4.2.1.-)	1	iBsu1209	0
R04966	Enoyl-[acyl-carrier-protein] reductase [NADh] (EC 1.3.1.9);Enoyl-[acyl-carrier-protein] reductase [FMN] (EC 1.3.1.9) homolog(BSU26800)	0	iBsu1209	0
R04967	Enoyl-[acyl-carrier-protein] reductase [NADPh] (EC 1.3.1.10)	0	iBsu1209	0
R04968	3-oxoacyl-[acyl-carrier-protein] synthase III (EC 2.3.1.41);3-oxoacyl-[acyl-carrier-protein] synthase, KASIII (EC 2.3.1.41)(BSU11330);3-oxoacyl-[acyl-carrier-protein] synthase, KASII (EC 2.3.1.41)(BSU11340)	0	iBsu1209	0
R04969	Enoyl-[acyl-carrier-protein] reductase [NADh] (EC 1.3.1.9);Enoyl-[acyl-carrier-protein] reductase [FMN] (EC 1.3.1.9) homolog(BSU26800)	0	iBsu1209	0
R04970	Enoyl-[acyl-carrier-protein] reductase [NADPh] (EC 1.3.1.10)	0	iBsu1209	0
R04986	hydroxyaromatic non-oxidative decarboxylase protein B (EC 4.1.1.-)	0	iBsu1209	0
R05032	UDP-N-acetylglucosamine--N-acetylmuramyl-(pentapeptide) pyrophosphoryl-undecaprenol N-acetylglucosamine transferase (EC 2.4.1.227)	1	iBsu1209	0
R05046	GTP cyclohydrolase I (EC 3.5.4.16) type 1;GTP cyclohydrolase I (EC 3.5.4.16) type 2(BSU03340)	0	iBsu1209	0
R05048	GTP cyclohydrolase I (EC 3.5.4.16) type 1;GTP cyclohydrolase I (EC 3.5.4.16) type 2(BSU03340)	0	iBsu1209	0
R05051	Delta-1-pyrroline-5-carboxylate dehydrogenase (EC 1.5.1.12)	1	iBsu1209	0
R05052	Aspartate aminotransferase (EC 2.6.1.1)	1	iBsu1209	0
R05053	D-alanine aminotransferase (EC 2.6.1.21) (D-aspartate aminotransferase) (D-amino acid aminotransferase) (D-amino acid transaminase) (DAAT)	1	iBsu1209	0
R05066	3-hydroxyisobutyrate dehydrogenase	1	iBsu1209	0
R05068	Ketol-acid reductoisomerase (EC 1.1.1.86)	1	iBsu1209	0
R05069	Ketol-acid reductoisomerase (EC 1.1.1.86)	1	iBsu1209	0
R05070	Dihydroxy-acid dehydratase (EC 4.2.1.9)	0	iBsu1209	0
R05071	(S)-2-Acetolactatemethylmutase	1	iBsu1209	0
R05085	Phosphoserine aminotransferase (EC 2.6.1.52)	1	iBsu1209	0
R05086	O-Phospho-4-hydroxy-L-threoninephospho-lyase(addingwater)	0	iBsu1209	0
R05133	6-phospho-beta-glucosidase (EC 3.2.1.86)	0	iBsu1209	0
R05134	6-phospho-beta-glucosidase (EC 3.2.1.86)	0	iBsu1209	0
R05135	2',3'-cyclic-nucleotide 2'-phosphodiesterase (EC 3.1.4.16)|5'-nucleotidase (EC 3.1.3.5)	0	iBsu1209	0
R05140	sucrose:2,6-beta-D-fructan6-beta-D-fructosyltransferase	0	iBsu1209	0
R05197	10-formyltetrahydropteroyldiglutamate:L-glutamategamma-ligase(ADP-forming)	0	iBsu1209	0
R05233	trans-3-Chloro-2-propene-1-ol:NAD+oxidoreductase	0	iBsu1209	0
R05234	cis-3-chloro-2-propene-1-ol:NAD+oxidoreductase	0	iBsu1209	0
R05237	R05237	1	iBsu1209	0
R05238	R05238	1	iBsu1209	0
R05286	Chloroacetaldehyde:NAD+oxidoreductase	0	iBsu1209	0
R05287	2-haloalkanoic acid dehalogenase (EC 3.8.1.2)	1	iBsu1209	0
R05332	Glucosamine-1-phosphate N-acetyltransferase (EC 2.3.1.157)|N-acetylglucosamine-1-phosphate uridyltransferase (EC 2.7.7.23)	0	iBsu1209	0
R05338	D-arabino-3-hexulose 6-phosphate formaldehyde lyase	1	iBsu1209	0
R05339	6-phospho-3-hexuloisomerase	0	iBsu1209	0
R05378	5-keto-2-deoxy-D-gluconate-6 phosphate aldolase (EC 4.1.2.29)	1	iBsu1209	0
R05389	4-oxalocrotonate tautomerase (EC 5.3.2.-)	1	iBsu1209	0
R05549	Alpha-galactosidase (EC 3.2.1.22)	1	iBsu1209	0
R05551	Aliphatic amidase amiE (EC 3.5.1.4)	0	iBsu1209	0
R05553	Aminodeoxychorismate lyase (EC 4.1.3.38)	0	iBsu1209	0
R05554	Allantoate amidohydrolase (EC 3.5.3.9)	1	iBsu1209	0
R05566	N-acetylmannosaminyltransferase (EC 2.4.1.187)	1	iBsu1209	0
R05571	R_R05571	1	iBsu1209	0
R05576	(S)-3-hydroxybutanoyl-CoA:NADP+oxidoreductase	0	iBsu1209	0
R05577	Aspartyl-tRNA synthetase (EC 6.1.1.12)	0	iBsu1209	0
R05578	Glutamyl-tRNA synthetase (EC 6.1.1.17)|Glutamyl-tRNA(Gln) synthetase	0	iBsu1209	0
R05590	Aliphatic amidase amiE (EC 3.5.1.4)	0	iBsu1209	0
R05595	R05595	0	iBsu1209	0
R05605	2-dehydro-3-deoxyphosphogluconate aldolase (EC 4.1.2.14)|4-hydroxy-2-oxoglutarate aldolase (EC 4.1.3.16)	0	iBsu1209	0
R05606	Mannonate dehydratase (EC 4.2.1.8)	0	iBsu1209	0
R05608	D-galactarate dehydratase (EC 4.2.1.42)	0	iBsu1209	0
R05612	heptaprenyl diphosphate synthase component II (EC 2.5.1.30);heptaprenyl diphosphate synthase component I (EC 2.5.1.30)(BSU22760)	0	iBsu1209	0
R05613	heptaprenyl diphosphate synthase component II (EC 2.5.1.30);heptaprenyl diphosphate synthase component I (EC 2.5.1.30)(BSU22760)	0	iBsu1209	0
R05627	Undecaprenyl-diphosphatase (EC 3.6.1.27)	0	iBsu1209	0
R05629	UDPMurAc(oyl-L-Ala-D-gamma-Glu-L-Lys-D-Ala-D-Ala):undecaprenyl-phosphatephospho-N-acetylmuramoyl-pentapeptide-transferase	0	iBsu1209	0
R05630	Phospho-N-acetylmuramoyl-pentapeptide-transferase (EC 2.7.8.13)	1	iBsu1209	0
R05632	Salicylate hydroxylase (EC 1.14.13.1)	0	iBsu1209	0
R05633	2-C-methyl-D-erythritol 4-phosphate cytidylyltransferase (EC 2.7.7.60)	0	iBsu1209	0
R05634	4-diphosphocytidyl-2-C-methyl-D-erythritol kinase	0	iBsu1209	0
R05636	1-deoxy-D-xylulose 5-phosphate synthase (EC 2.2.1.7)	0	iBsu1209	0
R05637	2-C-methyl-D-erythritol 2,4-cyclodiphosphate synthase (EC 4.6.1.12)	0	iBsu1209	0
R05661	5-keto-2-deoxygluconokinase (EC 2.7.1.92);5-keto-2-deoxygluconokinase B (EC 2.7.1.92)(BSU39750)	0	iBsu1209	0
R05679	sn-glycerol-1-phosphate:NAD2-oxidoreductase	0	iBsu1209	0
R05680	sn-glycerol-1-phosphate:NADP2-oxidoreductase	0	iBsu1209	0
R05688	1-deoxy-D-xylulose 5-phosphate reductoisomerase (EC 1.1.1.267)	0	iBsu1209	0
R05705	FMNh2:NAD+oxidoreductase	0	iBsu1209	0
R05706	Dihydropteridine reductase (EC 1.5.1.34)|Oxygen-insensitive NAD(P)h nitroreductase (EC 1.-.-.-);NADPh-linked nitro/flavin reductase [EC:1.-.-.-](BSU38110)	0	iBsu1209	0
R05711	N,N-dimethyl-1,4-phenylenediamine,aniline:NADP+oxidoreductase	1	iBsu1209	0
R05724	Flavohemoprotein (hemoglobin-like protein) (Flavohemoglobin) (Nitric oxide dioxygenase) (EC 1.14.12.17)	1	iBsu1209	0
R05725	Flavohemoprotein (hemoglobin-like protein) (Flavohemoglobin) (Nitric oxide dioxygenase) (EC 1.14.12.17)	1	iBsu1209	0
R05789	Probable 2-phosphosulfolactate phosphatase (EC 3.1.3.71)	0	iBsu1209	0
R05835	Choloylglycine hydrolase (EC 3.5.1.24)	1	iBsu1209	0
R05850	L-ribulose-5-phosphate 4-epimerase (EC 5.1.3.4)	1	iBsu1209	0
R05861	Glycine oxidase ThiO (EC 1.4.3.19)	0	iBsu1209	0
R05863	N-ethylglycine:oxygenoxidoreductase(deaminating)	0	iBsu1209	0
R05884	4-hydroxy-3-methylbut-2-enyl diphosphate reductase (EC 1.17.1.2)	0	iBsu1209	0
R06063	R_R06063	0	iBsu1209	0
R06064	R_R06064	0	iBsu1209	0
R06131	R06131	0	iBsu1209	0
R06132	R06132	0	iBsu1209	0
R06178	[poly-N-acetyl-D-glucosaminyl-(1->4)-(N-acetyl-D-muramoylpentapeptide)]-diphosphoundecaprenol:[N-acetyl-D-glucosaminyl-(1->4)-N-acetyl-D-muramoylpentapeptide]-diphosphoundecaprenolpolysaccharidetransferase	0	iBsu1209	0
R06180	D-malic enzyme (EC 1.1.1.83)|Tartrate decarboxylase (EC 4.1.1.73)|Tartrate dehydrogenase (EC 1.1.1.93)	1	iBsu1209	0
R06363	Probable beta-lactamase ybxI precursor (EC 3.5.2.6);Beta-lactamase class A(BSU18800);beta-lactamase(BSU01670)	0	iBsu1209	0
R06447	Undecaprenyl pyrophosphate synthetase (EC 2.5.1.31)	0	iBsu1209	0
R06513	dTDP-glucose 4,6-dehydratase (EC 4.2.1.46)	0	iBsu1209	0
R06514	dTDP-4-dehydrorhamnose 3,5-epimerase	1	iBsu1209	0
R06601	5-hydroxyisoC00366 hydrolase (hIU hydrolase) (hIUhase) (EC 3.5.2.17) (Transthyretin-related protein) (TRP)	1	iBsu1209	0
R06602	Spore photoproduct lyase (EC 4.1.99.-)	0	iBsu1209	0
R06604	R_R06604	0	iBsu1209	0
R06605	R_R06605	0	iBsu1209	0
R06613	R_R06613	1	iBsu1209	0
R06895	Coproporphyrinogen III oxidase, oxygen-independent (EC 1.3.99.22);Putative coproporphyrinogen III oxidase of BS hemN-type, oxygen-independent (EC 1.3.99.22), in heat shock gene cluster(BSU25500)	1	iBsu1209	0
R06903	Spore photoproduct lyase (EC 4.1.99.-)	0	iBsu1209	0
R06915	Salicylate hydroxylase (EC 1.14.13.1)	0	iBsu1209	0
R06936	Salicylate hydroxylase (EC 1.14.13.1)	0	iBsu1209	0
R06939	Salicylate hydroxylase (EC 1.14.13.1)	0	iBsu1209	0
R06941	3-hydroxyacyl-CoA dehydrogenase (EC 1.1.1.35)|Enoyl-CoA hydratase [isoleucine degradation] (EC 4.2.1.17)	1	iBsu1209	0
R06974	Phosphoribosylglycinamide formyltransferase 2 (EC 2.1.2.-)	0	iBsu1209	0
R06983	S-(hydroxymethyl)glutathionedehydrogenase	0	iBsu1209	0
R07013	Epoxide hydrolase (EC 3.3.2.9)	1	iBsu1209	0
R07014	Epoxide hydrolase (EC 3.3.2.9)	1	iBsu1209	0
R07027	Epoxide hydrolase (EC 3.3.2.9)	1	iBsu1209	0
R07082	Epoxide hydrolase (EC 3.3.2.9)	1	iBsu1209	0
R07136	(2R)-3-sulfolactate:NAD+oxidoreductase	0	iBsu1209	0
R07140	S-(hydroxymethyl)glutathione:NADP+oxidoreductase	0	iBsu1209	0
R07145	L-iditol:NAD+2-oxidoreductase	0	iBsu1209	0
R07168	5-methyltetrahydrofolate:NAD+oxidoreductase	0	iBsu1209	0
R07176	Adenylyl-sulfate reductase [thioredoxin] (EC 1.8.4.10)|Phosphoadenylyl-sulfate reductase [thioredoxin] (EC 1.8.4.8)	0	iBsu1209	0
R07219	4-hydroxy-3-methylbut-2-enyl diphosphate reductase (EC 1.17.1.2)	0	iBsu1209	0
R07233	S-adenosyl-L-methionine:rRNA(guanine-N1-)-methyltransferase	1	iBsu1209	0
R07234	S-adenosyl-L-methionine:rRNA(guanine-N2-)-methyltransferase	0	iBsu1209	0
R07237	S-adenosyl-L-methionine:uroporphyrinogen-IIIC-methyltransferase	0	iBsu1209	0
R07238	S-adenosyl-L-methionine:precorrin-1C-methyltransferase	0	iBsu1209	0
R07262	2-succinyl-6-hydroxy-2,4-cyclohexadiene-1-carboxylate synthase (EC 4.2.99.20);Alpha/beta hydrolase fold (EC 3.8.1.5)(BSU31420)	0	iBsu1209	0
R07263	Naphthoate synthase (EC 4.1.3.36)	0	iBsu1209	0
R07270	Phytoene synthase (EC 2.5.1.32)	0	iBsu1209	0
R07274	O-phospho-L-serine:hydrogen-sulfide2-amino-2-carboxyethyltransferase	0	iBsu1209	0
R07280	R_R07280	0	iBsu1209	0
R07281	3,4-dihydroxy-2-butanone 4-phosphate synthase|GTP cyclohydrolase II (EC 3.5.4.25)	0	iBsu1209	0
R07285	tRNA:phosphatenucleotidyltransferase	0	iBsu1209	0
R07316	R_R07316	1	iBsu1209	0
R07328	alcohol:NADP+oxidoreductase	0	iBsu1209	0
R07346	R_R07346	1	iBsu1209	0
R07355	Dihydropteridine reductase (EC 1.5.1.34)|Oxygen-insensitive NAD(P)h nitroreductase (EC 1.-.-.-)	1	iBsu1209	0
R07363	1,2-dihydroxy-3-keto-5-methylthiopentene dioxygenase (EC 1.13.11.54)	1	iBsu1209	0
R07364	1,2-dihydroxy-3-keto-5-methylthiopentene dioxygenase (EC 1.13.11.54)	0	iBsu1209	0
R07392	Methylthioribulose-1-phosphate dehydratase (EC 4.2.1.109)	0	iBsu1209	0
R07393	2,3-diketo-5-methylthiopentyl-1-phosphate enolase	0	iBsu1209	0
R07394	2-hydroxy-3-keto-5-methylthiopentenyl-1-phosphate phosphatase	0	iBsu1209	0
R07396	Glutamine-dependent 2-keto-4-methylthiobutyrate transaminase	1	iBsu1209	0
R07404	5-amino-1-(5-phospho-D-ribosyl)imidazole:carbon-dioxideligase(ADP-forming)	0	iBsu1209	0
R07405	5-carboxyamino-1-(5-phospho-D-ribosyl)imidazolecarboxymutase	0	iBsu1209	0
R07406	R_R07406	0	iBsu1209	0
R07411	(2E,6E)-farnesyl-diphosphate:protohemeIXfarnesyltranstransferase	0	iBsu1209	0
R07456	D-ribulose5-phosphate,D-glyceraldehyde3-phosphatepyridoxal5'-phosphate-lyase	0	iBsu1209	0
R07459	ATP:[sulfur-carrierprotein]adenylyltransferase	0	iBsu1209	0
R07460	Putative cysteine desulfurase iscS 1 (EC 2.8.1.7);Putative cysteine desulfurase nifS (EC 2.8.1.7)(BSU27880);Putative cysteine desulfurase iscS 2 (EC 2.8.1.7)(BSU29590)	0	iBsu1209	0
R07461	[enzyme]-S-sulfanyl-L-cysteine:adenylyl-[sulfur-carrierprotein]sulfurtransferase	1	iBsu1209	0
R07463	glycine:oxygenoxidoreductase	0	iBsu1209	0
R07475	heptaprenyl diphosphate synthase component II (EC 2.5.1.30);heptaprenyl diphosphate synthase component I (EC 2.5.1.30)(BSU22760)	0	iBsu1209	0
R07476	Phosphosulfolactate synthase (EC 4.4.1.19)	1	iBsu1209	0
R07599	Branched-chain alpha-keto acid dehydrogenase, E1 component, beta subunit (EC 1.2.4.4);Branched-chain alpha-keto acid dehydrogenase, E1 component, alpha subunit (EC 1.2.4.4)(BSU24050)	0	iBsu1209	0
R07600	Branched-chain alpha-keto acid dehydrogenase, E1 component, beta subunit (EC 1.2.4.4);Branched-chain alpha-keto acid dehydrogenase, E1 component, alpha subunit (EC 1.2.4.4)(BSU24050)	1	iBsu1209	0
R07601	Branched-chain alpha-keto acid dehydrogenase, E1 component, beta subunit (EC 1.2.4.4);Branched-chain alpha-keto acid dehydrogenase, E1 component, alpha subunit (EC 1.2.4.4)(BSU24050)	0	iBsu1209	0
R07602	Branched-chain alpha-keto acid dehydrogenase, E1 component, beta subunit (EC 1.2.4.4);Branched-chain alpha-keto acid dehydrogenase, E1 component, alpha subunit (EC 1.2.4.4)(BSU24050)	1	iBsu1209	0
R07603	Branched-chain alpha-keto acid dehydrogenase, E1 component, beta subunit (EC 1.2.4.4);Branched-chain alpha-keto acid dehydrogenase, E1 component, alpha subunit (EC 1.2.4.4)(BSU24050)	0	iBsu1209	0
R07604	Branched-chain alpha-keto acid dehydrogenase, E1 component, beta subunit (EC 1.2.4.4);Branched-chain alpha-keto acid dehydrogenase, E1 component, alpha subunit (EC 1.2.4.4)(BSU24050)	1	iBsu1209	0
R07605	7-aminomethyl-7-carbaguanine:NADP+oxidoreductase	0	iBsu1209	0
R07618	Dihydrolipoamide dehydrogenase of pyruvate dehydrogenase complex (EC 1.8.1.4);Dihydrolipoamide dehydrogenase of branched-chain alpha-keto acid dehydrogenase (EC 1.8.1.4)(BSU24060)	0	iBsu1209	0
R07641	R07641	0	iBsu1209	0
R07644	2,3-dihydroxybenzoate:L-serineligase	0	iBsu1209	0
R07762	R07762	0	iBsu1209	0
R07763	R07763	1	iBsu1209	0
R07767	[protein]-N6-(octanoyl)-L-lysine:an[Fe-S]clusterscaffoldproteincarryinga[4Fe-4S]2[c] + Clustersulfurtransferase	0	iBsu1209	0
R07770	Lipoate-protein ligase A	0	iBsu1209	0
R07771	Lipoate-protein ligase A	1	iBsu1209	0
R07916	geranylgeranyl-diphosphate:geranylgeranyl-diphosphategeranylgeranyltransferase	0	iBsu1209	0
R07939	caffeine:oxygenoxidoreductase(N3-demethylating)	1	iBsu1209	0
R07943	R07943	1	iBsu1209	0
R07945	R07945	1	iBsu1209	0
R08056	Glucarate dehydratase (EC 4.2.1.40)	0	iBsu1209	0
R08057	GTP:GTPguanylyltransferase	0	iBsu1209	0
R08125	Fructoselysine 6-phosphate deglycase (EC 3.5.-.-)	1	iBsu1209	0
R08165	2-succinyl-5-enolpyruvyl-6-hydroxy-3-cyclohexene-1-carboxylatesynthase	0	iBsu1209	0
R08166	2-succinyl-6-hydroxy-2,4-cyclohexadiene-1-carboxylate synthase (EC 4.2.99.20)	0	iBsu1209	0
R08198	R08198	0	iBsu1209	0
R08210	dimethylallyldiphosphate:ferredoxinoxidoreductase	0	iBsu1209	0
R08218	Seryl-tRNA synthetase	0	iBsu1209	0
R08221	5'-deoxy-5-fluorocytidineaminohydrolase	0	iBsu1209	0
R08240	6-thioinosine5'-monophosphate:NAD+oxidoreductase	1	iBsu1209	0
R08244	6-thioxanthine5'-monophosphate:L-glutamineamido-ligase(AMP-forming)	0	iBsu1209	0
R08286	R08286	1	iBsu1209	0
R08287	R08287	1	iBsu1209	0
R08295	Monoethylglycinexylidideamidohydrolase	0	iBsu1209	0
R08345	R08345	1	iBsu1209	0
R08359	S-adenosylmethioninamine:cadaverine3-aminopropyltransferase	0	iBsu1209	0
R08368	Purine nucleoside phosphorylase (EC 2.4.2.1)	1	iBsu1209	0
R08386	N-hydroxyarylamine O-acetyltransferase (EC 2.3.1.118)	0	iBsu1209	0
R08503	5-deoxy-D-glucuronatealdose-ketose-isomerase	1	iBsu1209	0
R08549	2-Oxoglutaratedehydrogenasecomplex	0	iBsu1209	0
R08550	proteinN6-(dihydrolipoyl)lysine:NAD[c] +oxidoreductase	0	iBsu1209	0
R08551	cytochromeP-450reductase	0	iBsu1209	0
R08557	R08557	0	iBsu1209	0
R08558	R08558	0	iBsu1209	0
R08572	ATP:(R)-glycerate2-phosphotransferase	0	iBsu1209	0
R08575	sedoheptulose-7-phosphate:D-glyceraldehyde-3-phosphateglyceronetransferase	1	iBsu1209	0
R08603	3D-(3,5/4)-trihydroxycyclohexane-1,2-dioneacylhydrolase(decyclizing)	0	iBsu1209	0
R08632	L-cystathioninecysteine-lyase	0	iBsu1209	0
R08633	L-homocysteinehydrogen-sulfide-lyase	0	iBsu1209	0
R08648	pyruvate:2-oxobutanoateacetaldehydetransferase(decarboxylating)	0	iBsu1209	0
R08689	(E)-4-hydroxy-3-methylbut-2-en-1-yl-diphosphate:oxidizedferredoxinoxidoreductase(hydrating)	0	iBsu1209	0
R08856	UDP-N-acetyl-D-glucosamine:undecaprenyl-phosphateN-acetyl-D-glucosaminephosphotransferase	0	iBsu1209	0
R08871	Putative phosphinothricin acetyltransferase ywnh (PPT N-acetyltransferase) (EC 2.3.1.183)	0	iBsu1209	0
R08924	butanoyl-CoA:carbon-dioxideligase(ADP-forming)	0	iBsu1209	0
R08938	Putative phosphinothricin acetyltransferase ywnh (PPT N-acetyltransferase) (EC 2.3.1.183)	1	iBsu1209	0
R09247	(2E,6E)-farnesyl-diphosphate:isopentenyl-diphosphatefarnesyltranstransferase(adding4isopentenylunits)	0	iBsu1209	0
R09366	Se-methyl-L-selenocysteinemethaneselenol-lyase(deaminating;pyruvate-forming)	0	iBsu1209	0
R09394	GTP3',8-cyclase[(8S)-3',8-cyclo-7,8-dihydroguanosine5'-triphosphate-forming]	0	iBsu1209	0
R09406	R09406	0	iBsu1209	0
R09493	D-aminoacid:quinoneoxidoreductase(deaminating)	0	iBsu1209	0
R09497	nitrite:quinoneoxidoreductase	0	iBsu1209	0
R09735	adenylyl-molybdopterin:molybdatemolybdatetransferase(AMP-forming)	0	iBsu1209	0
R09740	fattyacid:hydroperoxideoxidoreductase(2-hydroxylating)	0	iBsu1209	0
R09741	fattyacid:hydroperoxideoxidoreductase(Rh-hydroxylating)	0	iBsu1209	0
R09952	2,4,6/3,5-pentahydroxycyclohexanone 2-isomerase	1	iBsu1209	0
R09953	scyllo-inositol:NAD+ oxidoreductase	1	iBsu1209	0
R09954	scyllo-inositol:NADP+oxidoreductase	1	iBsu1209	0
R09959	7,8-dihydroneopterin3'-triphosphateacetaldehyde-lyase(6-carboxy-5,6,7,8-tetrahydropterinandtriphosphate-forming)	0	iBsu1209	0
R09977	2-(2-carboxy-4-methylthiazol-5-yl)ethylphosphateisomerase	0	iBsu1209	0
R09978	7-carboxy-7-carbaguanine:ammonialigase(ADP-forming)	0	iBsu1209	0
R09979	(2S)-ethylmalonyl-CoAepimerase	1	iBsu1209	0
R10002	6-carboxy-5,6,7,8-tetrahydropterinammonia-lyase	0	iBsu1209	0
R10009	all-trans-heptaprenyl-diphosphatediphosphate-lyase(cyclizing,tetraprenyl-beta-curcumene-forming)	0	iBsu1209	0
R10052	(2R,3S)-3-isopropylmalate:NAD+oxidoreductase	0	iBsu1209	0
R10088	D-ribose5-phosphate,D-glyceraldehyde3-phosphatepyridoxal5'-phosphate-lyase	0	iBsu1209	0
R10089	D-ribose5-phosphate,D-glyceraldehyde3-phosphatepyridoxal5'-phosphate-lyase(glutamine-hydrolyzing)	0	iBsu1209	0
R10092	carbonatehydro-lyase(carbon-dioxide-forming)	1	iBsu1209	0
R10116	3-hydroxyglutaryl-[acp]-methyl-ester:NADP+oxidoreductase	1	iBsu1209	0
R10117	3-hydroxyglutaryl-[acp]-methyl-esterhydro-lyase	1	iBsu1209	0
R10118	glutaryl-[acp]-methyl-ester:NADP+oxidoreductase	0	iBsu1209	0
R10119	glutaryl-[acp]-methyl-ester:malonyl-[acyl-carrierprotein]C-acyltransferase(decarboxylating)	1	iBsu1209	0
R10120	3-hydroxypimeloyl-[acp]-methyl-ester:NADP+oxidoreductase	1	iBsu1209	0
R10121	3-hydroxypimeloyl-[acp]-methyl-esterhydro-lyase	1	iBsu1209	0
R10122	pimelyl-[acyl-carrierprotein]-methyl-ester:NADP+oxidoreductase	0	iBsu1209	0
R10124	pimeloyl-[acyl-carrierprotein]:L-alanineC-pimeloyltransferase(decarboxylating)	0	iBsu1209	0
R10147	L-aspartate-4-semialdehydehydro-lyase[addingpyruvateandcyclizing;(2S,4S)-4-hydroxy-2,3,4,5-tetrahydrodipicolinate-forming]	0	iBsu1209	0
R10170	(2R,3S)-3-isopropylmalatehydro-lyase(2-isopropylmaleate-forming)	1	iBsu1209	0
R10177	geranylgeranyl-diphosphate:geranylgeranyl-diphosphategeranylgeranyltransferase(15-cis-phytoeneforming)	0	iBsu1209	0
R10206	methanesulfonate,FMNh2:oxygenoxidoreductase	0	iBsu1209	0
R10208	(3R)-3-hydroxyacyl-[acyl-carrierprotein]hydro-lyase(trans-2-enoyl-[acyl-carrierprotein]-forming)	1	iBsu1209	0
R10220	S-adenosyl-L-methionine:7-aminomethyl-7-deazaguanosineribosyltransferase(ribosylisomerizing;L-methionine,adeninereleasing)	0	iBsu1209	0
R10221	6-phospho-D-gluconate:NAD+2-oxidoreductase(decarboxylating)	0	iBsu1209	0
R10245	GlyoxylateandAmmoniaproduction	0	iBsu1209	0
R10247	1-deoxy-D-xylulose5-phosphate:thiolsulfurtransferase	0	iBsu1209	0
R10305	O3-acetyl-L-serine:L-homocysteineS-(2-amino-2-carboxyethyl)transferase	1	iBsu1209	0
R10322	cyclo(L-leucyl-L-leucyl),reduced-ferredoxin:oxygenoxidoreductase(N-hydroxylating,aromatizing)	0	iBsu1209	0
R10336	L-leucyl-tRNALeu:L-leucyl-tRNALeuleucyltransferase(cyclizing)	1	iBsu1209	0
R10342	ATP:ATPadenylyltransferase(cyclizing)	0	iBsu1209	0
R10463	ATP:L-threonyl,bicarbonateadenylyltransferase	0	iBsu1209	0
R10468	protoheme,hydrogen-donor:oxygenoxidoreductase(delta-methene-oxidizing,hydroxylating)	1	iBsu1209	0
R10510	protoheme,hydrogen-donor:oxygenoxidoreductase(beta-methene-oxidizing,hydroxylating)	0	iBsu1209	0
R10519	D-glucose-6-phosphate:NAD[c] +oxidoreductase	0	iBsu1209	0
R10520	D-glucose-6-phosphate:NAD+1-oxidoreductase	0	iBsu1209	0
R10619	D-galactose1-epimerase;	1	iBsu1209	0
R10645	tRNA(N6-dimethylallyladenosine):sulfur-donor,S-adenosyl-L-methionineC2-methylthiotransferase	0	iBsu1209	0
R10648	L-threonylcarbamoyladenylate:adenineintRNAN6-L-threonylcarbamoyltransferase	1	iBsu1209	0
R10649	tRNA(N6-L-threonylcarbamoyladenosine37):sulfur-donor,S-adenosyl-L-methionineC2-methylthiotransferase	0	iBsu1209	0
R10699	L-lysine:8-amino-7-oxononanoateaminotransferase	1	iBsu1209	0
R10707	acetyl-CoA:malonyl-[acyl-carrierprotein]C-acetyltransferase(decarboxylating)	0	iBsu1209	0
R10712	2-methyl-4-amino-5-hydroxymethylpyrimidine-diphosphate:2-(2-carboxy-4-methylthiazol-5-yl)ethylphosphate2-methyl-4-aminopyrimidine-5-methenyltransferase	0	iBsu1209	0
R10822	(deoxyribonucleotide)n:5'-phospho-(deoxyribonucleotide)mligase(ADP)	0	iBsu1209	0
R10823	(deoxyribonucleotide)n:5'-phospho-(deoxyribonucleotide)mligase(GTP)	0	iBsu1209	0
R10907	beta-D-glucose-6-phosphate:NAD+1-oxidoreductase	0	iBsu1209	0
R10934	prephenatecarboxy-lyase(3-[(4R)-4-hydroxycyclohexa-1,5-dien-1-yl]-2-oxopropanoate-forming)	0	iBsu1209	0
R10948	ATP:hCO3-phosphotransferase	0	iBsu1209	0
R10996	R10996	0	iBsu1209	0
R10997	R10997	1	iBsu1209	0
R11064	L-alanine:L-anticapsinligase(ADP-forming)	0	iBsu1209	0
R11065	3-[(4R)-4-hydroxycyclohexa-1,5-dien-1-yl]-2-oxopropanoateisomerase	1	iBsu1209	0
R11090	ATP:[protein]-L-arginineN(omega)-phosphotransferase	0	iBsu1209	0
R11095	[protein]-N(omega)-phospho-L-argininephosphohydrolase	0	iBsu1209	0
R11310	beta-D-glucose1,6-phosphomutase	1	iBsu1209	0
R11312	DiphosphateandThiaminmonophosphateandCO2production	1	iBsu1209	0
R11325	ubiquinol:oxygenoxidoreductase(electrogenic,nonh+-transporting)	0	iBsu1209	0
R11329	Fe-coproporphyrin-IIIferro-lyase(coproporphyrin-III-forming)	1	iBsu1209	0
R11337	(R)-2-hydroxyglutarate:NAD+2-oxidireductase	0	iBsu1209	0
R11372	(8S)-3',8-cyclo-7,8-dihydroguanosine5'-triphosphatelyase(cyclicpyranopterinphosphate-forming)	0	iBsu1209	0
R11522	Fe-coproporphyrinIII:hydrogenperoxideoxidoreductase(decarboxylating)	0	iBsu1209	0
R11558	CDP-glycerol:N-acetyl-beta-D-mannosaminyl-(1->4)-N-acetyl-alpha-D-glucosaminyl-diphospho-ditrans,octacis-undecaprenolglycerophosphotransferase	0	iBsu1209	0
R11701	acetyl-CoA:(3S)-3,6-diaminohexanoateN6-acetyltransferase	0	iBsu1209	0
R11741	protoheme,donor:oxygenoxidoreductase(mycobilin-producing)	0	iBsu1209	0
R11742	protoheme,donor:oxygenoxidoreductase(mycobilin-producing)	0	iBsu1209	0
R11895	ATP:5-fluorodeoxyuridine-diphosphatephosphotransferase	0	iBsu1209	0
R11945	NADh:ubiquinoneoxidoreductase	0	iBsu1209	0
R12183	ATP:cob(II)alaminCobeta-adenosyltransferase	0	iBsu1209	0
R12423	[lipoyl-carrierproteinE2]-N6-(octanoyl)-L-lysine:[Fe-S]clusterscaffoldproteincarryinga[4Fe-4S]2[c] + Clustersulfurtransferase	0	iBsu1209	0
R12424	[glycinecleavagesystemh]-N6-octanoyl-L-lysine:[Fe-S]clusterscaffoldproteincarryinga[4Fe-4S]2+ Clustersulfurtransferase	1	iBsu1209	0
R12425	[glycinecleavagesystemh]-N6-octanoyl-L-lysine:[lipoyl-carrierproteinE2]-L-lysineoctanoyltransferase	0	iBsu1209	0
R12427	octanoyl-[acp]:lipoyl-carrier-protein-E2N-octanoyltransferase	1	iBsu1209	0
R12428	octanoyl-[acp]:Glycine-cleavage-system-hN-octanoyltransferase	1	iBsu1209	0
R12454	harderohemeIIIandCO2and2h2Oproduction	0	iBsu1209	0
R12500	queuosine34intRNA:acceptoroxidoreductase	0	iBsu1209	0
rxn00399	Nitric oxide synthase oxygenase (EC 1.-.-.-)	1	iBsu1209	0
rxn00418	Aminoglycoside 6-adenylyltransferase (EC 2.7.7.-)	0	iBsu1209	0
rxn00568	Nitrite reductase [NAD(P)h] small subunit (EC 1.7.1.4);Nitrite reductase [NAD(P)h] large subunit (EC 1.7.1.4)(BSU03300);Assimilatory nitrate reductase large subunit (EC:1.7.99.4)(BSU03310);Nitrite reductase [NAD(P)h] large subunit (EC 1.7.1.4)(BSU03320)	0	iBsu1209	0
rxn00569	Nitrite reductase [NAD(P)h] small subunit (EC 1.7.1.4);Nitrite reductase [NAD(P)h] large subunit (EC 1.7.1.4)(BSU03300);Assimilatory nitrate reductase large subunit (EC:1.7.99.4)(BSU03310);Nitrite reductase [NAD(P)h] large subunit (EC 1.7.1.4)(BSU03320)	0	iBsu1209	0
rxn00734	R_rxn00734	0	iBsu1209	0
rxn00955	R_rxn00955	1	iBsu1209	0
rxn01259	Oligo-1,6-glucosidase (EC 3.2.1.10);Neopullulanase (EC 3.2.1.135)(BSU34560)	1	iBsu1209	0
rxn01923	Butyryl-CoA dehydrogenase (EC 1.3.99.2)	0	iBsu1209	0
rxn02268	Butyryl-CoA dehydrogenase (EC 1.3.99.2)	0	iBsu1209	0
rxn02727	Gamma-glutamyltranspeptidase (EC 2.3.2.2)	1	iBsu1209	0
rxn03931	Epi-inositol hydrolase	0	iBsu1209	0
rxn04675	2-succinyl-5-enolpyruvyl-6-hydroxy-3-cyclohexene-1-carboxylic-acid synthase (EC 2.2.1.9)	0	iBsu1209	0
rxn05229	Phosphoribosylaminoimidazole carboxylase catalytic subunit (EC 4.1.1.21);Phosphoribosylaminoimidazole carboxylase ATPase subunit (EC 4.1.1.21)(BSU06430)	0	iBsu1209	0
rxn05247	Long-chain-fatty-acid--CoA ligase (EC 6.2.1.3);Acetoacetyl-CoA synthetase [leucine] (EC 6.2.1.16)|Long-chain-fatty-acid--CoA ligase (EC 6.2.1.3)(BSU18250)	0	iBsu1209	0
rxn05248	Long-chain-fatty-acid--CoA ligase (EC 6.2.1.3);Acetoacetyl-CoA synthetase [leucine] (EC 6.2.1.16)|Long-chain-fatty-acid--CoA ligase (EC 6.2.1.3)(BSU18250)	0	iBsu1209	0
rxn05249	Long-chain-fatty-acid--CoA ligase (EC 6.2.1.3);Acetoacetyl-CoA synthetase [leucine] (EC 6.2.1.16)|Long-chain-fatty-acid--CoA ligase (EC 6.2.1.3)(BSU18250)	0	iBsu1209	0
rxn05250	Long-chain-fatty-acid--CoA ligase (EC 6.2.1.3);Acetoacetyl-CoA synthetase [leucine] (EC 6.2.1.16)|Long-chain-fatty-acid--CoA ligase (EC 6.2.1.3)(BSU18250)	0	iBsu1209	0
rxn05251	Long-chain-fatty-acid--CoA ligase (EC 6.2.1.3);Acetoacetyl-CoA synthetase [leucine] (EC 6.2.1.16)|Long-chain-fatty-acid--CoA ligase (EC 6.2.1.3)(BSU18250)	0	iBsu1209	0
rxn05252	Long-chain-fatty-acid--CoA ligase (EC 6.2.1.3);Acetoacetyl-CoA synthetase [leucine] (EC 6.2.1.16)|Long-chain-fatty-acid--CoA ligase (EC 6.2.1.3)(BSU18250)	0	iBsu1209	0
rxn05266	Ubiquinone/menaquinone biosynthesis methyltransferase UbiE/COQ5 (EC 2.1.1.-)	0	iBsu1209	0
rxn05267	1,4-dihydroxy-2-naphthoate octaprenyltransferase (EC 2.5.1.-)	0	iBsu1209	0
rxn05294	DNA polymerase III beta subunit;DNA gyrase subunit B(BSU00060);DNA gyrase subunit A(BSU00070);DNA polymerase III subunits gamma and Tau(BSU00190);DNA polymerase III delta prime subunit(BSU00310);DNA-cytosine methyltransferase (EC 2.1.1.37)(BSU06060);DNA ligase (EC 6.5.1.2)(BSU06620);ATP-dependent DNA ligase (EC 6.5.1.1) clustered with Ku protein, LigD(BSU13400);DNA topoisomerase I (EC 5.99.1.2)(B…	1	iBsu1209	0
rxn05295	DNA-directed RNA polymerase beta subunit (EC 2.7.7.6);DNA-directed RNA polymerase beta' subunit (EC 2.7.7.6)(BSU01080);DNA-directed RNA polymerase alpha subunit (EC 2.7.7.6)(BSU01430);Ribonuclease III (EC 3.1.26.3)(BSU15930);tRNA (Guanine37-N1) -methyltransferase (EC 2.1.1.31)(BSU16030);Ribonuclease P protein component (EC 3.1.26.5)(BSU41050);DNA-directed RNA polymerase subunit omega (RNAP omega …	0	iBsu1209	0
rxn05296	R_rxn05296	1	iBsu1209	0
rxn05358	Malonyl CoA-acyl carrier protein transacylase (EC 2.3.1.39)	1	iBsu1209	0
rxn05359	3-oxoacyl-[acyl-carrier-protein] synthase III (EC 2.3.1.41);3-oxoacyl-[acyl-carrier-protein] synthase, KASIII (EC 2.3.1.41)(BSU11330);3-oxoacyl-[acyl-carrier-protein] synthase, KASII (EC 2.3.1.41)(BSU11340)	0	iBsu1209	0
rxn05360	3-oxoacyl-[acyl-carrier protein] reductase (EC 1.1.1.100);3-oxoacyl-[acyl-carrier protein] reductase(BSU16870);3-oxoacyl-[acyl-carrier protein] reductase(BSU29420)	1	iBsu1209	0
rxn05361	(3R)-hydroxymyristoyl-[acyl carrier protein] dehydratase (EC 4.2.1.-)	1	iBsu1209	0
rxn05362	Enoyl-[acyl-carrier-protein] reductase [NADPh] (EC 1.3.1.10)	0	iBsu1209	0
rxn05363	3-oxoacyl-[acyl-carrier-protein] synthase III (EC 2.3.1.41);3-oxoacyl-[acyl-carrier-protein] synthase, KASIII (EC 2.3.1.41)(BSU11330);3-oxoacyl-[acyl-carrier-protein] synthase, KASII (EC 2.3.1.41)(BSU11340)	0	iBsu1209	0
rxn05364	3-oxoacyl-[acyl-carrier protein] reductase (EC 1.1.1.100);3-oxoacyl-[acyl-carrier protein] reductase(BSU16870);3-oxoacyl-[acyl-carrier protein] reductase(BSU29420)	1	iBsu1209	0
rxn05365	(3R)-hydroxymyristoyl-[acyl carrier protein] dehydratase (EC 4.2.1.-)	1	iBsu1209	0
rxn05366	Enoyl-[acyl-carrier-protein] reductase [NADPh] (EC 1.3.1.10)	0	iBsu1209	0
rxn05367	3-oxoacyl-[acyl-carrier-protein] synthase III (EC 2.3.1.41);3-oxoacyl-[acyl-carrier-protein] synthase, KASIII (EC 2.3.1.41)(BSU11330);3-oxoacyl-[acyl-carrier-protein] synthase, KASII (EC 2.3.1.41)(BSU11340)	0	iBsu1209	0
rxn05368	3-oxoacyl-[acyl-carrier protein] reductase (EC 1.1.1.100);3-oxoacyl-[acyl-carrier protein] reductase(BSU16870);3-oxoacyl-[acyl-carrier protein] reductase(BSU29420)	1	iBsu1209	0
rxn05369	(3R)-hydroxymyristoyl-[acyl carrier protein] dehydratase (EC 4.2.1.-)	1	iBsu1209	0
rxn05370	Enoyl-[acyl-carrier-protein] reductase [NADPh] (EC 1.3.1.10)	0	iBsu1209	0
rxn05371	3-oxoacyl-[acyl-carrier-protein] synthase III (EC 2.3.1.41);3-oxoacyl-[acyl-carrier-protein] synthase, KASIII (EC 2.3.1.41)(BSU11330);3-oxoacyl-[acyl-carrier-protein] synthase, KASII (EC 2.3.1.41)(BSU11340)	0	iBsu1209	0
rxn05372	3-oxoacyl-[acyl-carrier protein] reductase (EC 1.1.1.100);3-oxoacyl-[acyl-carrier protein] reductase(BSU16870);3-oxoacyl-[acyl-carrier protein] reductase(BSU29420)	1	iBsu1209	0
rxn05373	(3R)-hydroxymyristoyl-[acyl carrier protein] dehydratase (EC 4.2.1.-)	1	iBsu1209	0
rxn05374	Enoyl-[acyl-carrier-protein] reductase [NADPh] (EC 1.3.1.10)	0	iBsu1209	0
rxn05375	3-oxoacyl-[acyl-carrier-protein] synthase III (EC 2.3.1.41);3-oxoacyl-[acyl-carrier-protein] synthase, KASIII (EC 2.3.1.41)(BSU11330);3-oxoacyl-[acyl-carrier-protein] synthase, KASII (EC 2.3.1.41)(BSU11340)	0	iBsu1209	0
rxn05376	3-oxoacyl-[acyl-carrier protein] reductase (EC 1.1.1.100);3-oxoacyl-[acyl-carrier protein] reductase(BSU16870);3-oxoacyl-[acyl-carrier protein] reductase(BSU29420)	1	iBsu1209	0
rxn05377	(3R)-hydroxymyristoyl-[acyl carrier protein] dehydratase (EC 4.2.1.-)	1	iBsu1209	0
rxn05378	Enoyl-[acyl-carrier-protein] reductase [NADPh] (EC 1.3.1.10)	0	iBsu1209	0
rxn05379	3-oxoacyl-[acyl-carrier-protein] synthase III (EC 2.3.1.41);3-oxoacyl-[acyl-carrier-protein] synthase, KASIII (EC 2.3.1.41)(BSU11330);3-oxoacyl-[acyl-carrier-protein] synthase, KASII (EC 2.3.1.41)(BSU11340)	0	iBsu1209	0
rxn05380	3-oxoacyl-[acyl-carrier protein] reductase (EC 1.1.1.100);3-oxoacyl-[acyl-carrier protein] reductase(BSU16870);3-oxoacyl-[acyl-carrier protein] reductase(BSU29420)	1	iBsu1209	0
rxn05381	(3R)-hydroxymyristoyl-[acyl carrier protein] dehydratase (EC 4.2.1.-)	1	iBsu1209	0
rxn05382	Enoyl-[acyl-carrier-protein] reductase [NADPh] (EC 1.3.1.10)	0	iBsu1209	0
rxn05383	Malonyl CoA-acyl carrier protein transacylase (EC 2.3.1.39)	1	iBsu1209	0
rxn05384	3-oxoacyl-[acyl-carrier-protein] synthase III (EC 2.3.1.41);3-oxoacyl-[acyl-carrier-protein] synthase, KASIII (EC 2.3.1.41)(BSU11330);3-oxoacyl-[acyl-carrier-protein] synthase, KASII (EC 2.3.1.41)(BSU11340)	0	iBsu1209	0
rxn05385	3-oxoacyl-[acyl-carrier protein] reductase (EC 1.1.1.100);3-oxoacyl-[acyl-carrier protein] reductase(BSU16870);3-oxoacyl-[acyl-carrier protein] reductase(BSU29420)	1	iBsu1209	0
rxn05386	(3R)-hydroxymyristoyl-[acyl carrier protein] dehydratase (EC 4.2.1.-)	1	iBsu1209	0
rxn05387	Enoyl-[acyl-carrier-protein] reductase [NADPh] (EC 1.3.1.10)	0	iBsu1209	0
rxn05388	3-oxoacyl-[acyl-carrier-protein] synthase III (EC 2.3.1.41);3-oxoacyl-[acyl-carrier-protein] synthase, KASIII (EC 2.3.1.41)(BSU11330);3-oxoacyl-[acyl-carrier-protein] synthase, KASII (EC 2.3.1.41)(BSU11340)	0	iBsu1209	0
rxn05389	3-oxoacyl-[acyl-carrier protein] reductase (EC 1.1.1.100);3-oxoacyl-[acyl-carrier protein] reductase(BSU16870);3-oxoacyl-[acyl-carrier protein] reductase(BSU29420)	1	iBsu1209	0
rxn05390	(3R)-hydroxymyristoyl-[acyl carrier protein] dehydratase (EC 4.2.1.-)	1	iBsu1209	0
rxn05391	Enoyl-[acyl-carrier-protein] reductase [NADPh] (EC 1.3.1.10)	0	iBsu1209	0
rxn05392	3-oxoacyl-[acyl-carrier-protein] synthase III (EC 2.3.1.41);3-oxoacyl-[acyl-carrier-protein] synthase, KASIII (EC 2.3.1.41)(BSU11330);3-oxoacyl-[acyl-carrier-protein] synthase, KASII (EC 2.3.1.41)(BSU11340)	0	iBsu1209	0
rxn05393	3-oxoacyl-[acyl-carrier protein] reductase (EC 1.1.1.100);3-oxoacyl-[acyl-carrier protein] reductase(BSU16870);3-oxoacyl-[acyl-carrier protein] reductase(BSU29420)	1	iBsu1209	0
rxn05394	(3R)-hydroxymyristoyl-[acyl carrier protein] dehydratase (EC 4.2.1.-)	1	iBsu1209	0
rxn05395	Enoyl-[acyl-carrier-protein] reductase [NADPh] (EC 1.3.1.10)	0	iBsu1209	0
rxn05396	3-oxoacyl-[acyl-carrier-protein] synthase III (EC 2.3.1.41);3-oxoacyl-[acyl-carrier-protein] synthase, KASIII (EC 2.3.1.41)(BSU11330);3-oxoacyl-[acyl-carrier-protein] synthase, KASII (EC 2.3.1.41)(BSU11340)	0	iBsu1209	0
rxn05397	3-oxoacyl-[acyl-carrier protein] reductase (EC 1.1.1.100);3-oxoacyl-[acyl-carrier protein] reductase(BSU16870);3-oxoacyl-[acyl-carrier protein] reductase(BSU29420)	1	iBsu1209	0
rxn05398	(3R)-hydroxymyristoyl-[acyl carrier protein] dehydratase (EC 4.2.1.-)	1	iBsu1209	0
rxn05399	Enoyl-[acyl-carrier-protein] reductase [NADPh] (EC 1.3.1.10)	0	iBsu1209	0
rxn05400	3-oxoacyl-[acyl-carrier-protein] synthase III (EC 2.3.1.41);3-oxoacyl-[acyl-carrier-protein] synthase, KASIII (EC 2.3.1.41)(BSU11330);3-oxoacyl-[acyl-carrier-protein] synthase, KASII (EC 2.3.1.41)(BSU11340)	0	iBsu1209	0
rxn05401	3-oxoacyl-[acyl-carrier protein] reductase (EC 1.1.1.100);3-oxoacyl-[acyl-carrier protein] reductase(BSU16870);3-oxoacyl-[acyl-carrier protein] reductase(BSU29420)	1	iBsu1209	0
rxn05402	(3R)-hydroxymyristoyl-[acyl carrier protein] dehydratase (EC 4.2.1.-)	1	iBsu1209	0
rxn05403	Enoyl-[acyl-carrier-protein] reductase [NADPh] (EC 1.3.1.10)	0	iBsu1209	0
rxn05404	3-oxoacyl-[acyl-carrier-protein] synthase III (EC 2.3.1.41);3-oxoacyl-[acyl-carrier-protein] synthase, KASIII (EC 2.3.1.41)(BSU11330);3-oxoacyl-[acyl-carrier-protein] synthase, KASII (EC 2.3.1.41)(BSU11340)	0	iBsu1209	0
rxn05405	3-oxoacyl-[acyl-carrier protein] reductase (EC 1.1.1.100);3-oxoacyl-[acyl-carrier protein] reductase(BSU16870);3-oxoacyl-[acyl-carrier protein] reductase(BSU29420)	1	iBsu1209	0
rxn05406	(3R)-hydroxymyristoyl-[acyl carrier protein] dehydratase (EC 4.2.1.-)	1	iBsu1209	0
rxn05407	Enoyl-[acyl-carrier-protein] reductase [NADPh] (EC 1.3.1.10)	0	iBsu1209	0
rxn05408	Malonyl CoA-acyl carrier protein transacylase (EC 2.3.1.39)	1	iBsu1209	0
rxn05409	3-oxoacyl-[acyl-carrier-protein] synthase III (EC 2.3.1.41);3-oxoacyl-[acyl-carrier-protein] synthase, KASIII (EC 2.3.1.41)(BSU11330);3-oxoacyl-[acyl-carrier-protein] synthase, KASII (EC 2.3.1.41)(BSU11340)	0	iBsu1209	0
rxn05410	3-oxoacyl-[acyl-carrier protein] reductase (EC 1.1.1.100);3-oxoacyl-[acyl-carrier protein] reductase(BSU16870);3-oxoacyl-[acyl-carrier protein] reductase(BSU29420)	1	iBsu1209	0
rxn05411	(3R)-hydroxymyristoyl-[acyl carrier protein] dehydratase (EC 4.2.1.-)	1	iBsu1209	0
rxn05412	Enoyl-[acyl-carrier-protein] reductase [NADPh] (EC 1.3.1.10)	0	iBsu1209	0
rxn05413	3-oxoacyl-[acyl-carrier-protein] synthase III (EC 2.3.1.41);3-oxoacyl-[acyl-carrier-protein] synthase, KASIII (EC 2.3.1.41)(BSU11330);3-oxoacyl-[acyl-carrier-protein] synthase, KASII (EC 2.3.1.41)(BSU11340)	0	iBsu1209	0
rxn05414	3-oxoacyl-[acyl-carrier protein] reductase (EC 1.1.1.100);3-oxoacyl-[acyl-carrier protein] reductase(BSU16870);3-oxoacyl-[acyl-carrier protein] reductase(BSU29420)	1	iBsu1209	0
rxn05415	(3R)-hydroxymyristoyl-[acyl carrier protein] dehydratase (EC 4.2.1.-)	1	iBsu1209	0
rxn05416	Enoyl-[acyl-carrier-protein] reductase [NADPh] (EC 1.3.1.10)	0	iBsu1209	0
rxn05417	3-oxoacyl-[acyl-carrier-protein] synthase III (EC 2.3.1.41);3-oxoacyl-[acyl-carrier-protein] synthase, KASIII (EC 2.3.1.41)(BSU11330);3-oxoacyl-[acyl-carrier-protein] synthase, KASII (EC 2.3.1.41)(BSU11340)	0	iBsu1209	0
rxn05418	3-oxoacyl-[acyl-carrier protein] reductase (EC 1.1.1.100);3-oxoacyl-[acyl-carrier protein] reductase(BSU16870);3-oxoacyl-[acyl-carrier protein] reductase(BSU29420)	1	iBsu1209	0
rxn05419	(3R)-hydroxymyristoyl-[acyl carrier protein] dehydratase (EC 4.2.1.-)	1	iBsu1209	0
rxn05420	Enoyl-[acyl-carrier-protein] reductase [NADPh] (EC 1.3.1.10)	0	iBsu1209	0
rxn05421	3-oxoacyl-[acyl-carrier-protein] synthase III (EC 2.3.1.41);3-oxoacyl-[acyl-carrier-protein] synthase, KASIII (EC 2.3.1.41)(BSU11330);3-oxoacyl-[acyl-carrier-protein] synthase, KASII (EC 2.3.1.41)(BSU11340)	0	iBsu1209	0
rxn05422	3-oxoacyl-[acyl-carrier protein] reductase (EC 1.1.1.100);3-oxoacyl-[acyl-carrier protein] reductase(BSU16870);3-oxoacyl-[acyl-carrier protein] reductase(BSU29420)	1	iBsu1209	0
rxn05423	(3R)-hydroxymyristoyl-[acyl carrier protein] dehydratase (EC 4.2.1.-)	1	iBsu1209	0
rxn05424	Enoyl-[acyl-carrier-protein] reductase [NADPh] (EC 1.3.1.10)	0	iBsu1209	0
rxn05425	3-oxoacyl-[acyl-carrier-protein] synthase III (EC 2.3.1.41);3-oxoacyl-[acyl-carrier-protein] synthase, KASIII (EC 2.3.1.41)(BSU11330);3-oxoacyl-[acyl-carrier-protein] synthase, KASII (EC 2.3.1.41)(BSU11340)	0	iBsu1209	0
rxn05426	3-oxoacyl-[acyl-carrier protein] reductase (EC 1.1.1.100);3-oxoacyl-[acyl-carrier protein] reductase(BSU16870);3-oxoacyl-[acyl-carrier protein] reductase(BSU29420)	1	iBsu1209	0
rxn05427	(3R)-hydroxymyristoyl-[acyl carrier protein] dehydratase (EC 4.2.1.-)	1	iBsu1209	0
rxn05428	Enoyl-[acyl-carrier-protein] reductase [NADPh] (EC 1.3.1.10)	0	iBsu1209	0
rxn05429	3-oxoacyl-[acyl-carrier-protein] synthase III (EC 2.3.1.41);3-oxoacyl-[acyl-carrier-protein] synthase, KASIII (EC 2.3.1.41)(BSU11330);3-oxoacyl-[acyl-carrier-protein] synthase, KASII (EC 2.3.1.41)(BSU11340)	0	iBsu1209	0
rxn05430	3-oxoacyl-[acyl-carrier protein] reductase (EC 1.1.1.100);3-oxoacyl-[acyl-carrier protein] reductase(BSU16870);3-oxoacyl-[acyl-carrier protein] reductase(BSU29420)	1	iBsu1209	0
rxn05431	(3R)-hydroxymyristoyl-[acyl carrier protein] dehydratase (EC 4.2.1.-)	1	iBsu1209	0
rxn05432	Enoyl-[acyl-carrier-protein] reductase [NADPh] (EC 1.3.1.10)	0	iBsu1209	0
rxn05433	Enoyl-[acyl-carrier-protein] reductase [NADh] (EC 1.3.1.9);Enoyl-[acyl-carrier-protein] reductase [FMN] (EC 1.3.1.9) homolog(BSU26800)	0	iBsu1209	0
rxn05434	Enoyl-[acyl-carrier-protein] reductase [NADh] (EC 1.3.1.9);Enoyl-[acyl-carrier-protein] reductase [FMN] (EC 1.3.1.9) homolog(BSU26800)	0	iBsu1209	0
rxn05435	Enoyl-[acyl-carrier-protein] reductase [NADh] (EC 1.3.1.9);Enoyl-[acyl-carrier-protein] reductase [FMN] (EC 1.3.1.9) homolog(BSU26800)	0	iBsu1209	0
rxn05436	Enoyl-[acyl-carrier-protein] reductase [NADh] (EC 1.3.1.9);Enoyl-[acyl-carrier-protein] reductase [FMN] (EC 1.3.1.9) homolog(BSU26800)	0	iBsu1209	0
rxn05437	Enoyl-[acyl-carrier-protein] reductase [NADh] (EC 1.3.1.9);Enoyl-[acyl-carrier-protein] reductase [FMN] (EC 1.3.1.9) homolog(BSU26800)	0	iBsu1209	0
rxn05438	Enoyl-[acyl-carrier-protein] reductase [NADh] (EC 1.3.1.9);Enoyl-[acyl-carrier-protein] reductase [FMN] (EC 1.3.1.9) homolog(BSU26800)	0	iBsu1209	0
rxn05439	Enoyl-[acyl-carrier-protein] reductase [NADh] (EC 1.3.1.9);Enoyl-[acyl-carrier-protein] reductase [FMN] (EC 1.3.1.9) homolog(BSU26800)	0	iBsu1209	0
rxn05440	Enoyl-[acyl-carrier-protein] reductase [NADh] (EC 1.3.1.9);Enoyl-[acyl-carrier-protein] reductase [FMN] (EC 1.3.1.9) homolog(BSU26800)	0	iBsu1209	0
rxn05441	Enoyl-[acyl-carrier-protein] reductase [NADh] (EC 1.3.1.9);Enoyl-[acyl-carrier-protein] reductase [FMN] (EC 1.3.1.9) homolog(BSU26800)	0	iBsu1209	0
rxn05442	Enoyl-[acyl-carrier-protein] reductase [NADh] (EC 1.3.1.9);Enoyl-[acyl-carrier-protein] reductase [FMN] (EC 1.3.1.9) homolog(BSU26800)	0	iBsu1209	0
rxn05443	Enoyl-[acyl-carrier-protein] reductase [NADh] (EC 1.3.1.9);Enoyl-[acyl-carrier-protein] reductase [FMN] (EC 1.3.1.9) homolog(BSU26800)	0	iBsu1209	0
rxn05444	Enoyl-[acyl-carrier-protein] reductase [NADh] (EC 1.3.1.9);Enoyl-[acyl-carrier-protein] reductase [FMN] (EC 1.3.1.9) homolog(BSU26800)	0	iBsu1209	0
rxn05445	Enoyl-[acyl-carrier-protein] reductase [NADh] (EC 1.3.1.9);Enoyl-[acyl-carrier-protein] reductase [FMN] (EC 1.3.1.9) homolog(BSU26800)	0	iBsu1209	0
rxn05446	Enoyl-[acyl-carrier-protein] reductase [NADh] (EC 1.3.1.9);Enoyl-[acyl-carrier-protein] reductase [FMN] (EC 1.3.1.9) homolog(BSU26800)	0	iBsu1209	0
rxn05447	Enoyl-[acyl-carrier-protein] reductase [NADh] (EC 1.3.1.9);Enoyl-[acyl-carrier-protein] reductase [FMN] (EC 1.3.1.9) homolog(BSU26800)	0	iBsu1209	0
rxn05448	Enoyl-[acyl-carrier-protein] reductase [NADh] (EC 1.3.1.9);Enoyl-[acyl-carrier-protein] reductase [FMN] (EC 1.3.1.9) homolog(BSU26800)	0	iBsu1209	0
rxn05449	Enoyl-[acyl-carrier-protein] reductase [NADh] (EC 1.3.1.9);Enoyl-[acyl-carrier-protein] reductase [FMN] (EC 1.3.1.9) homolog(BSU26800)	0	iBsu1209	0
rxn05450	Enoyl-[acyl-carrier-protein] reductase [NADh] (EC 1.3.1.9);Enoyl-[acyl-carrier-protein] reductase [FMN] (EC 1.3.1.9) homolog(BSU26800)	0	iBsu1209	0
rxn05451	Malonyl CoA-acyl carrier protein transacylase (EC 2.3.1.39)	1	iBsu1209	0
rxn05452	Malonyl CoA-acyl carrier protein transacylase (EC 2.3.1.39)	1	iBsu1209	0
rxn05453	Malonyl CoA-acyl carrier protein transacylase (EC 2.3.1.39)	1	iBsu1209	0
rxn05454	Malonyl CoA-acyl carrier protein transacylase (EC 2.3.1.39)	1	iBsu1209	0
rxn05455	Malonyl CoA-acyl carrier protein transacylase (EC 2.3.1.39)	1	iBsu1209	0
rxn05456	Malonyl CoA-acyl carrier protein transacylase (EC 2.3.1.39)	1	iBsu1209	0
rxn05457	Malonyl CoA-acyl carrier protein transacylase (EC 2.3.1.39)	1	iBsu1209	0
rxn05458	Malonyl CoA-acyl carrier protein transacylase (EC 2.3.1.39)	1	iBsu1209	0
rxn05459	Malonyl CoA-acyl carrier protein transacylase (EC 2.3.1.39)	1	iBsu1209	0
rxn05460	3-oxoacyl-[acyl-carrier-protein] synthase III (EC 2.3.1.41);3-oxoacyl-[acyl-carrier-protein] synthase, KASIII (EC 2.3.1.41)(BSU11330);3-oxoacyl-[acyl-carrier-protein] synthase, KASII (EC 2.3.1.41)(BSU11340)	0	iBsu1209	0
rxn05461	3-oxoacyl-[acyl-carrier protein] reductase (EC 1.1.1.100);3-oxoacyl-[acyl-carrier protein] reductase(BSU16870);3-oxoacyl-[acyl-carrier protein] reductase(BSU29420)	1	iBsu1209	0
rxn05462	(3R)-hydroxymyristoyl-[acyl carrier protein] dehydratase (EC 4.2.1.-)	1	iBsu1209	0
rxn05463	Enoyl-[acyl-carrier-protein] reductase [NADPh] (EC 1.3.1.10)	0	iBsu1209	0
rxn05464	Enoyl-[acyl-carrier-protein] reductase [NADh] (EC 1.3.1.9);Enoyl-[acyl-carrier-protein] reductase [FMN] (EC 1.3.1.9) homolog(BSU26800)	0	iBsu1209	0
rxn05732	Acyl-CoA dehydrogenase, short-chain specific (EC 1.3.99.2)	0	iBsu1209	0
rxn05734	Aldehyde dehydrogenase (EC 1.2.1.3)	1	iBsu1209	0
rxn05735	Aldehyde dehydrogenase (EC 1.2.1.3)	1	iBsu1209	0
rxn05736	Long-chain-fatty-acid--CoA ligase (EC 6.2.1.3);Acetoacetyl-CoA synthetase [leucine] (EC 6.2.1.16)|Long-chain-fatty-acid--CoA ligase (EC 6.2.1.3)(BSU18250)	0	iBsu1209	0
rxn05737	Alkanesulfonate monooxygenase (EC 1.14.14.5)	0	iBsu1209	0
rxn05739	Aerobic glycerol-3-phosphate dehydrogenase (EC 1.1.99.5)	0	iBsu1209	0
rxn05740	Glycogen phosphorylase (EC 2.4.1.1)	1	iBsu1209	0
rxn05746	Oligo-1,6-glucosidase (EC 3.2.1.10);Neopullulanase (EC 3.2.1.135)(BSU34560)	1	iBsu1209	0
rxn05747	NADh dehydrogenase (EC 1.6.99.3)	0	iBsu1209	0
rxn06991	1-hydroxy-2-methyl-2-(E)-butenyl 4-diphosphate synthase (EC 1.17.4.3)	0	iBsu1209	0
rxn08025	6-phospho-beta-glucosidase (EC 3.2.1.86)	0	iBsu1209	0
rxn08040	Undecaprenyl-phosphate N-acetylglucosaminyl 1-phosphate transferase (EC 2.7.8.-)	1	iBsu1209	0
rxn08100	L-alanine-DL-glutamate epimerase	1	iBsu1209	0
rxn08171	Arsenate reductase (EC 1.20.4.1);Arsenate reductase family protein(BSU24770);Arsenate reductase family protein(BSU11500)	1	iBsu1209	0
rxn08180	Biotin synthase (EC 2.8.1.6)	0	iBsu1209	0
rxn08295	Diacylglycerol kinase (EC 2.7.1.107)	0	iBsu1209	0
rxn08297	Diacylglycerol kinase (EC 2.7.1.107)	0	iBsu1209	0
rxn08299	Diacylglycerol kinase (EC 2.7.1.107)	0	iBsu1209	0
rxn08307	Phosphatidate cytidylyltransferase (EC 2.7.7.41)	1	iBsu1209	0
rxn08309	Phosphatidate cytidylyltransferase (EC 2.7.7.41)	1	iBsu1209	0
rxn08311	Phosphatidate cytidylyltransferase (EC 2.7.7.41)	1	iBsu1209	0
rxn08467	Alkanesulfonate monooxygenase (EC 1.14.14.5)	0	iBsu1209	0
rxn08468	Alkanesulfonate monooxygenase (EC 1.14.14.5)	0	iBsu1209	0
rxn08469	Alkanesulfonate monooxygenase (EC 1.14.14.5)	0	iBsu1209	0
rxn08470	Alkanesulfonate monooxygenase (EC 1.14.14.5)	0	iBsu1209	0
rxn08471	Alkanesulfonate monooxygenase (EC 1.14.14.5)	0	iBsu1209	0
rxn08615	Glycogen synthase, ADP-glucose transglucosylase (EC 2.4.1.21)	1	iBsu1209	0
rxn08669	Glycerophosphoryl diester phosphodiesterase, periplasmic (EC 3.1.4.46);Glycerophosphoryl diester phosphodiesterase (EC 3.1.4.46)(BSU09620);Glycerophosphoryl diester phosphodiesterase family protein(BSU24180)	1	iBsu1209	0
rxn08775	L-alanoyl-D-glutamate peptidase	1	iBsu1209	0
rxn09011	Nucleoside 5-triphosphatase RdgB (dhAPTP, dITP, XTP-specific) (EC 3.6.1.15)	0	iBsu1209	0
rxn09012	Nucleoside 5-triphosphatase RdgB (dhAPTP, dITP, XTP-specific) (EC 3.6.1.15)	0	iBsu1209	0
rxn09063	Diacylglycerol kinase (EC 2.7.1.107)	0	iBsu1209	0
rxn09065	Diacylglycerol kinase (EC 2.7.1.107)	0	iBsu1209	0
rxn09067	Diacylglycerol kinase (EC 2.7.1.107)	0	iBsu1209	0
rxn09102	R_rxn09102	0	iBsu1209	0
rxn09104	R_rxn09104	0	iBsu1209	0
rxn09106	R_rxn09106	0	iBsu1209	0
rxn09109	CDP-diacylglycerol--glycerol-3-phosphate 3-phosphatidyltransferase (EC 2.7.8.5)	1	iBsu1209	0
rxn09111	CDP-diacylglycerol--glycerol-3-phosphate 3-phosphatidyltransferase (EC 2.7.8.5)	1	iBsu1209	0
rxn09113	CDP-diacylglycerol--glycerol-3-phosphate 3-phosphatidyltransferase (EC 2.7.8.5)	1	iBsu1209	0
rxn09198	Phosphatidylserine decarboxylase (EC 4.1.1.65)	1	iBsu1209	0
rxn09200	Phosphatidylserine decarboxylase (EC 4.1.1.65)	1	iBsu1209	0
rxn09202	Phosphatidylserine decarboxylase (EC 4.1.1.65)	1	iBsu1209	0
rxn09206	CDP-diacylglycerol--serine O-phosphatidyltransferase (EC 2.7.8.8)	0	iBsu1209	0
rxn09208	CDP-diacylglycerol--serine O-phosphatidyltransferase (EC 2.7.8.8)	0	iBsu1209	0
rxn09210	CDP-diacylglycerol--serine O-phosphatidyltransferase (EC 2.7.8.8)	0	iBsu1209	0
rxn09212	R_rxn09212	0	iBsu1209	0
rxn09264	spermine/spermidine acetyltransferase	0	iBsu1209	0
rxn09340	5'-nucleotidase (EC 3.1.3.5)|UDP-sugar hydrolase (EC 3.6.1.45)	0	iBsu1209	0
rxn09341	5'-nucleotidase (EC 3.1.3.5)|UDP-sugar hydrolase (EC 3.6.1.45)	0	iBsu1209	0
rxn09348	5'-nucleotidase (EC 3.1.3.5)|UDP-sugar hydrolase (EC 3.6.1.45)	0	iBsu1209	0
rxn09355	5'-nucleotidase (EC 3.1.3.5)|UDP-sugar hydrolase (EC 3.6.1.45)	0	iBsu1209	0
rxn09399	1,4-alpha-glucan (glycogen) branching enzyme, Gh-13-type (EC 2.4.1.18)	1	iBsu1209	0
rxn09448	Long-chain-fatty-acid--CoA ligase (EC 6.2.1.3);Acetoacetyl-CoA synthetase [leucine] (EC 6.2.1.16)|Long-chain-fatty-acid--CoA ligase (EC 6.2.1.3)(BSU18250)	0	iBsu1209	0
rxn09449	Long-chain-fatty-acid--CoA ligase (EC 6.2.1.3);Acetoacetyl-CoA synthetase [leucine] (EC 6.2.1.16)|Long-chain-fatty-acid--CoA ligase (EC 6.2.1.3)(BSU18250)	0	iBsu1209	0
rxn09450	Long-chain-fatty-acid--CoA ligase (EC 6.2.1.3);Acetoacetyl-CoA synthetase [leucine] (EC 6.2.1.16)|Long-chain-fatty-acid--CoA ligase (EC 6.2.1.3)(BSU18250)	0	iBsu1209	0
rxn09562	Guanylate kinase (EC 2.7.4.8)	1	iBsu1209	0
rxn09889	Dihydroxy-acid dehydratase (EC 4.2.1.9)	0	iBsu1209	0
rxn09907	R_rxn09907	0	iBsu1209	0
rxn09925	R_rxn09925	0	iBsu1209	0
rxn09940	Peptide methionine sulfoxide reductase msrB (EC 1.8.4.12)	1	iBsu1209	0
rxn09944	Methylmalonate-semialdehyde dehydrogenase [inositol] (EC 1.2.1.27)	1	iBsu1209	0
rxn09949	spermine/spermidine acetyltransferase	0	iBsu1209	0
rxn09953	Dihydrolipoamide dehydrogenase of acetoin dehydrogenase (EC 1.8.1.4);Acetoin dehydrogenase E1 component alpha-subunit (EC 1.2.4.-)(BSU08060);Acetoin dehydrogenase E1 component beta-subunit (EC 1.2.4.-)(BSU08070);Dihydrolipoamide acetyltransferase component (E2) of acetoin dehydrogenase complex (EC 2.3.1.-)(BSU08080)	0	iBsu1209	0
rxn09978	6-phospho-beta-glucosidase (EC 3.2.1.86)|Beta-glucosidase (EC 3.2.1.21)	1	iBsu1209	0
rxn09979	6-phospho-beta-glucosidase (EC 3.2.1.86)|Beta-glucosidase (EC 3.2.1.21)	1	iBsu1209	0
rxn09988	Alpha-N-arabinofuranosidase 2 (EC 3.2.1.55);Alpha-N-arabinofuranosidase (EC 3.2.1.55)(BSU28720)	1	iBsu1209	0
rxn09989	Neopullulanase (EC 3.2.1.135)	0	iBsu1209	0
rxn09992	6-phospho-beta-glucosidase (EC 3.2.1.86)	0	iBsu1209	0
rxn09996	Putative teichuronic acid biosynthesis glycosyl transferase Tuah;Putative N-acetylgalactosaminyl-diphosphoundecaprenol glucuronosyltransferase(BSU35550);Putative teichuronic acid biosynthesis glycosyl transferase TuaC(BSU35590);Putative undecaprenyl-phosphate N-acetylgalactosaminyl 1-phosphate transferase|teichuronic acid biosynthesis glycosyltransferase TuaA(BSU35610);Teichuronic acid biosynthes…	1	iBsu1209	0
rxn10001	R_rxn10001	1	iBsu1209	0
rxn10002	R_rxn10002	1	iBsu1209	0
rxn10010	Acyl-CoA dehydrogenase, short-chain specific (EC 1.3.99.2)	0	iBsu1209	0
rxn10011	Acyl-CoA dehydrogenase, short-chain specific (EC 1.3.99.2)	0	iBsu1209	0
rxn10012	Acyl-CoA dehydrogenase, short-chain specific (EC 1.3.99.2)	0	iBsu1209	0
rxn10013	Acyl-CoA dehydrogenase, short-chain specific (EC 1.3.99.2)	0	iBsu1209	0
rxn10014	Acyl-CoA dehydrogenase, short-chain specific (EC 1.3.99.2)	0	iBsu1209	0
rxn10048	heme A synthase, cytochrome oxidase biogenesis protein Cox15-CtaA	1	iBsu1209	0
rxn10056	NAD kinase (EC 2.7.1.23)	0	iBsu1209	0
rxn10057	NAD kinase (EC 2.7.1.23)	0	iBsu1209	0
rxn10058	NAD kinase (EC 2.7.1.23)	0	iBsu1209	0
rxn10059	NAD kinase (EC 2.7.1.23)	0	iBsu1209	0
rxn10060	NAD kinase (EC 2.7.1.23)	0	iBsu1209	0
rxn10061	Dipicolinate synthase subunit A (EC 4.2.1.52);Dipicolinate synthase subunit B(BSU16740)	1	iBsu1209	0
rxn10062	Alcohol dehydrogenase GbsB (type III ), essential for the utilization of choline (EC 1.1.1.1)	1	iBsu1209	0
rxn10067	Alkanesulfonate monooxygenase (EC 1.14.14.5)	0	iBsu1209	0
rxn10191	D-alanine--poly(phosphoribitol) ligase subunit 1 (EC 6.1.1.13);D-alanine--poly(phosphoribitol) ligase subunit 2 (EC 6.1.1.13)(BSU38520);D-alanyl transfer protein DltB(BSU38510);Poly(glycerophosphate chain) D-alanine transfer protein DltD(BSU38530)	0	iBsu1209	0
rxn10192	CDP-glycerol:poly(glycerophosphate) glycerophosphotransferase (EC 2.7.8.12);CDP-glycerol: N-acetyl-beta-D-mannosaminyl-1,4-N-acetyl-D-glucosaminyldiphosphoundecaprenyl glycerophosphotransferase(BSU35760)	0	iBsu1209	0
rxn10193	Poly(glycerol-phosphate) alpha-glucosyltransferase (EC 2.4.1.52)	1	iBsu1209	0
rxn10194	Teichoic acid export ATP-binding protein Tagh (EC 3.6.3.40);Teichoic acid translocation permease protein TagG(BSU35710)	1	iBsu1209	0
rxn10195	Teichoic acid export ATP-binding protein Tagh (EC 3.6.3.40);Teichoic acid translocation permease protein TagG(BSU35710)	1	iBsu1209	0
rxn10196	Teichoic acid export ATP-binding protein Tagh (EC 3.6.3.40);Teichoic acid translocation permease protein TagG(BSU35710)	1	iBsu1209	0
rxn10197	Minor teichoic acid biosynthesis protein GgaB;Minor teichoic acid biosynthesis protein GgaA(BSU35690)	1	iBsu1209	0
rxn10198	ATPase YjeE, predicted to have essential role in cell wall biosynthesis	1	iBsu1209	0
rxn10199	peptidoglycan biosynthesis;Cell division protein FtsI [Peptidoglycan synthetase] (EC 2.4.1.129)|Transpeptidase, Penicillin binding protein transpeptidase domain(BSU25000)	1	iBsu1209	0
rxn10200	R_rxn10200	1	iBsu1209	0
rxn10201	R_rxn10201	1	iBsu1209	0
rxn10202	Phosphate:acyl-ACP acyltransferase PlsX;Acyl-phosphate:glycerol-3-phosphate O-acyltransferase PlsY(BSU18070)	0	iBsu1209	0
rxn10203	Phosphate:acyl-ACP acyltransferase PlsX;Acyl-phosphate:glycerol-3-phosphate O-acyltransferase PlsY(BSU18070)	0	iBsu1209	0
rxn10204	Phosphate:acyl-ACP acyltransferase PlsX;Acyl-phosphate:glycerol-3-phosphate O-acyltransferase PlsY(BSU18070)	0	iBsu1209	0
rxn10205	Phosphate:acyl-ACP acyltransferase PlsX;Acyl-phosphate:glycerol-3-phosphate O-acyltransferase PlsY(BSU18070)	0	iBsu1209	0
rxn10206	Phosphate:acyl-ACP acyltransferase PlsX;Acyl-phosphate:glycerol-3-phosphate O-acyltransferase PlsY(BSU18070)	0	iBsu1209	0
rxn10207	Phosphate:acyl-ACP acyltransferase PlsX;Acyl-phosphate:glycerol-3-phosphate O-acyltransferase PlsY(BSU18070)	0	iBsu1209	0
rxn10208	Phosphate:acyl-ACP acyltransferase PlsX;Acyl-phosphate:glycerol-3-phosphate O-acyltransferase PlsY(BSU18070)	0	iBsu1209	0
rxn10209	Phosphate:acyl-ACP acyltransferase PlsX;Acyl-phosphate:glycerol-3-phosphate O-acyltransferase PlsY(BSU18070)	0	iBsu1209	0
rxn10210	Phosphate:acyl-ACP acyltransferase PlsX;Acyl-phosphate:glycerol-3-phosphate O-acyltransferase PlsY(BSU18070)	0	iBsu1209	0
rxn10211	1-acyl-sn-glycerol-3-phosphate acyltransferase (EC 2.3.1.51)	0	iBsu1209	0
rxn10212	1-acyl-sn-glycerol-3-phosphate acyltransferase (EC 2.3.1.51)	0	iBsu1209	0
rxn10213	1-acyl-sn-glycerol-3-phosphate acyltransferase (EC 2.3.1.51)	0	iBsu1209	0
rxn10214	1-acyl-sn-glycerol-3-phosphate acyltransferase (EC 2.3.1.51)	0	iBsu1209	0
rxn10215	1-acyl-sn-glycerol-3-phosphate acyltransferase (EC 2.3.1.51)	0	iBsu1209	0
rxn10216	1-acyl-sn-glycerol-3-phosphate acyltransferase (EC 2.3.1.51)	0	iBsu1209	0
rxn10217	1-acyl-sn-glycerol-3-phosphate acyltransferase (EC 2.3.1.51)	0	iBsu1209	0
rxn10218	1-acyl-sn-glycerol-3-phosphate acyltransferase (EC 2.3.1.51)	0	iBsu1209	0
rxn10219	1-acyl-sn-glycerol-3-phosphate acyltransferase (EC 2.3.1.51)	0	iBsu1209	0
rxn10220	Phosphatidate cytidylyltransferase (EC 2.7.7.41)	1	iBsu1209	0
rxn10221	Phosphatidate cytidylyltransferase (EC 2.7.7.41)	1	iBsu1209	0
rxn10222	Phosphatidate cytidylyltransferase (EC 2.7.7.41)	1	iBsu1209	0
rxn10223	Phosphatidate cytidylyltransferase (EC 2.7.7.41)	1	iBsu1209	0
rxn10224	Phosphatidate cytidylyltransferase (EC 2.7.7.41)	1	iBsu1209	0
rxn10225	Phosphatidate cytidylyltransferase (EC 2.7.7.41)	1	iBsu1209	0
rxn10226	CDP-diacylglycerol--serine O-phosphatidyltransferase (EC 2.7.8.8)	0	iBsu1209	0
rxn10227	CDP-diacylglycerol--serine O-phosphatidyltransferase (EC 2.7.8.8)	0	iBsu1209	0
rxn10228	CDP-diacylglycerol--serine O-phosphatidyltransferase (EC 2.7.8.8)	0	iBsu1209	0
rxn10229	CDP-diacylglycerol--serine O-phosphatidyltransferase (EC 2.7.8.8)	0	iBsu1209	0
rxn10230	CDP-diacylglycerol--serine O-phosphatidyltransferase (EC 2.7.8.8)	0	iBsu1209	0
rxn10231	CDP-diacylglycerol--serine O-phosphatidyltransferase (EC 2.7.8.8)	0	iBsu1209	0
rxn10232	Phosphatidylserine decarboxylase (EC 4.1.1.65)	1	iBsu1209	0
rxn10233	Phosphatidylserine decarboxylase (EC 4.1.1.65)	1	iBsu1209	0
rxn10234	Phosphatidylserine decarboxylase (EC 4.1.1.65)	1	iBsu1209	0
rxn10235	Phosphatidylserine decarboxylase (EC 4.1.1.65)	1	iBsu1209	0
rxn10236	Phosphatidylserine decarboxylase (EC 4.1.1.65)	1	iBsu1209	0
rxn10237	Phosphatidylserine decarboxylase (EC 4.1.1.65)	1	iBsu1209	0
rxn10238	Diacylglycerol kinase (EC 2.7.1.107)	0	iBsu1209	0
rxn10239	Diacylglycerol kinase (EC 2.7.1.107)	0	iBsu1209	0
rxn10240	Diacylglycerol kinase (EC 2.7.1.107)	0	iBsu1209	0
rxn10241	Diacylglycerol kinase (EC 2.7.1.107)	0	iBsu1209	0
rxn10242	Diacylglycerol kinase (EC 2.7.1.107)	0	iBsu1209	0
rxn10243	Diacylglycerol kinase (EC 2.7.1.107)	0	iBsu1209	0
rxn10244	R_rxn10244	1	iBsu1209	0
rxn10245	R_rxn10245	1	iBsu1209	0
rxn10246	R_rxn10246	1	iBsu1209	0
rxn10247	R_rxn10247	1	iBsu1209	0
rxn10248	R_rxn10248	1	iBsu1209	0
rxn10249	R_rxn10249	1	iBsu1209	0
rxn10250	R_rxn10250	1	iBsu1209	0
rxn10251	R_rxn10251	1	iBsu1209	0
rxn10252	R_rxn10252	1	iBsu1209	0
rxn10253	Diacylglycerol kinase (EC 2.7.1.107)	0	iBsu1209	0
rxn10254	Diacylglycerol kinase (EC 2.7.1.107)	0	iBsu1209	0
rxn10255	Diacylglycerol kinase (EC 2.7.1.107)	0	iBsu1209	0
rxn10256	Diacylglycerol kinase (EC 2.7.1.107)	0	iBsu1209	0
rxn10257	Diacylglycerol kinase (EC 2.7.1.107)	0	iBsu1209	0
rxn10258	Diacylglycerol kinase (EC 2.7.1.107)	0	iBsu1209	0
rxn10259	CDP-diacylglycerol--glycerol-3-phosphate 3-phosphatidyltransferase (EC 2.7.8.5)	1	iBsu1209	0
rxn10260	CDP-diacylglycerol--glycerol-3-phosphate 3-phosphatidyltransferase (EC 2.7.8.5)	1	iBsu1209	0
rxn10261	CDP-diacylglycerol--glycerol-3-phosphate 3-phosphatidyltransferase (EC 2.7.8.5)	1	iBsu1209	0
rxn10262	CDP-diacylglycerol--glycerol-3-phosphate 3-phosphatidyltransferase (EC 2.7.8.5)	1	iBsu1209	0
rxn10263	CDP-diacylglycerol--glycerol-3-phosphate 3-phosphatidyltransferase (EC 2.7.8.5)	1	iBsu1209	0
rxn10264	CDP-diacylglycerol--glycerol-3-phosphate 3-phosphatidyltransferase (EC 2.7.8.5)	1	iBsu1209	0
rxn10265	R_rxn10265	0	iBsu1209	0
rxn10266	R_rxn10266	0	iBsu1209	0
rxn10267	R_rxn10267	0	iBsu1209	0
rxn10268	R_rxn10268	0	iBsu1209	0
rxn10269	R_rxn10269	0	iBsu1209	0
rxn10270	R_rxn10270	0	iBsu1209	0
rxn10271	diglucosyldiacylglycerol synthase (LTA membrane anchor synthesis)	1	iBsu1209	0
rxn10272	diglucosyldiacylglycerol synthase (LTA membrane anchor synthesis)	1	iBsu1209	0
rxn10273	diglucosyldiacylglycerol synthase (LTA membrane anchor synthesis)	1	iBsu1209	0
rxn10274	diglucosyldiacylglycerol synthase (LTA membrane anchor synthesis)	1	iBsu1209	0
rxn10275	diglucosyldiacylglycerol synthase (LTA membrane anchor synthesis)	1	iBsu1209	0
rxn10276	diglucosyldiacylglycerol synthase (LTA membrane anchor synthesis)	1	iBsu1209	0
rxn10277	diglucosyldiacylglycerol synthase (LTA membrane anchor synthesis)	1	iBsu1209	0
rxn10278	diglucosyldiacylglycerol synthase (LTA membrane anchor synthesis)	1	iBsu1209	0
rxn10279	diglucosyldiacylglycerol synthase (LTA membrane anchor synthesis)	1	iBsu1209	0
rxn10280	1,2-diacylglycerol 3-glucosyltransferase (EC 2.4.1.157)	1	iBsu1209	0
rxn10281	1,2-diacylglycerol 3-glucosyltransferase (EC 2.4.1.157)	1	iBsu1209	0
rxn10282	1,2-diacylglycerol 3-glucosyltransferase (EC 2.4.1.157)	1	iBsu1209	0
rxn10283	1,2-diacylglycerol 3-glucosyltransferase (EC 2.4.1.157)	1	iBsu1209	0
rxn10284	1,2-diacylglycerol 3-glucosyltransferase (EC 2.4.1.157)	1	iBsu1209	0
rxn10285	1,2-diacylglycerol 3-glucosyltransferase (EC 2.4.1.157)	1	iBsu1209	0
rxn10286	1,2-diacylglycerol 3-glucosyltransferase (EC 2.4.1.157)	1	iBsu1209	0
rxn10287	1,2-diacylglycerol 3-glucosyltransferase (EC 2.4.1.157)	1	iBsu1209	0
rxn10288	1,2-diacylglycerol 3-glucosyltransferase (EC 2.4.1.157)	1	iBsu1209	0
rxn10289	CDP-glycerol:poly(glycerophosphate) glycerophosphotransferase (EC 2.7.8.12)	1	iBsu1209	0
rxn10290	CDP-glycerol:poly(glycerophosphate) glycerophosphotransferase (EC 2.7.8.12)	1	iBsu1209	0
rxn10291	CDP-glycerol:poly(glycerophosphate) glycerophosphotransferase (EC 2.7.8.12)	1	iBsu1209	0
rxn10292	CDP-glycerol:poly(glycerophosphate) glycerophosphotransferase (EC 2.7.8.12)	1	iBsu1209	0
rxn10293	CDP-glycerol:poly(glycerophosphate) glycerophosphotransferase (EC 2.7.8.12)	1	iBsu1209	0
rxn10294	CDP-glycerol:poly(glycerophosphate) glycerophosphotransferase (EC 2.7.8.12)	1	iBsu1209	0
rxn10295	CDP-glycerol:poly(glycerophosphate) glycerophosphotransferase (EC 2.7.8.12)	1	iBsu1209	0
rxn10296	CDP-glycerol:poly(glycerophosphate) glycerophosphotransferase (EC 2.7.8.12)	1	iBsu1209	0
rxn10297	CDP-glycerol:poly(glycerophosphate) glycerophosphotransferase (EC 2.7.8.12)	1	iBsu1209	0
rxn10298	Poly(glycerol-phosphate) alpha-glucosyltransferase (EC 2.4.1.52)	1	iBsu1209	0
rxn10299	Poly(glycerol-phosphate) alpha-glucosyltransferase (EC 2.4.1.52)	1	iBsu1209	0
rxn10300	Poly(glycerol-phosphate) alpha-glucosyltransferase (EC 2.4.1.52)	1	iBsu1209	0
rxn10301	Poly(glycerol-phosphate) alpha-glucosyltransferase (EC 2.4.1.52)	1	iBsu1209	0
rxn10302	Poly(glycerol-phosphate) alpha-glucosyltransferase (EC 2.4.1.52)	1	iBsu1209	0
rxn10303	Poly(glycerol-phosphate) alpha-glucosyltransferase (EC 2.4.1.52)	1	iBsu1209	0
rxn10304	Poly(glycerol-phosphate) alpha-glucosyltransferase (EC 2.4.1.52)	1	iBsu1209	0
rxn10305	Poly(glycerol-phosphate) alpha-glucosyltransferase (EC 2.4.1.52)	1	iBsu1209	0
rxn10306	Poly(glycerol-phosphate) alpha-glucosyltransferase (EC 2.4.1.52)	1	iBsu1209	0
rxn10307	Undecaprenyl-phosphate N-acetylglucosaminyl 1-phosphate transferase (EC 2.7.8.-)	1	iBsu1209	0
rxn10308	Undecaprenyl-phosphate N-acetylglucosaminyl 1-phosphate transferase (EC 2.7.8.-)	1	iBsu1209	0
rxn10309	Undecaprenyl-phosphate N-acetylglucosaminyl 1-phosphate transferase (EC 2.7.8.-)	1	iBsu1209	0
rxn10310	Undecaprenyl-phosphate N-acetylglucosaminyl 1-phosphate transferase (EC 2.7.8.-)	1	iBsu1209	0
rxn10311	Undecaprenyl-phosphate N-acetylglucosaminyl 1-phosphate transferase (EC 2.7.8.-)	1	iBsu1209	0
rxn10312	Undecaprenyl-phosphate N-acetylglucosaminyl 1-phosphate transferase (EC 2.7.8.-)	1	iBsu1209	0
rxn10313	Undecaprenyl-phosphate N-acetylglucosaminyl 1-phosphate transferase (EC 2.7.8.-)	1	iBsu1209	0
rxn10314	Undecaprenyl-phosphate N-acetylglucosaminyl 1-phosphate transferase (EC 2.7.8.-)	1	iBsu1209	0
rxn10315	Undecaprenyl-phosphate N-acetylglucosaminyl 1-phosphate transferase (EC 2.7.8.-)	1	iBsu1209	0
rxn10316	Cell envelope-associated transcriptional attenuator LytR-CpsA-Psr, subfamily F2 (as in PMID19099556)	0	iBsu1209	0
rxn10317	Cell envelope-associated transcriptional attenuator LytR-CpsA-Psr, subfamily F2 (as in PMID19099556)	0	iBsu1209	0
rxn10318	Cell envelope-associated transcriptional attenuator LytR-CpsA-Psr, subfamily F2 (as in PMID19099556)	0	iBsu1209	0
rxn10319	Cell envelope-associated transcriptional attenuator LytR-CpsA-Psr, subfamily F2 (as in PMID19099556)	0	iBsu1209	0
rxn10320	Cell envelope-associated transcriptional attenuator LytR-CpsA-Psr, subfamily F2 (as in PMID19099556)	0	iBsu1209	0
rxn10321	Cell envelope-associated transcriptional attenuator LytR-CpsA-Psr, subfamily F2 (as in PMID19099556)	0	iBsu1209	0
rxn10322	Cell envelope-associated transcriptional attenuator LytR-CpsA-Psr, subfamily F2 (as in PMID19099556)	0	iBsu1209	0
rxn10323	Cell envelope-associated transcriptional attenuator LytR-CpsA-Psr, subfamily F2 (as in PMID19099556)	0	iBsu1209	0
rxn10324	Cell envelope-associated transcriptional attenuator LytR-CpsA-Psr, subfamily F2 (as in PMID19099556)	0	iBsu1209	0
rxn10325	R_rxn10325	0	iBsu1209	0
rxn10326	R_rxn10326	0	iBsu1209	0
rxn10327	R_rxn10327	0	iBsu1209	0
rxn10328	R_rxn10328	0	iBsu1209	0
rxn10329	R_rxn10329	0	iBsu1209	0
rxn10330	R_rxn10330	0	iBsu1209	0
rxn10331	R_rxn10331	0	iBsu1209	0
rxn10332	R_rxn10332	0	iBsu1209	0
rxn10333	R_rxn10333	0	iBsu1209	0
rxn10334	Cardiolipin synthetase (EC 2.7.8.-)	1	iBsu1209	0
rxn10335	Cardiolipin synthetase (EC 2.7.8.-)	1	iBsu1209	0
rxn10336	Cardiolipin synthetase (EC 2.7.8.-)	1	iBsu1209	0
rxn10337	Cardiolipin synthetase (EC 2.7.8.-)	1	iBsu1209	0
rxn10338	Cardiolipin synthetase (EC 2.7.8.-)	1	iBsu1209	0
rxn10340	Cardiolipin synthetase (EC 2.7.8.-)	1	iBsu1209	0
rxn10341	Cardiolipin synthetase (EC 2.7.8.-)	1	iBsu1209	0
rxn10342	Cardiolipin synthetase (EC 2.7.8.-)	1	iBsu1209	0
R09736	S-adenosyl-L-methione:demethylmenaquinol methyltransferase	0	iBsu1209	0
R10757	all-trans-polyprenyl-diphosphate:1,4-dihydroxy-2-naphthoate polyprenyltransferase	0	iBsu1209	0
R02739	alpha-D-Glucose 6-phosphate ketol-isomerase	1	iBsu1209	0
R01827	sedoheptulose-7-phosphate:D-glyceraldehyde-3-phosphate glyceronetransferase	1	iBsu1209	0

## Sheet: Table S2
10flglu	10-Formyltetrahydrofolyl L-glutamate	C25H27N8O10	Cytosol	iBsu1209
10fthf	10-Formyltetrahydrofolate	C20H21N7O7	Cytosol	iBsu1209
10m3hdACP	10-methyl-3-hydroxy-dodecanoyl-ACP	C24H45N2O9PRS	Cytosol	iBsu1209
10m3hupACP	10-methyl-3-hydroxy-undecanoyl-ACP	C23H43N2O9PRS	Cytosol	iBsu1209
10m3odACP	10-methyl-3-oxo-dodecanoyl-ACP	C24H43N2O9PRS	Cytosol	iBsu1209
10m3upACP	10-methyl-3-oxo-undecanoyl-ACP	C23H41N2O9PRS	Cytosol	iBsu1209
10mdACP	10-methyl-dodecanoyl-ACP	C24H45N2O8PRS	Cytosol	iBsu1209
10mtd2eACP	10-methyl-trans-dodec-2-enoyl-ACP	C24H43N2O8PRS	Cytosol	iBsu1209
10mtu2eACP	10-methyl-trans-undec-2-enoyl-ACP	C23H41N2O8PRS	Cytosol	iBsu1209
10muACP	10-methyl-undecanoyl-ACP	C23H43N2O8PRS	Cytosol	iBsu1209
11m3hdACP	11-methyl-3-hydroxy-dodecanoyl-ACP	C24H45N2O9PRS	Cytosol	iBsu1209
11m3odACP	11-methyl-3-oxo-dodecanoyl-ACP	C24H43N2O9PRS	Cytosol	iBsu1209
11mdACP	11-methyl-dodecanoyl-ACP	C24H45N2O8PRS	Cytosol	iBsu1209
11mtd2eACP	11-methyl-trans-dodec-2-enoyl-ACP	C24H43N2O8PRS	Cytosol	iBsu1209
12d2car	1,2-Didehydropiperidine-2-carboxylate	C6H8NO2	Cytosol	iBsu1209
12dahsg3p	1,2-dianteisoheptadecanoyl-sn-glycerol 3-phosphate	C37H72O8P	Cytosol	iBsu1209
12dhg3p	1,2-diisohexadecanoyl-sn-glycerol 3-phosphate	C35H68O8P	Cytosol	iBsu1209
12dhsg3p	1,2-dihexadecanoyl-sn-glycerol 3-phosphate	C35H68O8P	Cytosol	iBsu1209
12diagly	1,2-Dianteisoheptadecanoyl-sn-glycerol	C37H72O5	Cytosol	iBsu1209
12diol	1,2-Dihydronaphthalene-1,2-diol	C10H10O2	Cytosol	iBsu1209
12disgly	1,2-Diisoheptadecanoyl-sn-glycerol	C37H72O5	Cytosol	iBsu1209
12dishdgly	1,2-Diisohexadecanoyl-sn-glycerol	C35H68O5	Cytosol	iBsu1209
12dispdgly	1,2-Dianteisopentadecanoyl-sn-glycerol	C33H64O5	Cytosol	iBsu1209
12dispgly	1,2-Diisopentadecanoyl-sn-glycerol	C33H64O5	Cytosol	iBsu1209
12distgly	1,2-Diisotetradecanoyl-sn-glycerol	C31H60O5	Cytosol	iBsu1209
12dosg3p	1,2-dioctadecanoyl-sn-glycerol 3-phosphate	C39H76O8P	Cytosol	iBsu1209
12dpsg3p	1,2-diisopentadecanoyl-sn-glycerol 3-phosphate	C33H64O8P	Cytosol	iBsu1209
12dsg3p	1,2-ditetradecanoyl-sn-glycerol 3-phosphate	C31H60O8P	Cytosol	iBsu1209
12dshsg3p	1,2-diisoheptadecanoyl-sn-glycerol 3-phosphate	C37H72O8P	Cytosol	iBsu1209
12dsnglyd	1,2-Diacyl-sn-glycerol ditetradecanoyl	C31H60O5	Cytosol	iBsu1209
12dsnglydn	1,2-Diacyl-sn-glycerol dihexadecanoyl	C35H68O5	Cytosol	iBsu1209
12dsnglyo	1,2-Diacyl-sn-glycerol dioctadecanoyl	C39H76O5	Cytosol	iBsu1209
12dtsg3p	1,2-diisotetradecanoyl-sn-glycerol 3-phosphate	C31H60O8P	Cytosol	iBsu1209
12dtspg3p	1,2-dianteisopentadecanoyl-sn-glycerol 3-phosphate	C33H64O8P	Cytosol	iBsu1209
12m3hdACP	12-methyl-3-hydroxy-tetra-decanoyl-ACP	C26H49N2O9PRS	Cytosol	iBsu1209
12m3odACP	12-methyl-3-oxo-tetra-decanoyl-ACP	C26H47N2O9PRS	Cytosol	iBsu1209
12m3otACP	12-methyl-3-oxo-tridecanoyl-ACP	C25H45N2O9PRS	Cytosol	iBsu1209
12m3otpACP	12-methyl-3-hydroxy-tridecanoyl-ACP	C25H47N2O9PRS	Cytosol	iBsu1209
12mdACP	12-methyl-tetra-decanoyl-ACP	C26H49N2O8PRS	Cytosol	iBsu1209
12mt2eACP	12-methyl-trans-tridec-2-enoyl-ACP	C25H45N2O8PRS	Cytosol	iBsu1209
12mtACP	12-methyl-tridecanoyl-ACP	C25H47N2O8PRS	Cytosol	iBsu1209
12mtd2eACP	12-methyl-trans-tetra-dec-2-enoyl-ACP	C26H47N2O8PRS	Cytosol	iBsu1209
12naepo	(1S,2R)-Naphthalene 1,2-oxide	C10H8O	Cytosol	iBsu1209
12nap	Naphthalene-1,2-diol	C10H8O2	Cytosol	iBsu1209
13dpg	3-Phospho-D-glyceroyl phosphate	C3H6O10P2	Cytosol	iBsu1209
13m3hdACP	13-methyl-3-hydroxy-tetra-decanoyl-ACP	C26H49N2O9PRS	Cytosol	iBsu1209
13m3ohtdACP	13-methyl-3-oxo-tetra-decanoyl-ACP	C26H47N2O9PRS	Cytosol	iBsu1209
13mtd2eACP	13-methyl-trans-tetra-dec-2-enoyl-ACP	C26H47N2O8PRS	Cytosol	iBsu1209
13mtdACP	13-methyl-tetra-decanoyl-ACP	C26H49N2O8PRS	Cytosol	iBsu1209
14bxyl	1,4-beta-D-Xylan	(C5H8O4)n	Cytosol	iBsu1209
14m3hdACP	14-methyl-3-hydroxy-hexa-decanoyl-ACP	C28H53N2O9PRS	Cytosol	iBsu1209
14m3hpACP	14-methyl-3-hydroxy-pentadecanoyl-ACP	C27H51N2O9PRS	Cytosol	iBsu1209
14m3odACP	14-methyl-3-oxo-hexa-decanoyl-ACP	C28H51N2O9PRS	Cytosol	iBsu1209
14m3opACP	14-methyl-3-oxo-pentadecanoyl-ACP	C27H49N2O9PRS	Cytosol	iBsu1209
14mdACP	14-methyl-hexa-decanoyl-ACP	C28H53N2O8PRS	Cytosol	iBsu1209
14mpACP	14-methyl-pentadecanoyl-ACP	C27H51N2O8PRS	Cytosol	iBsu1209
14mtd2eACP	14-methyl-trans-hexa-dec-2-enoyl-ACP	C28H51N2O8PRS	Cytosol	iBsu1209
14mtp2eACP	14-methyl-trans-pentadec-2-enoyl-ACP	C27H49N2O8PRS	Cytosol	iBsu1209
15cphy	15-cis-Phytoene	C40H64	Cytosol	iBsu1209
15dap	Cadaverine	C5H16N2	Cytosol	iBsu1209
15m3hdACP	15-methyl-3-hydroxy-hexa-decanoyl-ACP	C28H53N2O9PRS	Cytosol	iBsu1209
15m3ohtdACP	15-methyl-3-oxo-hexa-decanoyl-ACP	C28H51N2O9PRS	Cytosol	iBsu1209
15mhdACP	15-methyl-hexa-decanoyl-ACP	C28H53N2O8PRS	Cytosol	iBsu1209
15mthd2eACP	15-methyl-trans-hexa-dec-2-enoyl-ACP	C28H51N2O8PRS	Cytosol	iBsu1209
1ahsg3p	1-isotetradecanoyl-sn-glycerol 3-phosphate	C17H34O7P	Cytosol	iBsu1209
1apsg3p	1-anteisopentadecanoyl-sn-glycerol 3-phosphate	C18H36O7P	Cytosol	iBsu1209
1butl	1-Butanol	C4H10O	Cytosol	iBsu1209
1d2ncoa	1,4-Dihydroxy-2-naphthoyl-CoA	C32H39N7O19P3S	Cytosol	iBsu1209
1d5pne	1,2-Dihydroxy-5-(methylthio)pent-1-en-3-one	C6H9O3S	Cytosol	iBsu1209
1dhsg3p	1-isohexadecanoyl-sn-glycerol 3-phosphate	C19H38O7P	Cytosol	iBsu1209
1hsg3p	1-hexadecanoyl-sn-glycerol 3-phosphate	C19H38O7P	Cytosol	iBsu1209
1hthp	3-Carboxy-1-hydroxypropyl-ThPP	C16H22N4O10P2S	Cytosol	iBsu1209
1hy2np	1-Hydroxy-2-naphthoate	C11H7O3	Cytosol	iBsu1209
1ihsg3p	1-anteisoheptadecanoyl-sn-glycerol 3-phosphate	C20H40O7P	Cytosol	iBsu1209
1kdcino	1-keto-D-chiro-inositol	C6H10O6	Cytosol	iBsu1209
1n5dihy	1-Nitro-5,6-dihydroxy-dihydronaphthalene	C10H9NO4	Cytosol	iBsu1209
1n5oxd	1-Nitronaphthalene-5,6-oxide	C10H7NO3	Cytosol	iBsu1209
1osg3p	1-octadecanoyl-sn-glycerol 3-phosphate	C21H42O7P	Cytosol	iBsu1209
1p3h5c	L-1-Pyrroline-3-hydroxy-5-carboxylate	C5H6NO3	Cytosol	iBsu1209
1ptsg3p	1-isopentadecanoyl-sn-glycerol 3-phosphate	C18H36O7P	Cytosol	iBsu1209
1pyr5c	(S)-1-Pyrroline-5-carboxylate	C5H6NO2	Cytosol	iBsu1209
1tsg3p	1-tetradecanoyl-sn-glycerol 3-phosphate	C17H34O7P	Cytosol	iBsu1209
2345_tet	2,3,4,5-Tetrahydropyridine-2-carboxylate	C6H8NO2	Cytosol	iBsu1209
23camp	2',3'-Cyclic AMP, extracellular	C10H11N5O6P	Cytosol AND Extra-organism	iBsu1209
23ccmp	2',3'-Cyclic CMP, extracellular	C9H11N3O7P	Cytosol AND Extra-organism	iBsu1209
23cgmp	2',3'-Cyclic GMP	C10H11N5O7P	Cytosol	iBsu1209
23cump	2',3'-Cyclic UMP, extracellular	C9H10N2O8P	Cytosol AND Extra-organism	iBsu1209
23ddhb	2,3-Dihydro-2,3-dihydroxybenzoate	C7H7O4	Cytosol	iBsu1209
23dglu	2-Dehydro-3-deoxy-D-glucarate	C6H6O7	Cytosol	iBsu1209
23dhb	2,3-Dihydroxybenzoate	C7H5O4	Cytosol	iBsu1209
23dhba	(2,3-Dihydroxybenzoyl)adenylate	C17H17N5O10P	Cytosol	iBsu1209
23dhdp	L-2,3-Dihydrodipicolinate	C7H5NO4	Cytosol	iBsu1209
23dhmp	2,3-Dihydroxy-3-methylpentanoate	C6H11O4	Cytosol	iBsu1209
23dmet	2,3-Dihydroxy-3-methylbutanoate	C5H9O4	Cytosol	iBsu1209
24metad	4-Hydroxymethylsalicylate	C8H7O4	Cytosol	iBsu1209
25_dio	2,5-Dioxopentanoate	C5H5O4	Cytosol	iBsu1209
25aics	1-(5-Phosphoribosyl)-4-(N-succinocarboxamide)-5-aminoimidazole	C13H16N4O12P	Cytosol	iBsu1209
25diantp	2,5-Diaminopyrimidine nucleoside triphosphate	C9H18N5O14P3	Cytosol	iBsu1209
25drapp	2,5-Diamino-6-(5'-phosphoribosylamino)-4-pyrimidineone	C9H15N5O8P	Cytosol	iBsu1209
26dap_LL	LL-2,6-Diaminoheptanedioate	C7H14N2O4	Cytosol	iBsu1209
26dap_M	meso-2,6-Diaminoheptanedioate	C7H14N2O4	Cytosol	iBsu1209
2ace	2-Acetolactate	C5H7O4	Cytosol	iBsu1209
2ahbut	(S)-2-Aceto-2-hydroxybutanoate	C6H9O4	Cytosol	iBsu1209
2amac	Dehydroalanine	C3H5NO2	Cytosol	iBsu1209
2aobut	L-2-Amino-3-oxobutanoic acid	C4H7NO3	Cytosol	iBsu1209
2cpr5p	1-(2-Carboxyphenylamino)-1'-deoxy-D-ribulose 5'-phosphate	C12H14NO9P	Cytosol	iBsu1209
2d3dg6p	2-Dehydro-3-deoxy-6-phospho-D-gluconate	C6H9O9P	Cytosol	iBsu1209
2dda7p	2-Dehydro-3-deoxy-D-arabino-heptonate 7-phosphate	C7H11O10P	Cytosol	iBsu1209
2ddglcn	2-Dehydro-3-deoxy-D-gluconate	C6H9O6	Cytosol AND Extra-organism	iBsu1209
2dhp	2-Dehydropantoate	C6H9O4	Cytosol	iBsu1209
2dr1p	2-Deoxy-D-ribose 1-phosphate	C5H10O7P	Cytosol	iBsu1209
2dr5p	2-Deoxy-D-ribose 5-phosphate	C5H10O7P	Cytosol	iBsu1209
2h3k5m	2-Hydroxy-3-keto-5-methylthiopentenyl-1-phosphate	C6H9O6PS	Cytosol	iBsu1209
2h3oppan	2-Hydroxy-3-oxopropanoate	C3H3O4	Cytosol	iBsu1209
2hxmp	Salicyl alcohol	C7H8O2	Cytosol AND Extra-organism	iBsu1209
2ins	2,4,6/3,5-Pentahydroxycyclohexanone	C6H10O6	Cytosol	iBsu1209
2ippm	2-Isopropylmaleate	C7H8O4	Cytosol	iBsu1209
2kmb	4-Methylthio-2-oxobutanoic acid	C5H7O3S	Cytosol	iBsu1209
2m1hythp	2-Methyl-1-hydroxybutyl-ThPP	C17H27N4O8P2S	Cytosol	iBsu1209
2m3oxp	2-Methyl-3-oxopropanoate	C4H5O3	Cytosol	iBsu1209
2maacoa	2-Methylacetoacetyl-CoA	C26H39N7O18P3S	Cytosol	iBsu1209
2mahmp	2-Methyl-4-amino-5-hydroxymethylpyrimidine diphosphate	C6H9N3O7P2	Cytosol	iBsu1209
2mb2coa	2-Methylbut-2-enoyl-CoA	C26H39N7O17P3S	Cytosol	iBsu1209
2mcacn	(Z)-But-2-ene-1,2,3-tricarboxylate	C7H5O6	Cytosol	iBsu1209
2mcit	2-Methylcitrate	C7H7O7	Cytosol	iBsu1209
2me4p	2-C-Methyl-D-erythritol 4-phosphate	C5H12O7P	Cytosol	iBsu1209
2mecdp	2-C-Methyl-D-erythritol 2,4-cyclodiphosphate	C5H10O9P2	Cytosol	iBsu1209
2melp	2-Methylnaphthalene	C11H10	Cytosol	iBsu1209
2metACP	2-methylbutanoyl-ACP	C16H29N2O8PRS	Cytosol	iBsu1209
2metcoa	2-Methylbutanoyl-CoA	C26H41N7O17P3S	Cytosol	iBsu1209
2meyACP	2-methylpropionyl-ACP	C15H27N2O8PRS	Cytosol	iBsu1209
2mp2coa	2-Methylprop-2-enoyl-CoA	C25H37N7O17P3S	Cytosol	iBsu1209
2mt1thp	2-Methyl-1-hydroxypropyl-ThPP	C16H25N4O8P2S	Cytosol	iBsu1209
2n1ace	2-(Formamido)-N1-(5'-phosphoribosyl)acetamidine	C8H16N3O8P	Cytosol	iBsu1209
2o3mpt	(3R)-3-Methyl-2-oxopentanoic acid	C6H9O3	Cytosol	iBsu1209
2obut	2-Oxobutanoate	C4H5O3	Cytosol	iBsu1209
2oph	2-Octaprenylphenol	C46H70O	Cytosol	iBsu1209
2oxo	2-Oxoacid	C2HO3R	Cytosol	iBsu1209
2oxoadp	2-Oxoadipate	C6H8O5	Cytosol	iBsu1209
2p4c2me	2-Phospho-4-(cytidine 5'-diphospho)-2-C-methyl-D-erythritol	C14H23N3O17P3	Cytosol	iBsu1209
2pcpgc	2-Protocatechoylphloroglucinolcarboxylate	C14H9O8	Cytosol	iBsu1209
2pg	2-Phospho-D-glycerate	C3H5O7P	Cytosol AND Extra-organism	iBsu1209
2pglyc	2-Phosphoglycolate	C2H3O6P	Cytosol AND Extra-organism	iBsu1209
2phel	2-Phenylacetamide	C8H9NO	Cytosol	iBsu1209
2prop	Acrylamide	C3H5NO	Cytosol	iBsu1209
2r3suf	(2R)-3-Sulfolactate	C3H4O6S	Cytosol	iBsu1209
2sephchc	2-Succinyl-5-enolpyruvyl-6-hydroxy-3-cyclohexene-1-carboxylate	C14H13O9	Cytosol	iBsu1209
2shchc	2-Succinyl-6-hydroxy-2,4-cyclohexadiene-1-carboxylate	C11H10O6	Cytosol	iBsu1209
2thpp	2-(alpha-Hydroxyethyl)thiamine diphosphate	C14H21N4O8P2S	Cytosol	iBsu1209
34dih	3,4-Dihydroxyphenylacetate	C8H7O4	Cytosol	iBsu1209
34hpp	3-(4-Hydroxyphenyl)pyruvate	C9H7O4	Cytosol	iBsu1209
34t12d	3,5/4-Trihydroxycyclohexa-1,2-dione	C6H8O5	Cytosol	iBsu1209
36dahx	(3S)-3,6-Diaminohexanoate	C6H15N2O2	Cytosol	iBsu1209
3a2dp	3-Amino-2-oxopropyl phosphate	C3H8NO5P	Cytosol	iBsu1209
3amp	3'-AMP	C10H13N5O7P	Cytosol AND Extra-organism	iBsu1209
3c2hmp	(2R,3S)-3-Isopropylmalate	C7H10O5	Cytosol	iBsu1209
3c3hmp	(2S)-2-Isopropylmalate	C7H10O5	Cytosol	iBsu1209
3c4mop	(2S)-2-Isopropyl-3-oxosuccinate	C7H8O5	Cytosol	iBsu1209
3chlt	3alpha,7alpha,12alpha-Trihydroxy-5beta-cholanate	C24H39O5	Cytosol	iBsu1209
3cmp	3'-CMP	C9H13N3O8P	Cytosol AND Extra-organism	iBsu1209
3cyala	3-Cyano-L-alanine	C4H6N2O2	Cytosol	iBsu1209
3dg25h	(4S)-4,6-Dihydroxy-2,5-dioxohexanoate	C6H7O6	Cytosol	iBsu1209
3dhq	3-Dehydroquinate	C7H9O6	Cytosol	iBsu1209
3dhsk	3-Dehydroshikimate	C7H7O5	Cytosol	iBsu1209
3gmp	Guanosine 3'-phosphate	C10H13N5O8P	Cytosol AND Extra-organism	iBsu1209
3h2met	3-Hydroxy-2-methylpropanoate	C4H7O3	Cytosol	iBsu1209
3haACP	(3R)-3-Hydroxyacyl-[acyl-carrierprotein]	C3H4O2SR2	Cytosol	iBsu1209
3hadpcoa	(3S)-3-Hydroxyadipyl-CoA	C27H40N7O20P3S	Cytosol	iBsu1209
3hbcoa	(S)-3-Hydroxybutanoyl-CoA	C25H39N7O18P3S	Cytosol AND Extra-organism	iBsu1209
3hdcoa	(S)-Hydroxydecanoyl-CoA	C31H51N7O18P3S	Cytosol	iBsu1209
3hddcoa	(S)-3-Hydroxydodecanoyl-CoA	C33H55N7O18P3S	Cytosol	iBsu1209
3hddecACP	(R)-3-Hydroxydodecanoyl-[acp]	C23H43N2O9PRS	Cytosol	iBsu1209
3hdecACP	(3R)-3-Hydroxydecanoyl-[acyl-carrier protein]	C21H39N2O9PRS	Cytosol	iBsu1209
3hhcoa	(S)-Hydroxyhexanoyl-CoA	C27H43N7O18P3S	Cytosol	iBsu1209
3hhdcoa	(S)-3-Hydroxyhexadecanoyl-CoA	C37H63N7O18P3S	Cytosol	iBsu1209
3hhexACP	(R)-3-Hydroxyhexanoyl-[acp]	C17H31N2O9PRS	Cytosol	iBsu1209
3hm2ox	3-Hydroxy-3-methyl-2-oxobutanoic acid	C5H7O4	Cytosol	iBsu1209
3hmbcoa	(2S,3S)-3-Hydroxy-2-methylbutanoyl-CoA	C26H41N7O18P3S	Cytosol	iBsu1209
3hmrsACP	(3R)-3-Hydroxytetradecanoyl-[acyl-carrier protein]	C25H47N2O9PRS	Cytosol	iBsu1209
3hocoa	(S)-Hydroxyoctanoyl-CoA	C29H47N7O18P3S	Cytosol	iBsu1209
3hoctACP	(3R)-3-Hydroxyoctanoyl-[acyl-carrier protein]	C19H35N2O9PRS	Cytosol	iBsu1209
3hpalmACP	(3R)-3-Hydroxypalmitoyl-[acyl-carrier protein]	C27H51N2O9PRS	Cytosol	iBsu1209
3htdcoa	(S)-3-Hydroxytetradecanoyl-CoA	C35H59N7O18P3S	Cytosol	iBsu1209
3hydoACP	3-Hydroxyoctodecanoyl-ACP	C29H55N2O9PRS	Cytosol	iBsu1209
3hylac	3-Hydroxyphenylacetate	C8H7O3	Cytosol	iBsu1209
3ig3p	Indoleglycerol phosphate	C11H13NO6P	Cytosol	iBsu1209
3m1hthp	3-Methyl-1-hydroxybutyl-ThPP	C17H27N4O8P2S	Cytosol	iBsu1209
3mcoa	3-Methylcrotonyl-CoA	C26H39N7O17P3S	Cytosol	iBsu1209
3mebACP	3-methylbutanoyl-ACP	C16H29N2O8PRS	Cytosol	iBsu1209
3melsl	3-Methylsalicylate	C8H7O3	Cytosol	iBsu1209
3meth	2,3-Dihydroxytoluene	C7H8O2	Cytosol	iBsu1209
3mgcoa	3-Methylglutaconyl-CoA	C27H38N7O19P3S	Cytosol	iBsu1209
3mob	3-Methyl-2-oxobutanoic acid	C5H7O3	Cytosol	iBsu1209
3mop	(S)-3-Methyl-2-oxopentanoic acid	C6H9O3	Cytosol	iBsu1209
3mtp	3-(Methylthio)propionic acid	C4H7O2S	Cytosol	iBsu1209
3o4pb	2-Amino-3-oxo-4-phosphonooxybutyrate	C4H7NO7P	Cytosol	iBsu1209
3odcoa	3-Oxodecanoyl-CoA	C31H49N7O18P3S	Cytosol	iBsu1209
3oddcoa	3-Oxododecanoyl-CoA	C33H53N7O18P3S	Cytosol	iBsu1209
3oddecACP	3-Oxododecanoyl-[acp]	C23H41N2O9PRS	Cytosol	iBsu1209
3odecACP	3-Oxodecanoyl-[acp]	C21H37N2O9PRS	Cytosol	iBsu1209
3ohcoa	3-Oxohexanoyl-CoA	C27H41N7O18P3S	Cytosol	iBsu1209
3ohdcoa	3-Oxopalmitoyl-CoA	C37H61N7O18P3S	Cytosol	iBsu1209
3ohexACP	3-Oxohexanoyl-[acp]	C17H29N2O9PRS	Cytosol	iBsu1209
3omrsACP	3-Oxotetradecanoyl-[acp]	C25H45N2O9PRS	Cytosol	iBsu1209
3oocoa	3-Oxooctanoyl-CoA	C29H45N7O18P3S	Cytosol	iBsu1209
3ooctACP	3-Oxooctanoyl-[acp]	C19H33N2O9PRS	Cytosol	iBsu1209
3ooctdACP	3-Oxostearoyl-[acp]	C18H33O2SR	Cytosol	iBsu1209
3opalmACP	3-Oxohexadecanoyl-[acp]	C27H49N2O9PRS	Cytosol	iBsu1209
3ophb	3-Octaprenyl-4-hydroxybenzoate	C47H69O3	Cytosol	iBsu1209
3otdcoa	3-Oxotetradecanoyl-CoA	C35H57N7O18P3S	Cytosol	iBsu1209
3oxocACP	3-Oxooctodecanoyl-ACP	C29H53N2O9PRS	Cytosol	iBsu1209
3pg	3-Phospho-D-glycerate	C3H5O7P	Cytosol AND Extra-organism	iBsu1209
3php	3-Phosphonooxypyruvate	C3H3O7P	Cytosol	iBsu1209
3psme	5-O-(1-Carboxyvinyl)-3-phosphoshikimate	C10H10O10P	Cytosol	iBsu1209
3r3hp	(3R)-3-Hydroxybutanoyl-[acyl-carrier protein]	C15H27N2O9PRS	Cytosol	iBsu1209
3spyr	3-Sulfopyruvate	C3H4O6S	Cytosol	iBsu1209
3ump	3'-UMP	C9H12N2O9P	Cytosol AND Extra-organism	iBsu1209
4abut	4-Aminobutanoate	C4H9NO2	Cytosol AND Extra-organism	iBsu1209
4abutn	4-Aminobutanal	C4H10NO	Cytosol	iBsu1209
4abz	4-Aminobenzoate	C7H6NO2	Cytosol	iBsu1209
4adcho	4-Amino-4-deoxychorismate	C10H10NO5	Cytosol	iBsu1209
4ahmmp	4-Amino-5-hydroxymethyl-2-methylpyrimidine	C6H9N3O	Cytosol	iBsu1209
4ampm	4-Amino-2-methyl-5-phosphomethylpyrimidine	C6H9N3O4P	Cytosol	iBsu1209
4c2me	4-(Cytidine 5'-diphospho)-2-C-methyl-D-erythritol	C14H23N3O14P2	Cytosol	iBsu1209
4gdin	4-Guanidinobutanamide	C5H13N4O	Cytosol	iBsu1209
4guan	4-Guanidinobutanoate	C5H11N3O2	Cytosol	iBsu1209
4h2tetp	(2S,4S)-4-Hydroxy-2,3,4,5-tetrahydrodipicolinate	C7H9NO5	Cytosol	iBsu1209
4hbz	4-Hydroxybenzoate	C7H5O3	Cytosol	iBsu1209
4hcoa	4-Hydroxybenzoyl-CoA	C28H37N7O18P3S	Cytosol	iBsu1209
4hthr	4-Hydroxy-L-threonine	C4H9NO4	Cytosol	iBsu1209
4hy2og	4-Hydroxy-2-oxoglutarate	C5H4O6	Cytosol	iBsu1209
4hyd	4-Hydroxyphenylacetate	C8H7O3	Cytosol	iBsu1209
4hydm	4-Hydroxymethylcatechol	C7H8O3	Cytosol	iBsu1209
4hylglu	4-Hydroxy-L-glutamate	C5H8NO5	Cytosol	iBsu1209
4izp	4-Imidazolone-5-propanoate	C6H7N2O3	Cytosol	iBsu1209
4m3hohACP	4-methyl-3-hydroxy-hexanoyl-ACP	C18H33N2O9PRS	Cytosol	iBsu1209
4m3hpACP	4-methyl-3-hydroxy-pentanoyl-ACP	C17H31N2O9PRS	Cytosol	iBsu1209
4m3ohACP	4-methyl-3-oxo-hexanoyl-ACP	C18H31N2O9PRS	Cytosol	iBsu1209
4m3opACP	4-methyl-3-oxo-pentanoyl-ACP	C17H29N2O9PRS	Cytosol	iBsu1209
4mchol	4-Methylcatechol	C7H8O2	Cytosol	iBsu1209
4metad	4-Methylsalicylate	C8H7O3	Cytosol	iBsu1209
4mhelACP	4-methyl-hexanoyl-ACP	C18H33N2O8PRS	Cytosol	iBsu1209
4mhetz	5-(2-Hydroxyethyl)-4-methylthiazole	C6H9NOS	Cytosol	iBsu1209
4mop	4-Methyl-2-oxopentanoate	C6H9O3	Cytosol	iBsu1209
4mpACP	4-methyl-pentanoyl-ACP	C17H31N2O8PRS	Cytosol	iBsu1209
4mpetz	4-Methyl-5-(2-phosphoethyl)-thiazole	C6H9NO4PS	Cytosol	iBsu1209
4mt2hACP	4-methyl-trans-hex-2-enoyl-ACP	C18H31N2O8PRS	Cytosol	iBsu1209
4mtpd2eACP	4-methyl-trans-pent-2-enoyl-ACP	C17H29N2O8PRS	Cytosol	iBsu1209
4nitp	4-Nitrophenyl phosphate	C6H5NO6P	Cytosol	iBsu1209
4nitr	4-Nitrophenol	C6H5NO3	Cytosol	iBsu1209
4pasp	4-Phospho-L-aspartate	C4H7NO7P	Cytosol	iBsu1209
4ppan	D-4'-Phosphopantothenate	C9H16NO8P	Cytosol	iBsu1209
4ppcys	(R)-4'-Phosphopantothenoyl-L-cysteine	C12H21N2O9PS	Cytosol	iBsu1209
4r5au	4-(1-D-Ribitylamino)-5-amino-2,6-dihydroxypyrimidine	C9H16N4O6	Cytosol	iBsu1209
5a6ura	3alpha,12alpha-Dihydroxy-5beta-cholanate	C24H39O4	Cytosol	iBsu1209
5aizc	1-(5-Phospho-D-ribosyl)-5-amino-4-imidazolecarboxylate	C9H13N3O9P	Cytosol	iBsu1209
5alla	Allantoin	C4H6N4O3	Cytosol AND Extra-organism	iBsu1209
5aop	5-Aminolevulinate	C5H9NO3	Cytosol	iBsu1209
5aprbu	5-Amino-6-(5'-phosphoribitylamino)uracil	C9H16N4O9P	Cytosol	iBsu1209
5apru	5-Amino-6-(5'-phosphoribosylamino)uracil	C9H14N4O9P	Cytosol	iBsu1209
5cabyl	5-Hydroxy-2-oxo-4-ureido-2,5-dihydro-1H-imidazole-5-carboxylate	C5H5N4O5	Cytosol	iBsu1209
5caiz	5-Carboxyamino-1-(5-phospho-D-ribosyl)imidazole	C9H14N3O9P	Cytosol	iBsu1209
5dh4dglc	5-Dehydro-4-deoxy-D-glucarate	C6H6O7	Cytosol	iBsu1209
5dh4dglcn	5-Dehydro-4-deoxy-D-glucuronate	C6H7O6	Cytosol	iBsu1209
5fthf	5-Formyltetrahydrofolate	C20H21N7O7	Cytosol	iBsu1209
5hyd	5-Hydroxyisourate	C5H4N4O4	Cytosol	iBsu1209
5m3hhACP	5-methyl-3-hydroxy-hexanoyl-ACP	C18H33N2O9PRS	Cytosol	iBsu1209
5m3ohACP	5-methyl-3-oxo-hexanoyl-ACP	C18H31N2O9PRS	Cytosol	iBsu1209
5mcmu	2-Hydroxy-5-methyl-cis,cis-muconate	C7H6O5	Cytosol	iBsu1209
5mdr1p	S-Methyl-5-thio-D-ribose 1-phosphate	C6H12O7PS	Cytosol	iBsu1209
5mdru1p	S-Methyl-5-thio-D-ribulose 1-phosphate	C6H12O7PS	Cytosol	iBsu1209
5metcmu	2-Oxo-5-methyl-cis-muconate	C7H6O5	Cytosol	iBsu1209
5mhACP	5-methyl-hexanoyl-ACP	C18H33N2O8PRS	Cytosol	iBsu1209
5mlglu	5-Methyltetrahydropteroyltri-L-glutamate	C30H39N9O12	Cytosol	iBsu1209
5mta	5'-Methylthioadenosine	C11H15N5O3S	Cytosol	iBsu1209
5mth2eACP	5-methyl-trans-hex-2-enoyl-ACP	C18H31N2O8PRS	Cytosol	iBsu1209
5mthf	5-Methyltetrahydrofolate	C20H23N7O6	Cytosol	iBsu1209
5mtr	5-Methylthio-D-ribose	C6H12O4S	Cytosol AND Extra-organism	iBsu1209
5oxop	5-Oxoproline	C5H6NO3	Cytosol AND Extra-organism	iBsu1209
6a2ox	6-Amino-2-oxohexanoate	C6H11NO3	Cytosol	iBsu1209
6dglu	D-Gal alpha 1->6D-Gal alpha 1->6D-Glucose	C18H32O16	Cytosol	iBsu1209
6hmhpt	2-Amino-4-hydroxy-6-hydroxymethyl-7,8-dihydropteridine	C7H9N5O2	Cytosol	iBsu1209
6hmhptpp	2-Amino-7,8-dihydro-4-hydroxy-6-(diphosphooxymethyl)pteridine	C7H9N5O8P2	Cytosol	iBsu1209
6m3hoctACP	6-methyl-3-hydroxy-octanoyl-ACP	C20H37N2O9PRS	Cytosol	iBsu1209
6m3hpACP	6-methyl-3-hydroxy-heptanoyl-ACP	C19H35N2O9PRS	Cytosol	iBsu1209
6m3octACP	6-methyl-3-oxo-octanoyl-ACP	C20H35N2O9PRS	Cytosol	iBsu1209
6m3opACP	6-methyl-3-oxo-heptanoyl-ACP	C19H33N2O9PRS	Cytosol	iBsu1209
6moctACP	6-methyl-trans-oct-2-enoyl-ACP	C20H35N2O8PRS	Cytosol	iBsu1209
6molACP	6-methyl-octanoyl-ACP	C20H37N2O8PRS	Cytosol	iBsu1209
6mpACP	6-methyl-heptanoyl-ACP	C19H35N2O8PRS	Cytosol	iBsu1209
6mtpd2eACP	6-methyl-trans-hept-2-enoyl-ACP	C19H33N2O8PRS	Cytosol	iBsu1209
6pdglu	6-Phospho-beta-D-glucosyl-(1,4)-D-glucose	C12H22O14P	Cytosol	iBsu1209
6pgc	6-Phospho-D-gluconate	C6H11O10P	Cytosol AND Extra-organism	iBsu1209
6pgl	D-Glucono-1,5-lactone 6-phosphate	C6H10O9P	Cytosol	iBsu1209
6pthp	6-Pyruvoyltetrahydropterin	C9H11N5O3	Cytosol	iBsu1209
7m3hoACP	7-methyl-3-hydroxy-octanoyl-ACP	C20H37N2O9PRS	Cytosol	iBsu1209
7m3ooACP	7-methyl-3-oxo-octanoyl-ACP	C20H35N2O9PRS	Cytosol	iBsu1209
7moACP	7-methyl-octanoyl-ACP	C20H37N2O8PRS	Cytosol	iBsu1209
7mto2eACP	7-methyl-trans-oct-2-enoyl-ACP	C20H35N2O8PRS	Cytosol	iBsu1209
8aonn	8-Amino-7-oxononanoate	C9H17NO3	Cytosol	iBsu1209
8m3hnpACP	8-methyl-3-hydroxy-nonanoyl-ACP	C21H39N2O9PRS	Cytosol	iBsu1209
8m3hodACP	8-methyl-3-hydroxy-decanoyl-ACP	C22H41N2O9PRS	Cytosol	iBsu1209
8m3npACP	8-methyl-3-oxo-nonanoyl-ACP	C21H37N2O9PRS	Cytosol	iBsu1209
8m3odACP	8-methyl-3-oxo-decanoyl-ACP	C22H39N2O9PRS	Cytosol	iBsu1209
8mdACP	8-methyl-decanoyl-ACP	C22H41N2O8PRS	Cytosol	iBsu1209
8mnACP	8-methyl-nonanoyl-ACP	C21H39N2O8PRS	Cytosol	iBsu1209
8mtd2eACP	8-methyl-trans-dec-2-enoyl-ACP	C22H39N2O8PRS	Cytosol	iBsu1209
8mtn2eACP	8-methyl-trans-non-2-enoyl-ACP	C21H37N2O8PRS	Cytosol	iBsu1209
9m3hdACP	9-methyl-3-hydroxy-decanoyl-ACP	C22H41N2O9PRS	Cytosol	iBsu1209
9m3odACP	9-methyl-3-oxo-decanoyl-ACP	C22H39N2O9PRS	Cytosol	iBsu1209
9mdACP	9-methyl-decanoyl-ACP	C22H41N2O8PRS	Cytosol	iBsu1209
9mtd2eACP	9-methyl-trans-dec-2-enoyl-ACP	C22H39N2O8PRS	Cytosol	iBsu1209
ACP	Acyl-carrier protein	C11H21N2O7PRS	Cytosol	iBsu1209
aceptor	Acceptor	NaN	Cytosol	iBsu1209
reacptor	Reducedacceptor	NaN	Cytosol	iBsu1209
tRNA	tRNA	C10H17O10PR2(C5H8O6PR)n	Cytosol	iBsu1209
alcohol	Alcohol	HOR	Cytosol	iBsu1209
aldehyde	Aldehyde	CHOR	Cytosol	iBsu1209
phenol	Phenol	C6H6O	Cytosol	iBsu1209
LAA	L-Aminoacid	C2H4NO2R	Cytosol	iBsu1209
fay	Fattyacid	CHO2R	Cytosol	iBsu1209
AcylCP	Acyl-[acyl-carrierprotein]	C3H4OSR2	Cytosol	iBsu1209
cob	Cobamidecoenzyme	C72H100CoN18O17P	Cytosol	iBsu1209
primAlc	Primaryalcohol	CH3OR	Cytosol	iBsu1209
rRNA	rRNA	C15H25O16P2R3	Cytosol	iBsu1209
cdpdag_MRSA	CDP-diacylglycerol	C14H19N3O15P2R2	Cytosol	iBsu1209
Aniline	Aniline	C6H7N	Cytosol	iBsu1209
glum	Glutamate	C5H9NO4	Cytosol	iBsu1209
crn	L-Carnitine	C7H15NO3	Cytosol AND Extra-organism	iBsu1209
pglycho	Phosphatidylglycerol	C8H13O10PR2	Cytosol	iBsu1209
peho	Phosphatidylethanolamine	C7H12NO8PR2	Cytosol	iBsu1209
qh2	Ubiquinol	C14H20O4(C5H8)n	Cytosol	iBsu1209
pyrimid	Pyrimidine	C4H4N2	Cytosol	iBsu1209
q	Ubiquinone	C14H18O4(C5H8)n	Cytosol	iBsu1209
paho	Phosphatidate	C5H7O8PR2	Cytosol	iBsu1209
gal1p	alpha-D-Galactose 1-phosphate	C6H12O9P	Cytosol AND Extra-organism	iBsu1209
Pect	Pectate	C12H18O13(C6H8O6)n-2	Cytosol AND Extra-organism	iBsu1209
glutar	Glutarate	C5H8O4	Cytosol	iBsu1209
orn__D	D-Ornithine	C5H12N2O2	Cytosol	iBsu1209
pspp	Phosphoprotein	NaN	Cytosol	iBsu1209
3sala	3-Sulfino-L-alanine	C3H7NO4S	Cytosol	iBsu1209
p_arg__L	Protein-L-arginine	C7H13N5O2R2	Cytosol	iBsu1209
sng3p	sn-Glycerol1-phosphate	C3H9O6P	Cytosol	iBsu1209
12dgr_TB	1,2-Diacyl-sn-glycerol	C5H6O5R2	Cytosol	iBsu1209
3oxaACP	3-Oxoacyl-[acyl-carrierprotein]	C3H2O2SR2	Cytosol	iBsu1209
t23dehyACP	trans-2,3-Dehydroacyl-[acyl-carrierprotein]	C3H2OSR2	Cytosol	iBsu1209
sox	O2.-	HO2	Cytosol AND Extra-organism	iBsu1209
chitos	Chitosan	C12H24N2O9(C6H11NO4)n	Cytosol	iBsu1209
ethylm	Ethylamine	C2H7N	Cytosol	iBsu1209
guln__L	L-Gulonate	C6H12O7	Cytosol	iBsu1209
pta	Pentanoate	C5H10O2	Cytosol	iBsu1209
ptth	Pantetheine	C11H22N2O4S	Cytosol	iBsu1209
lald__L	(R)-Lactaldehyde	C3H6O2	Cytosol	iBsu1209
a_gal__D	alpha-D-Galactose	C6H12O6	Cytosol	iBsu1209
achms	O-Acetyl-L-homoserine	C6H11NO4	Cytosol	iBsu1209
r2hglut	(R)-2-Hydroxyglutarate	C5H8O5	Cytosol	iBsu1209
5a2opntn	5-Amino-2-oxopentanoicacid	C5H9NO3	Cytosol	iBsu1209
mi1p__D	Inositol 1-phosphate	C6H12O9P	Cytosol AND Extra-organism	iBsu1209
glucslmd	Glucosylceramide	C25H46NO8R	Cytosol	iBsu1209
ps8amthy	[Protein]-S8-aminomethyldihydrolipoyllysine	C9H19N2OS2R	Cytosol	iBsu1209
h2co3	Carbonic acid; Dihydrogen carbonate; H2CO3	H2CO3	Cytosol	iBsu1209
idt	L-Iditol	C6H14O6	Cytosol	iBsu1209
cysam	Cysteamine	C2H7NS	Cytosol	iBsu1209
mag	1-Acylglycerol	C4H7O4R	Cytosol	iBsu1209
trnaq	tRNAqueuine	C17H24N5O10P(C5H8O6PR)n(C5H8O6PR)n	Cytosol	iBsu1209
lprot	Lipoylprotein	C8H14NOS2R	Cytosol AND Extra-organism	iBsu1209
dtdpgal	dTDP-galactose	C16H26N2O16P2	Cytosol	iBsu1209
5pdna	5'-Phospho-DNA(m)	C10H18O11P2R2(C5H8O5PR)n	Cytosol	iBsu1209
5mcsn	5-Methylcytosine	C5H7N3O	Cytosol	iBsu1209
2hglut	2-Hydroxyglutarate	C5H8O5	Cytosol	iBsu1209
aptrc	N-Acetylputrescine	C6H14N2O	Cytosol	iBsu1209
psho	Phosphatidylserine	C8H12NO10PR2	Cytosol	iBsu1209
pglycp	(Glycerophosphate)n	C3H9O6P(C3H7O5P)n	Cytosol	iBsu1209
dna5mtc	DNA5-methylcytosine	C10H16N3O7P(C5H8O5PR)n(C5H8O5PR)n	Cytosol	iBsu1209
dhlprot	Dihydrolipoylprotein	C8H16NOS2R	Cytosol	iBsu1209
rnadph	[ReducedNADPH---hemoproteinreductase]	NaN	Cytosol	iBsu1209
onadph	[OxidizedNADPH---hemoproteinreductase]	NaN	Cytosol	iBsu1209
pyrin	Pyrimidinenucleoside	C9H13N2O4	Cytosol	iBsu1209
fmettrna	N-Formylmethionyl-tRNA	C21H30N6O12PSR(C5H8O6PR)n	Cytosol	iBsu1209
thfpglum	THF-polyglutamate(n)	C24H30N8O9(C5H7NO3)n-2	Cytosol	iBsu1209
5lglulaa	(5-L-Glutamyl)-L-aminoacid	C7H11N2O5R	Cytosol	iBsu1209
pdmaaz	para-(Dimethylamino)azobenzene	C14H15N3	Cytosol	iBsu1209
pgp_BS	Phosphatidylglycerophosphate	C8H14O13P2R2	Cytosol	iBsu1209
rrnaN1methlg	rRNAcontainingN1-methylguanine	C11H16N5O8P(C5H8O6PR)n(C5H8O6PR)n	Cytosol	iBsu1209
rrnaN2methlg	rRNAcontainingN2-methylguanine	C11H16N5O8P(C5H8O6PR)n(C5H8O6PR)n	Cytosol	iBsu1209
dmgly14p	N,N-Dimethyl-1,4-phenylenediamine	C8H12N2	Cytosol	iBsu1209
1pipdn5c	Delta1-Pyrroline-5-carboxylate	C5H7NO2	Cytosol	iBsu1209
3ollysop	3-O-L-Lysyl-1-O-phosphatidylglycerol	C14H25N2O11PR2	Cytosol	iBsu1209
6tins5mp	6-Thioinosine-5'-monophosphate	C10H13N4O7PS	Cytosol	iBsu1209
muracod	MurAc(oyl-L-Ala-D-gamma-Glu-L-Lys-D-Ala-D-Ala)-diphospho-undecaprenol	C86H143N7O21P2	Cytosol	iBsu1209
2hydroftya	alpha-Hydroxyfattyacid	C2H3O3R(CH2)n	Cytosol	iBsu1209
amina	alpha-Aminoacid	C2H4NO2R	Cytosol	iBsu1209
semqun	Semiquinone	NaN	Cytosol	iBsu1209
s7p	Sedoheptulose 7-phosphate	C7H14O10P	Cytosol AND Extra-organism	iBsu1209
xol7ah3	3alpha,7alpha,26-Trihydroxy-5beta-cholestane	C27H48O3	Cytosol	iBsu1209
xol7ah2	3alpha,7alpha-Dihydroxy-5beta-cholestan-26-al	C27H46O3	Cytosol	iBsu1209
spyr	3-Sulfinylpyruvate	C3H4O5S	Cytosol	iBsu1209
SELCYSLY	L-Selenocysteine	C3H7NO2Se	Cytosol	iBsu1209
seasmet	Se-Adenosylselenomethionine	C15H23N6O5Se	Cytosol	iBsu1209
3padsel	3'-Phosphoadenylylselenate	C10H15N5O13P2Se	Cytosol	iBsu1209
CPP3	CoproporphyrinIII	C36H38N4O8	Cytosol	iBsu1209
galactn	Galactan	(C12H20O11)n	Cytosol	iBsu1209
2dmmq7	2dmmq7	C45H62O2	Cytosol AND Extra-organism	iBsu1209
mqn9	Menaquinol; Reduced menaquinone; Vitamin K2 hydroquinone; Reduced vitamin K2	C16H18O2(C5H8)n	Cytosol	iBsu1209
enter	Enterochelin	C30H27N3O15	Cytosol	iBsu1209
polydp	all-trans-Polyprenyl diphosphate; Polyisopentenylpyrophosphate; Polyisopentenyldiphosphate; trans-Polyisopentenyldiphosphate; Polyprenyl diphosphate	C5H12O7P2(C5H8)n	Cytosol AND Extra-organism	iBsu1209
uaaGgla	Undecaprenyl-diphospho-N-acetylmuramoyl-(N-acetylglucosamine)-L-alanyl-gamma-D-glutamyl-L-lysyl-D-alanyl-D-alanine	C94H156N8O26P2	Cytosol	iBsu1209
10fthfglu__L	10-Formyltetrahydrofolylpolyglutamate	C25H30N8O10(C5H7NO3)n-2	Cytosol	iBsu1209
ppad	Propionyladenylate	C13H18N5O8P	Cytosol	iBsu1209
acadl	Acetyladenylate	C12H16N5O8P	Cytosol	iBsu1209
3hivcoa	3-Hydroxyisovaleryl-CoA	C26H44N7O18P3S	Cytosol	iBsu1209
gamd	D-Glucosaminide	C12H24N2O10(C6H11NO3)n	Cytosol	iBsu1209
e3mmal	D-erythro-3-Methylmalate	C5H8O5	Cytosol	iBsu1209
44ddglu4gala	4-(4-Deoxy-alpha-D-gluc-4-enuronosyl)-D-galacturonate	C12H16O12	Cytosol AND Extra-organism	iBsu1209
S_gtrdhdlp	[Dihydrolipoyllysine-residuesuccinyltransferase]S-glutaryldihydrolipoyllysine	C13H22NO4S2R	Cytosol	iBsu1209
2d5dp	2'-Deoxyinosine5'-phosphate	C10H13N4O7P	Cytosol	iBsu1209
Levan	Levan	C12H22O11(C6H10O5)n	Cytosol	iBsu1209
3chl2pro1ol	trans-3-Chloro-2-propene-1-ol	C3H5ClO	Cytosol	iBsu1209
c3chl2pro1ol	cis-3-Chloro-2-propene-1-ol	C3H5ClO	Cytosol	iBsu1209
3Chldlahd	trans-3-Chloroallylaldehyde	C3H3ClO	Cytosol	iBsu1209
3Chlolica	trans-3-Chloroacrylicacid	C3H3ClO2	Cytosol	iBsu1209
c3chlacryl	cis-3-Chloroacrylicacid	C3H3ClO2	Cytosol	iBsu1209
chloactdhyd	Chloroacetaldehyde	C2H3ClO	Cytosol	iBsu1209
Ifsfmd	Ifosfamide	C7H15Cl2N2O2P	Cytosol	iBsu1209
cafn	Caffeine	C8H10N4O2	Cytosol	iBsu1209
26dmani	2,6-Dimethylaniline	C8H11N	Cytosol	iBsu1209
egly	N-Ethylglycine	C4H9NO2	Cytosol	iBsu1209
23ena	2,3-Eneacid	C3H3O2R	Cytosol	iBsu1209
glcNAcndipp	[GlcNAc-(1->4)-Mur2Ac(oyl-L-Ala-g-D-Glu-L-Lys-D-Ala-D-Ala)]n-diphosphoundecaprenol	C94H156N8O26P2(C39H64N8O19)n-1	Cytosol	iBsu1209
glcNcndipp	[GlcNAc-(1->4)-Mur2Ac(oyl-L-Ala-g-D-Glu-A2pm-D-Ala-D-Ala)]n-diphosphoundecaprenol	C95H156N8O28P2(C40H64N8O21)n-1	Cytosol	iBsu1209
5dex5flu	5'-Deoxy-5-fluorouridine	C9H11FN2O5	Cytosol	iBsu1209
17dimyl	1,7-Dimethylxanthine	C7H8N4O2	Cytosol	iBsu1209
pc1	Precorrin1	C41H46N4O16	Cytosol	iBsu1209
quino	Quinone	NaN	Cytosol	iBsu1209
adesscgga	Adenylyl-[sulfur-carrierprotein]	C14H19N7O9PR	Cytosol	iBsu1209
preq0	7-Cyano-7-carbaguanine	C7H5N5O	Cytosol	iBsu1209
3hodACP	(R)-3-Hydroxyoctadecanoyl-[acp]	C18H35O2SR	Cytosol	iBsu1209
N6octlys	[Protein]-N6-(octanoyl)-L-lysine	C8H16NOR	Cytosol	iBsu1209
c3Chlaldhyd	cis-3-Chloroallylaldehyde	C3H3ClO	Cytosol	iBsu1209
17dimthyla	1,7-Dimethyluricacid	C7H8N4O3	Cytosol	iBsu1209
1mthlxthn	1-Methylxanthine	C6H6N4O2	Cytosol	iBsu1209
35cgmp	3',5'-CyclicdiGMP	C20H24N10O14P2	Cytosol	iBsu1209
dechptlylphm	Dechloroethylcyclophosphamide	C5H12ClN2O2P	Cytosol	iBsu1209
2dchlothyffm	2-Dechloroethylifosfamide	C5H12ClN2O2P	Cytosol	iBsu1209
6txan5mp	6-Thioxanthine5'-monophosphate	C10H13N4O8PS	Cytosol	iBsu1209
6tgsnmp	6-Thioguanosinemonophosphate	C10H14N5O7PS	Cytosol	iBsu1209
5dxy5flucydn	5'-Deoxy-5-fluorocytidine	C9H12FN3O4	Cytosol	iBsu1209
7aim7carb	7-Aminomethyl-7-carbaguanine	C7H9N5O	Cytosol	iBsu1209
5dglcn	5-Deoxy-D-glucuronate	C6H10O6	Cytosol	iBsu1209
aflatxnM1	AflatoxinM1	C17H12O7	Cytosol	iBsu1209
Ndmelys	[Protein]-N6-[(R)-dihydrolipoyl]-L-lysine	C8H16NOS2R	Cytosol	iBsu1209
sulfano	Sulfurdonor	NaN	Cytosol	iBsu1209
2amobut2e	2-Aminobut-2-enoate	C4H7NO2	Cytosol	iBsu1209
ethmalcoa	(2S)-Ethylmalonyl-CoA	C26H42N7O19P3S	Cytosol	iBsu1209
mobdco	Molybdoenzymemolybdenumcofactor	C10H12MoN5O8PS2	Cytosol	iBsu1209
preZ	PrecursorZ	C10H14N5O8P	Cytosol	iBsu1209
aflnM189e	Aflatoxin-M1-8,9-epoxide	C17H12O8	Cytosol	iBsu1209
epquetrna	EpoxyqueuosineintRNA	C17H24N5O11P(C5H8O6PR)n(C5H8O6PR)n	Cytosol	iBsu1209
pmeACP	Pimeloyl-[acyl-carrierprotein]methylester	C8H13O3SR	Cytosol	iBsu1209
dmmql	Demethylmenaquinol	C15H16O2(C5H8)n	Cytosol	iBsu1209
mptamp	Adenylatedmolybdopterin	C20H26N10O12P2S2	Cytosol	iBsu1209
3hydfta	3-Hydroxyfattyacid	NaN	Cytosol	iBsu1209
ethylmCoA	(2R)-Ethylmalonyl-CoA	C26H42N7O19P3S	Cytosol	iBsu1209
cph4	6-Carboxy-5,6,7,8-tetrahydropterin	C7H9N5O3	Cytosol	iBsu1209
cThzP	2-(2-Carboxy-4-methylthiazol-5-yl)ethylphosphate	C7H10NO6PS	Cytosol	iBsu1209
7car7bag	7-Carboxy-7-carbaguanine	C7H6N4O3	Cytosol	iBsu1209
skgmeACP	3-Ketoglutaryl-[acp]methylester	C6H7O4SR	Cytosol	iBsu1209
3hgmeACP	3-Hydroxyglutaryl-[acp]methylester	C6H9O4SR	Cytosol	iBsu1209
EGLACPR	Enoylglutaryl-[acp]methylester	C6H7O3SR	Cytosol	iBsu1209
glmeACP	Glutaryl-[acp]methylester	C6H9O3SR	Cytosol	iBsu1209
skpmeACP	3-Ketopimeloyl-[acp]methylester	C8H11O4SR	Cytosol	iBsu1209
3hpmeACP	3-Hydroxypimeloyl-[acp]methylester	C8H13O4SR	Cytosol	iBsu1209
epmeACP	Enoylpimeloyl-[acp]methylester	C8H11O3SR	Cytosol	iBsu1209
preqtrna	tRNA7-aminomethyl-7-carbaguanine	C12H18N5O8P(C5H8O6PR)n(C5H8O6PR)n	Cytosol	iBsu1209
ccmp	Cyclicdi-3',5'-adenylate	C20H24N10O12P2	Cytosol	iBsu1209
lthrlldyl	L-Threonylcarbamoyladenylate	C15H21N6O11P	Cytosol	iBsu1209
obiliverd	5-Oxo-delta-bilirubin	C33H34N4O7	Cytosol	iBsu1209
15obiliverd	15-Oxo-beta-bilirubin	C33H34N4O7	Cytosol	iBsu1209
3dhyglup	3-Dehydro-D-glucose6-phosphate	C6H11O9P	Cytosol	iBsu1209
n6lthlcatRNA	N6-L-ThreonylcarbamoyladenineintRNA	C15H21N6O11P(C5H8O6PR)n(C5H8O6PR)n	Cytosol	iBsu1209
2metN6lthtRNA	2-Methylthio-N6-L-threonylcarbamoyladenineintRNA	C16H23N6O11PS(C5H8O6PR)n(C5H8O6PR)n	Cytosol	iBsu1209
2metN6dimtRNA	2-Methylthio-N6-dimethylallyladenineintRNA	C16H24N5O7PS(C5H8O6PR)n(C5H8O6PR)n	Cytosol	iBsu1209
ant_L	L-Anticapsin	C9H13NO4	Cytosol	iBsu1209
Bacilysin	Bacilysin	C12H18N2O5	Cytosol	iBsu1209
32oxopn	3-[(4R)-4-Hydroxycyclohexa-1,5-dien-1-yl]-2-oxopropanoate	C9H10O4	Cytosol	iBsu1209
cabxypph	Carboxyphosphate	CH3O6P	Cytosol	iBsu1209
2hetdp	2-(alpha-Hydroxypropyl)thiaminediphosphate	C15H25N4O8P2S	Cytosol	iBsu1209
eN6lys	EnzymeN6-(S-propyldihydrolipoyl)lysine	C11H20NO2S2R	Cytosol	iBsu1209
342oxopn	3-[(1E,4R)-4-Hydroxycyclohex-2-en-1-ylidene]-2-oxopropanoate	C9H10O4	Cytosol	iBsu1209
pplarg	ProteinN(omega)-phospho-L-arginine	C7H14N5O5PR2	Cytosol	iBsu1209
cophmIII	Fe-coproporphyrinIII	C36H36FeN4O8	Cytosol	iBsu1209
38ch2gtp	(8S)-3',8-Cyclo-7,8-dihydroguanosine5'-triphosphate	C10H16N5O14P3	Cytosol	iBsu1209
4ONDglpdpnl	4-O-[(2R)-1-Glycerophospho]-N-acetyl-beta-D-mannosaminyl-(1->4)-N-acetyl-alpha-D-glucosaminyl-diphospho-ditrans,octacis-undecaprenol	C74H125N2O22P3	Cytosol	iBsu1209
6at3amhexn	(3S)-6-Acetamido-3-aminohexanoate	C8H16N2O3	Cytosol	iBsu1209
mycobla	Mycobilina	C34H34N4O7	Cytosol	iBsu1209
mycoblb	Mycobilinb	C34H34N4O7	Cytosol	iBsu1209
5flurdip	5-Fluorodeoxyuridinediphosphate	C9H13FN2O11P2	Cytosol	iBsu1209
5flutrip	5-Fluorodeoxyuridinetriphosphate	C9H14FN2O14P3	Cytosol	iBsu1209
fdxrd	Reduced[2Fe-2S]ferredoxin	NaN	Cytosol	iBsu1209
odxrd	Oxidized[2Fe-2S]ferredoxin	NaN	Cytosol	iBsu1209
fesfpc	[Fe-S]clusterscaffoldproteincarryinga[4Fe-4S]2+cluster	NaN	Cytosol	iBsu1209
fesclucafp	[Fe-S]clusterscaffoldprotein	NaN	Cytosol	iBsu1209
GlygsystH	GlycinecleavagesystemH	NH2R	Cytosol	iBsu1209
lplys	Lipoyl-carrierproteinE2	NH2R	Cytosol	iBsu1209
GCSHN6lys	[GlycinecleavagesystemH]-N6-octanoyl-L-lysine	C8H16NOR	Cytosol	iBsu1209
E2pN6lysine	[Lipoyl-carrierproteinE2]-N6-octanoyl-L-lysine	C8H16NOR	Cytosol	iBsu1209
HdhIII	HarderohemeIII	C35H34FeN4O6	Cytosol	iBsu1209
DPA	Dipicolinate	C7H3NO4	Cytosol	iBsu1209
D_ami	D-Aminoacid	C2H4NO2R	Cytosol	iBsu1209
D_asp	D-Aspartate	C4H7NO4	Cytosol	iBsu1209
D_glu	D-Glucose	C6H12O6	Cytosol AND Extra-organism	iBsu1209
D_lyx	D-Lyxose	C5H10O5	Cytosol	iBsu1209
Lyste	L-Cysteate	C3H6NO5S	Cytosol AND Extra-organism	iBsu1209
Mn	Manganese	Mn	Cytosol AND Extra-organism	iBsu1209
N1aspmd	N1-Acetylspermidine	C9H23N3O	Cytosol	iBsu1209
RScys	S-Substituted L-cysteine	C3H6NO2SR	Cytosol	iBsu1209
Rscgly	R-S-Cysteinylglycine	C5H9N2O3SR	Cytosol	iBsu1209
Sali	Salicylate	C7H5O3	Cytosol	iBsu1209
Sfglutth	S-Formylglutathione	C11H17N3O7S	Cytosol	iBsu1209
aacald	Aminoacetaldehyde	C2H6NO	Cytosol	iBsu1209
aacoa	Acetoacetyl-CoA	C25H37N7O18P3S	Cytosol	iBsu1209
aacp	Apo-[acyl-carrier-protein]	HOR	Cytosol	iBsu1209
aact	Aminoacetone	C3H8NO	Cytosol	iBsu1209
acACP	Acetyl-[acyl-carrier protein]	C13H23N2O8PRS	Cytosol	iBsu1209
ac	Acetate	C2H3O2	Cytosol AND Extra-organism	iBsu1209
acac	Acetoacetate	C4H5O3	Cytosol AND Extra-organism	iBsu1209
acald	Acetaldehyde	C2H4O	Cytosol	iBsu1209
acamoxm	N-Acetyl-L-2-amino-6-oxopimelate	C9H11NO6	Cytosol	iBsu1209
accoa	Acetyl-CoA	C23H35N7O17P3S	Cytosol	iBsu1209
acg5p	N-Acetyl-L-glutamate 5-phosphate	C7H10NO8P	Cytosol	iBsu1209
acg5sa	N-Acetyl-L-glutamate 5-semialdehyde	C7H10NO4	Cytosol	iBsu1209
acgal	N-Acetyl-D-galactosamine	C8H15NO6	Cytosol	iBsu1209
acgam6p	N-Acetyl-D-glucosamine 6-phosphate	C8H15NO9P	Cytosol	iBsu1209
acgam	N-Acetyl-D-glucosamine	C8H15NO6	Cytosol AND Extra-organism	iBsu1209
acglu	N-Acetyl-L-glutamate	C7H9NO5	Cytosol	iBsu1209
acmalt	Acetyl-maltose	C14H24O12	Cytosol	iBsu1209
acmana	N-Acetyl-D-mannosamine	C8H15NO6	Cytosol AND Extra-organism	iBsu1209
acmd	Acetamide	C2H5NO	Cytosol	iBsu1209
acnam	N-Acetylneuraminate	C11H18NO9	Cytosol AND Extra-organism	iBsu1209
acon	cis-Aconitate	C6H3O6	Cytosol	iBsu1209
acorn	N-Acetylornithine	C7H14N2O3	Cytosol	iBsu1209
acser	O-Acetyl-L-serine	C5H9NO4	Cytosol	iBsu1209
actACP	Acetoacetyl-[acp]	C15H25N2O9PRS	Cytosol	iBsu1209
actne	Acetoin	C4H8O2	Cytosol AND Extra-organism	iBsu1209
actp	Acetyl phosphate	C2H4O5P	Cytosol	iBsu1209
ade	Adenine	C5H5N5	Cytosol AND Extra-organism	iBsu1209
adn	Adenosine	C10H13N5O4	Cytosol AND Extra-organism	iBsu1209
adp	ADP	C10H13N5O10P2	Cytosol	iBsu1209
adpglc	ADP-glucose	C16H23N5O15P2	Cytosol	iBsu1209
adprib	ADP-ribose	C15H21N5O14P2	Cytosol	iBsu1209
adsel	Adenylylselenate	C10H14N5O10PSe	Cytosol	iBsu1209
agm	Agmatine	C5H16N4	Cytosol	iBsu1209
ahcys	S-Adenosyl-L-homocysteine	C14H20N6O5S	Cytosol	iBsu1209
ahdt	2-Amino-4-hydroxy-6-(erythro-1,2,3-trihydroxypropyl)dihydropteridine triphosphate	C9H13N5O13P3	Cytosol	iBsu1209
aicar	1-(5'-Phosphoribosyl)-5-amino-4-imidazolecarboxamide	C9H14N4O8P	Cytosol	iBsu1209
air	Aminoimidazole ribotide	C8H14N3O7P	Cytosol	iBsu1209
akg	2-Oxoglutarate	C5H4O5	Cytosol AND Extra-organism	iBsu1209
ala_B	beta-Alanine	C3H7NO2	Cytosol AND Extra-organism	iBsu1209
ala_D	D-Alanine	C3H7NO2	Cytosol AND Extra-organism	iBsu1209
ala_L	L-Alanine	C3H7NO2	Cytosol AND Extra-organism	iBsu1209
alaala	D-Alanyl-D-alanine	C6H12N2O3	Cytosol	iBsu1209
alac_S	(S)-2-Acetolactate	C5H8O4	Cytosol	iBsu1209
alltt	Allantoate	C4H7N4O4	Cytosol	iBsu1209
altrn	D-Altronate	C6H11O7	Cytosol	iBsu1209
amet	S-Adenosyl-L-methionine	C15H23N6O5S	Cytosol	iBsu1209
ametam	S-Adenosylmethioninamine	C14H24N6O3S	Cytosol	iBsu1209
amob	S-Adenosyl-4-methylthio-2-oxobutanoate	C15H19N5O6S	Cytosol	iBsu1209
amp	AMP	C10H13N5O7P	Cytosol AND Extra-organism	iBsu1209
amyl	Amylose	C30H52O26	Cytosol	iBsu1209
ansdiad	Anteisoheptadecanoyllipoteichoic acid (n=24), linked, D-alanine substituted	C193H356N24O159P24	Cytosol	iBsu1209
anteiad	Anteisopentadecanoyllipoteichoic acid (n=24), linked, D-alanine substituted	C189H349N24O159P24	Cytosol	iBsu1209
anteipcgly	Anteisopentadecanoyllysylphophatidylglycerol	C42H84N2O11P	Cytosol	iBsu1209
anteplpin	Anteisoheptadecanoylcardiolipin (B. subtilis)	C77H148O17P2	Cytosol	iBsu1209
anth	Anthranilate	C7H6NO2	Cytosol	iBsu1209
anthpadg	Anteisoheptadecanoyllipoteichoic acid (n=24), linked, glucose substituted	C265H476O255P24	Cytosol	iBsu1209
anthpadn	Anteisoheptadecanoyllipoteichoic acid (n=24), linked, N-acetyl-D-glucosamine	C313H548N24O255P24	Cytosol	iBsu1209
antisohgly	Anteisoheptadecanoyllysylphophatidylglycerol	C46H92N2O11P	Cytosol	iBsu1209
antpad	Anteisopentadecanoyllipoteichoic acid (n=24), linked, unsubstituted	C117H228O135P24	Cytosol	iBsu1209
antpd	Anteisoheptadecanoyllipoteichoic acid (n=24), linked, unsubstituted	C121H236O135P24	Cytosol	iBsu1209
antpenlpin	Anteisopentadecanoylcardiolipin (B. subtilis)	C69H132O17P2	Cytosol	iBsu1209
antppad	Anteisopentadecanoyllipoteichoic acid (n=24), linked, N-acetyl-D-glucosamine	C309H540N24O255P24	Cytosol	iBsu1209
antsopad	Anteisopentadecanoyllipoteichoic acid (n=24), linked, glucose substituted	C261H468O255P24	Cytosol	iBsu1209
aplar	alpha-L-Arabinan	C15H26O13	Cytosol	iBsu1209
apop	Apoprotein	H3NR	Cytosol	iBsu1209
aps	Adenylyl sulfate	C10H12N5O10PS	Cytosol	iBsu1209
arab_D	D-Arabinose, extracellular	C5H10O5	Cytosol AND Extra-organism	iBsu1209
arab_L	L-Arabinose	C5H10O5	Cytosol AND Extra-organism	iBsu1209
arbi_L	L-Arabitol	C5H12O5	Cytosol AND Extra-organism	iBsu1209
arbt6p	Arbutin 6-phosphate	C12H16O10P	Cytosol	iBsu1209
arg_L	L-Arginine	C6H15N4O2	Cytosol AND Extra-organism	iBsu1209
argp	L-Arginine phosphate	C6H14N4O5P	Cytosol AND Extra-organism	iBsu1209
argsuc	N-(L-Arginino)succinate	C10H17N4O6	Cytosol	iBsu1209
argtrna	L-Arginyl-tRNA(Arg)	C21H33N9O11PR(C5H8O6PR)n	Cytosol	iBsu1209
arog_L	L-Arogenate	C10H12NO5	Cytosol	iBsu1209
arsenb	ARSENOBETAINE, extracellular	C5H11O2As	Cytosol AND Extra-organism	iBsu1209
arsna	Arsenic acid	HO4As	Cytosol AND Extra-organism	iBsu1209
asn_L	L-Asparagine	C4H8N2O3	Cytosol AND Extra-organism	iBsu1209
asn_r	L-Aspartyl-tRNA(Asn)	C14H22NO13PR2(C5H8O6PR)n	Cytosol	iBsu1209
asntrna	L-Asparaginyl-tRNA(Asn)	C14H23N2O12PR2(C5H8O6PR)n	Cytosol	iBsu1209
aso3	Arsenite	H3O3As	Cytosol AND Extra-organism	iBsu1209
asp_L	L-Aspartate	C4H6NO4	Cytosol AND Extra-organism	iBsu1209
aspsa	L-Aspartate 4-semialdehyde	C4H7NO3	Cytosol	iBsu1209
asptrna	L-Aspartyl-tRNA(Asp)	C14H22NO13PR2(C5H8O6PR)n	Cytosol	iBsu1209
atp	ATP	C10H13N5O13P3	Cytosol	iBsu1209
b2coa	Crotonoyl-CoA	C25H37N7O17P3S	Cytosol	iBsu1209
b_D_glu	beta-D-Glucose	C6H12O6	Cytosol	iBsu1209
bdgla	beta-D-Galactosyl-1,4-beta-D-glucosylceramide	C31H56NO13R	Cytosol	iBsu1209
bendl	Benzo[a]pyrene-7,8-diol	C20H14O2	Cytosol	iBsu1209
benz	Benzoate	C7H5O2	Cytosol	iBsu1209
benzm	Benzamide	C7H7NO	Cytosol	iBsu1209
benzod	Benzo[a]pyrene-7,8-oxide	C20H12O	Cytosol	iBsu1209
betald	Betaine aldehyde	C5H12NO	Cytosol	iBsu1209
biom	biomass	NaN	Cytosol	iBsu1209
btal	Butanal	C4H8O	Cytosol	iBsu1209
btcoa	Butanoyl-CoA	C25H39N7O17P3S	Cytosol	iBsu1209
btn	Biotin	C10H15N2O3S	Cytosol AND Extra-organism	iBsu1209
buACP	Butyryl-[acp]	C15H27N2O8PRS	Cytosol	iBsu1209
but2eACP	But-2-enoyl-[acyl-carrier protein]	C15H25N2O8PRS	Cytosol	iBsu1209
but_ac	Butanoic acid	C4H7O2	Cytosol AND Extra-organism	iBsu1209
butpi	Butanoylphosphate	C4H8O5P	Cytosol	iBsu1209
buts	butanesulfonate, extracellular	C4H9O3S	Cytosol AND Extra-organism	iBsu1209
c12dahg	CDP-1,2-dianteisoheptadecanoylglycerol	C46H83N3O15P2	Cytosol	iBsu1209
c12dhg	CDP-1,2-diisotetradecanoylglycerol	C40H71N3O15P2	Cytosol	iBsu1209
c12dihe	CDP-1,2-dihexadecanoylglycerol	C44H79N3O15P2	Cytosol	iBsu1209
c12dioc	CDP-1,2-dioctadecanoylglycerol	C48H87N3O15P2	Cytosol	iBsu1209
c12dite	CDP-1,2-ditetradecanoylglycerol	C40H71N3O15P2	Cytosol	iBsu1209
c12dphg	CDP-1,2-diisopentadecanoylglycerol	C42H75N3O15P2	Cytosol	iBsu1209
c12dshdg	CDP-1,2-diisohexadecanoylglycerol	C44H79N3O15P2	Cytosol	iBsu1209
c12dshg	CDP-1,2-diisoheptadecanoylglycerol	C46H83N3O15P2	Cytosol	iBsu1209
c12dtphg	CDP-1,2-dianteisopentadecanoylglycerol	C42H75N3O15P2	Cytosol	iBsu1209
c4deh	CDP-4-dehydro-6-deoxy-D-glucose	C15H21N3O15P2	Cytosol	iBsu1209
c_glu	CDP-glucose	C15H23N3O16P2	Cytosol	iBsu1209
ca2	Calcium	Ca	Cytosol AND Extra-organism	iBsu1209
camp	3',5'-Cyclic AMP	C10H11N5O6P	Cytosol	iBsu1209
car_p	Carboxybiotin-carboxyl-carrier protein	C18H26N5O6R2S	Cytosol	iBsu1209
cat	Catechol	C6H6O2	Cytosol	iBsu1209
cbasp	N-Carbamoyl-L-aspartate	C5H6N2O5	Cytosol	iBsu1209
cbm	Carbamate	CH2NO2	Cytosol	iBsu1209
cbp	Carbamoyl phosphate	CH3NO5P	Cytosol AND Extra-organism	iBsu1209
cd2	Cadmium	Cd	Cytosol AND Extra-organism	iBsu1209
cdp	CDP	C9H13N3O11P2	Cytosol	iBsu1209
cdpglyc	CDP-glycerol	C12H19N3O13P2	Cytosol	iBsu1209
celb	Cellobiose	C12H22O11	Cytosol AND Extra-organism	iBsu1209
cellw	Cell wall of B. subtilis	NaN	Cytosol	iBsu1209
ceph	Cephalosporin C	C16H20N3O8S	Cytosol	iBsu1209
cgly	Cys-Gly	C5H10N2O3S	Cytosol AND Extra-organism	iBsu1209
cheno	Chenodeoxycholate	C24H39O4	Cytosol	iBsu1209
chlad	Chloroacetic acid	C2H2O2Cl	Cytosol	iBsu1209
cho_p	Choline phosphate	C5H14NO4P	Cytosol AND Extra-organism	iBsu1209
chol	Choline	C5H14NO	Cytosol AND Extra-organism	iBsu1209
chor	Chorismate	C10H8O6	Cytosol AND Extra-organism	iBsu1209
chtbs	Chitobiose	C16H28N2O11	Cytosol	iBsu1209
cit	Citrate	C6H5O7	Cytosol AND Extra-organism	iBsu1209
citac	2-Methylmaleate	C5H6O4	Cytosol	iBsu1209
citr_L	L-Citrulline	C6H13N3O3	Cytosol AND Extra-organism	iBsu1209
cl	Chloride	Cl	Cytosol	iBsu1209
cmp	CMP	C9H13N3O8P	Cytosol AND Extra-organism	iBsu1209
cmp_n	CMP-N-acetylneuraminate	C20H29N4O16P	Cytosol	iBsu1209
co2	CO2	CO2	Cytosol AND Extra-organism	iBsu1209
co	CO	CO	Cytosol	iBsu1209
coa	CoA	C21H33N7O16P3S	Cytosol	iBsu1209
cobII	Cob(II)alamin	C62H89CoN13O14P	Cytosol AND Extra-organism	iBsu1209
cpd03704	dIMP	C10H11N4O7P	Cytosol	iBsu1209
cpd15621	pentanal	C5H10O	Cytosol	iBsu1209
cpppg3	Coproporphyrinogen III	C36H40N4O8	Cytosol	iBsu1209
csn	Cytosine	C4H5N3O	Cytosol AND Extra-organism	iBsu1209
cthz_p	2-[(2R,5Z)-2-Carboxy-4-methylthiazol-5(2H)-ylidene]ethylphosphate	C7H10NO6PS	Cytosol	iBsu1209
ctp	CTP	C9H13N3O14P3	Cytosol	iBsu1209
cu2	Copper2	Cu	Cytosol AND Extra-organism	iBsu1209
cuyclo	Cyclo(L-leucyl-L-leucyl)	C12H22N2O2	Cytosol	iBsu1209
cys_L	L-Cysteine	C3H7NO2S	Cytosol AND Extra-organism	iBsu1209
cyst_L	L-Cystine	C6H12N2O4S2	Cytosol AND Extra-organism	iBsu1209
cysta_L	Cystathionine	C7H14N2O4S	Cytosol	iBsu1209
cystrna	L-Cysteinyl-tRNA(Cys)	C18H26N6O11PSR(C5H8O6PR)n	Cytosol	iBsu1209
cytd	Cytidine	C9H13N3O5	Cytosol AND Extra-organism	iBsu1209
d6a4ox	2,5-Diamino-6-(5'-triphosphoryl-3',4'-trihydroxy-2'-oxopentyl)-amino-4-oxopyrimidine	C9H18N5O14P3	Cytosol	iBsu1209
da3h6p	D-arabino-3-Hexulose 6-phosphate	C6H12O9P	Cytosol	iBsu1209
dad_2	Deoxyadenosine	C10H13N5O3	Cytosol AND Extra-organism	iBsu1209
dad_5	5'-Deoxyadenosine	C10H13N5O3	Cytosol	iBsu1209
dadp	dADP	C10H13N5O9P2	Cytosol	iBsu1209
damp	dAMP	C10H13N5O6P	Cytosol	iBsu1209
dann	7,8-Diaminononanoate	C9H21N2O2	Cytosol	iBsu1209
datp	dATP	C10H13N5O12P3	Cytosol	iBsu1209
db4p	3,4-Dihydroxy-2-butanone 4-phosphate	C4H8O6P	Cytosol	iBsu1209
dc2coa	trans-Dec-2-enoyl-CoA	C31H49N7O17P3S	Cytosol	iBsu1209
dcIno	D-chiro-Inositol,extracellular	C6H12O6	Cytosol AND Extra-organism	iBsu1209
dcamp	N6-(1,2-Dicarboxyethyl)-AMP	C14H15N5O11P	Cytosol	iBsu1209
dccoa	Decanoyl-CoA	C31H51N7O17P3S	Cytosol	iBsu1209
dcdp	dCDP	C9H13N3O10P2	Cytosol	iBsu1209
dcmp	dCMP	C9H13N3O7P	Cytosol	iBsu1209
dctp	dCTP	C9H13N3O13P3	Cytosol	iBsu1209
dcyt	Deoxycytidine	C9H13N3O4	Cytosol AND Extra-organism	iBsu1209
dd2coa	2-trans-Dodecenoyl-CoA	C33H53N7O17P3S	Cytosol	iBsu1209
ddcacoa	Lauroyl-CoA	C33H55N7O17P3S	Cytosol	iBsu1209
ddmcital	Didemethylcitalopram	C18H17FN2O	Cytosol	iBsu1209
deapc	Deacetylcephalosporin C	C14H18N3O7S	Cytosol	iBsu1209
decaACP	Decanoyl-[acp]	C21H39N2O8PRS	Cytosol	iBsu1209
demtp	Demethylphosphinothricin	C4H10NO4P	Cytosol	iBsu1209
dgdp	dGDP	C10H13N5O10P2	Cytosol	iBsu1209
dglu6	D-Glucose 6-phosphate	C6H12O9P	Cytosol AND Extra-organism	iBsu1209
dgmp	dGMP	C10H13N5O7P	Cytosol	iBsu1209
dgsn	Deoxyguanosine	C10H13N5O4	Cytosol	iBsu1209
dgtp	dGTP	C10H13N5O13P3	Cytosol	iBsu1209
dha	Glycerone	C3H6O3	Cytosol AND Extra-organism	iBsu1209
dhap	Glycerone phosphate	C3H6O6P	Cytosol	iBsu1209
dhf	Dihydrofolate	C19H19N7O6	Cytosol	iBsu1209
dhgly	Iminoglycine	C2H3NO2	Cytosol	iBsu1209
dhna	1,4-Dihydroxy-2-naphthoate	C11H7O4	Cytosol	iBsu1209
dhnpt	2-Amino-4-hydroxy-6-(D-erythro-1,2,3-trihydroxypropyl)-7,8- dihydropteridine	C9H13N5O4	Cytosol	iBsu1209
dhor_S	(S)-Dihydroorotate	C5H5N2O4	Cytosol	iBsu1209
dhpt	Dihydropteroate	C14H13N6O3	Cytosol	iBsu1209
dhptd	(S)-4,5-dihydroxypentan-2,3-dione	C5H8O4	Cytosol	iBsu1209
dhptdn	Dihydropteridine	C6H6N4	Cytosol	iBsu1209
didp	dIDP	C10H12N4O10P2	Cytosol	iBsu1209
dig12dgiy1	Diglucosyl-1,2 dipalmitoylglycerol	C47H88O15	Cytosol	iBsu1209
dig12dgiy2	Diglucosyl-1,2 dimyristoylglycerol	C43H80O15	Cytosol	iBsu1209
dig12dgiy3	Diglucosyl-1,2 distearoylglycerol	C51H96O15	Cytosol	iBsu1209
dig12dgiy4	Diglucosyl-1,2 diisoheptadecanoylglycerol	C49H92O15	Cytosol	iBsu1209
dig12dgiy5	Diglucosyl-1,2 dianteisoheptadecanoylglycerol	C49H92O15	Cytosol	iBsu1209
dig12dgiy6	Diglucosyl-1,2 diisotetradecanoylglycerol	C43H80O15	Cytosol	iBsu1209
dig12dgiy7	Diglucosyl-1,2 diisopentadecanoylglycerol	C45H84O15	Cytosol	iBsu1209
dig12dgiy8	Diglucosyl-1,2 dianteisopentadecanoylglycerol	C45H84O15	Cytosol	iBsu1209
dig12dgiy9	Diglucosyl-1,2 diisohexadecanoylglycerol	C47H88O15	Cytosol	iBsu1209
dihyd	Dihydrobiopterin	C9H13N5O3	Cytosol	iBsu1209
dihypd	Dihydrolipoamide	C8H17NOS2	Cytosol	iBsu1209
dimch	Dimethylamine	C2H8N	Cytosol	iBsu1209
din	Deoxyinosine	C10H12N4O4	Cytosol	iBsu1209
disodph1	Diisoheptadecanoylphosphatidylserine	C40H76NO10P	Cytosol	iBsu1209
disodph2	Dianteisoheptadecanoylphosphatidylserine	C40H76NO10P	Cytosol	iBsu1209
disodph3	Diisotetradecanoylphosphatidylserine	C34H64NO10P	Cytosol	iBsu1209
disodph4	Diisopentadecanoylphosphatidylserine	C36H68NO10P	Cytosol	iBsu1209
disodph5	Dianteisopentadecanoylphosphatidylserine	C36H68NO10P	Cytosol	iBsu1209
disodph6	Diisohexadecanoylphosphatidylserine	C38H72NO10P	Cytosol	iBsu1209
disodph7	Diisoheptadecanoylphosphatidylethanolamine	C39H78NO8P	Cytosol	iBsu1209
disodph8	Dianteisoheptadecanoylphosphatidylethanolamine	C39H78NO8P	Cytosol	iBsu1209
disodph9	Diisotetradecanoylphosphatidylethanolamine	C33H66NO8P	Cytosol	iBsu1209
disodphl	Diisohexadecanoylphosphatidylethanolamine	C37H74NO8P	Cytosol	iBsu1209
disodphs	Diisopentadecanoylphosphatidylethanolamine	C35H70NO8P	Cytosol	iBsu1209
disodphv	Dianteisopentadecanoylphosphatidylethanolamine	C35H70NO8P	Cytosol	iBsu1209
disophgly1	Diisoheptadecanoylphosphatidylglycerophosphate	C40H78O13P2	Cytosol	iBsu1209
disophgly2	Dianteisoheptadecanoylphosphatidylglycerophosphate	C40H78O13P2	Cytosol	iBsu1209
disophgly3	Diisotetradecanoylphosphatidylglycerophosphate	C34H66O13P2	Cytosol	iBsu1209
disophgly4	Diisopentadecanoylphosphatidylglycerophosphate	C36H70O13P2	Cytosol	iBsu1209
disophgly5	Dianteisopentadecanoylphosphatidylglycerophosphate	C36H70O13P2	Cytosol	iBsu1209
disophgly6	Diisohexadecanoylphosphatidylglycerophosphate	C38H74O13P2	Cytosol	iBsu1209
disophgly7	Diisoheptadecanoylphosphatidylglycerol	C40H78O10P	Cytosol	iBsu1209
disophgly8	Dianteisoheptadecanoylphosphatidylglycerol	C40H78O10P	Cytosol	iBsu1209
disophgly9	Diisotetradecanoylphosphatidylglycerol	C34H66O10P	Cytosol	iBsu1209
disophglya	Diisopentadecanoylphosphatidylglycerol	C36H70O10P	Cytosol	iBsu1209
disophglyb	Dianteisopentadecanoylphosphatidylglycerol	C36H70O10P	Cytosol	iBsu1209
disophglyc	Diisohexadecanoylphosphatidylglycerol	C38H74O10P	Cytosol	iBsu1209
ditp	dITP	C10H12N4O13P3	Cytosol	iBsu1209
dkh	2-Deoxy-5-keto-D-gluconic acid	C6H9O6	Cytosol AND Extra-organism	iBsu1209
dkhp	6-Phospho-5-dehydro-2-deoxy-D-gluconate	C6H9O9P	Cytosol	iBsu1209
dkmpp	2,3-Diketo-5-methylthiopentyl-1-phosphate	C6H10O6PS	Cytosol	iBsu1209
dm6pen	D-myo-Inositol 1,2,4,5,6-pentakisphosphate	C6H12O21P5	Cytosol	iBsu1209
dmcital	Demethylcitalopram	C19H19FN2O	Cytosol	iBsu1209
dml3p	1D-myo-Inositol 3-phosphate	C6H12O9P	Cytosol	iBsu1209
dmlz	6,7-Dimethyl-8-(1-D-ribityl)lumazine	C13H18N4O6	Cytosol	iBsu1209
dmpp	Dimethylallyl diphosphate	C5H10O7P2	Cytosol	iBsu1209
dna	DNA	C15H23O13P2R3	Cytosol	iBsu1209
dnad	Deamino-NAD+	C21H24N6O15P2	Cytosol	iBsu1209
dod_p	Dodecanoyl-[acyl-carrier protein]	C23H43N2O8PRS	Cytosol	iBsu1209
dpcoa	Dephospho-CoA	C21H33N7O13P2S	Cytosol	iBsu1209
dphen	D-Phenylalanine	C9H11NO2	Cytosol	iBsu1209
drib	Deoxyribose	C5H10O4	Cytosol AND Extra-organism	iBsu1209
dscl	Precorrin 2	C42H40N4O16	Cytosol	iBsu1209
dtbt	Dethiobiotin	C10H17N2O3	Cytosol	iBsu1209
dtdp4d6dg	dTDP-4-dehydro-6-deoxy-alpha-D-glucose	C16H22N2O15P2	Cytosol	iBsu1209
dtdp4d6dm	dTDP-4-dehydro-6-deoxy-L-mannose	C16H24N2O15P2	Cytosol	iBsu1209
dtdp	dTDP	C10H14N2O11P2	Cytosol	iBsu1209
dtdpglu	dTDP-glucose	C16H24N2O16P2	Cytosol	iBsu1209
dtdprmn	dTDP-6-deoxy-L-mannose	C16H26N2O15P2	Cytosol	iBsu1209
dtmp	dTMP	C10H14N2O8P	Cytosol AND Extra-organism	iBsu1209
dtpcudcpp	Undecaprenyl diphosphate	C55H90O7P2	Cytosol	iBsu1209
dttp	dTTP	C10H14N2O14P3	Cytosol	iBsu1209
dudp	dUDP	C9H12N2O11P2	Cytosol	iBsu1209
dump	dUMP	C9H12N2O8P	Cytosol	iBsu1209
duri	Deoxyuridine	C9H12N2O5	Cytosol	iBsu1209
dutp	dUTP	C9H12N2O14P3	Cytosol	iBsu1209
dxyl5p	1-Deoxy-D-xylulose 5-phosphate	C5H10O7P	Cytosol	iBsu1209
e4p	D-Erythrose 4-phosphate	C4H8O7P	Cytosol	iBsu1209
eig3p	D-erythro-1-(Imidazol-4-yl)glycerol 3-phosphate	C6H10N2O6P	Cytosol	iBsu1209
enys	[Enzyme]-cysteine	C4H6N2O2SR2	Cytosol	iBsu1209
en_slys	S-(2-Methylpropanoyl)-dihydrolipoamide	C12H23NO2S2	Cytosol	iBsu1209
en_sulf	[Enzyme]-S-sulfanylcysteine	C4H6N2O2S2R2	Cytosol	iBsu1209
etha	Ethanolamine	C2H8NO	Cytosol AND Extra-organism	iBsu1209
ethan	Ethanolamine phosphate	C2H8NO4P	Cytosol AND Extra-organism	iBsu1209
eths	ethanesulfonate	C2H5O3S	Cytosol	iBsu1209
etoh	Ethanol	C2H6O	Cytosol AND Extra-organism	iBsu1209
f16p	D-Fructose 1,6-bisphosphate	C6H12O12P2	Cytosol	iBsu1209
f1p	D-Fructose 1-phosphate	C6H12O9P	Cytosol	iBsu1209
f6p	D-Fructose 6-phosphate	C6H12O9P	Cytosol AND Extra-organism	iBsu1209
fa11	fa11	C17H33O2	Cytosol or Extra-organism	iBsu1209
fa12	fa12	C17H33O2	Cytosol or Extra-organism	iBsu1209
fa1	fa1	C14H27O2	Cytosol or Extra-organism	iBsu1209
fa1coa	fa1coa	C35H59N7O17P3S	Cytosol	iBsu1209
fa3	fa3	C15H29O2	Cytosol or Extra-organism	iBsu1209
fa3coa	fa3coa	C36H61N7O17P3S	Cytosol	iBsu1209
fa4	fa4	C15H29O2	Cytosol or Extra-organism	iBsu1209
fa4coa	fa4coa	C36H61N7O17P3S	Cytosol	iBsu1209
fa6	fa6	C16H31O2	Cytosol or Extra-organism	iBsu1209
fa6coa	fa6coa	C37H63N7O17P3S	Cytosol	iBsu1209
fad	FAD	C27H31N9O15P2	Cytosol	iBsu1209
fadh2	FADH2	C27H33N9O15P2	Cytosol	iBsu1209
fal1coa	fa11coa	C38H65N7O17P3S	Cytosol	iBsu1209
fal2coa	fa12coa	C38H65N7O17P3S	Cytosol	iBsu1209
fald	Formaldehyde	CH2O	Cytosol	iBsu1209
fe2	Fe2+	Fe	Cytosol AND Extra-organism	iBsu1209
fe3	Fe3+	Fe	Cytosol AND Extra-organism	iBsu1209
fgam	5'-Phosphoribosyl-N-formylglycinamide	C8H14N2O9P	Cytosol	iBsu1209
ficytcc	Ferricytochrome c	C42H52FeN8O6S2	Cytosol	iBsu1209
fmet	N-Formyl-L-methionine	C6H10NO3S	Cytosol	iBsu1209
fmn	FMN	C17H20N4O9P	Cytosol	iBsu1209
fmnh2	flavin mononucleotide reduced	C17H22N4O9P	Cytosol	iBsu1209
focytcc	Ferrocytochrome c	C42H52FeN8O6S2	Cytosol	iBsu1209
fola	Folate	C19H17N7O6	Cytosol AND Extra-organism	iBsu1209
for	Formate	CHO2	Cytosol AND Extra-organism	iBsu1209
forglu	N-Formimino-L-glutamate	C6H9N2O4	Cytosol	iBsu1209
forntrp	Formamidopyrimidine nucleoside triphosphate	C10H18N5O15P3	Cytosol	iBsu1209
fprica	1-(5'-Phosphoribosyl)-5-formamido-4-imidazolecarboxamide	C10H14N4O9P	Cytosol	iBsu1209
frdp	trans,trans-Farnesyl diphosphate	C15H26O7P2	Cytosol	iBsu1209
frmd	Formamide	CH3NO	Cytosol	iBsu1209
fru6p	Fructoselysine 6-phosphate	C12H25N2O10P	Cytosol	iBsu1209
fru	D-Fructose	C6H12O6	Cytosol AND Extra-organism	iBsu1209
fruur	D-Fructuronate	C6H9O7	Cytosol	iBsu1209
fum	Fumarate	C4H2O4	Cytosol AND Extra-organism	iBsu1209
g15lac	D-Glucono-1,5-lactone	C6H10O6	Cytosol	iBsu1209
g1p_B	beta-D-Glucose 1-phosphate	C6H12O9P	Cytosol	iBsu1209
g1p	D-Glucose 1-phosphate	C6H12O9P	Cytosol AND Extra-organism	iBsu1209
g3amp	gamma-Glutamyl-beta-aminopropiononitrile	C8H13N3O3	Cytosol	iBsu1209
g3p	(2R)-2-Hydroxy-3-(phosphonooxy)-propanal	C3H6O6P	Cytosol	iBsu1209
g3pc	sn-glycero-3-Phosphocholine	C8H20NO6P	Cytosol	iBsu1209
g3pe	sn-glycero-3-Phosphoethanolamine	C5H14NO6P	Cytosol	iBsu1209
g3pg	Glycerophosphoglycerol	C6H14O8P	Cytosol	iBsu1209
g6p_B	beta-D-Glucose 6-phosphate	C6H12O9P	Cytosol	iBsu1209
ga2	GA2	C39H69N2O18R	Cytosol	iBsu1209
gal	D-Galactose	C6H12O6	Cytosol AND Extra-organism	iBsu1209
galct_D	D-Galactarate	C6H8O8	Cytosol AND Extra-organism	iBsu1209
galt1p	Galactitol 1-phosphate	C6H14O9P	Cytosol	iBsu1209
galur	D-Galacturonate	C6H9O7	Cytosol AND Extra-organism	iBsu1209
gam1p	alpha-D-Glucosamine 1-phosphate	C6H14NO8P	Cytosol	iBsu1209
gam6p	D-Glucosamine 6-phosphate	C6H14NO8P	Cytosol AND Extra-organism	iBsu1209
gar	5'-Phosphoribosylglycinamide	C7H15N2O8P	Cytosol	iBsu1209
gbcya	gamma-Glutamyl-beta-cyanoalanine	C9H12N3O5	Cytosol	iBsu1209
gcald	Glycolaldehyde	C2H4O2	Cytosol	iBsu1209
gdp	GDP	C10H13N5O11P2	Cytosol	iBsu1209
gdptp	Guanosine 3'-diphosphate 5'-triphosphate	C10H13N5O20P5	Cytosol	iBsu1209
ggdp	Geranylgeranyl diphosphate	C20H34O7P2	Cytosol	iBsu1209
glchl	Glycochenodeoxycholate	C26H42NO5	Cytosol	iBsu1209
glcn	D-Gluconic acid	C6H11O7	Cytosol AND Extra-organism	iBsu1209
glcr	D-Glucarate	C6H8O8	Cytosol AND Extra-organism	iBsu1209
glcur1p	D-Glucuronate 1-phosphate	C6H9O10P	Cytosol	iBsu1209
glcur	D-Glucuronate	C6H9O7	Cytosol AND Extra-organism	iBsu1209
gln_L	L-Glutamine	C5H10N2O3	Cytosol AND Extra-organism	iBsu1209
glnt_r	L-Glutamyl-tRNA(Gln)	C20H28N6O13PR(C5H8O6PR)n	Cytosol	iBsu1209
glntrna	Glutaminyl-tRNA	C20H29N7O12PR(C5H8O6PR)n	Cytosol	iBsu1209
glu1sa	(S)-4-Amino-5-oxopentanoate	C5H9NO3	Cytosol	iBsu1209
glu5p	L-Glutamyl 5-phosphate	C5H9NO7P	Cytosol	iBsu1209
glu5sa	L-Glutamate 5-semialdehyde	C5H9NO3	Cytosol	iBsu1209
glu_D	D-Glutamate	C5H8NO4	Cytosol AND Extra-organism	iBsu1209
glu_L	L-Glutamate	C5H8NO4	Cytosol AND Extra-organism	iBsu1209
gluf	Glufosinate	C5H12NO4P	Cytosol	iBsu1209
glutcoa	Glutaryl-CoA	C26H42N7O19P3S	Cytosol	iBsu1209
glutrna	L-Glutamyl-tRNA(Glu)	C15H19N6O6R	Cytosol	iBsu1209
glx	Glyoxylate	C2HO3	Cytosol AND Extra-organism	iBsu1209
gly-gln-L	Gly-Gln	C7H13N3O4	Cytosol	iBsu1209
gly-met-L	Gly-Met	C7H14N2O3S	Cytosol	iBsu1209
gly	Glycine	C2H5NO2	Cytosol AND Extra-organism	iBsu1209
glyald	D-Glyceraldehyde	C3H6O3	Cytosol	iBsu1209
glyb	Betaine	C5H11NO2	Cytosol AND Extra-organism	iBsu1209
glyc3p	sn-Glycerol 3-phosphate	C3H8O6P	Cytosol AND Extra-organism	iBsu1209
glyc_R	D-Glycerate	C3H5O4	Cytosol	iBsu1209
glyc	Glycerol	C3H8O3	Cytosol AND Extra-organism	iBsu1209
glych	Glycocholate	C26H42NO6	Cytosol	iBsu1209
glyclt	Glycolate	C2H3O3	Cytosol AND Extra-organism	iBsu1209
glycogen	Glycogen	C30H52O26	Cytosol AND Extra-organism	iBsu1209
glycogenb	glycogen(n-1)	C24H42O21	Cytosol	iBsu1209
glycol	Glycodeoxycholate	C26H42NO5	Cytosol	iBsu1209
glytadg	glycerol teichoic acid (n=45), linked, glucose substituted	C461H809N10O484P46R	Cytosol	iBsu1209
glytads	glycerol teichoic acid (n=45), linked, D-ala substituted	C326H584N55O304P46R	Cytosol	iBsu1209
glytadu	glycerol teichoic acid (n=45), linked, unsubstituted	C191H359N10O259P46R	Cytosol	iBsu1209
glytrna	Glycyl-tRNA(Gly)	C12H20NO11PR2(C5H8O6PR)n	Cytosol	iBsu1209
gmp	GMP	C10H13N5O8P	Cytosol AND Extra-organism	iBsu1209
grdp	Geranyl diphosphate	C10H18O7P2	Cytosol	iBsu1209
gsn	Guanosine	C10H13N5O5	Cytosol AND Extra-organism	iBsu1209
gthox	Glutathione disulfide	C20H30N6O12S2	Cytosol	iBsu1209
gthrd	Glutathione	C10H16N3O6S	Cytosol	iBsu1209
gtp	GTP	C10H13N5O14P3	Cytosol	iBsu1209
gua	Guanine	C5H5N5O	Cytosol AND Extra-organism	iBsu1209
h2mb4p	1-Hydroxy-2-methyl-2-butenyl 4-diphosphate	C5H10O8P2	Cytosol	iBsu1209
h2o2	H2O2	H2O2	Cytosol	iBsu1209
h2o	H2O	H2O	Cytosol AND Extra-organism	iBsu1209
h2s	Hydrogen sulfide	H2S	Cytosol AND Extra-organism	iBsu1209
h	H+	H	Cytosol AND Extra-organism	iBsu1209
hco3	HCO3-	CHO3	Cytosol	iBsu1209
hcys_L	L-Homocysteine	C4H9NO2S	Cytosol	iBsu1209
hdca	Hexadecanoic acid	C16H31O2	Cytosol	iBsu1209
hdcea	hexadecenoate	C16H29O2	Cytosol	iBsu1209
hdcoa	Hexadecenoyl-CoA	C37H61N7O17P3S	Cytosol	iBsu1209
hdd2coa	trans-Hexadec-2-enoyl-CoA	C37H61N7O17P3S	Cytosol	iBsu1209
hecoa	Hexanoyl-CoA	C27H43N7O17P3S	Cytosol	iBsu1209
hemC	Heme C	C40H44FeN6O8S2	Cytosol	iBsu1209
hemeA	Heme A	C49H54FeN4O6	Cytosol	iBsu1209
hemeD	Heme D	C34H28FeN4O10	Cytosol	iBsu1209
hemeO	Heme O	C49H56FeN4O5	Cytosol	iBsu1209
hepdp	all-trans-Heptaprenyl diphosphate	C35H58O7P2	Cytosol	iBsu1209
hexACP	Hexanoyl-[acp]	C17H31N2O8PRS	Cytosol	iBsu1209
hexadACP	Hexadecanoyl-[acp]	C27H51N2O8PRS	Cytosol	iBsu1209
hexdp	all-trans-Hexaprenyl diphosphate	C30H50O7P2	Cytosol	iBsu1209
hexs	hexanesulfonate	C6H13O3S	Cytosol	iBsu1209
hg2	Hg2+	Hg	Cytosol AND Extra-organism	iBsu1209
hibcoa	(S)-3-Hydroxyisobutyryl-CoA	C25H39N7O18P3S	Cytosol	iBsu1209
hid_L	L-Histidinal	C6H10N3O	Cytosol	iBsu1209
his_L	L-Histidine	C6H9N3O2	Cytosol AND Extra-organism	iBsu1209
hisp	L-Histidinol phosphate	C6H12N3O4P	Cytosol	iBsu1209
histd	L-Histidinol	C6H12N3O	Cytosol	iBsu1209
histrna	L-Histidyl-tRNA(His)	C16H24N3O11PR2(C5H8O6PR)n	Cytosol	iBsu1209
hmbil	Hydroxymethylbilane	C40H38N4O17	Cytosol	iBsu1209
hmgth	S-(Hydroxymethyl)glutathione	C11H19N3O7S	Cytosol	iBsu1209
holc	Holo-[carboxylase]	C17H27N5O4R2S	Cytosol	iBsu1209
hom_L	L-Homoserine	C4H9NO3	Cytosol	iBsu1209
hpyr	Hydroxypyruvate	C3H3O4	Cytosol	iBsu1209
hqn	p-Benzenediol	C6H6O2	Cytosol AND Extra-organism	iBsu1209
hx2coa	trans-Hex-2-enoyl-CoA	C27H41N7O17P3S	Cytosol	iBsu1209
hxal	hexanal	C6H12O	Cytosol	iBsu1209
hxan	Hypoxanthine	C5H4N4O	Cytosol AND Extra-organism	iBsu1209
i3ace	Indole-3-acetamide	C10H10N2O	Cytosol	iBsu1209
iasp	Iminoaspartate	C4H3NO4	Cytosol	iBsu1209
ibcoa	2-Methylpropanoyl-CoA	C25H39N7O17P3S	Cytosol	iBsu1209
ichor	Isochorismate	C10H8O6	Cytosol	iBsu1209
icit	Isocitrate	C6H5O7	Cytosol	iBsu1209
id3acald	Indole-3-acetaldehyde	C10H9NO	Cytosol	iBsu1209
idp	IDP	C10H12N4O11P2	Cytosol	iBsu1209
ile_L	L-Isoleucine	C6H13NO2	Cytosol AND Extra-organism	iBsu1209
iletrna	L-Isoleucyl-tRNA(Ile)	C21H32N6O11PR(C5H8O6PR)n	Cytosol	iBsu1209
imacp	3-(Imidazol-4-yl)-2-oxopropyl phosphate	C6H8N2O5P	Cytosol	iBsu1209
imp	IMP	C10H12N4O8P	Cytosol	iBsu1209
imzac	Imidazole-4-acetate	C5H5N2O2	Cytosol	iBsu1209
imzacd	Imidazole-4-acetaldehyde	C5H6N2O	Cytosol	iBsu1209
ind3a	Indole-3-acetate	C10H8NO2	Cytosol	iBsu1209
indole	Indole	C8H7N	Cytosol	iBsu1209
inost	myo-Inositol	C6H12O6	Cytosol AND Extra-organism	iBsu1209
ins	Inosine	C10H12N4O5	Cytosol AND Extra-organism	iBsu1209
ipdp	Isopentenyl diphosphate	C5H10O7P2	Cytosol	iBsu1209
isetac	2-Hydroxyethanesulfonate	C2H5O4S	Cytosol AND Extra-organism	iBsu1209
isohdpad	Isoheptadecanoyllipoteichoic acid (n=24), linked, N-acetyl-D-glucosamine	C313H548N24O255P24	Cytosol	iBsu1209
isohelpin	Isohexadecanoylcardiolipin (B. subtilis)	C73H140O17P2	Cytosol	iBsu1209
isohepad	Isohexadecanoyllipoteichoic acid (n=24), linked, D-alanine substituted	C191H352N24O159P24	Cytosol	iBsu1209
isoheplpin	Isoheptadecanoylcardiolipin (B. subtilis)	C77H148O17P2	Cytosol	iBsu1209
isohexpad	Isohexadecanoyllipoteichoic acid (n=24), linked, N-acetyl-D-glucosamine	C311H544N24O255P24	Cytosol	iBsu1209
isohexpgly	Isohexadecanoyllysylphophatidylglycerol	C44H88N2O11P	Cytosol	iBsu1209
isohpadg	Isoheptadecanoyllipoteichoic acid (n=24), linked, glucose substituted	C265H476O255P24	Cytosol	iBsu1209
isohpadu	Isohexadecanoyllipoteichoic acid (n=24), linked, unsubstituted	C119H232O135P24	Cytosol	iBsu1209
isohpgly	Isoheptadecanoyllysylphophatidylglycerol	C46H92N2O11P	Cytosol	iBsu1209
isohtpad	Isoheptadecanoyllipoteichoic acid (n=24), linked, unsubstituted	C121H236O135P24	Cytosol	iBsu1209
isolpad	Isoheptadecanoyllipoteichoic acid (n=24), linked, D-alanine substituted	C193H356N24O159P24	Cytosol	iBsu1209
isomal	Isomaltose	C12H22O11	Cytosol	iBsu1209
isopdead	Isopentadecanoyllipoteichoic acid (n=24), linked, D-alanine substituted	C189H348N24O159P24	Cytosol	iBsu1209
isopdpad	Isopentadecanoyllipoteichoic acid (n=24), linked, unsubstituted	C117H228O135P24	Cytosol	iBsu1209
isopdpead	Isohexadecanoyllipoteichoic acid (n=24), linked, glucose substituted	C263H472O255P24	Cytosol	iBsu1209
isopenpgly	Isopentadecanoyllysylphophatidylglycerol	C42H84N2O11P	Cytosol	iBsu1209
isopepad	Isopentadecanoyllipoteichoic acid (n=24), linked, glucose substituted	C261H468O255P24	Cytosol	iBsu1209
isoppad	Isotetradecanoyllipoteichoic acid (n=24), linked, unsubstituted	C115H224O135P24	Cytosol	iBsu1209
isoptdad	Isopentadecanoyllipoteichoic acid (n=24), linked, N-acetyl-D-glucosamine	C309H540N24O255P24	Cytosol	iBsu1209
isoptelpin	Isopentadecanoylcardiolipin (B. subtilis)	C69H132O17P2	Cytosol	iBsu1209
isotetad	Isotetradecanoyllipoteichoic acid (n=24), linked, D-alanine substituted	C187H344N24O159P24	Cytosol	iBsu1209
isotetdgly	Isotetradecanoyllysylphophatidylglycerol	C40H80N2O11P	Cytosol	iBsu1209
isotpad	Isotetradecanoyllipoteichoic acid (n=24), linked, glucose substituted	C259H464O255P24	Cytosol	iBsu1209
isottad	Isotetradecanoyllipoteichoic acid (n=24), linked, N-acetyl-D-glucosamine	C307H536N24O255P24	Cytosol	iBsu1209
itp	ITP	C10H12N4O14P3	Cytosol	iBsu1209
ivcoa	3-Methylbutanoyl-CoA	C26H41N7O17P3S	Cytosol	iBsu1209
k	Potassium	K	Cytosol AND Extra-organism	iBsu1209
l2a6ox	L-2-Amino-6-oxoheptanedioate	C7H10NO5	Cytosol	iBsu1209
l2a6sem	L-2-Aminoadipate 6-semialdehyde	C6H11NO3	Cytosol	iBsu1209
l4hyse	L-4-Hydroxyglutamate semialdehyde	C5H9NO4	Cytosol	iBsu1209
lac_D	(R)-Lactate	C3H5O3	Cytosol	iBsu1209
lac_L	(S)-Lactate	C3H5O3	Cytosol AND Extra-organism	iBsu1209
ladglu	L-alanine-D-glutamate	C8H13N2O5	Cytosol	iBsu1209
lald_L	(S)-Lactaldehyde	C3H6O2	Cytosol	iBsu1209
lalglu	L-alanine-L-glutamate	C8H13N2O5	Cytosol	iBsu1209
lcts	Lactose	C12H22O11	Cytosol AND Extra-organism	iBsu1209
leu_L	L-Leucine	C6H13NO2	Cytosol AND Extra-organism	iBsu1209
leuc4	Leukotriene C4	C30H45N3O9S	Cytosol	iBsu1209
leutrna	L-Leucyl-tRNA	C21H32N6O11PR(C5H8O6PR)n	Cytosol	iBsu1209
lgt_S	(R)-S-Lactoylglutathione	C13H20N3O8S	Cytosol	iBsu1209
lipacon	1-isoheptadecanoyl-sn-glycerol 3-phosphate	C20H40O7P	Cytosol	iBsu1209
lipcop	Lipid composition of B. subtilis	NaN	Cytosol	iBsu1209
lipd	Lipoamide	C8H15NOS2	Cytosol	iBsu1209
lipoac	Lipoteichoic acid content	NaN	Cytosol	iBsu1209
lipoamp	Lipoyl-AMP	C18H25N5O8PS2	Cytosol	iBsu1209
lipoate	Lipoate	C8H13O2S2	Cytosol AND Extra-organism	iBsu1209
lseyt	L-Selenocystathionine	C7H14N2O4Se	Cytosol	iBsu1209
ltd4	Leukotriene D4	C25H39N2O6S	Cytosol	iBsu1209
lxy1p	L-Xylulose 1-phosphate	C5H10O8P	Cytosol	iBsu1209
lys_L	L-Lysine	C6H15N2O2	Cytosol AND Extra-organism	iBsu1209
lystrna	L-Lysyl-tRNA	C16H29N2O11PR2(C5H8O6PR)n	Cytosol	iBsu1209
m2op	(R)-3-Hydroxy-3-methyl-2-oxopentanoate	C6H9O4	Cytosol	iBsu1209
madg	alpha-Methyl-D-glucoside	C7H14O6	Cytosol	iBsu1209
malACP	Malonyl-[acyl-carrier protein]	C14H22N2O10PRS	Cytosol	iBsu1209
mal_D	(R)-Malate	C4H4O5	Cytosol AND Extra-organism	iBsu1209
mal_L	(S)-Malate	C4H4O5	Cytosol AND Extra-organism	iBsu1209
malcoa	Malonyl-CoA	C24H34N7O19P3S	Cytosol	iBsu1209
malt6p	Maltose 6'-phosphate	C12H22O14P	Cytosol	iBsu1209
malt	Maltose	C12H22O11	Cytosol AND Extra-organism	iBsu1209
malttr	Maltotriose	C18H32O16	Cytosol AND Extra-organism	iBsu1209
man1p	D-Mannose 1-phosphate	C6H12O9P	Cytosol AND Extra-organism	iBsu1209
man6p	D-Mannose 6-phosphate	C6H12O9P	Cytosol AND Extra-organism	iBsu1209
man	D-Mannose	C6H12O6	Cytosol AND Extra-organism	iBsu1209
mana	D-Mannonate	C6H11O7	Cytosol	iBsu1209
mbdg	beta-Methylglucoside, extracellular	C7H14O6	Cytosol AND Extra-organism	iBsu1209
meglyxyl	Monoethylglycinexylidide	C12H18N2O	Cytosol	iBsu1209
melib	Melibiose	C12H22O11	Cytosol AND Extra-organism	iBsu1209
meoh	Methanol	CH4O	Cytosol	iBsu1209
mercppyr	Mercaptopyruvate	C3H4O3S	Cytosol	iBsu1209
met_L	L-Methionine	C5H11NO2S	Cytosol AND Extra-organism	iBsu1209
met_R	Selenomethionyl-tRNA(Met)	C20H30N6O11PSeR(C5H8O6PR)n	Cytosol	iBsu1209
methf	5,10-Methenyltetrahydrofolate	C20H20N7O6	Cytosol	iBsu1209
metox-R	L-methionine R-oxide	C5H11NO3S	Cytosol	iBsu1209
metsl	Methaneselenol	CH4Se	Cytosol	iBsu1209
metsox_S_L	L-Methionine S-oxide	C5H11NO3S	Cytosol	iBsu1209
mettrna	L-Methionyl-tRNA	C20H30N6O11PSR(C5H8O6PR)n	Cytosol	iBsu1209
mg2	Magnesium	Mg	Cytosol AND Extra-organism	iBsu1209
micit	(2S,3R)-3-Hydroxybutane-1,2,3-tricarboxylate	C7H7O7	Cytosol	iBsu1209
minohp	myo-Inositol hexakisphosphate	C6H12O24P6	Cytosol	iBsu1209
ml4p	myo-Inositol 4-phosphate	C6H12O9P	Cytosol	iBsu1209
mlse	Se-Methyl-L-selenocysteine	C4H9NO2Se	Cytosol	iBsu1209
mlthf	5,10-Methylenetetrahydrofolate	C20H21N7O6	Cytosol	iBsu1209
mm	Methylmalonate	C4H6O4	Cytosol	iBsu1209
mmcoa_S	(S)-2-Methyl-3-oxopropanoyl-CoA	C25H36N7O19P3S	Cytosol	iBsu1209
mnl1p	D-Mannitol 1-phosphate	C6H14O9P	Cytosol	iBsu1209
mo12dip1	Monoglucosyl-1,2 dipalmitoylglycerol	C41H78O10	Cytosol	iBsu1209
mo12dip2	Monoglucosyl-1,2 dimyristoylglycerol	C37H70O10	Cytosol	iBsu1209
mo12dip3	Monoglucosyl-1,2 distearoylglycerol	C45H86O10	Cytosol	iBsu1209
mo12dip4	Monoglucosyl-1,2 diisoheptadecanoylglycerol	C43H82O10	Cytosol	iBsu1209
mo12dip5	Monoglucosyl-1,2 dianteisoheptadecanoylglycerol	C43H82O10	Cytosol	iBsu1209
mo12dip6	Monoglucosyl-1,2 diisotetradecanoylglycerol	C37H70O10	Cytosol	iBsu1209
mo12dip7	Monoglucosyl-1,2 diisopentadecanoylglycerol	C39H74O10	Cytosol	iBsu1209
mo12dip8	Monoglucosyl-1,2 dianteisopentadecanoylglycerol	C39H74O10	Cytosol	iBsu1209
mo12dip9	Monoglucosyl-1,2 diisohexadecanoylglycerol	C41H78O10	Cytosol	iBsu1209
mobd	Molybdate, extracellular	H2MoO4	Cytosol AND Extra-organism	iBsu1209
mql7	mql7	C46H66O2	Cytosol	iBsu1209
mqn7	Menaquinone 7	C46H64O2	Cytosol	iBsu1209
mrna	mRNA	NaN	Cytosol	iBsu1209
msa	3-Oxopropanoate	C3H3O3	Cytosol	iBsu1209
mso3	Methanesulfonic acid	CH3O3S	Cytosol AND Extra-organism	iBsu1209
mthgxl	Methylglyoxal	C3H4O2	Cytosol	iBsu1209
myriclpin	Myristoylcardiolipin (B. subtilis)	C65H124O17P2	Cytosol	iBsu1209
myripad	Myristoyllipoteichoic acid (n=24), linked, glucose substituted	C259H464O255P24	Cytosol	iBsu1209
myrisopgly	Myristoyllysylphophatidylglycerol	C40H80N2O11P	Cytosol	iBsu1209
myristad	Myristoyllipoteichoic acid (n=24), linked, unsubstituted	C115H224O135P24	Cytosol	iBsu1209
myrlpad	Myristoyllipoteichoic acid (n=24), linked, N-acetyl-D-glucosamine	C307H536N24O255P24	Cytosol	iBsu1209
mystoad	Myristoyllipoteichoic acid (n=24), linked, D-alanine substituted	C187H342N24O159P24	Cytosol	iBsu1209
n12dia	N1,N12-Diacetylspermine	C14H32N4O2	Cytosol	iBsu1209
n2msuad	Naphthyl-2-methyl-succinic acid	C15H12O4	Cytosol	iBsu1209
n_acet	N-Acetoxyarylamine	C8H9NO2	Cytosol	iBsu1209
na15dap	Aminopropylcadaverine	C8H21N3	Cytosol	iBsu1209
na1	Sodium	Na	Cytosol AND Extra-organism	iBsu1209
na26dia	N6-Acetyl-LL-2,6-diaminoheptanedioate	C9H15N2O5	Cytosol	iBsu1209
nac	Nicotinate	C6H4NO2	Cytosol AND Extra-organism	iBsu1209
nacep	N-Acetylphosphinothricin	C7H14NO5P	Cytosol	iBsu1209
nacglu	N-Acetyl-beta-D-mannosaminyl-1,4-N-acetyl-D- glucosaminyldiphosphoundecaprenol	C71H116N2O17P2	Cytosol	iBsu1209
nad	NAD+	C21H26N7O14P2	Cytosol	iBsu1209
nadg1p	N-Acetyl-D-galactosamine 1-phosphate	C8H15NO9P	Cytosol	iBsu1209
nadh	NADH	C21H27N7O14P2	Cytosol	iBsu1209
nadp	NADP+	C21H26N7O17P3	Cytosol	iBsu1209
nadph	NADPH	C21H27N7O17P3	Cytosol	iBsu1209
nadpt	N-Acetyldemethylphosphinothricin	C6H12NO5P	Cytosol	iBsu1209
naepo	(1R,2S)-Naphthalene 1,2-oxide	C10H8O	Cytosol	iBsu1209
nag1p	N-Acetyl-D-glucosamine 1-phosphate	C8H15NO9P	Cytosol	iBsu1209
ncam	Nicotinamide	C6H6N2O	Cytosol	iBsu1209
ndlarg	NG,NG-Dimethyl-L-arginine	C8H19N4O2	Cytosol	iBsu1209
ndp	NDP	C5H11O10P2R	Cytosol	iBsu1209
ndrib	Nicotinate D-ribonucleoside	C11H13NO6	Cytosol	iBsu1209
nebl	Nebularine	C10H12N4O4	Cytosol	iBsu1209
nflas	N-Formyl-L-aspartate	C5H5NO5	Cytosol	iBsu1209
nflgl	N-Formyl-L-glutamate	C6H7NO5	Cytosol	iBsu1209
nh4	NH3	H4N	Cytosol AND Extra-organism	iBsu1209
nhydro	N-Hydroxyarylamine	C6H7NO	Cytosol	iBsu1209
nicrnt	Nicotinate D-ribonucleotide	C11H13NO9P	Cytosol	iBsu1209
nmn	Nicotinamide D-ribonucleotide	C11H15N2O8P	Cytosol	iBsu1209
no2	Nitrite	NO2	Cytosol AND Extra-organism	iBsu1209
no3	Nitrate	NO3	Cytosol AND Extra-organism	iBsu1209
no	Nitric oxide	NO	Cytosol	iBsu1209
nulo	Nucleosidetriphosphate	C5H12O13P3R	Cytosol	iBsu1209
o2	Oxygen	O2	Cytosol AND Extra-organism	iBsu1209
o_fer	Oxidized ferredoxin	Fe2R4S6	Cytosol	iBsu1209
oaa	Oxaloacetate	C4H2O5	Cytosol	iBsu1209
oc2coa	trans-Oct-2-enoyl-CoA	C29H45N7O17P3S	Cytosol	iBsu1209
occoa	Octanoyl-CoA	C29H47N7O17P3S	Cytosol	iBsu1209
ocdca	Octadecanoic acid	C18H35O2	Cytosol	iBsu1209
ocdcea	octadecenoate	C18H33O2	Cytosol	iBsu1209
ocotdACP	Octodecanoyl-ACP	C29H55N2O8PRS	Cytosol	iBsu1209
octaACP	Octanoyl-[acp]	C19H35N2O8PRS	Cytosol	iBsu1209
odecoa	Octadecenoyl-CoA	C39H65N7O17P3S	Cytosol	iBsu1209
ohpb	2-Oxo-3-hydroxy-4-phosphobutanoate	C4H5O8P	Cytosol	iBsu1209
orn	L-Ornithine	C5H13N2O2	Cytosol AND Extra-organism	iBsu1209
orot5p	Orotidine 5'-phosphate	C10H11N2O11P	Cytosol	iBsu1209
orot	Orotate	C5H3N2O4	Cytosol	iBsu1209
oxa	Oxalate	C2O4	Cytosol	iBsu1209
oxadpcoa	3-Oxoadipyl-CoA	C27H38N7O20P3S	Cytosol	iBsu1209
oxglyc	2-Hydroxy-3-oxosuccinate	C4H2O6	Cytosol	iBsu1209
oxlos	Oxalosuccinate	C6H3O7	Cytosol	iBsu1209
oxptn	5-Oxopentanoate	C5H8O3	Cytosol	iBsu1209
p3sulf	(2R)-O-Phospho-3-sulfolactate	C3H4O9PS	Cytosol	iBsu1209
p45n_teh	45(Phosphoglyceryl)-N-Acetyl-beta-D-mannosaminyl-1,4-N-acetyl-D-glucosaminyldiphosphoundecaprenol	C206H386N2O242P47	Cytosol	iBsu1209
p45n_tehas	45(Alanyl-phosphoglyceryl)-N-Acetyl-beta-D-mannosaminyl-1,4-N-acetyl-D-glucosaminyldiphosphoundecaprenol	C341H611N47O287P47	Cytosol	iBsu1209
p45n_tehgs	45(Glucosyl-phosphoglyceryl)-N-Acetyl-beta-D-mannosaminyl-1,4-N-acetyl-D-glucosaminyldiphosphoundecaprenol	C476H836N2O467P47	Cytosol	iBsu1209
p_disu	Protein disulfide	C7H9N3O3R2S2	Cytosol	iBsu1209
p_dit	Protein dithiol	C7H11N3O3R2S2	Cytosol	iBsu1209
p_his	Protein histidine	C7H8N4O2R2	Cytosol	iBsu1209
p_n6lys	Protein N6-(lipoyl)lysine	C8H14NORS2	Cytosol	iBsu1209
p_nplhis	Protein N(pi)-phospho-L-histidine	C7H9N4O5PR2	Cytosol	iBsu1209
pacald	Phenylacetaldehyde	C8H8O	Cytosol AND Extra-organism	iBsu1209
pact	Phenyl acetate	C8H8O2	Cytosol	iBsu1209
pala	Palatinose	C12H22O11	Cytosol AND Extra-organism	iBsu1209
palmclpin	Palmitoylcardiolipin (B. subtilis)	C73H140O17P2	Cytosol	iBsu1209
palmpad	Palmitoyllipoteichoic acid (n=24), linked, D-alanine substituted	C191H352N24O159P24	Cytosol	iBsu1209
palmpgly	Palmitoyllysylphophatidylglycerol	C44H88N2O11P	Cytosol	iBsu1209
palpad	Palmitoyllipoteichoic acid (n=24), linked, glucose substituted	C263H472O255P24	Cytosol	iBsu1209
palpotad	Palmitoyllipoteichoic acid (n=24), linked, unsubstituted	C119H232O135P24	Cytosol	iBsu1209
pan4p	Pantetheine 4'-phosphate	C11H22N2O7PS	Cytosol	iBsu1209
pant_R	(R)-Pantoate	C6H11O4	Cytosol	iBsu1209
pap	Adenosine 3',5'-bisphosphate	C10H13N5O10P2	Cytosol	iBsu1209
paps	3'-Phosphoadenylyl sulfate	C10H12N5O13P2S	Cytosol	iBsu1209
pb	Lead	Pb	Cytosol AND Extra-organism	iBsu1209
pdip	Prephytoene diphosphate	C40H66O7P2	Cytosol	iBsu1209
pdx5p	Pyridoxinephosphate	C8H12NO6P	Cytosol	iBsu1209
peamn	Phenethylamine	C8H12N	Cytosol AND Extra-organism	iBsu1209
pencil	Penicillin	C9H10N2O4RS	Cytosol	iBsu1209
pencilca	Penicilloic acid	C9H11N2O5RS	Cytosol	iBsu1209
pendp	all-trans-Pentaprenyl diphosphate	C25H42O7P2	Cytosol	iBsu1209
pep	Phosphoenolpyruvate	C3H3O6P	Cytosol AND Extra-organism	iBsu1209
peptp1	Peptidoglycan polymer (n-1 subunits)	C40H63N8O21R	Cytosol	iBsu1209
peptp	Peptidoglycan polymer (n subunits)	C80H125N16O42R	Cytosol	iBsu1209
phe_L	L-Phenylalanine	C9H11NO2	Cytosol AND Extra-organism	iBsu1209
pheme	Heme	C34H30FeN4O4	Cytosol AND Extra-organism	iBsu1209
phetrna	L-Phenylalanyl-tRNA(Phe)	C19H26NO11PR2(C5H8O6PR)n	Cytosol	iBsu1209
phledit16	phosphatidylethanolamine dihexadecanoyl	C37H74NO8P	Cytosol	iBsu1209
phledit18	phosphatidylethanolamine dioctadecanoyl	C41H82NO8P	Cytosol	iBsu1209
phledit	phosphatidylethanolamine ditetradecanoyl	C33H66NO8P	Cytosol	iBsu1209
phlg_dit16	Phosphatidylglycerol dihexadecanoyl	C38H74O10P	Cytosol	iBsu1209
phlg_dit	Phosphatidylglycerol ditetradecanoyl	C34H66O10P	Cytosol	iBsu1209
phlgdio	Phosphatidylglycerol dioctadecanoyl	C42H82O10P	Cytosol AND Extra-organism	iBsu1209
phom	O-Phospho-L-homoserine	C4H9NO6P	Cytosol	iBsu1209
phplg_dit16	Phosphatidylglycerophosphate dihexadecanoyl	C38H74O13P2	Cytosol	iBsu1209
phplg_dit	Phosphatidylglycerophosphate ditetradecanoyl	C34H66O13P2	Cytosol	iBsu1209
phplgdio	Phosphatidylglycerophosphate dioctadecanoyl	C42H82O13P2	Cytosol AND Extra-organism	iBsu1209
phpse_dit16	phosphatidylserine dihexadecanoyl	C38H72NO10P	Cytosol	iBsu1209
phpse_dit18	phosphatidylserine dioctadecanoyl	C42H80NO10P	Cytosol	iBsu1209
phpse_dit	phosphatidylserine ditetradecanoyl	C34H64NO10P	Cytosol	iBsu1209
phpyr	Phenylpyruvate	C9H7O3	Cytosol	iBsu1209
phthr	O-Phospho-4-hydroxy-L-threonine	C4H9NO7P	Cytosol	iBsu1209
phyt	Phytoene	C40H64	Cytosol	iBsu1209
pi	Orthophosphate	HO4P	Cytosol AND Extra-organism	iBsu1209
pimACP	Pimeloyl-[acyl-carrierprotein]	C7H11O3SR	Cytosol	iBsu1209
pime	6-Carboxyhexanoate	C7H10O4	Cytosol	iBsu1209
pmcoa	6-Carboxyhexanoyl-CoA	C28H42N7O19P3S	Cytosol	iBsu1209
pmtcoa	Palmitoyl-CoA	C37H63N7O17P3S	Cytosol	iBsu1209
pnto_R	Pantothenate	C9H16NO5	Cytosol AND Extra-organism	iBsu1209
pohdad	Palmitoyllipoteichoic acid (n=24), linked, N-acetyl-D-glucosamine	C311H544N24O255P24	Cytosol	iBsu1209
ppal	Propanal	C3H6O	Cytosol	iBsu1209
ppap	Propanoyl phosphate	C3H6O5P	Cytosol	iBsu1209
ppbng	Porphobilinogen	C10H13N2O4	Cytosol	iBsu1209
ppcoa	Propanoyl-CoA	C24H37N7O17P3S	Cytosol	iBsu1209
pphn	Prephenate	C10H8O6	Cytosol	iBsu1209
ppi	Pyrophosphate	H2O7P2	Cytosol AND Extra-organism	iBsu1209
ppp9	Protoporphyrin	C34H32N4O4	Cytosol	iBsu1209
pppg9	Protoporphyrinogen IX	C34H38N4O4	Cytosol	iBsu1209
pppi	Triphosphate	HO10P3	Cytosol AND Extra-organism	iBsu1209
pram	5-Phosphoribosylamine	C5H12NO7P	Cytosol	iBsu1209
pran	N-(5-Phospho-D-ribosyl)anthranilate	C12H14NO9P	Cytosol	iBsu1209
prbamp	Phosphoribosyl-AMP	C15H21N5O14P2	Cytosol	iBsu1209
prbatp	Phosphoribosyl-ATP	C15H21N5O20P4	Cytosol	iBsu1209
prfp	5-(5-Phospho-D-ribosylaminoformimino)-1-(5-phosphoribosyl)- imidazole-4-carboxamide	C15H23N5O15P2	Cytosol	iBsu1209
prlp	N-(5'-Phospho-D-1'-ribulosylformimino)-5-amino-1-(5''-phospho-D- ribosyl)-4-imidazolecarboxamide	C15H23N5O15P2	Cytosol	iBsu1209
pro_L	L-Proline	C5H8NO2	Cytosol AND Extra-organism	iBsu1209
pro	Protein	C4H5N2O3R2	Cytosol	iBsu1209
propa	Propanoate	C3H5O2	Cytosol AND Extra-organism	iBsu1209
protrna	L-Prolyl-tRNA(Pro)	C15H24NO11PR2(C5H8O6PR)n	Cytosol	iBsu1209
prpp	5-Phospho-alpha-D-ribose 1-diphosphate	C5H10O14P3	Cytosol	iBsu1209
pser_D	D-O-Phosphoserine, extracellular	C3H7NO6P	Cytosol AND Extra-organism	iBsu1209
pser_L	phosphoserine	C3H7NO6P	Cytosol AND Extra-organism	iBsu1209
ptrc	Putrescine	C4H14N2	Cytosol AND Extra-organism	iBsu1209
pulmad	Pulcherriminicacid	C12H20N2O4	Cytosol	iBsu1209
pur	Puromycin, extracellular	C22H30N7O5	Cytosol AND Extra-organism	iBsu1209
purine	Purine	C5H4N4	Cytosol	iBsu1209
pydx5p	Pyridoxalphosphate	C8H10NO6P	Cytosol	iBsu1209
pydx	Pyridoxal	C8H9NO3	Cytosol	iBsu1209
pydxn	Pyridoxine	C8H11NO3	Cytosol	iBsu1209
pyr	Pyruvate	C3H3O3	Cytosol AND Extra-organism	iBsu1209
quc	Quercetin	C15H9O7	Cytosol	iBsu1209
quln	Pyridine-2,3-dicarboxylate	C7H3NO4	Cytosol	iBsu1209
r1p	alpha-D-Ribose 1-phosphate	C5H10O8P	Cytosol	iBsu1209
r3hyd	(R)-3-Hydroxybutanoate	C4H7O3	Cytosol	iBsu1209
r5p	D-Ribose 5-phosphate	C5H10O8P	Cytosol	iBsu1209
r_fer	Reduced ferredoxin	Fe2R4S6	Cytosol	iBsu1209
raffin	Raffinose	C18H32O16	Cytosol AND Extra-organism	iBsu1209
rallra	(R)(-)-Allantoin	C4H6N4O3	Cytosol	iBsu1209
rbl_D	D-Ribulose	C5H10O5	Cytosol	iBsu1209
rbl_L	Propenoate	C3H3O2	Cytosol	iBsu1209
rblr_L	L-Ribulose	C5H10O5	Cytosol	iBsu1209
rhcys	S-Ribosyl-L-homocysteine	C9H17NO6S	Cytosol	iBsu1209
rib_D	D-Ribose	C5H10O5	Cytosol AND Extra-organism	iBsu1209
ribflv	Riboflavin	C17H20N4O6	Cytosol AND Extra-organism	iBsu1209
rml1p	L-Rhamnulose 1-phosphate	C6H12O8P	Cytosol	iBsu1209
rml	L-Rhamnulose	C6H12O5	Cytosol	iBsu1209
rmn	L-Rhamnose	C6H12O5	Cytosol AND Extra-organism	iBsu1209
rnam	N-Ribosylnicotinamide	C11H15N2O5	Cytosol	iBsu1209
rrb23d	(R,R)-Butane-2,3-diol	C4H10O2	Cytosol AND Extra-organism	iBsu1209
ru5p_D	D-Ribulose 5-phosphate	C5H10O8P	Cytosol	iBsu1209
ru5p_L	L-Ribulose 5-phosphate	C5H10O8P	Cytosol	iBsu1209
s17bp	D-Sedoheptulose 1,7-bisphosphate	C7H14O13P2	Cytosol	iBsu1209
s3hyd	(S)-3-Hydroxy-3-methylglutaryl-CoA	C27H40N7O20P3S	Cytosol	iBsu1209
s	Sulfur	S	Cytosol	iBsu1209
s_dhdpE	[Dihydrolipoyllysine-residue (2-methylpropanoyl)transferase] S-(2-methylbutanoyl)dihydrolipoyllysine	C13H25NO2S2	Cytosol	iBsu1209
sace	(S)-acetoin,extracellular	C4H8O2	Cytosol AND Extra-organism	iBsu1209
salcn6p	Salicin 6-phosphate	C13H18O10P	Cytosol	iBsu1209
salyp	S-Acetyldihydrolipoamide	C10H19NO2S2	Cytosol	iBsu1209
sarcs	Sarcosine	C3H7NO2	Cytosol	iBsu1209
sbt_D	D-Sorbitol	C6H14O6	Cytosol AND Extra-organism	iBsu1209
sbzcoa	2-Succinylbenzoyl-CoA	C32H40N7O20P3S	Cytosol	iBsu1209
scl	Sirohydrochlorin	C42H38N4O16	Cytosol	iBsu1209
scy_ino	Scyllo-inositol,extracellular	C6H12O6	Cytosol AND Extra-organism	iBsu1209
sdypE	[Dihydrolipoyllysine-residue (2-methylpropanoyl)transferase] S-(3-methylbutanoyl)dihydrolipoyllysine	C13H25NO2S2	Cytosol	iBsu1209
sec_r	tRNA(Sec)	NaN	Cytosol	iBsu1209
sel_L	L-Selenomethionine	C5H11NO2Se	Cytosol	iBsu1209
selmy	Selenohomocysteine	C4H9NO2Se	Cytosol	iBsu1209
seln	Hydrogenselenide	H2Se	Cytosol	iBsu1209
ser_D	D-Serine	C3H7NO3	Cytosol AND Extra-organism	iBsu1209
ser_L	L-Serine	C3H7NO3	Cytosol AND Extra-organism	iBsu1209
seramp	(L-Seryl)adenylate	C13H19N6O9P	Cytosol	iBsu1209
sertrna	L-Seryl-tRNA(Ser)	C13H22NO12PR2(C5H8O6PR)n	Cytosol	iBsu1209
sertrna_sec	L-Seryl-tRNA(Sec)	C13H22NO12PR2(C5H8O6PR)n	Cytosol	iBsu1209
sheme	Siroheme	C42H36FeN4O16	Cytosol	iBsu1209
skm5p	Shikimate 3-phosphate	C7H9O8P	Cytosol	iBsu1209
skm	Shikimate	C7H9O5	Cytosol	iBsu1209
sl26da	N-Succinyl-LL-2,6-diaminoheptanedioate	C11H16N2O7	Cytosol	iBsu1209
so4	Sulfate	O4S	Cytosol AND Extra-organism	iBsu1209
spmd	Spermidine	C7H22N3	Cytosol	iBsu1209
sprm	Spermine	C10H30N4	Cytosol	iBsu1209
srb_L	L-Sorbose	C6H12O6	Cytosol AND Extra-organism	iBsu1209
ssulp	S-Succinyldihydrolipoamide	C12H20NO4S2	Cytosol	iBsu1209
starch	Dextrin, extracellular	C36H62O31	Cytosol AND Extra-organism	iBsu1209
stchs	Stachyose, extracellular	C24H42O21	Cytosol AND Extra-organism	iBsu1209
stcoa	Stearoyl-CoA	C39H67N7O17P3S	Cytosol	iBsu1209
steaad	Stearoyllipoteichoic acid (n=24), linked, unsubstituted	C123H240O135P24	Cytosol	iBsu1209
steaclpin	Stearoylcardiolipin (B. subtilis)	C81H156O17P2	Cytosol	iBsu1209
stealpad	Stearoyllipoteichoic acid (n=24), linked, N-acetyl-D-glucosamine	C315H552N24O255P24	Cytosol	iBsu1209
stealypgly	Stearoyllysylphophatidylglycerol	C48H96N2O11P	Cytosol	iBsu1209
stearoad	Stearoyllipoteichoic acid (n=24), linked, D-alanine substituted	C195H360N24O159P24	Cytosol	iBsu1209
stepoad	Stearoyllipoteichoic acid (n=24), linked, glucose substituted	C267H480O255P24	Cytosol	iBsu1209
suc6p	Sucrose 6-phosphate	C12H22O14P	Cytosol	iBsu1209
sucbz	2-Succinylbenzoate	C11H8O5	Cytosol	iBsu1209
succ	Succinate	C4H4O4	Cytosol AND Extra-organism	iBsu1209
succoa	Succinyl-CoA	C25H36N7O19P3S	Cytosol	iBsu1209
suchms	O-Succinyl-L-homoserine	C8H12NO6	Cytosol	iBsu1209
sucr	Sucrose	C12H22O11	Cytosol AND Extra-organism	iBsu1209
sucsal	Succinate semialdehyde	C4H5O3	Cytosol	iBsu1209
sulfac	Sulfoacetate	C2H2O5S	Cytosol AND Extra-organism	iBsu1209
sulfac_p	Sulfur-carrierprotein	C4H7N2O3R	Cytosol	iBsu1209
t12dgly	Triglucosyl-1,2 dipalmitoylglycerol	C53H98O20	Cytosol	iBsu1209
t12dhpgly	Triglucosyl-1,2 diisohexadecanoylglycerol	C53H98O20	Cytosol	iBsu1209
t12diygly	Triglucosyl-1,2 dimyristoylglycerol	C49H90O20	Cytosol	iBsu1209
t12dsogly	Triglucosyl-1,2 diisoheptadecanoylglycerol	C55H102O20	Cytosol	iBsu1209
t12dspgly	Triglucosyl-1,2 diisopentadecanoylglycerol	C51H94O20	Cytosol	iBsu1209
t12dstgly	Triglucosyl-1,2 distearoylglycerol	C57H106O20	Cytosol	iBsu1209
t12dtdgly	Triglucosyl-1,2 diisotetradecanoylglycerol	C49H90O20	Cytosol	iBsu1209
t12dtegly	Triglucosyl-1,2 dianteisoheptadecanoylglycerol	C55H102O20	Cytosol	iBsu1209
t12dtpgly	Triglucosyl-1,2 dianteisopentadecanoylglycerol	C51H94O20	Cytosol	iBsu1209
t6iso	tRNAcontaining6-isopentenyladenosine	C15H22N5O7P(C5H8O6PR)n(C5H8O6PR)n	Cytosol	iBsu1209
tag6p_D	D-Tagatose 6-phosphate	C6H12O9P	Cytosol	iBsu1209
tagdp_D	D-Tagatose 1,6-bisphosphate	C6H12O12P2	Cytosol	iBsu1209
tagur	D-Tagaturonate	C6H9O7	Cytosol	iBsu1209
tartr_L	(R,R)-Tartaric acid	C4H4O6	Cytosol AND Extra-organism	iBsu1209
tartr_M	meso-Tartaric acid	C4H4O6	Cytosol AND Extra-organism	iBsu1209
taur	Taurine	C2H7NO3S	Cytosol AND Extra-organism	iBsu1209
tcam_BS	tcam	C420H692N30O391P30	Cytosol or Extra-organism	iBsu1209
td2coa	trans-Tetradec-2-enoyl-CoA	C35H57N7O17P3S	Cytosol	iBsu1209
tdcoa	Tetradecanoyl-CoA	C35H59N7O17P3S	Cytosol	iBsu1209
tddec2eACP	trans-Dodec-2-enoyl-[acp]	C23H41N2O8PRS	Cytosol	iBsu1209
tdec2eACP	trans-Dec-2-enoyl-[acp]	C21H37N2O8PRS	Cytosol	iBsu1209
teich-45_BS	teichuronic acid (GlcA + GalNac, 45 repeating unit)	C630H945N45O630P45	Cytosol	iBsu1209
tetad	Tetradecanoic acid	C14H27O2	Cytosol	iBsu1209
tetbcum	Tetraprenyl-beta-curcumene	C35H56	Cytosol	iBsu1209
tetraACP	Tetradecanoyl-[acp]	C25H47N2O8PRS	Cytosol	iBsu1209
tetrah	Tetrahydrobiopterin	C9H15N5O3	Cytosol	iBsu1209
tgcsh	Thiocarboxy-[sulfur-carrierprotein]	C4H7N2O2SR	Cytosol	iBsu1209
tgdiph	trans,trans,cis-Geranylgeranyl diphosphate	C20H34O7P2	Cytosol	iBsu1209
thct	Thiocysteine	C3H7NO2S2	Cytosol	iBsu1209
thdp	2,3,4,5-Tetrahydrodipicolinate	C7H7NO4	Cytosol	iBsu1209
thex2eACP	trans-Hex-2-enoyl-[acp]	C17H29N2O8PRS	Cytosol	iBsu1209
thf	Tetrahydrofolate	C19H21N7O6	Cytosol	iBsu1209
thlg	Tetrahydrofolyl-[Glu](2)	C24H27N8O9	Cytosol	iBsu1209
thm	Thiamin	C12H17N4OS	Cytosol AND Extra-organism	iBsu1209
thmmp	Thiamin monophosphate	C12H17N4O4PS	Cytosol AND Extra-organism	iBsu1209
thmpp	Thiamin diphosphate	C12H17N4O7P2S	Cytosol	iBsu1209
thptdn	Tetrahydropteridine	C6H8N4	Cytosol	iBsu1209
thr_L	L-Threonine	C4H9NO3	Cytosol AND Extra-organism	iBsu1209
thrp	L-Threonine O-3-phosphate	C4H9NO6P	Cytosol AND Extra-organism	iBsu1209
thrtrna	L-Threonyl-tRNA(Thr)	C14H24NO12PR2(C5H8O6PR)n	Cytosol	iBsu1209
thym	Thymine	C5H6N2O2	Cytosol	iBsu1209
thymd	Thymidine	C10H14N2O5	Cytosol AND Extra-organism	iBsu1209
tlglu	Tetrahydropteroyltri-L-glutamate	C29H37N9O12	Cytosol	iBsu1209
tmrs2eACP	trans-Tetradec-2-enoyl-[acp]	C25H45N2O8PRS	Cytosol	iBsu1209
toct2eACP	trans-Oct-2-enoyl-[acp]	C19H33N2O8PRS	Cytosol	iBsu1209
tpalm2eACP	trans-Hexadec-2-enoyl-[acp]	C27H49N2O8PRS	Cytosol	iBsu1209
trdox	trdox	C6H7NO2R2S2	Cytosol	iBsu1209
trdrd	trdrd	C6H9NO2R2S2	Cytosol	iBsu1209
tre6p	alpha,alpha'-Trehalose 6-phosphate	C12H22O14P	Cytosol	iBsu1209
tre	alpha,alpha-Trehalose	C12H22O11	Cytosol AND Extra-organism	iBsu1209
trimp	Trimetaphosphate, extracellular	O9P3	Cytosol AND Extra-organism	iBsu1209
trnaala	tRNA(Ala)	NaN	Cytosol	iBsu1209
trnaasn	tRNA(Asn)	NaN	Cytosol	iBsu1209
trnaasp	tRNA(Asp)	NaN	Cytosol	iBsu1209
trnacys	tRNA(Cys)	NaN	Cytosol	iBsu1209
trnad	tRNAadenine	C10H14N5O7P(C5H8O6PR)n(C5H8O6PR)n	Cytosol	iBsu1209
trnagln	tRNA(Gln)	NaN	Cytosol	iBsu1209
trnaglu	tRNA(Glu)	C10H12N5O3R	Cytosol	iBsu1209
trnagly	tRNA(Gly)	NaN	Cytosol	iBsu1209
trnahis	tRNA(His)	NaN	Cytosol	iBsu1209
trnaile	tRNA(Ile)	NaN	Cytosol	iBsu1209
trnal_L	L-Alanyl-tRNA	C13H22NO11PR2(C5H8O6PR)n	Cytosol	iBsu1209
trnaleu	tRNA(Leu)	NaN	Cytosol	iBsu1209
trnalys	tRNA(Lys)	NaN	Cytosol	iBsu1209
trnamet	tRNA(Met)	NaN	Cytosol	iBsu1209
trnaphe	tRNA(Phe)	NaN	Cytosol	iBsu1209
trnapro	tRNA(Pro)	NaN	Cytosol	iBsu1209
trnaser	tRNA(Ser)	NaN	Cytosol	iBsu1209
trnathr	tRNA(Thr)	NaN	Cytosol	iBsu1209
trnatrp	tRNA(Trp)	NaN	Cytosol	iBsu1209
trnatyr	tRNA(Tyr)	NaN	Cytosol	iBsu1209
trnaval	tRNA(Val)	NaN	Cytosol	iBsu1209
tro2eACP	trans-Octodec-2-enoyl-ACP	C29H53N2O8PRS	Cytosol	iBsu1209
trp_L	L-Tryptophan	C11H12N2O2	Cytosol AND Extra-organism	iBsu1209
trptrna	L-Tryptophanyl-tRNA(Trp)	C26H31N7O11PR(C5H8O6PR)n	Cytosol	iBsu1209
tsul	Thiosulfate	O3S2	Cytosol	iBsu1209
tyr_L	L-Tyrosine	C9H11NO3	Cytosol AND Extra-organism	iBsu1209
tyrtrna	L-Tyrosyl-tRNA(Tyr)	C24H30N6O12PR(C5H8O6PR)n	Cytosol	iBsu1209
u26dia	UDP-N-acetylmuramoyl-L-alanyl-D-gamma-glutamyl-meso-2,6- diaminopimelate	C35H51N7O26P2	Cytosol	iBsu1209
u4d6glu	UDP-4-dehydro-6-deoxy-D-glucose	C15H20N2O16P2	Cytosol	iBsu1209
uAgla	UDPMurNAc(oyl-L-Ala-D-gamma-Glu-L-Lys-D-Ala-D-Ala)	C40H65N9O26P2	Cytosol	iBsu1209
uaagmda	Undecaprenyl-diphospho-N-acetylmuramoyl-(N-acetylglucosamine)-L- alanyl-D-glutamyl-meso-2,6-diaminopimeloyl-D-alanyl-D-alanine	C95H152N8O28P2	Cytosol	iBsu1209
uaccg	UDP-N-acetyl-3-(1-carboxyvinyl)-D-glucosamine	C20H26N3O19P2	Cytosol	iBsu1209
uacgam	UDP-N-acetyl-D-glucosamine	C17H25N3O17P2	Cytosol	iBsu1209
uacmam	UDP-N-acetyl-D-mannosamine	C17H25N3O17P2	Cytosol	iBsu1209
uagmda	Undecaprenyl-diphospho-N-acetylmuramoyl-L-alanyl-D-glutamyl-meso- 2,6-diaminopimeloyl-D-alanyl-D-alanine	C87H139N7O23P2	Cytosol	iBsu1209
uama	UDP-N-acetylmuramoyl-L-alanine	C23H33N4O20P2	Cytosol	iBsu1209
uamag	UDP-N-acetylmuramoyl-L-alanyl-D-glutamate	C28H39N5O23P2	Cytosol	iBsu1209
uamr	UDP-N-acetylmuramate	C20H28N3O19P2	Cytosol	iBsu1209
udcpp	Undecaprenyl phosphate	C55H90O4P	Cytosol	iBsu1209
udp	UDP	C9H12N2O12P2	Cytosol	iBsu1209
udpacgal	UDP-N-acetyl-D-galactosamine	C17H25N3O17P2	Cytosol	iBsu1209
udpg	UDP-glucose	C15H22N2O17P2	Cytosol	iBsu1209
udpgal	UDP-D-galactose	C15H22N2O17P2	Cytosol	iBsu1209
udpglcur	UDP-glucuronate	C15H19N2O18P2	Cytosol	iBsu1209
ugmda	UDP-N-acetylmuramoyl-L-alanyl-D-glutamyl-6-carboxy-L-lysyl-D-alanyl- D-alanine	C41H61N9O28P2	Cytosol	iBsu1209
ulidu	UDP-L-iduronate	C15H19N2O18P2	Cytosol	iBsu1209
ump	UMP	C9H12N2O9P	Cytosol AND Extra-organism	iBsu1209
unaga	N-Acetyl-D-glucosaminyldiphosphoundecaprenol	C63H103NO12P2	Cytosol	iBsu1209
uppg3	Uroporphyrinogen III	C40H36N4O16	Cytosol	iBsu1209
ura	Uracil	C4H4N2O2	Cytosol AND Extra-organism	iBsu1209
urate	Urate	C5H4N4O3	Cytosol AND Extra-organism	iBsu1209
urcan	Urocanate	C6H5N2O2	Cytosol	iBsu1209
urdglyc	(-)-Ureidoglycolate	C3H5N2O4	Cytosol	iBsu1209
ure1c	Urea-1-carboxylate	C2H3N2O3	Cytosol	iBsu1209
urea	Urea	CH4N2O	Cytosol AND Extra-organism	iBsu1209
ured	Ureidoglycine	C3H7N3O3	Cytosol	iBsu1209
uri	Uridine	C9H12N2O6	Cytosol AND Extra-organism	iBsu1209
utp	UTP	C9H12N2O15P3	Cytosol	iBsu1209
val_L	L-Valine	C5H11NO2	Cytosol AND Extra-organism	iBsu1209
valtrna	L-Valyl-tRNA(Val)	C20H30N6O11PR(C5H8O6PR)n	Cytosol	iBsu1209
xan	Xanthine	C5H4N4O2	Cytosol AND Extra-organism	iBsu1209
xdp	XDP	C10H12N4O12P2	Cytosol	iBsu1209
xmp	Xanthosine 5'-phosphate	C10H12N4O9P	Cytosol	iBsu1209
xtp	XTP	C10H12N4O15P3	Cytosol	iBsu1209
xtsn	Xanthosine	C10H12N4O6	Cytosol AND Extra-organism	iBsu1209
xu5p_D	D-Xylulose 5-phosphate	C5H10O8P	Cytosol	iBsu1209
xyl_D	D-Xylose	C5H10O5	Cytosol AND Extra-organism	iBsu1209
xyl_L	L-Xylulose	C5H10O5	Cytosol	iBsu1209
xylu_L	D-Xylulose	C5H10O5	Cytosol	iBsu1209
zn2	Zinc	Zn	Cytosol AND Extra-organism	iBsu1209

## Sheet: Table S3
A00001	biom	Cytosol	-1
A00002	5alla	Cytosol	1
A00002	5alla	Extra-organism	-1
A00002	h	Cytosol	1
A00002	h	Extra-organism	-1
A00003	5alla	Cytosol	-1
A00003	alltt	Cytosol	1
A00003	h2o	Cytosol	-1
A00003	h	Cytosol	1
A00004	5alla	Cytosol	1
A00004	co2	Cytosol	1
A00004	h2o2	Cytosol	1
A00004	h2o	Cytosol	-2
A00004	o2	Cytosol	-1
A00004	urate	Cytosol	-1
A00005	crn	Extra-organism	-1
A00005	crn	Cytosol	1
A00005	adp	Cytosol	1
A00005	atp	Cytosol	-1
A00005	h2o	Cytosol	-1
A00005	h	Cytosol	1
A00005	pi	Cytosol	1
A00006	pta	Cytosol	1
A00006	cpd15621	Cytosol	-1
A00006	h2o	Cytosol	-1
A00006	h	Cytosol	1
A00006	nad	Cytosol	-1
A00006	nadh	Cytosol	1
A00007	adp	Cytosol	2
A00007	atp	Cytosol	-1
A00007	cpd03704	Cytosol	1
A00007	din	Cytosol	-1
E00001	h2o	Extra-organism	-1
E00002	o2	Extra-organism	-1
E00003	pi	Extra-organism	-1
E00004	co2	Extra-organism	-1
E00005	ppi	Extra-organism	-1
E00006	nh4	Extra-organism	-1
E00007	amp	Extra-organism	-1
E00008	pyr	Extra-organism	-1
E00009	glu_L	Extra-organism	-1
E00010	akg	Extra-organism	-1
E00011	pheme	Extra-organism	-1
E00012	ac	Extra-organism	-1
E00013	Mn	Extra-organism	-1
E00014	gly	Extra-organism	-1
E00015	zn2	Extra-organism	-1
E00016	ala_L	Extra-organism	-1
E00017	succ	Extra-organism	-1
E00018	lys_L	Extra-organism	-1
E00019	glx	Extra-organism	-1
E00020	asp_L	Extra-organism	-1
E00021	cmp	Extra-organism	-1
E00022	for	Extra-organism	-1
E00023	so4	Extra-organism	-1
E00025	gln_L	Extra-organism	-1
E00026	ser_L	Extra-organism	-1
E00027	cu2	Extra-organism	-1
E00028	met_L	Extra-organism	-1
E00029	pep	Extra-organism	-1
E00030	ca2	Extra-organism	-1
E00031	orn	Extra-organism	-1
E00033	h	Extra-organism	-1
E00034	tyr_L	Extra-organism	-1
E00035	urea	Extra-organism	-1
E00037	sucr	Extra-organism	-1
E00038	glyc3p	Extra-organism	-1
E00039	fru	Extra-organism	-1
E00040	cys_L	Extra-organism	-1
E00041	ala_B	Extra-organism	-1
E00042	g1p	Extra-organism	-1
E00043	ump	Extra-organism	-1
E00044	ura	Extra-organism	-1
E00045	chol	Extra-organism	-1
E00046	glyc	Extra-organism	-1
E00047	btn	Extra-organism	-1
E00048	rib_D	Extra-organism	-1
E00049	fum	Extra-organism	-1
E00050	leu_L	Extra-organism	-1
E00051	gal	Extra-organism	-1
E00052	ala_D	Extra-organism	-1
E00054	inost	Extra-organism	-1
E00055	acgam	Extra-organism	-1
E00056	gmp	Extra-organism	-1
E00057	ade	Extra-organism	-1
E00058	pro_L	Extra-organism	-1
E00059	mal_L	Extra-organism	-1
E00060	asn_L	Extra-organism	-1
E00061	cit	Extra-organism	-1
E00062	man	Extra-organism	-1
E00063	glyclt	Extra-organism	-1
E00064	propa	Extra-organism	-1
E00065	acac	Extra-organism	-1
E00066	cbp	Extra-organism	-1
E00067	xyl_D	Extra-organism	-1
E00068	glycogen	Extra-organism	-1
E00069	val_L	Extra-organism	-1
E00070	dha	Extra-organism	-1
E00071	celb	Extra-organism	-1
E00072	lac_L	Extra-organism	-1
E00073	thr_L	Extra-organism	-1
E00074	etha	Extra-organism	-1
E00075	glcur	Extra-organism	-1
E00076	3pg	Extra-organism	-1
E00077	2ddglcn	Extra-organism	-1
E00078	malt	Extra-organism	-1
E00079	adn	Extra-organism	-1
E00080	thymd	Extra-organism	-1
E00081	arab_D	Extra-organism	-1
E00082	glu_D	Extra-organism	-1
E00083	k	Extra-organism	-1
E00084	gua	Extra-organism	-1
E00085	lcts	Extra-organism	-1
E00087	taur	Extra-organism	-1
E00088	srb_L	Extra-organism	-1
E00089	chor	Extra-organism	-1
E00090	nac	Extra-organism	-1
E00091	ribflv	Extra-organism	-1
E00092	glcn	Extra-organism	-1
E00093	arab_L	Extra-organism	-1
E00094	hxan	Extra-organism	-1
E00095	D_glu	Extra-organism	-1
E00096	acnam	Extra-organism	-1
E00097	man6p	Extra-organism	-1
E00098	h2s	Extra-organism	-1
E00099	ins	Extra-organism	-1
E00100	uri	Extra-organism	-1
E00101	mg2	Extra-organism	-1
E00102	citr_L	Extra-organism	-1
E00103	galur	Extra-organism	-1
E00104	4abut	Extra-organism	-1
E00105	6pgc	Extra-organism	-1
E00106	ethan	Extra-organism	-1
E00107	gam6p	Extra-organism	-1
E00108	dtmp	Extra-organism	-1
E00109	urate	Extra-organism	-1
E00110	thm	Extra-organism	-1
E00111	csn	Extra-organism	-1
E00112	xan	Extra-organism	-1
E00113	gsn	Extra-organism	-1
E00116	etoh	Extra-organism	-1
E00117	cytd	Extra-organism	-1
E00118	cyst_L	Extra-organism	-1
E00119	raffin	Extra-organism	-1
E00120	mal_D	Extra-organism	-1
E00121	fola	Extra-organism	-1
E00122	Lyste	Extra-organism	-1
E00123	rmn	Extra-organism	-1
E00124	hqn	Extra-organism	-1
E00125	arbi_L	Extra-organism	-1
E00126	pppi	Extra-organism	-1
E00127	cobII	Extra-organism	-1
E00128	tartr_M	Extra-organism	-1
E00129	dad_2	Extra-organism	-1
E00130	cho_p	Extra-organism	-1
E00131	pacald	Extra-organism	-1
E00132	2pg	Extra-organism	-1
E00133	man1p	Extra-organism	-1
E00134	acmana	Extra-organism	-1
E00135	dglu6	Extra-organism	-1
E00136	hg2	Extra-organism	-1
E00137	glyb	Extra-organism	-1
E00138	starch	Extra-organism	-1
E00139	lipoate	Extra-organism	-1
E00140	ser_D	Extra-organism	-1
E00141	sbt_D	Extra-organism	-1
E00142	glcr	Extra-organism	-1
E00143	pnto_R	Extra-organism	-1
E00144	galct_D	Extra-organism	-1
E00145	dcyt	Extra-organism	-1
E00146	2pglyc	Extra-organism	-1
E00147	pser_L	Extra-organism	-1
E00148	thmmp	Extra-organism	-1
E00149	tre	Extra-organism	-1
E00150	na1	Extra-organism	-1
E00151	3amp	Extra-organism	-1
E00152	3ump	Extra-organism	-1
E00153	cd2	Extra-organism	-1
E00154	cgly	Extra-organism	-1
E00155	pur	Extra-organism	-1
E00156	pala	Extra-organism	-1
E00157	xtsn	Extra-organism	-1
E00158	drib	Extra-organism	-1
E00159	malttr	Extra-organism	-1
E00160	5oxop	Extra-organism	-1
E00161	2hxmp	Extra-organism	-1
E00163	23camp	Extra-organism	-1
E00164	23ccmp	Extra-organism	-1
E00165	23cump	Extra-organism	-1
E00166	trimp	Extra-organism	-1
E00167	pser_D	Extra-organism	-1
E00168	rrb23d	Extra-organism	-1
E00169	5mtr	Extra-organism	-1
E00170	isetac	Extra-organism	-1
E00171	peamn	Extra-organism	-1
E00172	f6p	Extra-organism	-1
E00173	melib	Extra-organism	-1
E00174	3cmp	Extra-organism	-1
E00175	argp	Extra-organism	-1
E00176	3gmp	Extra-organism	-1
E00177	mobd	Extra-organism	-1
E00178	pb	Extra-organism	-1
E00179	aso3	Extra-organism	-1
E00180	mso3	Extra-organism	-1
E00181	thrp	Extra-organism	-1
E00182	sulfac	Extra-organism	-1
E00183	fe2	Extra-organism	-1
E00184	fe3	Extra-organism	-1
E00185	arsna	Cytosol	-1
E00186	arsenb	Extra-organism	-1
E00187	mbdg	Extra-organism	-1
E00188	phe_L	Extra-organism	-1
E00189	tartr_L	Extra-organism	-1
E00190	ptrc	Extra-organism	-1
E00191	stchs	Extra-organism	-1
E00192	but_ac	Extra-organism	-1
E00193	dkh	Extra-organism	-1
E00194	actne	Extra-organism	-1
E00195	sace	Extra-organism	-1
E00196	dcIno	Extra-organism	-1
E00197	scy_ino	Extra-organism	-1
E00198	gal1p	Extra-organism	-1
E00199	mi1p_D	Extra-organism	-1
E00200	arg_L	Extra-organism	-1
E00201	his_L	Extra-organism	-1
E00202	no2	Extra-organism	-1
E00203	no3	Extra-organism	-1
E00204	ile_L	Extra-organism	-1
E00205	lprot	Extra-organism	-1
E00206	trp_L	Extra-organism	-1
E00207	o2s	Extra-organism	-1
E00208	2dmmq7	Extra-organism	-1
E00209	s7p	Extra-organism	-1
E00210	polydp	Extra-organism	-1
E00213	buts	Extra-organism	-1
E00214	h2o	Cytosol	-1
E00214	h	Cytosol	2
E00214	pi	Cytosol	2
E00214	ppi	Cytosol	-1
E00255	5alla	Extra-organism	-1
R00005	co2	Cytosol	2
R00005	h2o	Cytosol	-1
R00005	h	Cytosol	-3
R00005	nh4	Cytosol	2
R00005	ure1c	Cytosol	-1
R00006	2ace	Cytosol	1
R00006	co2	Cytosol	1
R00006	h	Cytosol	-1
R00006	pyr	Cytosol	-2
R00009	h2o2	Cytosol	-2
R00009	h2o	Cytosol	2
R00009	o2	Cytosol	1
R00014	2thpp	Cytosol	1
R00014	co2	Cytosol	1
R00014	h	Cytosol	-1
R00014	pyr	Cytosol	-1
R00014	thmpp	Cytosol	-1
R00021	akg	Cytosol	1
R00021	gln_L	Cytosol	1
R00021	glu_L	Cytosol	-2
R00021	h	Cytosol	2
R00021	o_fer	Cytosol	-1
R00021	r_fer	Cytosol	1
R00022	acgam	Cytosol	2
R00022	chtbs	Cytosol	-1
R00022	h2o	Cytosol	-1
R00026	celb	Extra-organism	-1
R00026	cellb	Cytosol	1
R00026	h2o	Cytosol	1
R00026	h2o	Extra-organism	-1
R00028	D_glu	Cytosol	2
R00028	h2o	Cytosol	-1
R00028	malt	Cytosol	-1
R00036	5aop	Cytosol	-2
R00036	h2o	Cytosol	2
R00036	h	Cytosol	1
R00036	ppbng	Cytosol	1
R00066	4r5au	Cytosol	1
R00066	dmlz	Cytosol	-2
R00066	ribflv	Cytosol	1
R00081	ficytcc	Cytosol	4
R00081	focytcc	Cytosol	-4
R00081	h2o	Cytosol	2
R00081	h	Cytosol	-4
R00081	o2	Cytosol	-1
R00084	h2o	Cytosol	-1
R00084	hmbil	Cytosol	1
R00084	nh4	Cytosol	4
R00084	ppbng	Cytosol	-4
R00086	adp	Cytosol	1
R00086	atp	Cytosol	-1
R00086	h2o	Cytosol	-1
R00086	h	Cytosol	1
R00086	pi	Cytosol	1
R00089	atp	Cytosol	-1
R00089	camp	Cytosol	1
R00089	ppi	Cytosol	1
R00104	adp	Cytosol	1
R00104	atp	Cytosol	-1
R00104	nad	Cytosol	-1
R00104	nadp	Cytosol	1
R00114	akg	Cytosol	-1
R00114	gln_L	Cytosol	-1
R00114	glu_L	Cytosol	2
R00114	h	Cytosol	-1
R00114	nadp	Cytosol	1
R00114	nadph	Cytosol	-1
R00127	adp	Cytosol	2
R00127	amp	Cytosol	-1
R00127	atp	Cytosol	-1
R00130	adp	Cytosol	1
R00130	atp	Cytosol	-1
R00130	coa	Cytosol	1
R00130	dpcoa	Cytosol	-1
R00131	co2	Cytosol	1
R00131	h2o	Cytosol	-1
R00131	h	Cytosol	-2
R00131	nh4	Cytosol	2
R00131	urea	Cytosol	-1
R00132	h2co3	Cytosol	-1
R00132	co2	Cytosol	1
R00132	h2o	Cytosol	1
R00137	atp	Cytosol	-1
R00137	nad	Cytosol	1
R00137	nmn	Cytosol	-1
R00137	ppi	Cytosol	1
R00145	2oxo	Cytosol	-1
R00145	amina	Cytosol	1
R00145	h2o	Cytosol	1
R00145	nad	Cytosol	1
R00145	nadh	Cytosol	-1
R00145	nh4	Cytosol	-1
R00146	2oxo	Cytosol	-1
R00146	amina	Cytosol	1
R00146	h2o	Cytosol	1
R00146	nadp	Cytosol	1
R00146	nadph	Cytosol	-1
R00146	nh4	Cytosol	-1
R00156	adp	Cytosol	1
R00156	atp	Cytosol	-1
R00156	udp	Cytosol	-1
R00156	utp	Cytosol	1
R00158	adp	Cytosol	1
R00158	atp	Cytosol	-1
R00158	udp	Cytosol	1
R00158	ump	Cytosol	-1
R00161	atp	Cytosol	-1
R00161	fad	Cytosol	1
R00161	fmn	Cytosol	-1
R00161	ppi	Cytosol	1
R00162	pspp	Cytosol	1
R00162	adp	Cytosol	1
R00162	atp	Cytosol	-1
R00162	pro	Cytosol	-1
R00174	adp	Cytosol	2
R00174	atp	Cytosol	-1
R00174	pydx5p	Cytosol	1
R00174	pydx	Cytosol	-1
R00177	amet	Cytosol	1
R00177	atp	Cytosol	-1
R00177	h2o	Cytosol	-1
R00177	met_L	Cytosol	-1
R00177	pi	Cytosol	1
R00177	ppi	Cytosol	1
R00178	amet	Cytosol	-1
R00178	ametam	Cytosol	1
R00178	co2	Cytosol	1
R00178	h	Cytosol	-1
R00183	adn	Cytosol	1
R00183	amp	Cytosol	-1
R00183	h2o	Cytosol	-1
R00183	h	Cytosol	1
R00183	pi	Cytosol	1
R00185	adn	Cytosol	-1
R00185	adp	Cytosol	1
R00185	amp	Cytosol	1
R00185	atp	Cytosol	-1
R00188	amp	Cytosol	1
R00188	h2o	Cytosol	-1
R00188	h	Cytosol	1
R00188	pap	Cytosol	-1
R00188	pi	Cytosol	1
R00189	amp	Cytosol	1
R00189	atp	Cytosol	-1
R00189	dnad	Cytosol	-1
R00189	nad	Cytosol	1
R00189	nh4	Cytosol	-1
R00189	ppi	Cytosol	1
R00190	ade	Cytosol	-1
R00190	amp	Cytosol	1
R00190	ppi	Cytosol	1
R00190	prpp	Cytosol	-1
R00192	adn	Cytosol	1
R00192	ahcys	Cytosol	-1
R00192	h2o	Cytosol	-1
R00192	hcys_L	Cytosol	1
R00194	ade	Cytosol	1
R00194	ahcys	Cytosol	-1
R00194	h2o	Cytosol	-1
R00194	rhcys	Cytosol	1
R00199	amp	Cytosol	1
R00199	atp	Cytosol	-1
R00199	h2o	Cytosol	-1
R00199	h	Cytosol	1
R00199	pep	Cytosol	1
R00199	pi	Cytosol	1
R00199	pyr	Cytosol	-1
R00200	adp	Cytosol	-1
R00200	atp	Cytosol	1
R00200	pep	Cytosol	-1
R00200	pyr	Cytosol	1
R00207	actp	Cytosol	1
R00207	co2	Cytosol	1
R00207	h2o2	Cytosol	1
R00207	h	Cytosol	-2
R00207	o2	Cytosol	-1
R00207	pi	Cytosol	-1
R00207	pyr	Cytosol	-1
R00209	accoa	Cytosol	1
R00209	co2	Cytosol	1
R00209	coa	Cytosol	-1
R00209	nad	Cytosol	-1
R00209	nadh	Cytosol	1
R00209	pyr	Cytosol	-1
R00214	co2	Cytosol	1
R00214	mal_L	Cytosol	-1
R00214	nad	Cytosol	-1
R00214	nadh	Cytosol	1
R00214	pyr	Cytosol	1
R00215	co2	Cytosol	1
R00215	mal_D	Cytosol	-1
R00215	nad	Cytosol	-1
R00215	nadh	Cytosol	1
R00215	pyr	Cytosol	1
R00216	co2	Cytosol	1
R00216	mal_L	Cytosol	-1
R00216	nadp	Cytosol	-1
R00216	nadph	Cytosol	1
R00216	pyr	Cytosol	1
R00217	co2	Cytosol	1
R00217	h	Cytosol	-1
R00217	oaa	Cytosol	-1
R00217	pyr	Cytosol	1
R00220	nh4	Cytosol	1
R00220	pyr	Cytosol	1
R00220	ser_L	Cytosol	-1
R00221	nh4	Cytosol	1
R00221	pyr	Cytosol	1
R00221	ser_D	Cytosol	-1
R00226	alac_S	Cytosol	1
R00226	co2	Cytosol	1
R00226	pyr	Cytosol	-2
R00230	accoa	Cytosol	-1
R00230	actp	Cytosol	1
R00230	coa	Cytosol	1
R00230	h	Cytosol	-1
R00230	pi	Cytosol	-1
R00235	ac	Cytosol	-1
R00235	accoa	Cytosol	1
R00235	amp	Cytosol	1
R00235	atp	Cytosol	-1
R00235	coa	Cytosol	-1
R00235	h	Cytosol	-1
R00235	ppi	Cytosol	1
R00236	acadl	Cytosol	-1
R00236	accoa	Cytosol	1
R00236	amp	Cytosol	1
R00236	coa	Cytosol	-1
R00236	h	Cytosol	1
R00238	aacoa	Cytosol	1
R00238	accoa	Cytosol	-2
R00238	coa	Cytosol	1
R00239	adp	Cytosol	1
R00239	atp	Cytosol	-1
R00239	glu5p	Cytosol	1
R00239	glu_L	Cytosol	-1
R00239	h	Cytosol	-1
R00243	akg	Cytosol	1
R00243	glu_L	Cytosol	-1
R00243	h2o	Cytosol	-1
R00243	h	Cytosol	1
R00243	nad	Cytosol	-1
R00243	nadh	Cytosol	1
R00243	nh4	Cytosol	1
R00245	glu5sa	Cytosol	-1
R00245	glu_L	Cytosol	1
R00245	h2o	Cytosol	-1
R00245	h	Cytosol	2
R00245	nad	Cytosol	-1
R00245	nadh	Cytosol	1
R00248	akg	Cytosol	1
R00248	glu_L	Cytosol	-1
R00248	h2o	Cytosol	-1
R00248	h	Cytosol	1
R00248	nadp	Cytosol	-1
R00248	nadph	Cytosol	1
R00248	nh4	Cytosol	1
R00251	5oxop	Cytosol	-1
R00251	adp	Cytosol	2
R00251	atp	Cytosol	-1
R00251	glu_L	Cytosol	1
R00251	h2o	Cytosol	-2
R00251	pi	Cytosol	1
R00253	adp	Cytosol	1
R00253	atp	Cytosol	-1
R00253	gln_L	Cytosol	1
R00253	glu_L	Cytosol	-1
R00253	h	Cytosol	1
R00253	nh4	Cytosol	-1
R00253	pi	Cytosol	1
R00256	gln_L	Cytosol	-1
R00256	glu_L	Cytosol	1
R00256	h2o	Cytosol	-1
R00256	nh4	Cytosol	1
R00258	akg	Cytosol	-1
R00258	ala_L	Cytosol	-1
R00258	glu_L	Cytosol	1
R00258	pyr	Cytosol	1
R00259	accoa	Cytosol	-1
R00259	acglu	Cytosol	1
R00259	coa	Cytosol	1
R00259	glu_L	Cytosol	-1
R00259	h	Cytosol	1
R00260	glu_D	Cytosol	1
R00260	glu_L	Cytosol	-1
R00264	25_dio	Cytosol	-1
R00264	akg	Cytosol	1
R00264	h2o	Cytosol	-1
R00264	h	Cytosol	2
R00264	nadp	Cytosol	-1
R00264	nadph	Cytosol	1
R00267	akg	Cytosol	1
R00267	co2	Cytosol	1
R00267	h	Cytosol	2
R00267	icit	Cytosol	-1
R00267	nadp	Cytosol	-1
R00267	nadph	Cytosol	1
R00268	akg	Cytosol	1
R00268	co2	Cytosol	1
R00268	h	Cytosol	-1
R00268	oxlos	Cytosol	-1
R00272	akg	Cytosol	-1
R00272	co2	Cytosol	1
R00272	h	Cytosol	-1
R00272	sucsal	Cytosol	1
R00274	gthox	Cytosol	1
R00274	gthrd	Cytosol	-2
R00274	h2o2	Cytosol	-1
R00274	h2o	Cytosol	2
R00275	h2o2	Cytosol	1
R00275	o2	Cytosol	1
R00275	o2s	Cytosol	-2
R00282	aceptor	Cytosol	-1
R00282	reacptor	Cytosol	1
R00282	h	Cytosol	-1
R00282	nadp	Cytosol	1
R00282	nadph	Cytosol	-1
R00286	h2o	Cytosol	-1
R00286	h	Cytosol	3
R00286	nad	Cytosol	-2
R00286	nadh	Cytosol	2
R00286	udpg	Cytosol	-1
R00286	udpglcur	Cytosol	1
R00287	g1p	Cytosol	1
R00287	h2o	Cytosol	-1
R00287	udpg	Cytosol	-1
R00287	ump	Cytosol	1
R00289	g1p	Cytosol	-1
R00289	ppi	Cytosol	1
R00289	udpg	Cytosol	1
R00289	utp	Cytosol	-1
R00291	udpg	Cytosol	-1
R00291	udpgal	Cytosol	1
R00293	h2o	Cytosol	1
R00293	u4d6glu	Cytosol	1
R00293	udpg	Cytosol	-1
R00310	fe2	Cytosol	-1
R00310	h	Cytosol	2
R00310	pheme	Cytosol	1
R00310	ppp9	Cytosol	-1
R00315	ac	Cytosol	-1
R00315	actp	Cytosol	1
R00315	adp	Cytosol	1
R00315	atp	Cytosol	-1
R00315	h	Cytosol	-1
R00316	acadl	Cytosol	1
R00316	ac	Cytosol	-1
R00316	atp	Cytosol	-1
R00316	h	Cytosol	-2
R00316	ppi	Cytosol	1
R00317	ac	Cytosol	1
R00317	actp	Cytosol	-1
R00317	h2o	Cytosol	-1
R00317	h	Cytosol	2
R00317	pi	Cytosol	1
R00321	ac	Cytosol	1
R00321	acmd	Cytosol	-1
R00321	h2o	Cytosol	-1
R00321	nh4	Cytosol	1
R00330	adp	Cytosol	1
R00330	atp	Cytosol	-1
R00330	gdp	Cytosol	-1
R00330	gtp	Cytosol	1
R00331	atp	Cytosol	-1
R00331	ndp	Cytosol	-1
R00331	nulo	Cytosol	1
R00332	adp	Cytosol	1
R00332	atp	Cytosol	-1
R00332	gdp	Cytosol	1
R00332	gmp	Cytosol	-1
R00341	adp	Cytosol	1
R00341	atp	Cytosol	-1
R00341	co2	Cytosol	1
R00341	h	Cytosol	-1
R00341	oaa	Cytosol	-1
R00341	pep	Cytosol	1
R00342	h	Cytosol	1
R00342	mal_L	Cytosol	-1
R00342	nad	Cytosol	-1
R00342	nadh	Cytosol	1
R00342	oaa	Cytosol	1
R00344	adp	Cytosol	1
R00344	atp	Cytosol	-1
R00344	h	Cytosol	1
R00344	hco3	Cytosol	-1
R00344	oaa	Cytosol	1
R00344	pi	Cytosol	1
R00344	pyr	Cytosol	-1
R00351	accoa	Cytosol	-1
R00351	cit	Cytosol	1
R00351	coa	Cytosol	1
R00351	h2o	Cytosol	-1
R00351	h	Cytosol	1
R00351	oaa	Cytosol	-1
R00355	akg	Cytosol	-1
R00355	asp_L	Cytosol	-1
R00355	glu_L	Cytosol	1
R00355	oaa	Cytosol	1
R00357	asp_L	Cytosol	-1
R00357	h2o2	Cytosol	1
R00357	h2o	Cytosol	-1
R00357	nh4	Cytosol	1
R00357	o2	Cytosol	-1
R00357	oaa	Cytosol	1
R00365	glx	Cytosol	-1
R00365	gly	Cytosol	1
R00365	h2o	Cytosol	1
R00365	h	Cytosol	-1
R00365	nad	Cytosol	1
R00365	nadh	Cytosol	-1
R00365	nh4	Cytosol	-1
R00366	glx	Cytosol	1
R00366	gly	Cytosol	-1
R00366	h2o2	Cytosol	1
R00366	h2o	Cytosol	-1
R00366	nh4	Cytosol	1
R00366	o2	Cytosol	-1
R00369	ala_L	Cytosol	-1
R00369	glx	Cytosol	-1
R00369	gly	Cytosol	1
R00369	pyr	Cytosol	1
R00371	2aobut	Cytosol	1
R00371	accoa	Cytosol	-1
R00371	coa	Cytosol	1
R00371	gly	Cytosol	-1
R00380	dna5mtc	Cytosol	1
R00380	ahcys	Cytosol	1
R00380	amet	Cytosol	-1
R00380	dna	Cytosol	-1
R00381	5pdna	Cytosol	-1
R00381	amp	Cytosol	1
R00381	atp	Cytosol	-1
R00381	dna	Cytosol	1
R00381	ppi	Cytosol	1
R00382	5pdna	Cytosol	-1
R00382	amp	Cytosol	1
R00382	dna	Cytosol	1
R00382	nad	Cytosol	-1
R00382	nmn	Cytosol	1
R00396	ala_L	Cytosol	-1
R00396	h2o	Cytosol	-1
R00396	h	Cytosol	1
R00396	nad	Cytosol	-1
R00396	nadh	Cytosol	1
R00396	nh4	Cytosol	1
R00396	pyr	Cytosol	1
R00401	ala_D	Cytosol	1
R00401	ala_L	Cytosol	-1
R00405	adp	Cytosol	-1
R00405	atp	Cytosol	1
R00405	coa	Cytosol	1
R00405	pi	Cytosol	-1
R00405	succ	Cytosol	1
R00405	succoa	Cytosol	-1
R00408	fad	Cytosol	-1
R00408	fadh2	Cytosol	1
R00408	fum	Cytosol	1
R00408	succ	Cytosol	-1
R00409	micit	Cytosol	-1
R00409	pyr	Cytosol	1
R00409	succ	Cytosol	1
R00410	aacoa	Cytosol	1
R00410	acac	Cytosol	-1
R00410	succ	Cytosol	1
R00410	succoa	Cytosol	-1
R00414	acmana	Cytosol	1
R00414	h2o	Cytosol	-1
R00414	uacgam	Cytosol	-1
R00414	udp	Cytosol	1
R00416	nag1p	Cytosol	-1
R00416	ppi	Cytosol	1
R00416	uacgam	Cytosol	1
R00416	utp	Cytosol	-1
R00418	uacgam	Cytosol	-1
R00418	udpacgal	Cytosol	1
R00420	uacgam	Cytosol	-1
R00420	uacmam	Cytosol	1
R00424	ahdt	Cytosol	1
R00424	for	Cytosol	1
R00424	gtp	Cytosol	-1
R00424	h2o	Cytosol	-1
R00424	h	Cytosol	1
R00425	25drapp	Cytosol	1
R00425	for	Cytosol	1
R00425	gtp	Cytosol	-1
R00425	h2o	Cytosol	-3
R00425	h	Cytosol	1
R00425	ppi	Cytosol	1
R00428	forntrp	Cytosol	1
R00428	gtp	Cytosol	-1
R00428	h2o	Cytosol	-1
R00428	h	Cytosol	-3
R00429	amp	Cytosol	1
R00429	atp	Cytosol	-1
R00429	gdptp	Cytosol	1
R00429	gtp	Cytosol	-1
R00451	26dap_M	Cytosol	-1
R00451	co2	Cytosol	1
R00451	h	Cytosol	-1
R00451	lys_L	Cytosol	1
R00461	36dahx	Cytosol	1
R00461	lys_L	Cytosol	-1
R00462	15dap	Cytosol	1
R00462	co2	Cytosol	1
R00462	h	Cytosol	-1
R00462	lys_L	Cytosol	-1
R00465	glx	Cytosol	1
R00465	glyclt	Cytosol	-1
R00465	h	Cytosol	1
R00465	nadp	Cytosol	-1
R00465	nadph	Cytosol	1
R00469	co2	Cytosol	1
R00469	glx	Cytosol	1
R00469	h2o	Cytosol	-1
R00469	h	Cytosol	-2
R00469	nh4	Cytosol	2
R00469	urdglyc	Cytosol	-1
R00470	4hy2og	Cytosol	-1
R00470	glx	Cytosol	1
R00470	pyr	Cytosol	1
R00475	glx	Cytosol	1
R00475	glyclt	Cytosol	-1
R00475	h2o2	Cytosol	1
R00475	o2	Cytosol	-1
R00480	4pasp	Cytosol	1
R00480	adp	Cytosol	1
R00480	asp_L	Cytosol	-1
R00480	atp	Cytosol	-1
R00480	h	Cytosol	-1
R00481	asp_L	Cytosol	-1
R00481	h2o2	Cytosol	1
R00481	h	Cytosol	1
R00481	iasp	Cytosol	1
R00481	o2	Cytosol	-1
R00483	amp	Cytosol	1
R00483	asn_L	Cytosol	1
R00483	asp_L	Cytosol	-1
R00483	atp	Cytosol	-1
R00483	nh4	Cytosol	-1
R00483	ppi	Cytosol	1
R00485	asn_L	Cytosol	-1
R00485	asp_L	Cytosol	1
R00485	h2o	Cytosol	-1
R00485	nh4	Cytosol	1
R00489	ala_B	Cytosol	1
R00489	asp_L	Cytosol	-1
R00489	co2	Cytosol	1
R00489	h	Cytosol	-1
R00490	asp_L	Cytosol	-1
R00490	fum	Cytosol	1
R00490	nh4	Cytosol	1
R00491	D_asp	Cytosol	1
R00491	asp_L	Cytosol	-1
R00491	h	Cytosol	-1
R00494	cgly	Cytosol	1
R00494	glu_L	Cytosol	1
R00494	gthrd	Cytosol	-1
R00494	h2o	Cytosol	-1
R00502	gal1p	Cytosol	-1
R00502	ppi	Cytosol	1
R00502	udpgal	Cytosol	1
R00502	utp	Cytosol	-1
R00509	adp	Cytosol	1
R00509	aps	Cytosol	-1
R00509	atp	Cytosol	-1
R00509	paps	Cytosol	1
R00511	cmp	Cytosol	-1
R00511	cytd	Cytosol	1
R00511	h2o	Cytosol	-1
R00511	h	Cytosol	1
R00511	pi	Cytosol	1
R00512	adp	Cytosol	1
R00512	atp	Cytosol	-1
R00512	cdp	Cytosol	1
R00512	cmp	Cytosol	-1
R00513	adp	Cytosol	1
R00513	atp	Cytosol	-1
R00513	cmp	Cytosol	1
R00513	cytd	Cytosol	-1
R00516	cmp	Cytosol	1
R00516	cytd	Cytosol	-1
R00516	udp	Cytosol	1
R00516	utp	Cytosol	-1
R00517	cmp	Cytosol	1
R00517	cytd	Cytosol	-1
R00517	gdp	Cytosol	1
R00517	gtp	Cytosol	-1
R00519	co2	Cytosol	1
R00519	for	Cytosol	-1
R00519	nad	Cytosol	-1
R00519	nadh	Cytosol	1
R00522	co2	Cytosol	1
R00522	for	Cytosol	1
R00522	h	Cytosol	-1
R00522	oxa	Cytosol	-1
R00525	for	Cytosol	1
R00525	glu_L	Cytosol	1
R00525	h2o	Cytosol	-1
R00525	nflgl	Cytosol	-1
R00526	asp_L	Cytosol	1
R00526	for	Cytosol	1
R00526	h2o	Cytosol	-1
R00526	nflas	Cytosol	-1
R00529	aps	Cytosol	1
R00529	atp	Cytosol	-1
R00529	h	Cytosol	-1
R00529	ppi	Cytosol	1
R00529	so4	Cytosol	-1
R00549	adp	Cytosol	1
R00549	atp	Cytosol	-1
R00549	fmn	Cytosol	1
R00549	ribflv	Cytosol	-1
R00551	arg_L	Cytosol	-1
R00551	h2o	Cytosol	-1
R00551	orn	Cytosol	1
R00551	urea	Cytosol	1
R00554	adp	Cytosol	1
R00554	arg_L	Cytosol	-1
R00554	argp	Cytosol	1
R00554	atp	Cytosol	-1
R00554	h	Cytosol	1
R00566	agm	Cytosol	1
[truncated: 7,459 more rows]

## Sheet: Table S4
CPLX8J2-216	DNA polymerase III	BSU00020(1) AND BSU00190(1) AND BSU00310(1) AND BSU16580(1) AND BSU25560(1) AND BSU29230(1)	M_protein_recon
[truncated: 1,484 more rows]

[truncated: 13 more sheets: Table S5, Table S6, Table S7, Table S8, Table S9, Table S10, Table S11, Table S12, Table S13, Table S14, Table S15, Table S16, Table S17]
