# Supplementary material for: A Multi‐Omics, Machine Learning‐Aware, Genome‐Wide Metabolic Model of Bacillus Subtilis Refines the Gene Expression and Cell Growth Prediction
Source: Adv Sci (Weinh). 2024 Sep 17;11(42):2408705. doi: 10.1002/advs.202408705 (PMC11558093; doi:10.1002/advs.202408705)
Supplement: Supplementary file 7 — Supplemental Table 6 [file ADVS-11-2408705-s006.xlsx]

## Sheet: Sheet1
BSU00070	BSU00090	BSU00100	BSU00110	BSU00120	BSU00130	BSU00200	BSU00320	BSU00370	BSU00380	BSU00390	BSU00420	BSU00470	BSU00480	BSU00490	BSU00500	BSU00530	BSU00550	BSU00590	BSU00680	BSU00690	BSU00710	BSU00720	BSU00730	BSU00740	BSU00920	BSU01010	BSU01020	BSU01030	BSU01040	BSU01050	BSU01070	BSU01080	BSU01100	BSU01110	BSU01120	BSU01130	BSU01150	BSU01160	BSU01170	BSU01180	BSU01190	BSU01200	BSU01210	BSU01220	BSU01230	BSU01240	BSU01250	BSU01260	BSU01270
0.1	1	0.1	0.1	1	1	1	1	1	1	1	1	1	1	1	1	0.1	1	1	1	1	1	1	1	1	1	1	0.1	0.1	1	1	1	1	1	0.1	0.1	1	0.1	0.1	0.1	0.1	1	1	1	0.1	0.1	0.1	0.1	0.1	0.1
0.1	1.3263	0.1	0.1	1.32131	1.30414	1.2987	1.32132	1.31588	1.28449	1.32349	1.18608	1.18608	1.24073	1.33205	1.23472	0.1	1.32562	1.28709	1.33241	1.33008	1.29857	1.32874	1.27805	1.32848	1.32045	1.29415	0.1	0.1	1.31218	1.3315	1.33069	1.32679	1.29855	0.1	0.1	1.33292	0.1	0.1	0.1	0.1	1.33106	1.29137	1.18608	0.1	0.1	0.1	0.1	0.1	0.1
0.1	1.31949	0.1	0.1	1.30977	1.2768	1.26653	1.30978	1.29924	1.24007	1.314	1.07047	1.07047	1.16184	1.33079	1.15145	0.1	1.31817	1.24488	1.33151	1.32692	1.2663	1.32429	1.22825	1.32376	1.3081	1.258	0.1	0.1	1.29214	1.32971	1.32811	1.32044	1.26625	0.1	0.1	1.33251	0.1	0.1	0.1	0.1	1.32885	1.25281	1.07047	0.1	0.1	0.1	0.1	0.1	0.1
0.1	1.3129	0.1	0.1	1.29867	1.25115	1.23658	1.29868	1.28338	1.19951	1.30486	0.977329	0.977329	1.09382	1.32957	1.08021	0.1	1.31096	1.2062	1.33063	1.32384	1.23625	1.31996	1.18318	1.31919	1.29623	1.22456	0.1	0.1	1.27312	1.32796	1.3256	1.3143	1.23618	0.1	0.1	1.33211	0.1	0.1	0.1	0.1	1.32669	1.21727	0.977329	0.1	0.1	0.1	0.1	0.1	0.1
0.1	1.30652	0.1	0.1	1.288	1.22705	1.20863	1.28802	1.26824	1.16234	1.29604	0.900694	0.900694	1.0346	1.32838	1.01859	0.1	1.30399	1.17063	1.32976	1.32085	1.20821	1.31575	1.14219	1.31474	1.28484	1.19353	0.1	0.1	1.25506	1.32626	1.32316	1.30835	1.20812	0.1	0.1	1.33172	0.1	0.1	0.1	0.1	1.32459	1.18441	0.900694	0.1	0.1	0.1	0.1	0.1	0.1
0.1	1.30034	0.1	0.1	1.27774	1.20437	1.1825	1.27776	1.25378	1.12815	1.28753	0.836551	0.836551	0.982575	1.32721	0.964772	0.1	1.29724	1.13781	1.32892	1.31793	1.182	1.31167	1.10476	1.31042	1.27389	1.16467	0.1	0.1	1.23789	1.3246	1.32077	1.30258	1.1819	0.1	0.1	1.33135	0.1	0.1	0.1	0.1	1.32253	1.15396	0.836551	0.1	0.1	0.1	0.1	0.1	0.1
0.1	1.29436	0.1	0.1	1.26786	1.18298	1.15802	1.26788	1.23995	1.09661	1.27932	0.782087	0.782087	0.936526	1.32607	0.917376	0.1	1.29071	1.10746	1.3281	1.31509	1.15745	1.30769	1.07046	1.30623	1.26337	1.13777	0.1	0.1	1.22154	1.32297	1.31845	1.29699	1.15733	0.1	0.1	1.33097	0.1	0.1	0.1	0.1	1.32054	1.12565	0.782087	0.1	0.1	0.1	0.1	0.1	0.1
0.1	1.28855	0.1	0.1	1.25834	1.16279	1.13503	1.25836	1.22672	1.06742	1.27138	0.735273	0.735273	0.895485	1.32496	0.875323	0.1	1.28439	1.0793	1.3273	1.31233	1.1344	1.30383	1.03892	1.30215	1.25324	1.11264	0.1	0.1	1.20597	1.32139	1.31619	1.29157	1.13427	0.1	0.1	1.33061	0.1	0.1	0.1	0.1	1.31859	1.09928	0.735273	0.1	0.1	0.1	0.1	0.1	0.1
0.1	1.28293	0.1	0.1	1.24917	1.1437	1.11342	1.2492	1.21405	1.04035	1.26372	0.694611	0.694611	0.858684	1.32388	0.837765	0.1	1.27826	1.05312	1.32652	1.30963	1.11274	1.30008	1.00982	1.29819	1.24349	1.08911	0.1	0.1	1.19113	1.31985	1.31398	1.28632	1.11259	0.1	0.1	1.33026	0.1	0.1	0.1	0.1	1.31669	1.07467	0.694611	0.1	0.1	0.1	0.1	0.1	0.1
0.1	1.27748	0.1	0.1	1.24033	1.12562	1.09307	1.24036	1.20191	1.01516	1.25631	0.658969	0.658969	0.825504	1.32282	0.804024	0.1	1.27233	1.02871	1.32575	1.30701	1.09233	1.29643	0.982892	1.29434	1.2341	1.06705	0.1	0.1	1.17695	1.31835	1.31183	1.28121	1.09218	0.1	0.1	1.32991	0.1	0.1	0.1	0.1	1.31483	1.05163	0.658969	0.1	0.1	0.1	0.1	0.1	0.1
0.1	1.27219	0.1	0.1	1.23181	1.10849	1.07386	1.23184	1.19027	0.991676	1.24915	0.627475	0.627475	0.795439	1.32178	0.77355	0.1	1.26658	1.0059	1.32501	1.30446	1.07308	1.29288	0.957908	1.29059	1.22505	1.04631	0.1	0.1	1.16341	1.31688	1.30974	1.27626	1.07292	0.1	0.1	1.32957	0.1	0.1	0.1	0.1	1.31303	1.03003	0.627475	0.1	0.1	0.1	0.1	0.1	0.1
0.1	1.26706	0.1	0.1	1.22358	1.09222	1.05572	1.22361	1.17909	0.969732	1.24223	0.59945	0.59945	0.768075	1.32077	0.745894	0.1	1.261	0.98455	1.32427	1.30197	1.0549	1.28942	0.934666	1.28695	1.21633	1.02679	0.1	0.1	1.15046	1.31544	1.30769	1.27146	1.05473	0.1	0.1	1.32924	0.1	0.1	0.1	0.1	1.31126	1.00975	0.59945	0.1	0.1	0.1	0.1	0.1	0.1
0.1	1.26208	0.1	0.1	1.21563	1.07676	1.03855	1.21567	1.16836	0.949182	1.23553	0.574352	0.574352	0.743065	1.31978	0.720686	0.1	1.2556	0.964519	1.32356	1.29954	1.03769	1.28606	0.912993	1.2834	1.20791	1.00838	0.1	0.1	1.13807	1.31404	1.3057	1.26679	1.03752	0.1	0.1	1.32892	0.1	0.1	0.1	0.1	1.30954	0.990662	0.574352	0.1	0.1	0.1	0.1	0.1	0.1
0.1	1.25724	0.1	0.1	1.20796	1.06205	1.02228	1.208	1.15805	0.929899	1.22904	0.551747	0.551747	0.720121	1.31882	0.697616	0.1	1.25035	0.945692	1.32286	1.29717	1.02139	1.28278	0.892738	1.27995	1.19979	0.991001	0.1	0.1	1.1262	1.31268	1.30376	1.26226	1.02121	0.1	0.1	1.3286	0.1	0.1	0.1	0.1	1.30786	0.97267	0.551747	0.1	0.1	0.1	0.1	0.1	0.1
0.1	1.25255	0.1	0.1	1.20054	1.04804	1.00685	1.20058	1.14813	0.911772	1.22275	0.531284	0.531284	0.698997	1.31788	0.676424	0.1	1.24526	0.927965	1.32218	1.29487	1.00593	1.2796	0.873766	1.2766	1.19195	0.97456	0.1	0.1	1.11482	1.31134	1.30186	1.25785	1.00574	0.1	0.1	1.32829	0.1	0.1	0.1	0.1	1.30622	0.955684	0.531284	0.1	0.1	0.1	0.1	0.1	0.1
0.1	1.24798	0.1	0.1	1.19337	1.03468	0.992188	1.19341	1.13859	0.8947	1.21666	0.512671	0.512671	0.679487	1.31695	0.656892	0.1	1.24031	0.911245	1.32151	1.29261	0.991241	1.27649	0.85596	1.27333	1.18437	0.958987	0.1	0.1	1.1039	1.31004	1.30001	1.25357	0.991043	0.1	0.1	1.32799	0.1	0.1	0.1	0.1	1.30462	0.939622	0.512671	0.1	0.1	0.1	0.1	0.1	0.1
0.1	1.24355	0.1	0.1	1.18643	1.02193	0.978241	1.18647	1.1294	0.878593	1.21076	0.495671	0.495671	0.661413	1.31605	0.638831	0.1	1.23551	0.895449	1.32086	1.29042	0.977268	1.27347	0.839217	1.27014	1.17704	0.944214	0.1	0.1	1.09342	1.30876	1.2982	1.2494	0.977066	0.1	0.1	1.32769	0.1	0.1	0.1	0.1	1.30306	0.924411	0.495671	0.1	0.1	0.1	0.1	0.1	0.1
0.1	1.23923	0.1	0.1	1.17971	1.00973	0.964957	1.17975	1.12054	0.863372	1.20503	0.48008	0.48008	0.644621	1.31517	0.622082	0.1	1.23084	0.880501	1.32022	1.28828	0.963962	1.27052	0.823443	1.26704	1.16995	0.930182	0.1	0.1	1.08334	1.30752	1.29643	1.24535	0.963755	0.1	0.1	1.3274	0.1	0.1	0.1	0.1	1.30153	0.909985	0.48008	0.1	0.1	0.1	0.1	0.1	0.1
0.1	1.23504	0.1	0.1	1.1732	0.998073	0.95229	1.17325	1.11199	0.848965	1.19947	0.465731	0.465731	0.628979	1.31431	0.606506	0.1	1.2263	0.866336	1.3196	1.28618	0.951274	1.26764	0.808556	1.26401	1.16309	0.916835	0.1	0.1	1.07365	1.3063	1.29471	1.24141	0.951063	0.1	0.1	1.32712	0.1	0.1	0.1	0.1	1.30004	0.896284	0.465731	0.1	0.1	0.1	0.1	0.1	0.1
0.1	1.23095	0.1	0.1	1.16689	0.986904	0.940197	1.16694	1.10375	0.835308	1.19408	0.45248	0.45248	0.614372	1.31347	0.591982	0.1	1.22189	0.852891	1.31899	1.28414	0.939162	1.26484	0.794483	1.26106	1.15644	0.904124	0.1	0.1	1.06432	1.30511	1.29302	1.23757	0.938947	0.1	0.1	1.32684	0.1	0.1	0.1	0.1	1.29858	0.883254	0.45248	0.1	0.1	0.1	0.1	0.1	0.1
0.1	1.22698	0.1	0.1	1.16078	0.976198	0.928639	1.16083	1.09578	0.822343	1.18884	0.440204	0.440204	0.6007	1.31264	0.578407	0.1	1.21759	0.840113	1.31839	1.28214	0.927587	1.2621	0.781157	1.25818	1.15	0.892003	0.1	0.1	1.05533	1.30394	1.29137	1.23382	0.927368	0.1	0.1	1.32657	0.1	0.1	0.1	0.1	1.29715	0.870845	0.440204	0.1	0.1	0.1	0.1	0.1	0.1
0.1	1.2231	0.1	0.1	1.15484	0.965924	0.917579	1.15489	1.08809	0.810015	1.18374	0.428798	0.428798	0.587872	1.31183	0.565688	0.1	1.21341	0.827951	1.3178	1.28019	0.916511	1.25943	0.768518	1.25537	1.14376	0.880431	0.1	0.1	1.04667	1.3028	1.28976	1.23018	0.916289	0.1	0.1	1.3263	0.1	0.1	0.1	0.1	1.29575	0.859013	0.428798	0.1	0.1	0.1	0.1	0.1	0.1
0.1	1.21932	0.1	0.1	1.14908	0.956054	0.906985	1.14913	1.08064	0.798278	1.17879	0.418171	0.418171	0.575812	1.31104	0.553745	0.1	1.20933	0.816359	1.31723	1.27828	0.905902	1.25682	0.756513	1.25263	1.1377	0.869369	0.1	0.1	1.0383	1.30169	1.28819	1.22662	0.905677	0.1	0.1	1.32604	0.1	0.1	0.1	0.1	1.29439	0.847716	0.418171	0.1	0.1	0.1	0.1	0.1	0.1
0.1	1.21564	0.1	0.1	1.14348	0.946565	0.896825	1.14354	1.07343	0.787087	1.17397	0.408243	0.408243	0.56445	1.31027	0.542507	0.1	1.20536	0.805296	1.31666	1.27641	0.895729	1.25427	0.745093	1.24995	1.13181	0.858781	0.1	0.1	1.03023	1.30059	1.28664	1.22316	0.895501	0.1	0.1	1.32578	0.1	0.1	0.1	0.1	1.29305	0.836916	0.408243	0.1	0.1	0.1	0.1	0.1	0.1
0.1	1.21205	0.1	0.1	1.13804	0.937431	0.88707	1.13809	1.06645	0.776404	1.16927	0.398946	0.398946	0.553725	1.3095	0.53191	0.1	1.20149	0.794725	1.31611	1.27459	0.885962	1.25178	0.734213	1.24733	1.1261	0.848636	0.1	0.1	1.02242	1.29952	1.28513	1.21977	0.885732	0.1	0.1	1.32553	0.1	0.1	0.1	0.1	1.29174	0.82658	0.398946	0.1	0.1	0.1	0.1	0.1	0.1
0.1	1.20854	0.1	0.1	1.13274	0.928632	0.877695	1.1328	1.05968	0.76619	1.1647	0.390219	0.390219	0.543582	1.30876	0.521899	0.1	1.19771	0.78461	1.31557	1.2728	0.876576	1.24934	0.723833	1.24477	1.12054	0.838903	0.1	0.1	1.01487	1.29847	1.28365	1.21646	0.876343	0.1	0.1	1.32528	0.1	0.1	0.1	0.1	1.29045	0.816674	0.390219	0.1	0.1	0.1	0.1	0.1	0.1
0.1	1.20511	0.1	0.1	1.12759	0.920145	0.868675	1.12765	1.05311	0.756413	1.16024	0.382008	0.382008	0.533971	1.30803	0.512422	0.1	1.19402	0.774919	1.31504	1.27104	0.867545	1.24695	0.713916	1.24226	1.11513	0.829556	0.1	0.1	1.00756	1.29744	1.2822	1.21323	0.86731	0.1	0.1	1.32504	0.1	0.1	0.1	0.1	1.28919	0.807169	0.382008	0.1	0.1	0.1	0.1	0.1	0.1
0.1	1.20176	0.1	0.1	1.12257	0.911952	0.859986	1.12263	1.04673	0.747042	1.15589	0.374266	0.374266	0.524849	1.30731	0.503436	0.1	1.19041	0.765623	1.31451	1.26932	0.858847	1.24461	0.704428	1.2398	1.10987	0.820567	0.1	0.1	1.00047	1.29643	1.28077	1.21007	0.85861	0.1	0.1	1.3248	0.1	0.1	0.1	0.1	1.28795	0.798039	0.374266	0.1	0.1	0.1	0.1	0.1	0.1
0.1	1.19848	0.1	0.1	1.11767	0.904034	0.851608	1.11773	1.04054	0.738048	1.15164	0.366951	0.366951	0.516175	1.3066	0.4949	0.1	1.18689	0.756694	1.314	1.26764	0.85046	1.24232	0.695339	1.2374	1.10474	0.811914	0.1	0.1	0.993594	1.29544	1.27938	1.20698	0.850221	0.1	0.1	1.32456	0.1	0.1	0.1	0.1	1.28674	0.789258	0.366951	0.1	0.1	0.1	0.1	0.1	0.1
0.1	1.19528	0.1	0.1	1.11289	0.896375	0.84352	1.11295	1.03451	0.729406	1.14749	0.360026	0.360026	0.507914	1.3059	0.486776	0.1	1.18344	0.748108	1.31349	1.26598	0.842363	1.24008	0.68662	1.23504	1.09973	0.803575	0.1	0.1	0.98692	1.29446	1.278	1.20395	0.842123	0.1	0.1	1.32433	0.1	0.1	0.1	0.1	1.28555	0.780803	0.360026	0.1	0.1	0.1	0.1	0.1	0.1
0.1	1.19213	0.1	0.1	1.10823	0.888958	0.835704	1.10829	1.02864	0.721091	1.14344	0.353457	0.353457	0.500033	1.30522	0.479033	0.1	1.18006	0.739841	1.313	1.26436	0.83454	1.23787	0.678245	1.23272	1.09485	0.795528	0.1	0.1	0.980435	1.2935	1.27665	1.20099	0.834298	0.1	0.1	1.3241	0.1	0.1	0.1	0.1	1.28438	0.772651	0.353457	0.1	0.1	0.1	0.1	0.1	0.1
0.1	1.18905	0.1	0.1	1.10367	0.881768	0.828142	1.10373	1.02292	0.71308	1.13947	0.347215	0.347215	0.492502	1.30455	0.47164	0.1	1.17675	0.731871	1.31251	1.26276	0.826971	1.23571	0.670189	1.23045	1.09008	0.787754	0.1	0.1	0.974127	1.29255	1.27533	1.19808	0.826728	0.1	0.1	1.32388	0.1	0.1	0.1	0.1	1.28322	0.764783	0.347215	0.1	0.1	0.1	0.1	0.1	0.1
0.1	1.18603	0.1	0.1	1.09921	0.874791	0.820818	1.09928	1.01734	0.705353	1.13558	0.341271	0.341271	0.485295	1.30389	0.46457	0.1	1.17351	0.724178	1.31202	1.26119	0.819641	1.23358	0.662431	1.22822	1.08541	0.780236	0.1	0.1	0.967986	1.29162	1.27402	1.19522	0.819396	0.1	0.1	1.32366	0.1	0.1	0.1	0.1	1.28209	0.75718	0.341271	0.1	0.1	0.1	0.1	0.1	0.1
0.1	1.18306	0.1	0.1	1.09485	0.868014	0.813717	1.09491	1.0119	0.69789	1.13177	0.335602	0.335602	0.478387	1.30323	0.457797	0.1	1.17032	0.716743	1.31155	1.25964	0.812534	1.23149	0.654948	1.22603	1.08085	0.772956	0.1	0.1	0.962002	1.29071	1.27274	1.19242	0.812288	0.1	0.1	1.32344	0.1	0.1	0.1	0.1	1.28097	0.749824	0.335602	0.1	0.1	0.1	0.1	0.1	0.1
0.1	1.18015	0.1	0.1	1.09057	0.861423	0.806824	1.09064	1.00658	0.690674	1.12803	0.330185	0.330185	0.471756	1.30259	0.4513	0.1	1.16719	0.70955	1.31108	1.25811	0.805635	1.22943	0.647724	1.22387	1.07638	0.765899	0.1	0.1	0.956164	1.2898	1.27147	1.18966	0.805388	0.1	0.1	1.32323	0.1	0.1	0.1	0.1	1.27987	0.742698	0.330185	0.1	0.1	0.1	0.1	0.1	0.1
0.1	1.17728	0.1	0.1	1.08638	0.855007	0.800125	1.08644	1.00137	0.683687	1.12436	0.325001	0.325001	0.46538	1.30195	0.445058	0.1	1.16412	0.702581	1.31061	1.25661	0.798931	1.2274	0.640738	1.22174	1.072	0.75905	0.1	0.1	0.950463	1.28891	1.27022	1.18695	0.798683	0.1	0.1	1.32301	0.1	0.1	0.1	0.1	1.27878	0.735787	0.325001	0.1	0.1	0.1	0.1	0.1	0.1
0.1	1.17446	0.1	0.1	1.08226	0.848754	0.793607	1.08233	0.99628	0.676914	1.12075	0.32003	0.32003	0.459241	1.30132	0.439052	0.1	1.16109	0.695821	1.31016	1.25513	0.792409	1.2254	0.633975	1.21965	1.06771	0.752395	0.1	0.1	0.944891	1.28803	1.26899	1.18428	0.792159	0.1	0.1	1.3228	0.1	0.1	0.1	0.1	1.27771	0.729077	0.32003	0.1	0.1	0.1	0.1	0.1	0.1
0.1	1.17168	0.1	0.1	1.07822	0.842654	0.787259	1.07828	0.991288	0.67034	1.1172	0.315258	0.315258	0.453321	1.3007	0.433263	0.1	1.15811	0.689256	1.3097	1.25366	0.786056	1.22343	0.62742	1.21758	1.06348	0.745921	0.1	0.1	0.939439	1.28716	1.26777	1.18165	0.785806	0.1	0.1	1.32259	0.1	0.1	0.1	0.1	1.27665	0.722554	0.315258	0.1	0.1	0.1	0.1	0.1	0.1
0.1	1.16893	0.1	0.1	1.07424	0.836695	0.781069	1.07431	0.986391	0.663951	1.11371	0.310668	0.310668	0.447604	1.30008	0.427676	0.1	1.15517	0.682873	1.30925	1.25222	0.779862	1.22148	0.621057	1.21554	1.05934	0.739615	0.1	0.1	0.934099	1.2863	1.26656	1.17905	0.779611	0.1	0.1	1.32239	0.1	0.1	0.1	0.1	1.2756	0.716206	0.310668	0.1	0.1	0.1	0.1	0.1	0.1
0.1	1.16623	0.1	0.1	1.07032	0.830869	0.775026	1.07039	0.981583	0.657735	1.11027	0.306246	0.306246	0.442076	1.29947	0.422276	0.1	1.15227	0.676658	1.30881	1.25078	0.773815	1.21956	0.614873	1.21352	1.05525	0.733467	0.1	0.1	0.928864	1.28544	1.26537	1.17649	0.773563	0.1	0.1	1.32218	0.1	0.1	0.1	0.1	1.27456	0.710019	0.306246	0.1	0.1	0.1	0.1	0.1	0.1
0.1	1.16355	0.1	0.1	1.06646	0.825166	0.769119	1.06653	0.976856	0.651679	1.10687	0.301979	0.301979	0.436722	1.29887	0.41705	0.1	1.14941	0.670601	1.30837	1.24936	0.767905	1.21765	0.608856	1.21152	1.05123	0.727464	0.1	0.1	0.923724	1.2846	1.26419	1.17396	0.767652	0.1	0.1	1.32198	0.1	0.1	0.1	0.1	1.27353	0.703983	0.301979	0.1	0.1	0.1	0.1	0.1	0.1
0.1	1.16091	0.1	0.1	1.06266	0.819577	0.763339	1.06273	0.972205	0.645772	1.10352	0.297857	0.297857	0.431529	1.29827	0.411984	0.1	1.14658	0.664689	1.30793	1.24796	0.762122	1.21576	0.602994	1.20954	1.04727	0.721597	0.1	0.1	0.918674	1.28376	1.26302	1.17145	0.761869	0.1	0.1	1.32178	0.1	0.1	0.1	0.1	1.27251	0.698087	0.297857	0.1	0.1	0.1	0.1	0.1	0.1
0.1	1.15829	0.1	0.1	1.0589	0.814093	0.757677	1.05897	0.967624	0.640002	1.1002	0.293867	0.293867	0.426487	1.29767	0.407067	0.1	1.14378	0.658913	1.30749	1.24656	0.756457	1.21389	0.597274	1.20758	1.04335	0.715856	0.1	0.1	0.913707	1.28292	1.26185	1.16897	0.756203	0.1	0.1	1.32158	0.1	0.1	0.1	0.1	1.2715	0.692321	0.293867	0.1	0.1	0.1	0.1	0.1	0.1
0.1	1.15569	0.1	0.1	1.05519	0.808707	0.752124	1.05526	0.963106	0.634361	1.09692	0.290001	0.290001	0.421583	1.29708	0.402287	0.1	1.14101	0.653262	1.30706	1.24518	0.750901	1.21203	0.591688	1.20564	1.03949	0.710231	0.1	0.1	0.908816	1.28209	1.2607	1.16651	0.750646	0.1	0.1	1.32138	0.1	0.1	0.1	0.1	1.27049	0.686676	0.290001	0.1	0.1	0.1	0.1	0.1	0.1
0.1	1.15312	0.1	0.1	1.05151	0.803411	0.746671	1.05159	0.958647	0.628838	1.09367	0.286248	0.286248	0.416808	1.29649	0.397636	0.1	1.13826	0.647727	1.30663	1.2438	0.745445	1.21019	0.586226	1.20371	1.03566	0.704714	0.1	0.1	0.903994	1.28127	1.25955	1.16407	0.745191	0.1	0.1	1.32118	0.1	0.1	0.1	0.1	1.26949	0.681141	0.286248	0.1	0.1	0.1	0.1	0.1	0.1
0.1	1.15056	0.1	0.1	1.04787	0.798198	0.741311	1.04795	0.95424	0.623425	1.09045	0.282601	0.282601	0.412152	1.2959	0.393102	0.1	1.13553	0.6423	1.3062	1.24243	0.740083	1.20836	0.580877	1.20179	1.03188	0.699295	0.1	0.1	0.899235	1.28045	1.2584	1.16165	0.739827	0.1	0.1	1.32098	0.1	0.1	0.1	0.1	1.26849	0.675709	0.282601	0.1	0.1	0.1	0.1	0.1	0.1
0.1	1.14802	0.1	0.1	1.04426	0.79306	0.736035	1.04434	0.949881	0.618113	1.08726	0.279051	0.279051	0.407607	1.29531	0.388678	0.1	1.13281	0.636971	1.30577	1.24106	0.734805	1.20653	0.575633	1.19988	1.02813	0.693969	0.1	0.1	0.894534	1.27963	1.25726	1.15924	0.73455	0.1	0.1	1.32079	0.1	0.1	0.1	0.1	1.26749	0.670372	0.279051	0.1	0.1	0.1	0.1	0.1	0.1
0.1	1.1455	0.1	0.1	1.04068	0.787991	0.730838	1.04076	0.945564	0.612894	1.08408	0.275592	0.275592	0.403163	1.29473	0.384355	0.1	1.13012	0.631733	1.30534	1.2397	0.729606	1.20471	0.570486	1.19797	1.0244	0.688726	0.1	0.1	0.889885	1.27881	1.25613	1.15684	0.72935	0.1	0.1	1.32059	0.1	0.1	0.1	0.1	1.2665	0.665122	0.275592	0.1	0.1	0.1	0.1	0.1	0.1
0.1	1.14298	0.1	0.1	1.03712	0.782985	0.725711	1.0372	0.941284	0.60776	1.08092	0.272216	0.272216	0.398813	1.29414	0.380125	0.1	1.12743	0.626579	1.30491	1.23834	0.724478	1.2029	0.565429	1.19607	1.02071	0.683559	0.1	0.1	0.885282	1.27799	1.25499	1.15445	0.724221	0.1	0.1	1.32039	0.1	0.1	0.1	0.1	1.26551	0.659952	0.272216	0.1	0.1	0.1	0.1	0.1	0.1
0.1	1.14047	0.1	0.1	1.03358	0.778035	0.720649	1.03366	0.937037	0.602705	1.07778	0.268917	0.268917	0.394551	1.29355	0.375982	0.1	1.12475	0.621501	1.30448	1.23698	0.719414	1.20109	0.560454	1.19418	1.01703	0.678463	0.1	0.1	0.88072	1.27718	1.25385	1.15207	0.719157	0.1	0.1	1.32019	0.1	0.1	0.1	0.1	1.26452	0.654854	0.268917	0.1	0.1	0.1	0.1	0.1	0.1
0.1	1.13796	0.1	0.1	1.03006	0.773135	0.715646	1.03014	0.932819	0.597721	1.07464	0.26569	0.26569	0.390369	1.29297	0.371919	0.1	1.12208	0.616493	1.30405	1.23562	0.714409	1.19928	0.555554	1.19229	1.01337	0.673431	0.1	0.1	0.876195	1.27636	1.25272	1.14969	0.714152	0.1	0.1	1.32	0.1	0.1	0.1	0.1	1.26352	0.649823	0.26569	0.1	0.1	0.1	0.1	0.1	0.1
0.1	1.13546	0.1	0.1	1.02655	0.768281	0.710695	1.02663	0.928624	0.592803	1.07151	0.262529	0.262529	0.386261	1.29238	0.36793	0.1	1.11941	0.611549	1.30362	1.23426	0.709457	1.19747	0.550723	1.19039	1.00973	0.668455	0.1	0.1	0.8717	1.27554	1.25158	1.14731	0.709199	0.1	0.1	1.3198	0.1	0.1	0.1	0.1	1.26253	0.644852	0.262529	0.1	0.1	0.1	0.1	0.1	0.1
0.1	1.13296	0.1	0.1	1.02305	0.763467	0.70579	1.02312	0.924449	0.587944	1.06839	0.259429	0.259429	0.382221	1.29179	0.364008	0.1	1.11675	0.606662	1.30319	1.2329	0.704551	1.19565	0.545955	1.1885	1.0061	0.663532	0.1	0.1	0.867233	1.27472	1.25044	1.14494	0.704294	0.1	0.1	1.3196	0.1	0.1	0.1	0.1	1.26153	0.639935	0.259429	0.1	0.1	0.1	0.1	0.1	0.1
0.1	1.13046	0.1	0.1	1.01955	0.758687	0.700928	1.01963	0.920289	0.583138	1.06527	0.256385	0.256385	0.378244	1.2912	0.360149	0.1	1.11408	0.601827	1.30276	1.23153	0.699688	1.19384	0.541243	1.1866	1.00247	0.658655	0.1	0.1	0.862787	1.27389	1.24929	1.14256	0.69943	0.1	0.1	1.3194	0.1	0.1	0.1	0.1	1.26053	0.635067	0.256385	0.1	0.1	0.1	0.1	0.1	0.1
0.1	1.12795	0.1	0.1	1.01605	0.753938	0.696102	1.01613	0.91614	0.578382	1.06215	0.253393	0.253393	0.374325	1.2906	0.356347	0.1	1.11141	0.597039	1.30232	1.23016	0.694861	1.19201	0.536584	1.18469	0.998847	0.653819	0.1	0.1	0.858359	1.27306	1.24814	1.14017	0.694603	0.1	0.1	1.3192	0.1	0.1	0.1	0.1	1.25953	0.630242	0.253393	0.1	0.1	0.1	0.1	0.1	0.1
0.1	1.12543	0.1	0.1	1.01256	0.749213	0.691307	1.01264	0.911999	0.573668	1.05903	0.250449	0.250449	0.370458	1.29	0.352598	0.1	1.10873	0.592293	1.30188	1.22878	0.690066	1.19018	0.531971	1.18278	0.995224	0.649019	0.1	0.1	0.853945	1.27223	1.24699	1.13778	0.689808	0.1	0.1	1.31899	0.1	0.1	0.1	0.1	1.25852	0.625456	0.250449	0.1	0.1	0.1	0.1	0.1	0.1
0.1	1.12291	0.1	0.1	1.00906	0.74451	0.68654	1.00914	0.907862	0.568993	1.05589	0.24755	0.24755	0.36664	1.2894	0.348897	0.1	1.10604	0.587584	1.30144	1.22739	0.685298	1.18834	0.5274	1.18085	0.991598	0.644251	0.1	0.1	0.84954	1.27139	1.24583	1.13538	0.68504	0.1	0.1	1.31879	0.1	0.1	0.1	0.1	1.2575	0.620704	0.24755	0.1	0.1	0.1	0.1	0.1	0.1
0.1	1.12037	0.1	0.1	1.00555	0.739823	0.681796	1.00563	0.903726	0.564353	1.05275	0.244692	0.244692	0.362866	1.28879	0.34524	0.1	1.10335	0.582907	1.30099	1.22599	0.680553	1.18649	0.522867	1.17892	0.987966	0.63951	0.1	0.1	0.845141	1.27054	1.24465	1.13297	0.680295	0.1	0.1	1.31858	0.1	0.1	0.1	0.1	1.25647	0.615982	0.244692	0.1	0.1	0.1	0.1	0.1	0.1
0.1	1.11782	0.1	0.1	1.00203	0.73515	0.677071	1.00211	0.899586	0.559742	1.0496	0.241872	0.241872	0.359133	1.28817	0.341625	0.1	1.10064	0.578259	1.30054	1.22459	0.675828	1.18463	0.518366	1.17697	0.984324	0.634793	0.1	0.1	0.840745	1.26969	1.24347	1.13054	0.675569	0.1	0.1	1.31837	0.1	0.1	0.1	0.1	1.25544	0.611285	0.241872	0.1	0.1	0.1	0.1	0.1	0.1
0.1	1.11526	0.1	0.1	0.998499	0.730485	0.672361	0.998582	0.89544	0.555158	1.04643	0.239086	0.239086	0.355437	1.28755	0.338046	0.1	1.09791	0.573636	1.30009	1.22317	0.671118	1.18275	0.513896	1.17501	0.980671	0.630094	0.1	0.1	0.836347	1.26882	1.24228	1.1281	0.670859	0.1	0.1	1.31816	0.1	0.1	0.1	0.1	1.2544	0.606609	0.239086	0.1	0.1	0.1	0.1	0.1	0.1
0.1	1.11267	0.1	0.1	0.994952	0.725827	0.667662	0.995036	0.891285	0.550596	1.04324	0.236333	0.236333	0.351774	1.28692	0.334502	0.1	1.09516	0.569033	1.29963	1.22173	0.666419	1.18086	0.509451	1.17304	0.977002	0.625411	0.1	0.1	0.831945	1.26795	1.24108	1.12564	0.66616	0.1	0.1	1.31795	0.1	0.1	0.1	0.1	1.25334	0.601952	0.236333	0.1	0.1	0.1	0.1	0.1	0.1
0.1	1.11007	0.1	0.1	0.991387	0.72117	0.662972	0.991471	0.887117	0.546053	1.04003	0.233609	0.233609	0.348142	1.28629	0.330988	0.1	1.0924	0.564448	1.29916	1.22029	0.661728	1.17895	0.505029	1.17104	0.973316	0.620741	0.1	0.1	0.827535	1.26707	1.23986	1.12316	0.66147	0.1	0.1	1.31774	0.1	0.1	0.1	0.1	1.25228	0.597309	0.233609	0.1	0.1	0.1	0.1	0.1	0.1
0.1	1.10744	0.1	0.1	0.9878	0.716513	0.658286	0.987885	0.882934	0.541527	1.03681	0.230913	0.230913	0.344538	1.28565	0.327502	0.1	1.08961	0.559877	1.29869	1.21882	0.657043	1.17702	0.500626	1.16903	0.96961	0.61608	0.1	0.1	0.823115	1.26618	1.23863	1.12066	0.656785	0.1	0.1	1.31752	0.1	0.1	0.1	0.1	1.2512	0.592677	0.230913	0.1	0.1	0.1	0.1	0.1	0.1
0.1	1.10479	0.1	0.1	0.98419	0.711852	0.653603	0.984275	0.878733	0.537013	1.03355	0.228242	0.228242	0.34096	1.285	0.324042	0.1	1.0868	0.555318	1.29821	1.21734	0.65236	1.17507	0.49624	1.16699	0.965881	0.611424	0.1	0.1	0.818681	1.26528	1.23739	1.11813	0.652102	0.1	0.1	1.3173	0.1	0.1	0.1	0.1	1.25011	0.588053	0.228242	0.1	0.1	0.1	0.1	0.1	0.1
0.1	1.10212	0.1	0.1	0.980554	0.707184	0.648918	0.98064	0.874511	0.532509	1.03027	0.225594	0.225594	0.337404	1.28434	0.320606	0.1	1.08396	0.550767	1.29773	1.21585	0.647676	1.1731	0.491867	1.16493	0.962126	0.606772	0.1	0.1	0.81423	1.26437	1.23613	1.11558	0.647418	0.1	0.1	1.31707	0.1	0.1	0.1	0.1	1.24901	0.583435	0.225594	0.1	0.1	0.1	0.1	0.1	0.1
0.1	1.09942	0.1	0.1	0.97689	0.702508	0.64423	0.976977	0.870265	0.528014	1.02696	0.222968	0.222968	0.333868	1.28367	0.317191	0.1	1.08109	0.546223	1.29724	1.21433	0.642989	1.1711	0.487505	1.16285	0.958344	0.602121	0.1	0.1	0.809761	1.26344	1.23485	1.11301	0.642731	0.1	0.1	1.31684	0.1	0.1	0.1	0.1	1.24789	0.578821	0.222968	0.1	0.1	0.1	0.1	0.1	0.1
0.1	1.09669	0.1	0.1	0.973196	0.69782	0.639537	0.973283	0.865994	0.523524	1.02362	0.220362	0.220362	0.330352	1.28299	0.313795	0.1	1.0782	0.541682	1.29674	1.21279	0.638296	1.16908	0.483153	1.16074	0.954532	0.597469	0.1	0.1	0.805271	1.2625	1.23356	1.1104	0.638038	0.1	0.1	1.31661	0.1	0.1	0.1	0.1	1.24676	0.574207	0.220362	0.1	0.1	0.1	0.1	0.1	0.1
0.1	1.09392	0.1	0.1	0.969469	0.693118	0.634835	0.969557	0.861696	0.519037	1.02025	0.217775	0.217775	0.326853	1.2823	0.310417	0.1	1.07527	0.537143	1.29623	1.21123	0.633595	1.16704	0.478808	1.15861	0.950688	0.592812	0.1	0.1	0.800757	1.26155	1.23225	1.10776	0.633337	0.1	0.1	1.31638	0.1	0.1	0.1	0.1	1.2456	0.569591	0.217775	0.1	0.1	0.1	0.1	0.1	0.1
0.1	1.09113	0.1	0.1	0.965708	0.6884	0.630124	0.965796	0.857367	0.514552	1.01684	0.215205	0.215205	0.323369	1.2816	0.307054	0.1	1.07231	0.532603	1.29572	1.20965	0.628884	1.16496	0.474468	1.15645	0.94681	0.58815	0.1	0.1	0.796218	1.26058	1.23092	1.1051	0.628627	0.1	0.1	1.31614	0.1	0.1	0.1	0.1	1.24444	0.564972	0.215205	0.1	0.1	0.1	0.1	0.1	0.1
0.1	1.08829	0.1	0.1	0.96191	0.683664	0.625401	0.961999	0.853007	0.510067	1.0134	0.212651	0.212651	0.319899	1.28089	0.303707	0.1	1.06931	0.528062	1.2952	1.20805	0.624162	1.16286	0.470131	1.15425	0.942895	0.58348	0.1	0.1	0.791651	1.25959	1.22956	1.10239	0.623905	0.1	0.1	1.3159	0.1	0.1	0.1	0.1	1.24325	0.560348	0.212651	0.1	0.1	0.1	0.1	0.1	0.1
0.1	1.08543	0.1	0.1	0.958074	0.67891	0.620664	0.958163	0.848613	0.505579	1.00991	0.210113	0.210113	0.316442	1.28017	0.300373	0.1	1.06627	0.523517	1.29466	1.20642	0.619427	1.16073	0.465797	1.15203	0.938943	0.578801	0.1	0.1	0.787055	1.25859	1.22819	1.09966	0.61917	0.1	0.1	1.31565	0.1	0.1	0.1	0.1	1.24204	0.555717	0.210113	0.1	0.1	0.1	0.1	0.1	0.1
0.1	1.08252	0.1	0.1	0.954197	0.674134	0.615912	0.954287	0.844183	0.501089	1.00639	0.207589	0.207589	0.312996	1.27943	0.297051	0.1	1.0632	0.518968	1.29412	1.20476	0.614676	1.15856	0.461463	1.14977	0.934952	0.574112	0.1	0.1	0.782428	1.25758	1.22679	1.09688	0.614419	0.1	0.1	1.3154	0.1	0.1	0.1	0.1	1.24082	0.551078	0.207589	0.1	0.1	0.1	0.1	0.1	0.1
0.1	1.07958	0.1	0.1	0.950279	0.669336	0.611144	0.95037	0.839716	0.496595	1.00283	0.205078	0.205078	0.309561	1.27868	0.293741	0.1	1.06009	0.514412	1.29357	1.20308	0.60991	1.15636	0.457129	1.14748	0.930919	0.569411	0.1	0.1	0.777769	1.25654	1.22537	1.09407	0.609653	0.1	0.1	1.31514	0.1	0.1	0.1	0.1	1.23957	0.54643	0.205078	0.1	0.1	0.1	0.1	0.1	0.1
0.1	1.07659	0.1	0.1	0.946318	0.664514	0.606359	0.946409	0.835211	0.492095	0.999217	0.202581	0.202581	0.306136	1.27792	0.290441	0.1	1.05693	0.50985	1.29301	1.20137	0.605126	1.15413	0.452793	1.14516	0.926843	0.564697	0.1	0.1	0.773076	1.25549	1.22393	1.09122	0.60487	0.1	0.1	1.31488	0.1	0.1	0.1	0.1	1.2383	0.541771	0.202581	0.1	0.1	0.1	0.1	0.1	0.1
0.1	1.07356	0.1	0.1	0.942312	0.659668	0.601555	0.942404	0.830666	0.48759	0.995563	0.200095	0.200095	0.302721	1.27714	0.287152	0.1	1.05373	0.505279	1.29244	1.19963	0.600324	1.15186	0.448456	1.14279	0.922723	0.559969	0.1	0.1	0.768347	1.25441	1.22246	1.08832	0.600068	0.1	0.1	1.31461	0.1	0.1	0.1	0.1	1.23701	0.537101	0.200095	0.1	0.1	0.1	0.1	0.1	0.1
0.1	1.07049	0.1	0.1	0.93826	0.654796	0.596732	0.938352	0.82608	0.483078	0.991863	0.197622	0.197622	0.299314	1.27635	0.283872	0.1	1.05049	0.5007	1.29185	1.19786	0.595503	1.14956	0.444115	1.14039	0.918557	0.555226	0.1	0.1	0.763582	1.25332	1.22096	1.08538	0.595248	0.1	0.1	1.31434	0.1	0.1	0.1	0.1	1.23569	0.532419	0.197622	0.1	0.1	0.1	0.1	0.1	0.1
0.1	1.06738	0.1	0.1	0.934161	0.649898	0.59189	0.934253	0.821451	0.478558	0.988115	0.19516	0.19516	0.295915	1.27554	0.280601	0.1	1.0472	0.496112	1.29126	1.19606	0.590662	1.14722	0.439772	1.13795	0.914345	0.550469	0.1	0.1	0.75878	1.25221	1.21944	1.0824	0.590407	0.1	0.1	1.31406	0.1	0.1	0.1	0.1	1.23436	0.527724	0.19516	0.1	0.1	0.1	0.1	0.1	0.1
0.1	1.06421	0.1	0.1	0.930013	0.644972	0.587026	0.930106	0.81678	0.474031	0.984318	0.192709	0.192709	0.292524	1.27472	0.277339	0.1	1.04386	0.491514	1.29065	1.19423	0.585801	1.14484	0.435424	1.13548	0.910084	0.545695	0.1	0.1	0.75394	1.25107	1.21789	1.07938	0.585547	0.1	0.1	1.31378	0.1	0.1	0.1	0.1	1.23299	0.523017	0.192709	0.1	0.1	0.1	0.1	0.1	0.1
0.1	1.061	0.1	0.1	0.925815	0.64002	0.582142	0.925909	0.812065	0.469495	0.980471	0.19027	0.19027	0.289141	1.27388	0.274085	0.1	1.04047	0.486906	1.29003	1.19237	0.580919	1.14242	0.431073	1.13296	0.905775	0.540906	0.1	0.1	0.749061	1.24992	1.21631	1.0763	0.580665	0.1	0.1	1.31349	0.1	0.1	0.1	0.1	1.2316	0.518295	0.19027	0.1	0.1	0.1	0.1	0.1	0.1
0.1	1.05775	0.1	0.1	0.921567	0.63504	0.577238	0.921662	0.807304	0.464952	0.976573	0.187841	0.187841	0.285766	1.27302	0.27084	0.1	1.03704	0.482289	1.2894	1.19047	0.576017	1.13996	0.426718	1.13039	0.901415	0.536101	0.1	0.1	0.744143	1.24874	1.21471	1.07318	0.575763	0.1	0.1	1.3132	0.1	0.1	0.1	0.1	1.23019	0.513561	0.187841	0.1	0.1	0.1	0.1	0.1	0.1
0.1	1.05444	0.1	0.1	0.917268	0.630031	0.572312	0.917362	0.802499	0.460401	0.972623	0.185423	0.185423	0.282398	1.27215	0.267603	0.1	1.03355	0.477661	1.28875	1.18854	0.571094	1.13745	0.422359	1.12779	0.897005	0.531279	0.1	0.1	0.739186	1.24754	1.21307	1.07001	0.570841	0.1	0.1	1.3129	0.1	0.1	0.1	0.1	1.22874	0.508812	0.185423	0.1	0.1	0.1	0.1	0.1	0.1
0.1	1.05108	0.1	0.1	0.912916	0.624995	0.567365	0.913011	0.797648	0.455842	0.96862	0.183016	0.183016	0.279038	1.27126	0.264375	0.1	1.03002	0.473024	1.2881	1.18657	0.566149	1.1349	0.417997	1.12514	0.892543	0.526442	0.1	0.1	0.734188	1.24631	1.2114	1.0668	0.565897	0.1	0.1	1.31259	0.1	0.1	0.1	0.1	1.22727	0.504051	0.183016	0.1	0.1	0.1	0.1	0.1	0.1
0.1	1.04767	0.1	0.1	0.908511	0.619931	0.562397	0.908607	0.79275	0.451275	0.964563	0.18062	0.18062	0.275687	1.27035	0.261156	0.1	1.02643	0.468377	1.28743	1.18456	0.561184	1.13231	0.41363	1.12244	0.888029	0.521588	0.1	0.1	0.72915	1.24506	1.2097	1.06353	0.560932	0.1	0.1	1.31228	0.1	0.1	0.1	0.1	1.22577	0.499276	0.18062	0.1	0.1	0.1	0.1	0.1	0.1
0.1	1.04421	0.1	0.1	0.904053	0.614839	0.557408	0.904149	0.787807	0.446701	0.960452	0.178235	0.178235	0.272343	1.26942	0.257945	0.1	1.02278	0.463721	1.28674	1.18252	0.556199	1.12968	0.409261	1.1197	0.883462	0.516719	0.1	0.1	0.724071	1.24379	1.20796	1.06021	0.555948	0.1	0.1	1.31196	0.1	0.1	0.1	0.1	1.22425	0.494488	0.178235	0.1	0.1	0.1	0.1	0.1	0.1
0.1	1.04069	0.1	0.1	0.899541	0.60972	0.5524	0.899637	0.782816	0.442121	0.956285	0.175861	0.175861	0.269008	1.26847	0.254744	0.1	1.01908	0.459056	1.28604	1.18044	0.551194	1.127	0.404889	1.11691	0.878842	0.511835	0.1	0.1	0.718953	1.24249	1.2062	1.05683	0.550943	0.1	0.1	1.31163	0.1	0.1	0.1	0.1	1.22269	0.489688	0.175861	0.1	0.1	0.1	0.1	0.1	0.1
0.1	1.03712	0.1	0.1	0.894974	0.604574	0.547372	0.895071	0.77778	0.437534	0.952062	0.173499	0.173499	0.265682	1.2675	0.251553	0.1	1.01533	0.454383	1.28532	1.17832	0.546169	1.12427	0.400515	1.11408	0.874168	0.506936	0.1	0.1	0.713794	1.24116	1.2044	1.05341	0.545919	0.1	0.1	1.31129	0.1	0.1	0.1	0.1	1.2211	0.484877	0.173499	0.1	0.1	0.1	0.1	0.1	0.1
0.1	1.0335	0.1	0.1	0.890352	0.599402	0.542325	0.89045	0.772697	0.432942	0.947784	0.171149	0.171149	0.262365	1.26652	0.248371	0.1	1.01152	0.449703	1.28459	1.17616	0.541125	1.12149	0.396139	1.11119	0.869441	0.502024	0.1	0.1	0.708596	1.23981	1.20256	1.04993	0.540876	0.1	0.1	1.31095	0.1	0.1	0.1	0.1	1.21948	0.480054	0.171149	0.1	0.1	0.1	0.1	0.1	0.1
0.1	1.02982	0.1	0.1	0.885676	0.594204	0.537259	0.885775	0.767568	0.428345	0.943448	0.16881	0.16881	0.259058	1.26551	0.2452	0.1	1.00766	0.445016	1.28385	1.17396	0.536063	1.11867	0.391763	1.10826	0.86466	0.497098	0.1	0.1	0.703359	1.23843	1.20069	1.04639	0.535815	0.1	0.1	1.3106	0.1	0.1	0.1	0.1	1.21782	0.475221	0.16881	0.1	0.1	0.1	0.1	0.1	0.1
0.1	1.02608	0.1	0.1	0.880945	0.588981	0.532177	0.881044	0.762393	0.423744	0.939056	0.166484	0.166484	0.255762	1.26448	0.242041	0.1	1.00373	0.440323	1.28309	1.17172	0.530984	1.11579	0.387387	1.10528	0.859826	0.492161	0.1	0.1	0.698083	1.23702	1.19878	1.0428	0.530737	0.1	0.1	1.31024	0.1	0.1	0.1	0.1	1.21614	0.470378	0.166484	0.1	0.1	0.1	0.1	0.1	0.1
0.1	1.02229	0.1	0.1	0.876159	0.583734	0.527078	0.876258	0.757173	0.41914	0.934606	0.164171	0.164171	0.252476	1.26343	0.238893	0.1	0.999755	0.435626	1.28231	1.16944	0.525889	1.11287	0.383012	1.10224	0.854937	0.487212	0.1	0.1	0.692769	1.23558	1.19684	1.03916	0.525642	0.1	0.1	1.30988	0.1	0.1	0.1	0.1	1.21442	0.465527	0.164171	0.1	0.1	0.1	0.1	0.1	0.1
0.1	1.01844	0.1	0.1	0.871317	0.578465	0.521963	0.871417	0.751908	0.414535	0.930099	0.161871	0.161871	0.249203	1.26236	0.235757	0.1	0.995719	0.430924	1.28151	1.16712	0.520779	1.10989	0.378639	1.09915	0.849996	0.482253	0.1	0.1	0.687417	1.23412	1.19485	1.03546	0.520533	0.1	0.1	1.30951	0.1	0.1	0.1	0.1	1.21267	0.460669	0.161871	0.1	0.1	0.1	0.1	0.1	0.1
0.1	1.01453	0.1	0.1	0.866422	0.573173	0.516834	0.866522	0.746599	0.409928	0.925534	0.159584	0.159584	0.245942	1.26126	0.232634	0.1	0.991624	0.42622	1.2807	1.16475	0.515654	1.10687	0.374269	1.09601	0.845	0.477285	0.1	0.1	0.682029	1.23262	1.19283	1.0317	0.515409	0.1	0.1	1.30912	0.1	0.1	0.1	0.1	1.21088	0.455804	0.159584	0.1	0.1	0.1	0.1	0.1	0.1
0.1	1.01056	0.1	0.1	0.861471	0.56786	0.511692	0.861572	0.741246	0.405322	0.920912	0.157312	0.157312	0.242694	1.26014	0.229525	0.1	0.987471	0.421514	1.27987	1.16234	0.510517	1.10379	0.369903	1.09282	0.839952	0.472309	0.1	0.1	0.676606	1.2311	1.19077	1.02788	0.510273	0.1	0.1	1.30873	0.1	0.1	0.1	0.1	1.20906	0.450934	0.157312	0.1	0.1	0.1	0.1	0.1	0.1
0.1	1.00654	0.1	0.1	0.856467	0.562528	0.506539	0.856568	0.735851	0.400717	0.916233	0.155054	0.155054	0.23946	1.259	0.22643	0.1	0.98326	0.416808	1.27903	1.15988	0.505368	1.10067	0.365542	1.08958	0.834852	0.467326	0.1	0.1	0.671148	1.22954	1.18868	1.02401	0.505124	0.1	0.1	1.30834	0.1	0.1	0.1	0.1	1.2072	0.44606	0.155054	0.1	0.1	0.1	0.1	0.1	0.1
0.1	1.00246	0.1	0.1	0.851409	0.557178	0.501374	0.851511	0.730414	0.396115	0.911497	0.152811	0.152811	0.236241	1.25784	0.22335	0.1	0.978991	0.412103	1.27816	1.15738	0.500208	1.09748	0.361187	1.08628	0.829699	0.462338	0.1	0.1	0.665656	1.22795	1.18654	1.02008	0.499966	0.1	0.1	1.30793	0.1	0.1	0.1	0.1	1.20531	0.441183	0.152811	0.1	0.1	0.1	0.1	0.1	0.1
0.1	0.998321	0.1	0.1	0.846298	0.551811	0.496201	0.8464	0.724937	0.391517	0.906704	0.150583	0.150583	0.233037	1.25665	0.220286	0.1	0.974663	0.407399	1.27728	1.15483	0.49504	1.09425	0.35684	1.08293	0.824496	0.457346	0.1	0.1	0.660133	1.22633	1.18436	1.01609	0.494798	0.1	0.1	1.30751	0.1	0.1	0.1	0.1	1.20338	0.436305	0.150583	0.1	0.1	0.1	0.1	0.1	0.1
0.1	0.994123	0.1	0.1	0.841134	0.546428	0.49102	0.841237	0.71942	0.386923	0.901854	0.148371	0.148371	0.229849	1.25544	0.217238	0.1	0.970276	0.4027	1.27638	1.15224	0.489864	1.09096	0.352501	1.07952	0.819241	0.452352	0.1	0.1	0.654579	1.22468	1.18214	1.01204	0.489624	0.1	0.1	1.30709	0.1	0.1	0.1	0.1	1.20141	0.431427	0.148371	0.1	0.1	0.1	0.1	0.1	0.1
0.1	0.989867	0.1	0.1	0.835919	0.541031	0.485833	0.836022	0.713865	0.382337	0.896948	0.146176	0.146176	0.226678	1.2542	0.214208	0.1	0.965831	0.398005	1.27546	1.1496	0.484682	1.08762	0.348173	1.07606	0.813937	0.447356	0.1	0.1	0.648995	1.223	1.17988	1.00794	0.484443	0.1	0.1	1.30665	0.1	0.1	0.1	0.1	1.1994	0.426551	0.146176	0.1	0.1	0.1	0.1	0.1	0.1
0.1	0.985552	0.1	0.1	0.830653	0.535623	0.480641	0.830756	0.708273	0.377758	0.891987	0.143997	0.143997	0.223526	1.25293	0.211195	0.1	0.961329	0.393316	1.27452	1.14692	0.479495	1.08423	0.343855	1.07254	0.808585	0.442361	0.1	0.1	0.643383	1.22128	1.17758	1.00377	0.479257	0.1	0.1	1.30621	0.1	0.1	0.1	0.1	1.19736	0.421677	0.143997	0.1	0.1	0.1	0.1	0.1	0.1
0.1	0.98118	0.1	0.1	0.825337	0.530203	0.475446	0.825441	0.702645	0.373188	0.886971	0.141835	0.141835	0.220391	1.25164	0.208201	0.1	0.956768	0.388635	1.27356	1.14418	0.474306	1.08078	0.33955	1.06897	0.803184	0.437367	0.1	0.1	0.637745	1.21953	1.17523	0.999553	0.474069	0.1	0.1	1.30575	0.1	0.1	0.1	0.1	1.19528	0.416808	0.141835	0.1	0.1	0.1	0.1	0.1	0.1
0.1	0.976749	0.1	0.1	0.819971	0.524774	0.47025	0.820076	0.696983	0.368629	0.881901	0.139691	0.139691	0.217277	1.25033	0.205227	0.1	0.95215	0.383962	1.27258	1.1414	0.469115	1.07727	0.335258	1.06534	0.797736	0.432377	0.1	0.1	0.632082	1.21774	1.17284	0.995274	0.46888	0.1	0.1	1.30529	0.1	0.1	0.1	0.1	1.19315	0.411945	0.139691	0.1	0.1	0.1	0.1	0.1	0.1
0.1	0.972261	0.1	0.1	0.814558	0.519338	0.465054	0.814663	0.691288	0.364083	0.876777	0.137566	0.137566	0.214182	1.24899	0.202273	0.1	0.947474	0.379301	1.27158	1.13857	0.463925	1.07371	0.330982	1.06166	0.792243	0.427393	0.1	0.1	0.626395	1.21592	1.17041	0.990937	0.46369	0.1	0.1	1.30482	0.1	0.1	0.1	0.1	1.19099	0.407089	0.137566	0.1	0.1	0.1	0.1	0.1	0.1
0.1	0.967716	0.1	0.1	0.809097	0.513896	0.459859	0.809203	0.685562	0.359549	0.8716	0.135459	0.135459	0.211109	1.24762	0.19934	0.1	0.942742	0.374651	1.27056	1.1357	0.458737	1.0701	0.326722	1.05792	0.786706	0.422414	0.1	0.1	0.620687	1.21407	1.16793	0.986543	0.458503	0.1	0.1	1.30433	0.1	0.1	0.1	0.1	1.18879	0.402242	0.135459	0.1	0.1	0.1	0.1	0.1	0.1
0.1	0.963113	0.1	0.1	0.803591	0.508451	0.454669	0.803697	0.679806	0.35503	0.866371	0.13337	0.13337	0.208057	1.24622	0.196429	0.1	0.937953	0.370014	1.26951	1.13277	0.453552	1.06643	0.322479	1.05412	0.781125	0.417444	0.1	0.1	0.614959	1.21218	1.16541	0.982091	0.45332	0.1	0.1	1.30384	0.1	0.1	0.1	0.1	1.18655	0.397406	0.13337	0.1	0.1	0.1	0.1	0.1	0.1
0.1	0.958454	0.1	0.1	0.79804	0.503003	0.449483	0.798146	0.674023	0.350528	0.861092	0.131302	0.131302	0.205028	1.2448	0.19354	0.1	0.933109	0.365393	1.26845	1.12979	0.448372	1.0627	0.318255	1.05027	0.775502	0.412484	0.1	0.1	0.609213	1.21025	1.16285	0.977583	0.448142	0.1	0.1	1.30333	0.1	0.1	0.1	0.1	1.18427	0.392582	0.131302	0.1	0.1	0.1	0.1	0.1	0.1
0.1	0.953739	0.1	0.1	0.792446	0.497555	0.444304	0.792553	0.668213	0.346043	0.855762	0.129253	0.129253	0.202022	1.24335	0.190674	0.1	0.92821	0.360787	1.26737	1.12677	0.4432	1.05892	0.314051	1.04637	0.769839	0.407535	0.1	0.1	0.60345	1.20829	1.16024	0.973018	0.442971	0.1	0.1	1.30282	0.1	0.1	0.1	0.1	1.18194	0.387771	0.129253	0.1	0.1	0.1	0.1	0.1	0.1
0.1	0.948969	0.1	0.1	0.78681	0.492108	0.439134	0.786917	0.662378	0.341577	0.850384	0.127224	0.127224	0.19904	1.24187	0.187831	0.1	0.923257	0.3562	1.26626	1.1237	0.438036	1.05509	0.309868	1.0424	0.764136	0.402599	0.1	0.1	0.597673	1.2063	1.15759	0.968397	0.437808	0.1	0.1	1.30229	0.1	0.1	0.1	0.1	1.17958	0.382975	0.127224	0.1	0.1	0.1	0.1	0.1	0.1
0.1	0.944143	0.1	0.1	0.781134	0.486664	0.433974	0.781241	0.656521	0.337131	0.844958	0.125216	0.125216	0.196082	1.24036	0.185013	0.1	0.91825	0.351631	1.26513	1.12057	0.432883	1.0512	0.305708	1.03839	0.758397	0.397677	0.1	0.1	0.591883	1.20426	1.15489	0.963721	0.432657	0.1	0.1	1.30175	0.1	0.1	0.1	0.1	1.17717	0.378196	0.125216	0.1	0.1	0.1	0.1	0.1	0.1
0.1	0.939264	0.1	0.1	0.775419	0.481226	0.428826	0.775526	0.650643	0.332707	0.839486	0.123229	0.123229	0.19315	1.23882	0.18222	0.1	0.91319	0.347083	1.26398	1.1174	0.427742	1.04726	0.301571	1.03432	0.752621	0.392772	0.1	0.1	0.586083	1.20219	1.15215	0.958989	0.427517	0.1	0.1	1.30121	0.1	0.1	0.1	0.1	1.17472	0.373435	0.123229	0.1	0.1	0.1	0.1	0.1	0.1
0.1	0.934331	0.1	0.1	0.769666	0.475794	0.423692	0.769773	0.644746	0.328306	0.833968	0.121263	0.121263	0.190244	1.23725	0.179453	0.1	0.908079	0.342557	1.26281	1.11418	0.422615	1.04326	0.297459	1.03019	0.746811	0.387884	0.1	0.1	0.580274	1.20008	1.14936	0.954204	0.422391	0.1	0.1	1.30065	0.1	0.1	0.1	0.1	1.17223	0.368694	0.121263	0.1	0.1	0.1	0.1	0.1	0.1
[truncated: 638 more columns]

## Sheet: Sheet2
Data	Source
BSU00070	model predict
BSU00090	experimental data
BSU00100	experimental data
BSU00110	model predict
BSU00120	model predict
BSU00130	model predict
BSU00200	experimental data
BSU00320	experimental data
BSU00370	experimental data
BSU00380	experimental data
BSU00390	experimental data
BSU00420	experimental data
BSU00470	experimental data
BSU00480	experimental data
BSU00490	experimental data
BSU00500	experimental data
BSU00530	experimental data
BSU00550	experimental data
BSU00590	experimental data
BSU00680	experimental data
BSU00690	experimental data
BSU00710	experimental data
BSU00720	experimental data
BSU00730	model predict
BSU00740	model predict
BSU00920	experimental data
BSU01010	experimental data
BSU01020	experimental data
BSU01030	model predict
BSU01040	model predict
BSU01050	model predict
BSU01070	model predict
BSU01080	model predict
BSU01100	model predict
BSU01110	model predict
BSU01120	experimental data
BSU01130	experimental data
BSU01150	experimental data
BSU01160	experimental data
BSU01170	experimental data
BSU01180	experimental data
BSU01190	experimental data
BSU01200	experimental data
BSU01210	model predict
BSU01220	model predict
BSU01230	model predict
BSU01240	model predict
BSU01250	model predict
BSU01260	model predict
BSU01270	model predict
BSU01280	model predict
BSU01300	experimental data
BSU01310	experimental data
BSU01320	experimental data
BSU01330	experimental data
BSU01340	experimental data
BSU01350	experimental data
BSU01370	experimental data
BSU01380	experimental data
BSU01390	experimental data
BSU01410	model predict
BSU01420	model predict
BSU01430	model predict
BSU01440	model predict
BSU01490	model predict
BSU01500	model predict
BSU01540	experimental data
BSU01630	experimental data
BSU01750	experimental data
BSU01760	experimental data
BSU01770	model predict
BSU01780	experimental data
BSU02230	experimental data
BSU02330	experimental data
BSU02890	experimental data
BSU02980	experimental data
BSU03050	model predict
BSU03130	model predict
BSU03150	model predict
BSU03210	model predict
BSU03270	model predict
BSU03830	model predict
BSU04040	experimental data
BSU04140	experimental data
BSU04260	experimental data
BSU04400	experimental data
BSU04490	experimental data
BSU04560	experimental data
BSU04570	experimental data
BSU04580	experimental data
BSU04670	experimental data
BSU04730	experimental data
BSU04780	experimental data
BSU05120	experimental data
BSU05250	experimental data
BSU05910	model predict
BSU05940	model predict
BSU06020	experimental data
BSU06030	experimental data
BSU06060	model predict
BSU06090	experimental data
BSU06100	experimental data
BSU06170	model predict
BSU06180	experimental data
BSU06330	experimental data
BSU06360	model predict
BSU06420	model predict
BSU06430	model predict
BSU06580	experimental data
BSU06610	model predict
BSU06620	model predict
BSU06630	experimental data
BSU06670	model predict
BSU06680	model predict
BSU06690	model predict
BSU06710	experimental data
BSU06770	experimental data
BSU06840	experimental data
BSU06860	experimental data
BSU07250	experimental data
BSU07260	experimental data
BSU07350	experimental data
BSU07370	experimental data
BSU07480	experimental data
BSU07650	experimental data
BSU07830	experimental data
BSU07970	experimental data
BSU08020	experimental data
BSU08390	experimental data
BSU08470	experimental data
BSU08480	experimental data
BSU08530	experimental data
BSU08650	experimental data
BSU08660	experimental data
BSU08720	experimental data
BSU08750	experimental data
BSU08790	experimental data
BSU08930	experimental data
BSU09260	experimental data
BSU09310	experimental data
BSU09530	experimental data
BSU09570	experimental data
BSU09670	experimental data
BSU09800	experimental data
BSU09930	experimental data
BSU10040	experimental data
BSU10120	model predict
BSU10130	model predict
BSU10140	model predict
BSU10240	experimental data
BSU10250	model predict
BSU10260	experimental data
BSU10320	model predict
BSU10330	experimental data
BSU10750	experimental data
BSU10770	experimental data
BSU11030	experimental data
BSU11160	experimental data
BSU11330	model predict
BSU11430	experimental data
BSU11450	experimental data
BSU11460	experimental data
BSU11540	experimental data
BSU11590	experimental data
BSU11600	model predict
BSU11610	model predict
BSU11650	model predict
BSU11660	model predict
BSU11670	model predict
BSU11680	experimental data
BSU11690	model predict
BSU11700	model predict
BSU11710	model predict
BSU11720	model predict
BSU11870	experimental data
BSU11950	experimental data
BSU11980	experimental data
BSU12230	experimental data
BSU12280	experimental data
BSU12290	experimental data
BSU12420	experimental data
BSU13030	experimental data
BSU13040	experimental data
BSU13110	model predict
BSU13200	experimental data
BSU13490	experimental data
BSU13580	experimental data
BSU13590	experimental data
BSU13720	experimental data
BSU13750	experimental data
BSU13860	experimental data
BSU13890	experimental data
BSU13950	experimental data
BSU13960	experimental data
BSU14010	experimental data
BSU14100	experimental data
BSU14140	experimental data
BSU14180	model predict
BSU14190	model predict
BSU14240	experimental data
BSU14280	model predict
BSU14300	experimental data
BSU14340	experimental data
BSU14400	model predict
BSU14410	experimental data
BSU14430	experimental data
BSU14440	model predict
BSU14480	experimental data
BSU14500	experimental data
BSU14520	experimental data
BSU14550	experimental data
BSU14580	model predict
BSU14670	model predict
BSU14770	experimental data
BSU14840	experimental data
BSU14860	model predict
BSU15070	experimental data
BSU15140	experimental data
BSU15180	model predict
BSU15200	model predict
BSU15220	model predict
BSU15230	experimental data
BSU15280	experimental data
BSU15350	experimental data
BSU15370	experimental data
BSU15390	experimental data
BSU15420	experimental data
BSU15430	experimental data
BSU15460	experimental data
BSU15470	experimental data
BSU15490	experimental data
BSU15500	experimental data
BSU15510	experimental data
BSU15520	experimental data
BSU15530	experimental data
BSU15540	experimental data
BSU15550	experimental data
BSU15560	experimental data
BSU15570	experimental data
BSU15660	experimental data
BSU15670	experimental data
BSU15680	experimental data
BSU15690	experimental data
BSU15730	model predict
BSU15740	experimental data
BSU15750	experimental data
BSU15780	model predict
BSU15790	model predict
BSU15840	experimental data
BSU15860	model predict
BSU15890	model predict
BSU15930	model predict
BSU15980	model predict
BSU16020	experimental data
BSU16040	experimental data
BSU16050	experimental data
BSU16090	experimental data
BSU16100	experimental data
BSU16120	experimental data
BSU16130	experimental data
BSU16210	experimental data
BSU16220	experimental data
BSU16290	experimental data
BSU16320	experimental data
BSU16330	experimental data
BSU16420	experimental data
BSU16430	experimental data
BSU16490	experimental data
BSU16500	experimental data
BSU16510	experimental data
BSU16520	experimental data
BSU16530	experimental data
BSU16570	experimental data
BSU16590	experimental data
BSU16600	experimental data
BSU16630	experimental data
BSU16650	experimental data
BSU16670	experimental data
BSU16680	experimental data
BSU16690	experimental data
BSU16710	experimental data
BSU16750	experimental data
BSU16760	experimental data
BSU16770	experimental data
BSU16780	experimental data
BSU16860	experimental data
BSU16910	experimental data
BSU16940	experimental data
BSU16960	experimental data
BSU16970	experimental data
BSU16980	experimental data
BSU17010	experimental data
BSU17020	experimental data
BSU17380	experimental data
BSU17460	experimental data
BSU17660	experimental data
BSU17680	experimental data
BSU17890	experimental data
BSU17910	experimental data
BSU18000	experimental data
BSU18080	experimental data
BSU18100	experimental data
BSU18460	experimental data
BSU18910	experimental data
BSU19310	experimental data
BSU19550	experimental data
BSU19580	experimental data
BSU21610	experimental data
BSU21630	experimental data
BSU21700	experimental data
BSU21910	experimental data
BSU21930	experimental data
BSU22130	experimental data
BSU22320	experimental data
BSU23070	experimental data
BSU23370	experimental data
BSU23620	experimental data
BSU23850	experimental data
BSU24210	experimental data
BSU24540	experimental data
BSU24610	experimental data
BSU24930	experimental data
BSU24940	experimental data
BSU25070	model predict
BSU25160	model predict
BSU25200	model predict
BSU25550	model predict
BSU25670	experimental data
BSU26760	experimental data
BSU27020	experimental data
BSU27250	experimental data
BSU27270	experimental data
BSU27300	experimental data
BSU27320	experimental data
BSU27340	experimental data
BSU27350	experimental data
BSU27390	experimental data
BSU27410	experimental data
BSU27490	experimental data
BSU27500	experimental data
BSU27510	experimental data
BSU27520	experimental data
BSU27550	experimental data
BSU27560	experimental data
BSU27600	experimental data
BSU27610	experimental data
BSU27650	experimental data
BSU27710	experimental data
BSU27720	experimental data
BSU27850	experimental data
BSU27860	experimental data
BSU27870	experimental data
BSU27880	experimental data
BSU27920	experimental data
BSU27940	experimental data
BSU27960	experimental data
BSU27990	experimental data
BSU28020	experimental data
BSU28030	experimental data
BSU28050	experimental data
BSU28080	experimental data
BSU28090	experimental data
BSU28120	experimental data
BSU28130	experimental data
BSU28190	experimental data
BSU28200	experimental data
BSU28220	experimental data
BSU28230	experimental data
BSU28240	experimental data
BSU28250	experimental data
BSU28260	experimental data
BSU28270	experimental data
BSU28280	experimental data
BSU28290	experimental data
BSU28300	experimental data
BSU28310	experimental data
BSU28350	experimental data
BSU28360	experimental data
BSU28370	experimental data
BSU28420	experimental data
BSU28430	model predict
BSU28440	model predict
BSU28470	model predict
BSU28500	experimental data
BSU28520	experimental data
BSU28530	experimental data
BSU28540	experimental data
BSU28590	experimental data
BSU28630	experimental data
BSU28640	experimental data
BSU28820	experimental data
BSU28850	experimental data
BSU28870	experimental data
BSU28890	experimental data
BSU28940	experimental data
BSU28950	experimental data
BSU29000	experimental data
BSU29060	experimental data
BSU29090	experimental data
BSU29110	experimental data
BSU29120	experimental data
BSU29130	experimental data
BSU29140	experimental data
BSU29180	experimental data
BSU29190	experimental data
BSU29200	experimental data
BSU29210	experimental data
BSU29220	experimental data
BSU29250	experimental data
BSU29440	experimental data
BSU29450	experimental data
BSU29470	experimental data
BSU29480	experimental data
BSU29490	experimental data
BSU29530	experimental data
BSU29540	experimental data
BSU29560	experimental data
BSU29570	experimental data
BSU29610	experimental data
BSU29640	experimental data
BSU29660	experimental data
BSU29670	experimental data
BSU29680	experimental data
BSU29700	experimental data
BSU29740	experimental data
BSU29750	experimental data
BSU29760	experimental data
BSU29770	experimental data
BSU29780	experimental data
BSU29790	experimental data
BSU29820	experimental data
BSU29830	experimental data
BSU29840	experimental data
BSU29850	experimental data
BSU29870	experimental data
BSU29970	experimental data
BSU29980	experimental data
BSU30060	experimental data
BSU30180	experimental data
BSU30190	experimental data
BSU30200	experimental data
BSU30210	experimental data
BSU30220	experimental data
BSU30230	experimental data
BSU30240	experimental data
BSU30310	experimental data
BSU30320	experimental data
BSU30420	experimental data
BSU30540	experimental data
BSU30550	experimental data
BSU30560	experimental data
BSU30570	experimental data
BSU30650	experimental data
BSU30660	experimental data
BSU30670	experimental data
BSU30690	experimental data
BSU30700	experimental data
BSU30800	experimental data
BSU31010	experimental data
BSU31030	experimental data
BSU31070	experimental data
BSU31110	experimental data
BSU31120	experimental data
BSU31170	experimental data
BSU31230	experimental data
BSU31240	experimental data
BSU31250	experimental data
BSU31260	experimental data
BSU31350	experimental data
BSU31370	experimental data
BSU31390	experimental data
BSU31400	experimental data
BSU31410	experimental data
BSU31440	experimental data
BSU31490	experimental data
BSU31540	experimental data
BSU31680	experimental data
BSU31750	experimental data
BSU31890	experimental data
BSU31910	experimental data
BSU31930	experimental data
BSU31970	experimental data
BSU31980	experimental data
BSU31990	experimental data
BSU32000	experimental data
BSU32010	experimental data
BSU32110	experimental data
BSU32130	experimental data
BSU32160	experimental data
BSU32200	experimental data
BSU32220	experimental data
BSU32240	experimental data
BSU32250	experimental data
BSU32260	experimental data
BSU32290	experimental data
BSU32300	experimental data
BSU32330	experimental data
BSU32560	experimental data
BSU32600	experimental data
BSU32610	experimental data
BSU32630	experimental data
BSU32660	experimental data
BSU32670	experimental data
BSU32680	experimental data
BSU32690	experimental data
BSU32700	experimental data
BSU32710	experimental data
BSU32730	experimental data
BSU32750	experimental data
BSU32800	experimental data
BSU32810	experimental data
BSU32820	experimental data
BSU32940	experimental data
BSU32990	experimental data
BSU33000	experimental data
BSU33040	experimental data
BSU33180	experimental data
BSU33190	experimental data
BSU33280	experimental data
BSU33320	experimental data
BSU33400	experimental data
BSU33430	experimental data
BSU33440	experimental data
BSU33480	experimental data
BSU33510	experimental data
BSU33530	experimental data
BSU33540	experimental data
BSU33620	experimental data
BSU33680	experimental data
BSU33730	experimental data
BSU33740	experimental data
BSU33770	experimental data
BSU33810	model predict
BSU33830	model predict
BSU33880	experimental data
BSU33890	experimental data
BSU33900	experimental data
BSU33910	experimental data
BSU33920	experimental data
BSU33930	experimental data
BSU33940	experimental data
BSU34030	experimental data
BSU34040	experimental data
BSU34050	experimental data
BSU34210	experimental data
BSU34390	experimental data
BSU34400	experimental data
BSU34440	experimental data
BSU34540	experimental data
BSU34680	experimental data
BSU34700	experimental data
BSU34760	experimental data
BSU34770	experimental data
BSU34790	experimental data
BSU34800	experimental data
BSU34850	experimental data
BSU34860	experimental data
BSU34870	experimental data
BSU34880	experimental data
BSU34890	experimental data
BSU34910	experimental data
BSU34920	experimental data
BSU34970	experimental data
BSU34990	experimental data
BSU35000	experimental data
BSU35120	experimental data
BSU35150	experimental data
BSU35250	experimental data
BSU35260	experimental data
BSU35270	experimental data
BSU35300	experimental data
BSU35310	experimental data
BSU35330	experimental data
BSU35340	experimental data
BSU35360	experimental data
BSU35400	experimental data
BSU35410	experimental data
BSU35480	experimental data
BSU35490	experimental data
BSU35500	experimental data
BSU35510	experimental data
BSU35640	experimental data
BSU35650	experimental data
BSU35660	experimental data
BSU35670	experimental data
BSU35710	experimental data
BSU35720	experimental data
BSU35730	experimental data
BSU35740	experimental data
BSU35790	experimental data
BSU35840	experimental data
BSU35850	experimental data
BSU35980	experimental data
BSU35990	experimental data
BSU36200	experimental data
BSU36290	experimental data
BSU36410	experimental data
BSU36560	experimental data
BSU36610	experimental data
BSU36620	experimental data
BSU36690	experimental data
BSU36760	experimental data
BSU36800	experimental data
BSU36810	experimental data
BSU36820	experimental data
BSU36830	experimental data
BSU36840	experimental data
BSU36850	experimental data
BSU36890	experimental data
BSU36900	experimental data
BSU36920	experimental data
BSU36930	experimental data
BSU36950	experimental data
BSU37010	experimental data
BSU37080	experimental data
BSU37090	experimental data
BSU37100	experimental data
BSU37110	experimental data
BSU37120	experimental data
BSU37130	experimental data
BSU37150	model predict
BSU37220	model predict
BSU37330	model predict
BSU37500	model predict
BSU37520	experimental data
BSU37550	experimental data
BSU37640	experimental data
BSU37660	experimental data
BSU37670	experimental data
BSU37680	experimental data
BSU37730	experimental data
BSU37790	experimental data
BSU37950	experimental data
BSU37980	experimental data
BSU38020	experimental data
BSU38110	experimental data
BSU38160	experimental data
BSU38170	experimental data
BSU38190	experimental data
BSU38270	experimental data
BSU38290	experimental data
BSU38300	experimental data
BSU38370	experimental data
BSU38500	experimental data
BSU38550	experimental data
BSU38850	experimental data
BSU38860	experimental data
BSU38920	experimental data
BSU38950	experimental data
BSU38960	experimental data
BSU39220	experimental data
BSU39250	experimental data
BSU39290	experimental data
BSU39400	experimental data
BSU39420	experimental data
BSU39470	experimental data
BSU39520	experimental data
BSU39550	experimental data
BSU39610	experimental data
BSU39760	experimental data
BSU39780	experimental data
BSU39820	experimental data
BSU39880	experimental data
BSU39900	experimental data
BSU40090	experimental data
BSU40100	experimental data
BSU40200	experimental data
BSU40220	experimental data
BSU40300	experimental data
BSU40320	experimental data
BSU40340	experimental data
BSU40410	experimental data
BSU40420	experimental data
BSU40500	experimental data
BSU40550	experimental data
BSU40620	experimental data
BSU40890	model predict
BSU40900	model predict
BSU40910	model predict
BSU40920	experimental data
BSU40960	experimental data
BSU40970	experimental data
BSU40990	experimental data
BSU41000	experimental data
BSU41010	experimental data
BSU41020	experimental data
BSU41030	experimental data
BSU41040	experimental data
